# Supplementary material for: Low dose radiation risks for women surviving the a-bombs in Japan: generalized additive model
Source: Environ Health. 2016 Nov 24;15:112. doi: 10.1186/s12940-016-0191-3 (PMC5121957; doi:10.1186/s12940-016-0191-3)
Supplement: Additional file 1 — Additional files are linked from a mini-website available with the online version of this paper. They consist of 1 PDF file with the Appendices, 10 images, 1 Excel workbook with 9 tables, 4 code files, 2 data files, and 6 output files. (ZIP 3727 kb) [file 12940_2016_191_MOESM1_ESM.zip]

Archive with 25 entries (25 files):
- appen.pdf
- code1.txt
- code1out.txt
- code2.txt
- code2out1.txt
- code2out2.txt
- code3.txt
- code3out1.txt
- code3out2.txt
- code4.txt
- code4out.txt
- FigS1.tif
- FigS2.tif
- FigS3.tif
- FigS4.tif
- FigS5.tif
- FigS6.tif
- FigS7.tif
- FigS8.tif
- FigS9.tif
- FigS10.tif
- index.html
- soldat20x.txt
- soldat100x.txt
- Tables.xls
