# Supplementary material for: Low dose radiation risks for women surviving the a-bombs in Japan: generalized additive model
Source: Environ Health. 2016 Nov 24;15:112. doi: 10.1186/s12940-016-0191-3 (PMC5121957; doi:10.1186/s12940-016-0191-3)
Supplement: Additional file 1 — Additional files are linked from a mini-website available with the online version of this paper. They consist of 1 PDF file with the Appendices, 10 images, 1 Excel workbook with 9 tables, 4 code files, 2 data files, and 6 output files. (ZIP 3727 kb) [file 12940_2016_191_MOESM1_ESM.zip › code1.txt]

#bootstrap-t CIs and stretched CIs for P4se
R
library(mgcv)

#detach and remove data if present

detach(soldat)
rm(list=ls())

#load data for all solid cancers in A- (female only, dose < 20mGy, excluding NIC)
#rename some covariates and define others

soldat<-read.table("Documents/mini/soldat20x.txt", header=TRUE)
attach(soldat)
soldat<-soldat[(sex==2)&(distcat<3),]
detach(soldat)
attach(soldat)
obs<-solid
py<-pyr
since<-round(year-ifelse(city==1,1945.597,1945.603),2)
len=length(obs)

fd<-factor(distcat)
fc<-factor(city)

dose<-1000*cola02w10

#define ecdos as the empirical cumulative distribution of dose
ecdos=ecdf(dose)(dose)

birth<-year-age
logage<-log(age)

#the initial Poisson model P0 and the model P2e using a smoother of ecdos, without interactions, are set up without proceeding to the fitting stage.
#fit P4se, the Poisson model involving smoothers of ecdos, since, and their interaction.

P0<-gam(obs~offset(log(py))+(fd+fc)^2+ti(logage,bs="cr",k=10)+ti(birth,bs="cr",k=10)+ti(logage,birth,bs="cr",k=10),family="poisson",method="ML",min.sp=rep(0,4),fit=F)
P2e<-gam(update.formula(as.formula(P0),~.+ti(ecdos,bs="cr",k=10)),"poisson",method="ML",min.sp=rep(0,5),fit=F)
P4se<-gam(update.formula(as.formula(P2e),~.+ti(since,bs="cr",k=10)+ti(ecdos,since,bs="cr",k=10)),"poisson",method="ML",min.sp=rep(0,8))

P4se
sum(P4se$edf)

#plot the dose response of P4se at since = 35 years, marking quantile(dose,0.25), quantile(dose,0.35)... quantile(dose,0.95)
#P4se$Vp is the Bayesian posterior covariance of the fitted coefficients

sin=35
dat<-data.frame(py,fd,fc,logage,agex,since,ecdos,dose,birth)
datas<-transform(dat,since=sin)
datasd0<-transform(datas,ecdos=ecdf(dose)(0))
difmat<-predict(P4se,datas,"lpmatrix")-predict(P4se,datasd0,"lpmatrix")
predif<-difmat%*%P4se$coef
sed<-sqrt(rowSums((difmat%*%P4se$Vp)*difmat))
devAskNewPage(ask=F)
plot(dose,exp(predif),ylim=c(1,1.8),main=paste("P4se since=",sin,sep=""),ylab="RR",xlab="dose (mGy)",pch=16,cex=0.5,col=rgb(0.5,0.5,0.5,0.4))
points(dose,exp(predif+qnorm(0.025)*sed),pch=16,cex=0.5,col=rgb(0.5,0.5,1,0.4))
points(dose,exp(predif+qnorm(0.975)*sed),pch=16,cex=0.5,col=rgb(1,0.5,0.5,0.4))
points(dose,exp(predif),pch=16,cex=0.5,col=rgb(0.5,0.5,0.5,0.4))
abline(h=seq(1,1.8,by=0.2),lty=2,col=rgb(0,0,0,0.4))
abline(h=1)

fit<-lo<-hi<-pred<-sed<-rep(0,10)
for (j in 3:10)
{
datasdj<-transform(datas,ecdos=(j-0.5)/10)
difmatj<-predict(P4se,datasdj[1,],"lpmatrix")-predict(P4se,datasd0[1,],"lpmatrix")
predifj<-difmatj%*%P4se$coef
pred[j]<-predifj
sedj<-sqrt(rowSums((difmatj%*%P4se$Vp)*difmatj))
sed[j]<-sedj
fit[j]<-exp(predifj)
lo[j]<-exp(predifj+qnorm(0.025)*sedj)
hi[j]<-exp(predifj+qnorm(0.975)*sedj)
points(rep(quantile(dose,(j-0.5)/10),3),c(fit[j],lo[j],hi[j]),pch=16)
}

#the fitted values of P4se are renamed lam, to be used as a vector of Poisson parameters for resampling

lam<-fitted(P4se)
sum(obs)
sum(lam)

#Bootstrap (B=1000).
##you may wish to run this at B=2, but don't save the output

set.seed(401)
B=1000
pb<-txtProgressBar(min=1, max=B, initial=1, char="=", style=3)
lox<-hix<-sim<-tsim<-matrix(0,B,10)
for (u in 1:B)
{
setTxtProgressBar(pb,u)
obsx<-rpois(len,lam)
P4seu<-gam(update.formula(as.formula(P4se),obsx~.),"poisson",method="ML")
for (j in 3:10)
{
datasdj<-transform(datas,ecdos=(j-0.5)/10)
difmatju<-predict(P4seu,datasdj[1,],"lpmatrix")-predict(P4seu,datasd0[1,],"lpmatrix")
predifju<-difmatju%*%P4seu$coef
sim[u,j]<-predifju[1]
sedju<-sqrt(rowSums((difmatju%*%P4seu$Vp)*difmatju))
lox[u,j]<-exp(predifju+qnorm(0.025)*sedju)
hix[u,j]<-exp(predifju+qnorm(0.975)*sedju)
tsim[u,j]<-(predifju[1]-pred[j])/sedju
}
}
close(pb)

###only run the next line (omitting the hash) if the full bootstrap (B=1000) has been run.
#save(sim,tsim,lox,hix,file="Documents/mini/code1outx.txt")

###otherwise, load previous bootstrap output using next line (omitting the hash)
#load("Documents/mini/code1out.txt")

B=1000

#coverage of Vp ci's
covl<-covh<-cov<-rep(0,10)
for (j in 1:10)
{
covl[j]=length(lox[,j][lox[,j]<=fit[j]])/B
covh[j]=length(hix[,j][hix[,j]>=fit[j]])/B
cov[j]=length(lox[,j][(lox[,j]<=fit[j])&(hix[,j]>=fit[j])])/B
}
covl
covh
cov

#split the output into two sections of 500 rows

lox1<-lox[1:500,]
lox2<-lox[501:1000,]
hix1<-hix[1:500,]
hix2<-hix[501:1000,]

#stretch factors to obtain 97.5% lower and upper confidence limits on the first 500.

a=1.011
b=1.009
xcovl<-xcovh<-xcov<-rep(0,10)
for (j in 3:10)
{
xcovl[j]=length(lox1[,j][a*lox1[,j]<=fit[j]])/500
xcovh[j]=length(hix1[,j][b*hix1[,j]>=fit[j]])/500
xcov[j]=length(lox1[,j][(a*lox1[,j]<=fit[j])&(b*hix1[,j]>=fit[j])])/500
}
mean(xcovl[3:10])
mean(xcovh[3:10])
mean(xcov[3:10])

#stretch factors to obtain 97.5% lower and upper confidence limits on the second 500.

a=0.996
b=1.016
xcovl<-xcovh<-xcov<-rep(0,10)
for (j in 3:10)
{
xcovl[j]=length(lox2[,j][a*lox2[,j]<=fit[j]])/500
xcovh[j]=length(hix2[,j][b*hix2[,j]>=fit[j]])/500
xcov[j]=length(lox2[,j][(a*lox2[,j]<=fit[j])&(b*hix2[,j]>=fit[j])])/500
}
mean(xcovl[3:10])
mean(xcovh[3:10])
mean(xcov[3:10])

#stretch factors to obtain 97.5% lower and upper confidence limits on the full 1000.

a=1.004
b=1.014
xcovl<-xcovh<-xcov<-rep(0,10)
for (j in 3:10)
{
xcovl[j]=length(lox[,j][a*lox[,j]<=fit[j]])/B
xcovh[j]=length(hix[,j][b*hix[,j]>=fit[j]])/B
xcov[j]=length(lox[,j][(a*lox[,j]<=fit[j])&(b*hix[,j]>=fit[j])])/B
}
mean(xcovl[3:10])
mean(xcovh[3:10])
mean(xcov[3:10])
xcovl
xcovh
xcov


#bootstrap-t
lots<-hits<-rep(0,10)
for (j in 1:10)
{
q025<-quantile(tsim[,j],0.025)
q975<-quantile(tsim[,j],0.975)
lots[j]<-exp(pred[j]-sed[j]*q975)
hits[j]<-exp(pred[j]-sed[j]*q025)
}
lots
lo
hits
hi

#display bootstrap-t CIs and stretched CIs
for (j in 3:10)
{
points(rep(0.1+quantile(dose,(j-0.5)/10),2),c(lots[j],hits[j]),pch=c(17,17),col=c("green3","red3"),cex=c(1,1))
points(rep(quantile(dose,(j-0.5)/10),2),c(a*lo[j],b*hi[j]),pch=c(21,21),col=c("green3","red3"),cex=c(1,1))
}
points(2,1.75,pch=17)
text(2,1.75,"bootstrap-t 95%",pos=4,cex=1)
points(2,1.7,pch=21)
text(2,1.7,paste(a,"*lo ",b,"*hi",sep=""),pos=4,cex=1)

#fresh plot
sin=35
dat<-data.frame(py,fd,fc,logage,agex,since,ecdos,dose,birth)
datas<-transform(dat,since=sin)
datasd0<-transform(datas,ecdos=ecdf(dose)(0))
difmat<-predict(P4se,datas,"lpmatrix")-predict(P4se,datasd0,"lpmatrix")
predif<-difmat%*%P4se$coef
sed<-sqrt(rowSums((difmat%*%P4se$Vp)*difmat))
devAskNewPage(ask=F)
plot(dose,exp(predif),ylim=c(1,1.8),main=paste("P4se since=",sin," 95%CI",sep=""),ylab="RR",xlab="dose (mGy)",pch=16,cex=0.5,col=rgb(0.5,0.5,0.5,0.4))
points(dose,exp(predif+qnorm(0.025)*sed),pch=16,cex=0.5,col=rgb(0.5,0.5,1,0.4))
points(dose,exp(predif+qnorm(0.975)*sed),pch=16,cex=0.5,col=rgb(1,0.5,0.5,0.4))
points(dose,exp(predif),pch=16,cex=0.5,col=rgb(0.5,0.5,0.5,0.4))
abline(h=seq(1,1.8,by=0.2),lty=2,col=rgb(0,0,0,0.4))
abline(h=1)

fit<-lo<-hi<-pred<-sed<-rep(0,10)
for (j in 3:10)
{
datasdj<-transform(datas,ecdos=(j-0.5)/10)
difmatj<-predict(P4se,datasdj[1,],"lpmatrix")-predict(P4se,datasd0[1,],"lpmatrix")
predifj<-difmatj%*%P4se$coef
pred[j]<-predifj
sedj<-sqrt(rowSums((difmatj%*%P4se$Vp)*difmatj))
sed[j]<-sedj
fit[j]<-exp(predifj)
lo[j]<-exp(predifj+qnorm(0.025)*sedj)
hi[j]<-exp(predifj+qnorm(0.975)*sedj)
points(rep(quantile(dose,(j-0.5)/10),3),c(fit[j],lo[j],hi[j]),pch=16)
}

for (j in 3:10)
{
points(rep(0.1+quantile(dose,(j-0.5)/10),2),c(lots[j],hits[j]),pch=c(17,17),col=c("green3","red3"),cex=c(1,1))
points(rep(quantile(dose,(j-0.5)/10),2),c(a*lo[j],b*hi[j]),pch=c(21,21),col=c("green3","red3"),cex=c(1,1))
}
points(2,1.75,pch=17)
text(2,1.75,"bootstrap-t 95%",pos=4,cex=0.9)
points(2,1.7,pch=21)
text(2,1.7,paste(a,"*lo ",b,"*hi",sep=""),pos=4,cex=0.9)
