# Supplementary material for: Low dose radiation risks for women surviving the a-bombs in Japan: generalized additive model
Source: Environ Health. 2016 Nov 24;15:112. doi: 10.1186/s12940-016-0191-3 (PMC5121957; doi:10.1186/s12940-016-0191-3)
Supplement: Additional file 1 — Additional files are linked from a mini-website available with the online version of this paper. They consist of 1 PDF file with the Appendices, 10 images, 1 Excel workbook with 9 tables, 4 code files, 2 data files, and 6 output files. (ZIP 3727 kb) [file 12940_2016_191_MOESM1_ESM.zip › code1out.txt]

RDA2
A
2
196610
131840
1026
1
262153
3
sim
526
10000
0
0
0
0
0
0
0
0
0
0
0
0
0
0
0
0
0
0
0
0
0
0
0
0
0
0
0
0
0
0
0
0
0
0
0
0
0
0
0
0
0
0
0
0
0
0
0
0
0
0
0
0
0
0
0
0
0
0
0
0
0
0
0
0
0
0
0
0
0
0
0
0
0
0
0
0
0
0
0
0
0
0
0
0
0
0
0
0
0
0
0
0
0
0
0
0
0
0
0
0
0
0
0
0
0
0
0
0
0
0
0
0
0
0
0
0
0
0
0
0
0
0
0
0
0
0
0
0
0
0
0
0
0
0
0
0
0
0
0
0
0
0
0
0
0
0
0
0
0
0
0
0
0
0
0
0
0
0
0
0
0
0
0
0
0
0
0
0
0
0
0
0
0
0
0
0
0
0
0
0
0
0
0
0
0
0
0
0
0
0
0
0
0
0
0
0
0
0
0
0
0
0
0
0
0
0
0
0
0
0
0
0
0
0
0
0
0
0
0
0
0
0
0
0
0
0
0
0
0
0
0
0
0
0
0
0
0
0
0
0
0
0
0
0
0
0
0
0
0
0
0
0
0
0
0
0
0
0
0
0
0
0
0
0
0
0
0
0
0
0
0
0
0
0
0
0
0
0
0
0
0
0
0
0
0
0
0
0
0
0
0
0
0
0
0
0
0
0
0
0
0
0
0
0
0
0
0
0
0
0
0
0
0
0
0
0
0
0
0
0
0
0
0
0
0
0
0
0
0
0
0
0
0
0
0
0
0
0
0
0
0
0
0
0
0
0
0
0
0
0
0
0
0
0
0
0
0
0
0
0
0
0
0
0
0
0
0
0
0
0
0
0
0
0
0
0
0
0
0
0
0
0
0
0
0
0
0
0
0
0
0
0
0
0
0
0
0
0
0
0
0
0
0
0
0
0
0
0
0
0
0
0
0
0
0
0
0
0
0
0
0
0
0
0
0
0
0
0
0
0
0
0
0
0
0
0
0
0
0
0
0
0
0
0
0
0
0
0
0
0
0
0
0
0
0
0
0
0
0
0
0
0
0
0
0
0
0
0
0
0
0
0
0
0
0
0
0
0
0
0
0
0
0
0
0
0
0
0
0
0
0
0
0
0
0
0
0
0
0
0
0
0
0
0
0
0
0
0
0
0
0
0
0
0
0
0
0
0
0
0
0
0
0
0
0
0
0
0
0
0
0
0
0
0
0
0
0
0
0
0
0
0
0
0
0
0
0
0
0
0
0
0
0
0
0
0
0
0
0
0
0
0
0
0
0
0
0
0
0
0
0
0
0
0
0
0
0
0
0
0
0
0
0
0
0
0
0
0
0
0
0
0
0
0
0
0
0
0
0
0
0
0
0
0
0
0
0
0
0
0
0
0
0
0
0
0
0
0
0
0
0
0
0
0
0
0
0
0
0
0
0
0
0
0
0
0
0
0
0
0
0
0
0
0
0
0
0
0
0
0
0
0
0
0
0
0
0
0
0
0
0
0
0
0
0
0
0
0
0
0
0
0
0
0
0
0
0
0
0
0
0
0
0
0
0
0
0
0
0
0
0
0
0
0
0
0
0
0
0
0
0
0
0
0
0
0
0
0
0
0
0
0
0
0
0
0
0
0
0
0
0
0
0
0
0
0
0
0
0
0
0
0
0
0
0
0
0
0
0
0
0
0
0
0
0
0
0
0
0
0
0
0
0
0
0
0
0
0
0
0
0
0
0
0
0
0
0
0
0
0
0
0
0
0
0
0
0
0
0
0
0
0
0
0
0
0
0
0
0
0
0
0
0
0
0
0
0
0
0
0
0
0
0
0
0
0
0
0
0
0
0
0
0
0
0
0
0
0
0
0
0
0
0
0
0
0
0
0
0
0
0
0
0
0
0
0
0
0
0
0
0
0
0
0
0
0
0
0
0
0
0
0
0
0
0
0
0
0
0
0
0
0
0
0
0
0
0
0
0
0
0
0
0
0
0
0
0
0
0
0
0
0
0
0
0
0
0
0
0
0
0
0
0
0
0
0
0
0
0
0
0
0
0
0
0
0
0
0
0
0
0
0
0
0
0
0
0
0
0
0
0
0
0
0
0
0
0
0
0
0
0
0
0
0
0
0
0
0
0
0
0
0
0
0
0
0
0
0
0
0
0
0
0
0
0
0
0
0
0
0
0
0
0
0
0
0
0
0
0
0
0
0
0
0
0
0
0
0
0
0
0
0
0
0
0
0
0
0
0
0
0
0
0
0
0
0
0
0
0
0
0
0
0
0
0
0
0
0
0
0
0
0
0
0
0
0
0
0
0
0
0
0
0
0
0
0
0
0
0
0
0
0
0
0
0
0
0
0
0
0
0
0
0
0
0
0
0
0
0
0
0
0
0
0
0
0
0
0
0
0
0
0
0
0
0
0
0
0
0
0
0
0
0
0
0
0
0
0
0
0
0
0
0
0
0
0
0
0
0
0
0
0
0
0
0
0
0
0
0
0
0
0
0
0
0
0
0
0
0
0
0
0
0
0
0
0
0
0
0
0
0
0
0
0
0
0
0
0
0
0
0
0
0
0
0
0
0
0
0
0
0
0
0
0
0
0
0
0
0
0
0
0
0
0
0
0
0
0
0
0
0
0
0
0
0
0
0
0
0
0
0
0
0
0
0
0
0
0
0
0
0
0
0
0
0
0
0
0
0
0
0
0
0
0
0
0
0
0
0
0
0
0
0
0
0
0
0
0
0
0
0
0
0
0
0
0
0
0
0
0
0
0
0
0
0
0
0
0
0
0
0
0
0
0
0
0
0
0
0
0
0
0
0
0
0
0
0
0
0
0
0
0
0
0
0
0
0
0
0
0
0
0
0
0
0
0
0
0
0
0
0
0
0
0
0
0
0
0
0
0
0
0
0
0
0
0
0
0
0
0
0
0
0
0
0
0
0
0
0
0
0
0
0
0
0
0
0
0
0
0
0
0
0
0
0
0
0
0
0
0
0
0
0
0
0
0
0
0
0
0
0
0
0
0
0
0
0
0
0
0
0
0
0
0
0
0
0
0
0
0
0
0
0
0
0
0
0
0
0
0
0
0
0
0
0
0
0
0
0
0
0
0
0
0
0
0
0
0
0
0
0
0
0
0
0
0
0
0
0
0
0
0
0
0
0
0
0
0
0
0
0
0
0
0
0
0
0
0
0
0
0
0
0
0
0
0
0
0
0
0
0
0
0
0
0
0
0
0
0
0
0
0
0
0
0
0
0
0
0
0
0
0
0
0
0
0
0
0
0
0
0
0
0
0
0
0
0
0
0
0
0
0
0
0
0
0
0
0
0
0
0
0
0
0
0
0
0
0
0
0
0
0
0
0
0
0
0
0
0
0
0
0
0
0
0
0
0
0
0
0
0
0
0
0
0
0
0
0
0
0
0
0
0
0
0
0
0
0
0
0
0
0
0
0
0
0
0
0
0
0
0
0
0
0
0
0
0
0
0
0
0
0
0
0
0
0
0
0
0
0
0
0
0
0
0
0
0
0
0
0
0
0
0
0
0
0
0
0
0
0
0
0
0
0
0
0
0
0
0
0
0
0
0
0
0
0
0
0
0
0
0
0
0
0
0
0
0
0
0
0
0
0
0
0
0
0
0
0
0
0
0
0
0
0
0
0
0
0
0
0
0
0
0
0
0
0
0
0
0
0
0
0
0
0
0
0
0
0
0
0
0
0
0
0
0
0
0
0
0
0
0
0
0
0
0
0
0
0
0
0
0
0
0
0
0
0
0
0
0
0
0
0
0
0
0
0
0
0
0
0
0
0
0
0
0
0
0
0
0
0
0
0
0
0
0
0
0
0
0
0
0
0
0
0
0
0
0
0
0
0
0
0
0
0
0
0
0
0
0
0
0
0
0
0
0
0
0
0
0
0
0
0
0
0
0
0
0
0
0
0
0
0
0
0
0
0
0
0
0
0
0
0
0
0
0
0
0
0
0
0
0
0
0
0
0
0
0
0
0
0
0
0
0
0
0
0
0
0
0
0
0
0
0
0
0
0
0
0
0
0
0
0
0
0
0
0
0
0
0
0
0
0
0
0
0
0
0
0
0
0
0
0
0
0
0
0
0
0
0
0
0
0
0
0
0
0
0
0
0
0
0
0
0
0
0
0
0
0
0
0
0
0
0
0
0
0
0
0
0
0
0
0
0
0
0
0
0
0
0
0
0
0
0
0
0
0
0
0
0
0
0
0
0
0
0
0
0
0
0
0
0
0
0
0
0
0
0
0
0
0
0
0
0
0
0
0
0
0
0
0
0
0
0
0
0
0
0
0
0
0
0
0
0
0
0
0
0
0
0
0
0
0
0
0
0
0
0
0
0
0
0
0
0
0
0
0
0
0
0
0
0
0
0
0
0
0
0
0
0
0
0
0
0
0
0
0
0
0
0
0
0
0
0
0
0
0
0
0
0
0
0
0
0
0
0
0
0
0
0
0
0
0
0
0
0
0
0
0
0
0
0
0
0
0
0
0
0
0
0
0
0.09049076867509694
0.04314820393811083
0.06375844221373411
0.09185721859705241
0.06173613168522107
0.09676119237605148
0.03642660835293197
0.05264186021785134
0.07936168970165972
0.06658069401808379
0.07495910425013895
0.1506093025568593
0.09457357998086426
0.1045213053258731
0.1183891235158015
0.06038676569124821
0.08353589516105779
0.08022667931519857
0.05671309429458206
0.05231681482409711
0.03644102937720865
0.03020331780791599
0.08875140991324855
0.09543863284491133
0.1114722815689269
0.09465184673425758
0.06816065723150083
0.06984954391163931
0.05450271283669543
0.04145343228185058
0.03274553316589668
0.0839384892292237
0.08491729513424424
0.01657539116241423
0.1360203397622264
0.1192681146940908
0.04253340115808987
0.09901682612224894
0.05015402799418113
0.08358267167502956
0.09451676375294113
-0.03958692258904727
-0.1521085951775077
0.08085903607165583
0.09703521013853487
0.05051356432619163
0.0227487402214933
-0.01477438658517819
0.08930673926552143
0.08211458461880368
0.02844886314609033
0.07132470405060083
0.08966006521216704
0.09676089883737103
0.04840851345433337
0.03219640880839647
0.08238337178717069
0.08137238610089054
0.03449335310885602
0.06813330274021669
0.05070895289484147
0.01018056813250517
0.09043094044483295
0.1054726625611068
0.08023992015986227
0.1139616018774761
-0.007153367770309157
0.09708778877869809
0.04545405175087729
0.06346304953353869
0.008403963265629744
0.1156363762300748
0.03468124667513731
0.02472986860282166
0.1352096174291556
0.1038419693130215
0.07590328584663084
0.1106660374462615
0.0760269493213708
0.02275767511774223
0.1276464807201128
0.05683533393825345
0.09509472074237971
0.0919019054194197
0.1338528955466112
0.07070111313409287
0.2895851846828981
0.01622570339431577
0.01694650391573977
0.04118223982838883
0.0240715003991125
0.014459297160894
0.02284504248035113
0.07629224397164069
0.07892774228444167
-0.003289610813781139
0.05029826429841757
0.1319741609002997
0.0005035202829856628
0.0716538282637362
0.09826250995611568
0.05944909016990067
0.1151523781636337
0.02894925528081913
0.1064188675597378
0.1070174074048967
0.01242247126285534
0.05720670672289874
0.07965032706807124
0.1091397183777643
0.01959074400265912
0.07610841631134597
0.07080295610929287
0.07062820275405855
0.05402649326413029
0.05244123408371001
0.06365182367620698
0.06476587423074603
0.100536457224778
0.1244717937743861
0.1185111532392996
0.1016139797853514
0.06281757680770625
0.1012601526935297
0.03070650196201544
0.122809754969666
0.1021343660506262
0.06337965905811913
0.0903519349012132
0.0347321597853225
0.1134422385061235
0.08476870214964539
0.1314627735575376
0.1025788112645925
0.03826391827512309
0.03508520984086247
0.08796332017840051
0.06404343640162904
0.1127831338033231
0.1715032604564622
0.06033813556191295
0.08798056768090957
0.02952032588630829
0.0635553643830348
0.07898743365562967
0.035189204329812
0.05619773934484711
-0.03366492660838941
0.06557658841403041
0.07541225692178388
0.09766650490061594
0.06545416702936896
0.1576965122242022
0.02662692734569838
0.08555418463970826
0.0274954008651758
0.04554534911944396
0.08222182378708964
-0.008411029622692509
0.07602584159513356
-0.1059717185797547
0.06260188639645417
0.03676901664861897
0.01870279868211589
0.05407141463411438
0.08902925885748617
0.07816713781604816
0.2247054254252368
0.06751472619515242
0.1246442650014654
0.1884490185746422
0.06918727721206137
0.04573057561869698
0.1236111632988532
-0.005234501790245203
0.007943523943716779
0.07168932515901572
0.06594856641481797
0.04461944305410458
-0.002097704678991784
0.05727737621299144
0.06187228023953249
0.03724543185226194
0.07906620576800925
0.06450062521158571
0.1022617220193955
0.1294646394853279
0.04769170358076213
0.0477081443642444
0.04270679413892459
0.03854533290494364
0.1195043660443718
0.07561311890834389
0.05953781953411318
0.009498691653351165
0.0977834398777281
0.07657221476650243
0.05468951994633029
0.005197455549959932
0.04557660376599203
0.1817805482754339
0.1553622941240145
0.1035343540709386
0.05024024679808146
-0.01778604258862107
-0.01854710486649818
0.1121473869876908
0.09361810250367296
-0.1063381690183529
0.07082511794858724
0.06354003545611869
0.06099806327766
-0.02429408520822043
0.09216077796227808
0.04291117432327416
0.05353933859978045
0.01167659411530631
0.1145726599542489
0.0285333745261386
0.06853273595069806
-0.01412057420934553
0.03044599810517841
-0.004381778817716253
0.007076893217668669
0.05993781661941353
-0.002126026093407011
0.05081519158253444
0.05137814951154634
0.076030756172443
0.0187555129854207
0.1221185897873581
0.1113234974081748
0.06470722473709083
0.07482034573157917
-0.04255854893189201
0.1025161760919826
0.06255369720018458
0.2949622469097654
0.07094166985281512
0.01388118991079105
0.05209887225418482
0.011488202580492
0.04035244240078407
0.06388652417182293
0.08640638457364763
0.08903864247459359
0.03599859312390873
0.03254049858688764
0.082636335415879
0.07121018450393507
0.04616074667038602
0.008228361815823102
0.1770711986862437
0.1492539710846074
0.04082655902860036
0.1152783444747039
0.1094782305029911
0.05291873690393475
0.0518606182278082
0.1927262623433443
0.1206912122805417
0.07704444288369985
0.07113870337819277
0.07946958534939561
0.03833454541990079
0.07555334472773897
0.0981684385641909
0.1172271460145182
0.08042291201400735
0.02265608679943404
0.03877521268806661
0.06340472831350874
0.0875417528517332
0.05398799115597316
0.03173529482005113
0.130336191249632
0.05639541122545684
0.07427965850022719
0.07986495594500026
0.1090524969284829
0.07562969361014076
0.02551756858433253
0.07416075503692825
0.05369233036824545
0.0754002687586135
0.08867268155779838
0.02957889939292952
0.02026669001996508
0.07529179457626019
0.1205848585051861
0.04483302671558347
0.06551488781065666
0.09626293257786213
0.09532493868534764
0.08567117255821764
0.02826668038729849
0.06506002229447654
0.08345622534613625
0.03732711484332394
0.09119169584741633
0.09904559070908521
0.06547050450666914
0.02103154220781646
0.01318287987423584
0.09851500541650775
0.01457142124646828
0.0641244187481393
0.1187292120802816
0.0226643057538927
0.05954525046395765
0.04243904017362902
0.04983968261310003
0.08354753060428603
0.03917274799857673
0.142830486220568
0.09337559162965825
0.04522401158872638
0.0968335267211262
0.05496303008681439
0.03832990848233325
0.08573305110954928
0.1052349960371684
0.03044177279103094
0.03194858078843116
0.05997937542976706
0.07557837084997415
0.07466738445125158
0.04170914456406417
0.1165540696487808
0.1107528830032671
0.09127256037521643
0.09422030983809501
0.04428949342372675
0.1192127343349949
0.0821198265865558
0.06963115005179328
0.113690547923693
0.08291036549290642
0.1118106229996337
0.06938895870634992
0.04868975080435844
0.0140259861269522
0.06107803149274356
0.06893307629903657
0.06016112277736643
0.007765492615034733
0.08506651042704509
0.0945148720744575
0.0192505307433577
0.09102479280322001
0.1975728796372817
0.09349129332089327
0.1042836749763121
0.05845724537902715
0.173452629260972
0.08206041742417465
0.02679697279048335
0.04897620270251302
0.1140990617573181
0.07684565519528866
0.0836833907466446
-0.07432109759567773
0.03094077315449446
0.06383642303849699
0.07487219539235973
0.06461783151906082
0.09735119395574962
0.1033739152794266
0.04183292062891952
0.09353853986439548
0.03237521485789065
-0.05432478549858199
0.0528154830823523
0.08535082989616602
0.07113776713138154
0.054704738236345
0.03492785673956254
0.09128520521922484
0.1158000127213368
0.04501740433484807
0.0831234404908585
0.09705990857279767
0.1397321437514118
0.06763380303172913
0.06927864273882393
0.03202108590565841
0.05162891000090038
0.03420719942925838
0.1754986125657496
0.01344375145950076
0.03551593432730603
0.07915038475130701
0.3359599128173368
0.0365342160033978
0.09918661472673415
0.02749940628909326
0.2317236644265688
0.07352721602791097
0.04080464569722007
0.05344313011042026
0.04334268743665069
0.07244612552799355
0.1008165832155941
0.08035077469180428
0.09367643300751886
0.1360176342743009
0.01696797623366621
0.1121126281335859
0.04164464390442374
0.08379471060910627
0.05328332566568193
-0.1686962061849184
0.1306877759098142
0.1493114643485627
0.06285327358164361
0.03438217106245503
0.1104972093066166
0.1346673873868045
0.1225155451063345
0.08037855780568771
0.1178145009212513
0.04267103015143692
0.02219196440153291
0.01268618507240749
0.03094670861735773
0.08614903553370039
0.0811641606412194
-0.02173397066716323
0.05816124496720491
0.05175883290991855
0.1347617717643182
0.05557852682592802
0.0824574364305224
-0.0171817832632953
0.01191057654102091
0.1081567439553137
0.2000071934787859
0.06537879554923644
0.04364221531012545
0.1152063542254338
0.07570149655246101
0.02561829244260288
0.06450622399418138
0.05365646239592204
0.04357599913687719
0.02738890904602035
0.07091570741306115
0.07665688572639719
0.07215500647108443
0.1160786239257104
0.1574477428605761
-0.01829122717419994
0.03114039675428905
0.04132860026839336
0.09771091437770683
0.03793779192349732
0.04698296208224675
0.03120278830435907
0.02586455418166485
0.1172565864889592
0.2371488674869494
0.02733307085411171
0.06959693512917532
0.06619539386777629
0.07097577398022634
0.2327807078921858
0.05715891995507272
0.03963201184830311
0.09718166636557495
0.07261345044614249
0.05788636212770304
0.1029574371276458
0.0508048609666867
0.05241138978762773
0.02373153720347766
0.0631539358031432
0.1691025085885964
0.2950897679236621
0.06665605063746641
0.07637530989300263
0.0351187029434507
0.0472215491428737
0.03957480447875342
0.08415922966791035
-0.04834660295047818
0.03346222659732927
0.09994904011241636
0.1011542357110965
0.05450040042469918
0.0657456031542815
0.1401038506951719
0.04763155506472238
0.1434791726239401
0.1063411959910859
0.02926149380743168
0.07646301128521531
0.07715822495798767
0.07182235303002663
0.07557432966376507
0.07648469656024784
0.07392462542216113
0.05271796415962126
0.09506470720949844
0.003358964029501059
0.05607901585223145
0.06773553478502826
0.07450774051205596
0.08535642521735751
0.1046240733009482
0.05608451951123485
0.04946543322530763
0.1063065293128069
0.02693872086263142
0.09284402086013943
0.07992530266355551
0.290408400939189
0.04118791880038223
0.0752556316763031
0.06291855283913141
0.01182354113560536
0.1429553856476797
0.05048503707120033
0.08572553263558028
0.08943157374032774
0.04863893349032375
0.03834023789824128
0.1475812211015266
0.1866272613047912
0.03097001401173918
0.1071510326297701
0.03676982556297854
0.03181386214314131
0.07090878466647609
0.1705357788881622
-0.00311278752807678
0.04918672271515938
0.04561942880510349
0.07044511273611612
0.08831301719512197
0.03946876358216227
-0.002590860715572586
0.08265335605760281
0.05664348958521881
-0.04128501303983614
-0.0120211279409686
0.03156570088056798
0.03623074574331402
0.04678857952959761
-0.006151153536683268
0.01928481195184745
0.02099250070891121
0.02045668509845062
0.1127758990378303
0.03785022840138056
0.04706375560776242
0.049842110100667
0.068158090424457
0.1063436816977997
0.03884425358568953
0.01954882367526554
0.1110204759627158
0.08713197348126876
-0.1803455386911451
0.1392237341206891
0.0581523092266474
0.07185717841549147
0.08889919772253907
0.09902294770434791
0.03293746530157456
0.1028577256282756
0.3151396703829134
0.068157998729585
0.0475649897112636
0.07175365772544283
0.04390107636450229
0.09580666929808869
0.01019549802258595
0.1358846920439853
0.1164734675523412
0.07116523453179374
0.03195845987506283
0.03713395030139458
0.1644144186860858
0.09754496208702222
0.08266811995402511
0.02545273014679642
-0.02255203014049381
0.01808314052878994
0.1040707497463379
0.2150664665939538
0.06889786392271242
0.1554224924042732
0.1549630534910801
0.04592296771437325
0.06657679367641349
0.1047456651697389
0.03693739251101028
0.04171475328982797
0.1409248501816693
0.09794589982450511
0.1359751379401342
-0.01727407571026297
0.1322192315975852
-0.136927552938295
0.09813503832135721
0.08407546553872795
0.1516511199164412
-0.1019219179831521
0.0309445145250796
0.02660550849743603
0.01067417971686248
-0.04153547456096322
0.06179149380026627
0.05558348125949614
0.05514749995466473
0.430421850657733
0.05274872627787287
0.08576321106588135
0.1074701547082701
0.01944120462869087
0.04970587313748628
0.09420566744840259
0.3009561482366058
0.05792756949297228
0.1048619467733625
0.1012185295387046
0.0667386592410083
0.02549261640708732
0.01502702867736322
0.1273535971301773
0.0751185261678166
0.02411611021321676
0.1204342329035944
0.1340454550196235
0.0686375302498885
-0.274735146906498
0.1292325875881489
0.1426234601554006
0.01445746111507853
-0.06412904904816034
0.01646159385439143
0.009248624780620614
0.1172106591832912
0.06383444517736608
0.08606325517880112
0.1371138366490353
0.06869915844412181
0.09789333744158567
0.04539774711153795
0.0755366614019017
0.109286301970568
0.110968522855922
0.08199548955013129
0.02876731674533363
0.04315167175028547
0.002482285149760317
0.07525570124037835
0.2003258589468248
0.04256927623856614
0.06020580388935578
-0.05665151152640138
0.07710897292824789
0.03424966417303343
0.01084790962750662
0.05676219031182266
0.1084892644982328
0.114652208131059
0.0150391913537251
0.07479218636605892
0.0007869464668664809
0.1126303319159446
0.07288269673639644
-0.0101330185533179
0.1035996268280055
0.09684228360779848
0.1019854166278748
0.04971737246485642
0.1049500630989977
0.08167147125108698
0.08835732985265193
-0.08149570936559078
0.03754889978582573
0.1156261186007786
0.1122873124566339
0.07553292297661256
0.0498031558364701
0.01978504541394001
0.1294389694117876
-0.003887069182612735
0.06450718105945093
7.381651261258244e-05
0.07172249555428974
-0.1134009634598708
0.1002926614508744
0.09115091947952368
0.06242327422700033
0.1367298661436366
-0.06749199903183339
0.1249223081691235
0.06003306174793422
0.07325652152666577
-0.001865200869241295
0.02133625701373596
0.0567043077151308
0.07560280127975699
0.04068520338426882
0.05519971316097633
0.141073673388262
0.08292609842988859
0.1187441779058698
0.02150528616149954
0.136112118170661
0.1135549148085593
0.05342833643467518
0.1073130194122398
0.05237296395673773
0.1109395381112149
0.01928255868867646
0.005606347021611125
0.05328043275885715
0.08165028923588731
0.01223507224274025
0.05545523632707668
0.06262735497575542
0.07851281550230771
0.06619067505176664
0.05047205892513775
0.00945517993559585
0.09295053847373487
0.1342235499182154
0.05766511680937597
0.0394139097801273
0.08373542232077659
0.1116554371360961
-0.03723989817566625
0.09161115562880817
-0.005540681055796241
0.04384663975150792
0.09113569748472415
0.0352576501466828
0.06509807585895533
0.08502333427042046
0.0407086389707493
-0.02217191924384128
0.04012198228663257
0.03554501858515748
0.06322729352048576
0.05092428430856524
0.1199015377355112
0.07400863733618071
0.04299972284601346
0.1642330022980269
0.08167559648820254
0.1256148434692556
0.07017253038486551
0.1290682396103813
0.06928548156308376
0.05084273035456151
0.0784652403981568
0.0737056865871788
0.02249130535750606
0.05549536672836716
0.05360213434622756
0.03024318347288863
0.07561061076875797
0.1049181036997801
0.04784182058261283
0.06536968876987899
0.05887954941526769
0.02404144380304384
0.1020395671692434
0.01756835485669479
0.02822239637704512
0.1032170280056036
0.05377164130403105
0.09023428132391749
0.04132217557027496
0.05880280179501643
0.081484875818176
0.04107969247590382
0.01877890109429533
0.0688797916174743
0.06851696462801161
0.03299644302137723
0.03227641383641479
0.03949027378872579
0.1031314608690441
0.01852392059466595
0.06002477928242106
0.07130317866049893
0.08166193826502696
0.04445515863637859
0.05317151726839202
-0.0493448466765014
0.0717572555325227
0.08511513113155698
0.0159237904336863
0.08369869717276469
0.04626825999181069
0.009474366294199184
0.1317593081887646
0.07870431200234707
0.02541599477858806
0.03666524413898624
0.00632255998539729
0.08099347079581228
0.1090667627245925
0.06154500653502937
0.06862303539468441
0.07969290205428237
-0.03665346062848349
0.06955521600953621
0.01795800120794147
0.06445903728039502
0.07913397015654759
0.04085420448036647
0.0846447928105125
0.08389384964422747
0.09671963077226796
0.06462954145953111
0.08272777154008075
0.07151027367371524
0.07032601374732966
0.07616027621259018
0.06156758873955521
0.1047897803286382
0.08589109469302325
0.06407658007435667
0.01674760378461477
0.05441645898152497
0.07352177837268181
0.08185133160413531
0.03098930038000602
0.06178526021804744
0.0429404912602968
0.09768798582463466
-0.04824676630349794
0.1030771225842276
0.05399803759795167
-0.004741945288885441
0.02036475456579627
0.07044407242033046
0.1337683173671797
0.08988702318674081
0.128997382364598
0.005509450380687334
0.09073178485586292
0.05102563521219931
0.0266110131609261
0.03590829248385517
-0.01403426362970916
0.1667870596295772
0.1178382241682063
0.03130659630137895
0.07024464837876648
0.01683821098631179
0.06485482783098977
0.05234216602457227
0.2005870730913723
0.02675557429014032
0.07610750710363416
0.1102088758522084
0.1169156972295603
0.005732553045188498
0.08476089622662382
0.03524355786540589
0.1066811513943035
0.04986392636244557
0.1070518482275322
0.1195404261785093
0.05690842842248266
0.07087529630707995
0.03445960028595536
0.04508709268959629
0.08111229828283611
0.069966255041696
0.07442712580138768
0.07933822396421562
0.07652484055839488
0.06396527838264435
-0.0602328021849436
-0.05509387835943399
0.04316381173755889
0.03505568108236538
0.04160290212753519
-0.006762213665024991
0.1048970096275606
0.06692601853220821
0.06498555706170181
0.0962865902970865
0.03171830058398329
0.1046420755394325
0.06094561043292161
0.1036346481133964
0.06440056321579707
0.05451364235197878
0.08861675071786727
-0.07640062548906612
0.06618611102475692
0.02756753737217156
0.05058517421180381
0.04320046581877426
0.04948991813847222
0.09730889305542714
0.06956876433146927
0.05114108566570236
0.07102086845622824
0.0288896347357293
0.2339621438301321
-0.009390676516481056
0.06858003013920459
0.08536967411963459
0.05124195999854013
0.09814189784369806
0.02287940885693702
0.08333980162092024
0.02631859361996365
0.04073947988385148
0.5745189656092902
0.06187637846040444
0.07969507080752157
0.027085627096159
0.1113886427059567
0.06870663080213228
0.1120382398156744
-0.008312951861226181
0.03867164960175631
0.07435085716045117
0.05989083280816009
0.0555347701840624
0.04064912331437973
0.06900150683651252
0.08249648764556591
0.1208273525430587
0.07208204240448091
0.02433723125538329
0.05153913926385302
0.08318754415921011
0.2011462125611936
0.1038488887331401
0.129800738276205
0.104824654002337
0.1461276421539714
0.02690346992257838
0.07350892230298918
-0.01116252906129579
0.0712516577267553
0.05049510432979498
0.05172840619798481
0.09227175430148907
0.08269647695801131
0.04412937947179828
0.0441843935360464
-0.01290490477104658
0.02027522149942738
0.09472096589812008
0.05856857653251872
0.05932630641753109
0.08720840036148608
0.06758458241295771
0.03702541571391643
0.07802203330800785
0.07621847191194728
0.01947535627277767
0.1330522351054471
0.139515391852033
0.08670285750902991
0.06826817123399605
0.07222385708602212
0.04479550261714307
0.107908498285275
0.1038226945221094
-0.1439625774042773
0.06590897088205853
0.07273832572518553
0.09450302242176763
0.03281201069228775
0.06520768040324845
0.06048305248522792
0.03544231410843372
0.1114988587962701
0.1192609799590589
0.08885975139012432
0.06696361426927297
0.06915961317123077
0.08287735902886041
0.07890309720426007
0.02827010255960616
0.07799548911664753
0.05007602524004099
0.04785835644762713
0.2146142510343967
0.04635561860804436
0.3703258719482952
0.06180098733237726
0.07199947040186226
0.09516282951131458
0.06382899264679694
0.05031657282783721
0.08603289111031184
0.1303688833208337
0.06304859819030025
0.08979976958285869
0.1293743687291698
0.08695070746904308
0.136280557819448
0.05127528913575162
0.07493291096176632
0.1117671412803247
0.0937725621089797
0.1055740910807286
0.2101058005655426
0.133205099302276
0.1464530021413871
0.1518603712240959
0.08504656366053574
0.1183301900660644
0.1130622959383198
0.07961550217525701
0.07956041900433755
0.05132848536308626
0.04253802726848069
0.1304117342578243
0.1344837690142548
0.1570034490847848
0.1333079006129191
0.09656745860531679
0.09838159904724747
0.07676481055381976
0.05839028589870925
0.04612002023156302
0.118241060613449
0.1196022869788498
0.02334626735916955
0.1915698106541843
0.1679703541842591
0.06064192752185098
0.1394588163165683
0.07063859025349924
0.1177215986024218
0.1343973665367856
-0.05882199040384775
-0.18597510811124
0.1138943075406079
0.1366665951870719
0.07037261974452085
0.03203733085613611
-0.02080849942781616
0.1257816521361504
0.1134989970472656
0.04259019129574428
0.09879700256086506
0.1271750191329971
0.1362802990658979
0.09444611970976655
0.04757000851833493
0.1168723632757503
0.114614530740306
0.04858158207032437
0.09596298785008975
0.06901716185562151
0.01433888968464174
0.1273648489066891
0.1485556726631926
0.1130154003385856
0.1606011894631909
-0.0100773641797546
0.1367449628627235
0.06401437777382642
0.08813965928174067
0.01221499852845149
0.1628643631640674
0.04884117552527874
0.03482974618244063
0.1875850591463745
0.1416529693677896
0.105841989877642
0.1451984097884556
0.1070786524547431
0.03205301121971373
0.1797823741793216
0.08004817903046312
0.1298140787194369
0.12923999587011
0.1885229431955444
0.09957640690787636
0.4033709121687102
0.02282225383666326
0.02572480652756195
0.0580034486135556
0.03390248661418794
0.02036482279206182
0.03217727108427347
0.1074521399456071
0.1111634492835439
-0.01413755946697822
0.07281511522059568
0.1826475688297945
0.0007052609098758906
0.1009199044926347
0.1385588136809685
0.08373156633264975
0.1620227490750443
0.04077041257992529
0.1498832247244377
0.150718088759803
0.01747564905489545
0.08057229116397556
0.1121840547141883
0.1537150826128935
0.03119273972257372
0.1070340755307784
0.09948622187171995
0.09947603471211254
0.0760908099832568
0.07385817631900658
0.08964743090932888
0.09122333655024181
0.1416089903193019
0.1735345537854008
0.1668626122670828
0.1466673245420289
0.08847474221443362
0.1426202369380712
0.04324918002077544
0.1736000811648418
0.142206749321063
0.08938340449004797
0.1277929122580646
0.04892656726330617
0.1521527564660982
0.1199619032636269
0.1799730632435093
0.1420841747368567
0.05389052150097833
0.04941359465168284
0.1238895138759982
0.0902197926196554
0.15878299230719
0.2395012321558452
0.08613596266712473
0.1239149584491772
0.0409607189913249
0.0881778283548529
0.11124727374619
0.04956168378551985
0.07927156808522835
-0.03751467333417352
0.09235987380187717
0.1062137652573436
0.1375566466251972
0.09218819689915923
0.2180193928281106
0.03749916661949103
0.1205012349762619
0.03872577024901779
0.06414829630252911
0.1158037606202005
-0.008709081466576335
0.1070785207820992
-0.1656893990836604
0.08817024841383657
0.05178545023702938
0.02480139683374307
0.07615923609358261
0.1253916198382035
0.1100924515961567
0.3572983610027529
0.09509014073879909
0.1643159445312931
0.250686266947976
0.09818698021677429
0.06442836340626346
0.1740931550936639
-0.007278629890562048
0.01118997073539237
0.1009667129720143
0.0928957169720626
0.06284392640240632
-0.0009110593443374287
0.08066922206967961
0.08714126750324835
0.05059596736859804
0.1113561755724867
0.09084470768011527
0.1440309478259258
0.1823344595601085
0.06692136694575405
0.07024191378776666
0.06014715866901434
0.0542279789572177
0.1683980673585434
0.1064965783799487
0.08385552856148247
0.01337543465020989
0.135872120045037
0.1084945847185417
0.07701452922024696
0.01444553819991833
0.06419163931586022
0.2604424554261823
0.2187470167918726
0.1458211056905787
0.07076054318969829
-0.02324851022011902
-0.02627827464907241
0.1579527231538077
0.1318548669620724
-0.1362915926384395
0.0989626504216027
0.08948966308989197
0.08594764382484996
-0.03112557272915745
0.1298036923906214
0.06251775353948445
0.07531570667700416
0.01644527665542826
0.1591593115633795
0.04165315605419589
0.09944656631845415
-0.01990263486287795
0.04287915458584778
-0.006909123102976636
0.01084795469395729
0.08443743213885554
-0.003008167945505931
0.07156413671371074
0.07236136640996418
0.1070829042299658
0.04437043114362859
0.1719927515722825
0.1525673249095137
0.09113517630802624
0.1074883708909667
-0.05652591291278517
0.1434033921549795
0.0885596408642879
0.3201378618874693
0.09991621513066007
0.01941483166576442
0.0722830283913118
0.01618061031624502
0.05683343214515205
0.08997968670194152
0.1216957192389181
0.1254040616882569
0.0507030134555139
0.04594630128241198
0.116376931177413
0.1002948351059677
0.06509542708832472
0.01158863109592745
0.2266050430690954
0.2048048287476494
0.05750196129560662
0.1624947545409444
0.1541919241206191
0.07453276736395908
0.07304159753359321
0.2786631724154635
0.1654125679312285
0.1085120582204822
0.09775645926876966
0.1360720558385641
0.05401746861632265
0.1064099490927078
0.1767070108474093
0.1651077235824259
0.1131506069094925
0.03190480547888182
0.05461080589278806
0.092940772193398
0.1234555282729283
0.07603747189155523
0.04468917006391728
0.1835678163415665
0.0793103564103713
0.1053719746700232
0.1113943759916645
0.1535828590616751
0.1065204114827368
0.03593894980105275
0.1044456823620103
0.07562252014474642
0.1061952198703197
0.1572134134510647
0.04166032712266719
0.02854338905080784
0.1060428415880572
0.1698540794531288
0.06230853018024538
0.09600206674730657
0.1282102059596711
0.1342585150028704
0.1206590984424462
0.03981292829953467
0.0915117309164719
0.1175418220013118
0.05257310229944729
0.1284360662387621
0.1394989019536221
0.09221142029916497
0.02962309711378269
-0.002026984895379175
0.1391741747487588
0.02052200654826548
0.09031330201922141
0.1628152426475556
0.0319121788346954
0.08386498049255435
0.05977158154414632
0.07019028619095155
0.1176716917344007
0.05509256895079711
0.1997938319947748
0.1288908301425237
0.06448246827755429
0.1381053396893246
0.07741121417849706
0.0539928112807277
0.1207504965732152
0.1482133843504609
0.04288093807853918
0.04499943694890795
0.08447617421892036
0.1064840971579047
0.1051065479133288
0.05848918181914332
0.1558945390669817
0.1515030901619724
0.1295760878317936
0.1327031038786755
0.06238007648452046
0.1679022979859723
0.1156554578544691
0.09819118714672652
0.1601253692676725
0.1164798742547067
0.1574180184849172
0.09772822189648571
0.06857651199270595
0.01975390303637817
0.08602926213572805
0.09708102853168711
0.08404845160338269
0.01093740153362868
0.1198076653624029
0.13311978565072
0.02801830453881354
0.1198848976829388
0.2668596919509295
0.1316756387085448
0.1468734340199265
0.08233217890694891
0.225798486291737
0.1155761760049002
0.0377336208054749
0.06897718207908569
0.1638583055604666
0.1051488840775415
0.1178637418981121
-0.1029884955775275
0.04357701197934342
0.09110769435553698
0.1055132232696474
0.09101046146443922
0.1371152365936377
0.1455931050036739
0.05845707584294651
0.1314434934004632
0.04559842736865338
-0.03749202707004588
0.07422169250932768
0.1136410832673786
0.1001929539390623
0.07704631311710229
0.04920700712885161
0.1285703102427766
0.1630966692849316
0.06678624839782876
0.1254334496142397
0.1367024904573506
0.1962726356055808
0.09525625693571166
0.09757177270021219
0.04509758578181186
0.07271739812474844
0.04817592085851172
0.2088761109372446
0.01893764049780303
0.04969464157060111
0.1114759472512217
0.423771957880741
0.05145629940092241
0.1396916118293409
0.03873230698082746
0.3133707006923704
0.1035563163245786
0.05860252822348886
0.07526979626850945
0.06104159633799167
0.1020345442873403
0.1419859070310155
0.113164461559698
0.1312064347788213
0.1916042015333144
0.02389503402366427
0.1579029872465494
0.05865413979897295
0.1180187319288685
0.07501979646824712
-0.2143801608581951
0.1840588811202718
0.2053465522662165
0.08852300539296071
0.0484218295613333
0.1556274707078148
0.1891978068013389
0.1740654631425367
0.1132093535157385
0.1659385964823128
0.06010090082477041
0.03126079457745637
0.01787118053353426
0.04358605135174658
0.1213393609061667
0.1143144948102659
-0.0306103555699489
0.08493730268505929
0.07289159468048524
0.2034927549827623
0.08043854937319075
0.11613305414425
-0.02264342302727256
0.01677758370949681
0.1554869398203587
0.2776090444109358
0.08700451149926872
0.0614629428244011
0.1622610431943025
0.1103294995411387
0.03608156048185337
0.09085533097921454
0.07556985985380422
0.06431308996104161
0.03857603983587855
0.09988235827643589
0.1079658996880442
0.100860903998905
0.163488973524503
0.2172071893830813
-0.02576220661185356
0.04385939900097445
0.05821125020725006
0.138027231831379
0.05544569643029131
0.06617442972966818
0.04394653278806014
0.0364254361459381
0.1748404368375511
0.3064352728805402
0.0384943216365808
0.09802227195532282
0.09324242537976658
0.09996360644414833
0.3087362775918808
0.08050368066572242
0.05581835383915001
0.1369058238924157
0.1022692144191637
0.1417278338770971
0.1450108083294904
0.07155280948532255
0.0738180563246487
0.03342520919434182
0.08629237553908385
0.2334646518199213
0.3172808399371382
0.09388013253550714
0.107902222321197
0.04946465106574663
0.0665093207472171
0.05573938015378502
0.118533168865188
-0.05342882519068372
0.04681835240203511
0.1407693583745755
0.1424348275526713
0.07811221624946189
0.1055593143144887
0.1958036644462224
0.06708541948363929
0.1997720302242239
0.1497751638860686
0.05263954285829812
0.1058366150208829
0.09269137999802166
0.1011585385776834
0.1062938720425111
0.1080470425948298
0.1041163774585609
0.07424926173906692
0.1288973231261815
0.004730815112928653
0.07904514724170446
0.09540208009277402
0.1048432808039568
0.1202082402723383
0.1473561294865687
0.08586883971574366
0.06988824067635058
0.1497236733454054
0.03776485524405104
0.1307531302053855
0.1125678266638454
0.3769353075047848
0.05802680688830621
0.1059903643869611
0.08861253181086248
0.01665442097342314
0.2003037216063441
0.07110333029684009
0.1206332882622309
0.1259590387134736
0.06850517385420864
0.05399934414600115
0.1849087535368098
0.2633157366982189
0.04361376903942461
0.1509131763941471
0.05180908572658879
0.04480743410110169
0.09986998484156258
0.2306854627969821
-0.004384565693162947
0.06926885264704954
0.06425220233503108
0.09921900034839728
0.1249354867899716
0.0743259483898263
0.0001134569110545911
0.1160039952615012
0.08053417298729929
-0.06068484453196275
-0.00650319209621726
0.04445863324733634
0.05102981844491652
0.06587461209354926
-0.01481097526249694
0.02716028395946096
0.02956568323085286
0.02881188214517492
0.1565252690106599
0.05330824460729967
0.06628396956186397
0.07020053188611071
0.09599643431360204
0.1537854948715839
0.05470324590157501
0.02964515383674532
0.1563638684360429
0.122719891094275
-0.220010605113459
0.1960840582215546
0.08177004008251458
0.1012033472515569
0.125210783522717
0.1393745233714187
0.04639055600202596
0.1448684235336243
0.3910824704196656
0.09599409876132883
0.06986712382491429
0.1010605716712924
0.06182813509573825
0.1412159875787773
0.0136147931022544
0.1913813025618201
0.1643446617342859
0.1002274575969773
0.04501452120748495
0.05230221650923175
0.2320027541099002
0.1373444638782524
0.1168062439014665
0.03584567796463568
-0.02631045846440079
0.02546740481761376
0.1466447669531714
0.3054943598512204
0.09621537745772062
0.2197225359296621
0.2174680820223983
0.06468082369432476
0.0941712500729795
0.1475264443276671
0.0520260235456204
0.05961142961354125
0.1988149719617593
0.135948047651213
0.1915001265269637
-0.02387137363382087
0.1818599014776487
-0.1670892568555412
0.1382111781947189
0.1184159544330629
0.2106454778531727
-0.121845952658368
0.04358316072307963
0.03747282943656249
0.01503332435584153
-0.06087060516433625
0.08703108202500523
0.07828626838762574
0.07767350704103053
0.5178870912982225
0.07429324854566934
0.1207905557480507
0.1513643966500511
0.01888945064844109
0.0700042527592732
0.1326817175850018
0.394013887105092
0.08158514361442075
0.1460733228716022
0.1363158709511178
0.0884742107666343
0.03589904612286424
0.02116548754616865
0.179368426214728
0.1057981591826621
0.03396216026484387
0.169625228441331
0.1812994312366054
0.09666609776868648
-0.3262962846625467
0.1820160086013965
0.1862187447807769
0.02036067252840078
-0.09505788522453518
0.02318699822204821
0.01302634855876664
0.1650206701181463
0.08990836128996356
0.1212116908797287
0.1931170282909414
0.09744139053041088
0.1376783446837936
0.06395190656592543
0.1063871298710524
0.1505612936044607
0.1562909844690936
0.1154812453381938
0.04051995680068358
0.06077778912597888
0.003301333818657813
0.1059881758108889
0.2764038582962337
0.06181130626696082
0.08479495077489552
-0.07213793905238509
0.1085980287647461
0.04824486516830654
0.01528350422512212
0.07994509845331349
0.1527976090554835
0.1614237402168386
0.0211796972804625
0.1053453072201807
0.00597677803682265
0.1507265427013464
0.1026500737911744
-0.01428230436095538
0.1453182303978452
0.1363896618292781
0.1435900822271007
0.07002471733209054
0.1478131491375029
0.1150266645470219
0.1249293301454942
-0.09721407434446369
0.05288448302448845
0.1585290534254471
0.1573140739275098
0.106386759329166
0.07014480696523319
0.02785484316204396
0.1823085273106862
-0.001461713059631807
0.09085719415273201
0.0001103753343951867
0.1010135878149407
-0.1391597351913287
0.1796822757278939
0.1283848304582743
0.08792284896259643
0.1925737767096466
-0.08579933707318407
0.175941908381117
0.08455634998165412
0.1031866709770148
-0.002644442646809089
0.03005225823822366
0.07986319904752659
0.1064751133261425
0.05730323493179772
0.07774887473140997
0.1941589839973973
0.1167935756183319
0.1672729683957483
0.03051178333511128
0.1802777744020279
0.1596691802862669
0.07525893370363471
0.1511435634699451
0.07375899778885379
0.1835528576665369
0.02762397308181115
0.007902050687433753
0.07504160305903029
0.1149989797013258
0.01723139219832029
0.07810526305262611
0.08820335732306803
0.1105808417125224
0.09322508315003826
0.07108616495350194
0.01324143874514436
0.1309098469066155
0.1890456136451548
0.08121702557239864
0.05549485597435325
0.1179350398765193
0.157254959179011
-0.03729501128187684
0.1336087751486482
-0.006216523127770392
0.06117912864686093
0.1283577596025909
0.04969335395786908
0.09168866783535691
0.1197299744118537
0.05733436078608926
-0.05277773211301332
0.05651035790467709
0.05006132105365552
0.08904987126481584
0.0717203368801352
0.1688698887733859
0.1042346333022738
0.06056145576710026
0.240736872668585
0.1269893021715661
0.1769167345509466
0.09882913080151624
0.1817823081091209
0.09758286306072443
0.07139094689926584
0.1105126690976486
0.103768105356857
0.05908981081649579
0.07816524330002748
0.07596780552407739
0.04259624936146427
0.106499672969136
0.1477688129949571
0.06688863996709021
0.09206762403483044
0.08292536350824237
0.03386023878223143
0.1437124895300389
0.0247429672316671
0.05132144625900444
0.1341523388164801
0.0757319446959914
0.130132543140207
0.05819800899974303
0.09019713995073103
0.1147640107096689
0.05428332808764143
0.02644875901527468
0.09701405626857204
0.09650030493761586
0.04647301473826472
0.04545730568794655
0.05561750340070227
0.1452526523217833
0.02609932125140975
0.08454374960842986
0.1004259956424655
0.1147666347996194
0.06261391966377591
0.07602290641592085
0.1061622494573705
0.1010639003931072
0.1198777008938298
0.02242540542888978
0.1178841552021489
0.0651663659156252
0.01462334736440307
0.1909853158739354
0.1108499998054145
0.03776801741016948
0.03780845885280076
0.03790175305805919
0.1140713076530805
0.1544495654219818
0.08668146965799674
0.09665397194868069
0.1095903596536348
-0.04874659345872006
0.09796331212588887
0.02261194523456293
0.09424381446792812
0.1115605304264255
0.0601631836719089
0.1192175659269877
0.1181573228599524
0.135801278828253
0.09103012814410692
0.1176947337634502
0.09799901204950338
0.09904805599152092
0.1072664667439992
0.08671463221036049
0.1393691533603966
0.1209708304124956
0.09000474834714818
0.02358602813251277
0.07664453345331505
0.1035490553062362
0.1152821819172702
0.04364218390779533
0.08701953082229462
0.06047687830186146
0.1375768486841312
-0.03358460582578326
0.1449535283206269
0.0760522347344371
-0.00675012588686075
0.02868016764955102
0.1026842072344898
0.1884021420772639
0.1265357269776432
0.1816834359989436
0.01266817390945518
0.1258340324317415
0.07185896053401028
0.03747905680955513
0.0505425679646694
-0.01976891566680547
0.2349083423131727
0.1634194524332032
0.04434496521767076
0.09900991875088165
0.02368852806386396
0.09134265586897024
0.07372380355186761
0.2509521673135998
0.03768557582006801
0.1071898586698047
0.1552206726952388
0.1622016667266338
0.00807261457995458
0.1193779002584809
0.04964232602888284
0.1503200649455216
0.07022503529693176
0.1507765454171035
0.1683664953152837
0.08015184886378901
0.09982378155742704
0.04853563142267343
0.06103663611418645
0.1142474628555865
0.09854312583968247
0.1048241438851098
0.1117427003265676
0.1076515674107996
0.09008535828996962
-0.08520042768020888
-0.06224959141859488
0.1129689529700566
0.04937627194811645
0.05861070909692529
0.003769526480915099
0.1476129074122152
0.09003313097586872
0.0915212751876622
0.1330330434823132
0.0446615149899136
0.1473744052815953
0.08575736107650432
0.1459610729981719
0.09070463386213429
0.07680300423070206
0.1248100303635687
-0.093178898573283
0.09321838836201861
0.03882701680479463
0.07123730620418649
0.06073502733999493
0.06969973822562217
0.1370534624823285
0.0979839063383893
0.07202754445537911
0.09911076802518996
0.04068548707427182
0.3018978366666711
-0.01867164498388509
0.09658692598641093
0.1202323862313113
0.07186972169443473
0.1382246952084067
0.0322234724841186
0.1172504619402462
0.03706790829044975
0.05673979433785701
0.7665208366546705
0.08714738489156085
0.1122462056527247
0.03814787789462698
0.1568816824543093
0.09353273691161984
0.1577116578580192
0.001323646733396357
0.05446740934324284
0.1047184307520249
0.08434971819746846
0.07821316207595996
0.05723355704049714
0.09718608290124992
0.1147726162516888
0.1701756910398301
0.1015214885448286
0.03426591591692676
0.07258665930911001
0.1171636119132713
0.2688051607563222
0.1462659942772799
0.1828104715741893
0.1476384302333489
0.1975297765763366
0.03779490446759928
0.1035320377673809
-0.01058116704793005
0.1003528500892213
0.07111806978527856
0.07285110626158771
0.1300167605873319
0.1173317042580841
0.06215206422137227
0.06223252143366644
-0.0132170009239995
0.02855616677598348
0.1333922721048096
0.08249106890848418
0.08355985590230167
0.1242963785715066
0.09731013479713664
0.05695809147964201
0.1091206480513505
0.1073487635947185
0.02739008263027762
0.1796774310824104
0.1976634088576242
0.1206889224189278
0.09615345537710632
0.1017241998999433
0.06308764923511405
0.1499108432169939
0.1462362500204609
-0.1797380782122742
0.09282876673402182
0.1024492339984998
0.1331002977312681
0.04620857968141158
0.09184077780004832
0.0858529456841392
0.04990283350407521
0.1753239321710803
0.1679708421263864
0.1251593539217756
0.09430329448338388
0.09745231823848528
0.1167984093918963
0.1111298010804016
0.03886207630311328
0.1090900522980822
0.07052789423433883
0.06740592256800468
0.294893371861245
0.06528649326445216
0.4956057542929884
0.08704033966596673
0.1014075308163667
0.134031756740537
0.08989363772035146
0.07218871515875756
0.121177244099575
0.1720585560685627
0.08468408765889024
0.1158417576692579
0.166895131493299
0.1121653535363872
0.1758013728397126
0.06615993753193124
0.09910554252347215
0.1441725799807501
0.1209629393708593
0.1361871268387301
0.2629288206403743
0.171841510448642
0.1878816985932271
0.1749068833601582
0.1097014325580683
0.1536748792883079
0.1459747786906062
0.1011731920436836
0.1065238116426692
0.06622165347766079
0.0548711165470141
0.1690323965256267
0.1734548240619057
0.2025373929480137
0.1719637826809061
0.1256507978255119
0.1269154703663425
0.0990280231400967
0.07532353321721619
0.0594949433749665
0.1525204871460069
0.1542890977092349
0.03011727913978622
0.2471128208938148
0.2165676915312423
0.07911979954795341
0.1799015917501355
0.09112313561927698
0.1518619269826397
0.1759944646600665
-0.04941185090251027
-0.1985492298633479
0.1469411449439386
0.1762974337486187
0.09001655984340061
0.04132412411064594
-0.02684242522444944
0.1622556842246915
0.1428185565475159
0.06220654760801402
0.1239136478012388
0.1698496874277297
0.1757982399309493
0.1348776319631302
0.0653266063792096
0.1514525195863777
0.1478668898957142
0.06266981657944631
0.1237944078516556
0.08407943438684735
0.01849695756688918
0.1642972132184786
0.19164521480192
0.1457928456729328
0.2073263871515056
-0.01300272872233954
0.1763931256848972
0.08257300398696665
0.1114095533400282
0.01687461465914671
0.210089836641439
0.06299866837397568
0.04492825015887277
0.2365301572924347
0.1814649618994016
0.1348202344085241
0.1736832250854207
0.1381304192888756
0.04134786518964054
0.2319201795088347
0.1032593910272515
0.1632474032273471
0.1664340998102188
0.2431918624880069
0.1284510124080988
0.5030966432355384
0.02786496984783304
0.03580532988620833
0.07482403905293751
0.04373158516400414
0.02627027557732813
0.04151210181841739
0.1386122114101619
0.1433988029904415
-0.033248352672413
0.09836961337443739
0.2268692037759669
0.0009055248544401118
0.1301851262471005
0.1790132232762392
0.1080141148167661
0.2083125455450498
0.05258847785502817
0.1933475006255961
0.1944154779659245
0.02250097900742164
0.1039397860539345
0.1447190230857528
0.1982903019879211
0.04759946410693433
0.1377888546017266
0.1279320783911232
0.1283273402587103
0.09815724773626834
0.09527341427950842
0.1156426492393835
0.1176820673244043
0.1826914151180827
0.2204832321763657
0.2151295190571058
0.1930536897927307
0.1141314558984212
0.1839825217764887
0.0557922092084177
0.2257476446569225
0.1795356012215304
0.1191046635399263
0.1655215531838485
0.06312816654936695
0.1863098519853066
0.1535437524806015
0.2261022495289666
0.1792976148045566
0.069515228294855
0.06373918986891912
0.1598151371805016
0.1164526076790529
0.2046837472535897
0.2781744350390283
0.1119326425247909
0.1598486224913377
0.05162099844638986
0.1082544167015755
0.1435053845902093
0.06393506374898804
0.1024511432452294
-0.03599675701433927
0.1191444198588838
0.1370152648907022
0.1774498623030382
0.1189212263791512
0.267629370002872
0.04836645693911299
0.1554483571726481
0.04995353700631217
0.08275233203437615
0.1493860318300779
-0.005833940082958242
0.1381317019192829
-0.2248649141972057
0.1137384803124561
0.06680027109273405
0.0299389285224605
0.09825040516262834
0.1617542817596447
0.1420176502582818
0.5057721273655497
0.1226656415914768
0.1958073649062708
0.2981648439762196
0.1237264699827014
0.08312242231629628
0.224562002795241
-0.008975155957509768
0.01443568394148301
0.1302407447346787
0.1198495516355477
0.08106895648674337
0.004491984641504218
0.1040603262881101
0.1124083252269934
0.06189080226766376
0.1436451210798839
0.1171892307598939
0.1858023001600775
0.2351969031854922
0.08558564658304131
0.08096216453477308
0.07758575868437506
0.0697661602609061
0.2173617406357387
0.1373807230018067
0.1081740947116489
0.01725033112682672
0.1735386572773961
0.1409147984566058
0.09932890329284426
0.03519871188073732
0.0828068256620947
0.331170967771421
0.267767482988236
0.1881064526922087
0.09128081505672349
-0.0258928033234864
-0.03450518758846633
0.2037579550010933
0.1700922438872446
-0.1520300911409397
0.1264423245547187
0.1154381234960581
0.110925160356622
-0.03668444673149117
0.1674497840150447
0.08720793318312874
0.09723570820257786
0.02121485759033762
0.1987977648998807
0.05513348248847535
0.1305820715234834
-0.02569259885839293
0.05531089098935675
0.005007589649330961
0.0154123906216186
0.1089470695014506
-0.003964271746862683
0.09230800105339663
0.09334434643664863
0.13813619032061
0.07081680263418341
0.2218598017185658
0.1924426965129938
0.1175617347277265
0.1428396788913278
-0.06803516067436984
0.181155401758404
0.1145064687226497
0.2933371714319192
0.1288902020240156
0.02481154759469991
0.09180918502743757
0.02087409076416074
0.07331453648476287
0.1160719294586134
0.156983462716859
0.1617688442410898
0.06540915200917682
0.05949052235870602
0.1501132210423215
0.129379130441493
0.08397846832568077
0.01494875908616725
0.2779284562560007
0.2513477179881747
0.07417821622570801
0.209800726991352
0.1989055146802779
0.09614619697385529
0.0942210202053561
0.3465926643829052
0.2053266426735006
0.1399796937832818
0.1238778779947833
0.2074797358625282
0.06971435893762015
0.1372662642403679
0.261193313445848
0.2129899829993502
0.1434742749055634
0.04114950327535511
0.07044468718776473
0.1266395678533689
0.1597005695997549
0.09808067463205319
0.05762673303620654
0.2367988932990901
0.1021110983138634
0.1370214914710154
0.1426697755091796
0.1981016918815999
0.1374107833088365
0.04635933146650029
0.1347266702519312
0.09755305516689086
0.1369887127755671
0.2358714566102746
0.05374221169993419
0.03681993875277852
0.1367938244576442
0.2191490506884141
0.07795926946566389
0.1278435355920804
0.1541398292360082
0.1731920692449224
0.1556432695135546
0.05136215590431061
0.1167134325531124
0.1516269335807837
0.0678197924092912
0.1656794312057292
0.1799510377614526
0.118953422758619
0.03821245479010005
-0.009792827254391387
0.1802463942796187
0.0264721966806219
0.1165000794515114
0.2058066028842923
0.04115933287273383
0.1081841942727335
0.07710367502548462
0.09054210434237386
0.1517963931057929
0.07084904046426536
0.2547379463856669
0.1606955224588997
0.09246146781779342
0.1763775708632062
0.09985900572437591
0.06966918419573044
0.1557686422082708
0.1911901371326335
0.05531113347136647
0.05805086761685977
0.1089747416875336
0.1373084342729923
0.1354943890567013
0.07515404122809168
0.1936610577893778
0.1910116615704999
0.1686661394513171
0.1711857417798922
0.08047227919087742
0.2165913444630455
0.1491867677249161
0.1267688514917235
0.2065613797511445
0.1486135666412121
0.2029341789242069
0.1260668006660335
0.0884628623723185
0.02548081344097936
0.1109861512794393
0.1252161879911103
0.1075509472306659
0.01410951268589576
0.154547978197281
0.1717281111172853
0.03734985857322853
0.1453513710045672
0.3288883648827251
0.1698593321707668
0.1894605743360208
0.106206588901587
0.2565355664455955
0.1490915639437473
0.04866306266223006
0.08897879297377702
0.2127479326833444
0.1314449159349497
0.1520440107242545
-0.1302241968889345
0.05621100236834901
0.1196794861574315
0.1362181466846497
0.1174034318649197
0.1768785652328394
0.1878116729232309
0.07464271870848009
0.1691811190380025
0.05882044933421204
-0.02233154057972886
0.09564445133378729
0.1391170203547968
0.1292494344797871
0.09938698627743718
0.06349489289341984
0.1658583083334213
0.2103934921452784
0.08982172496562298
0.1593115229370101
0.1763459479643356
0.2513797408412345
0.122878673840228
0.1258630123690955
0.05817601824160838
0.09380993672919126
0.06214146369204796
0.2307536183811395
0.02443469905976805
0.06366029266824164
0.1438011328087513
0.4696076783489125
0.0663790185427129
0.1801871240374185
0.04996645992098358
0.38202197406908
0.1335836843486079
0.07746072253971989
0.09709742831437466
0.07873755021011306
0.1316231872452212
0.1831456537953894
0.1459741605964115
0.1676613394352655
0.247240972264062
0.03082170776922221
0.2036929222056382
0.07566452608766315
0.1522420500689175
0.09674230034959165
-0.24207702287319
0.237424931327174
0.2551935344295951
0.1141933506708964
0.06246057061402521
0.2007577325699041
0.243363589812661
0.2266818749877951
0.1460409415211436
0.2140670238139966
0.07752379183026675
0.04033405839539962
0.02305984205748369
0.05622350990510568
0.1565309478861099
0.1474642469664922
-0.03948773360668947
0.1157605247012889
0.09402330477035291
0.2715354823334837
0.1089576833921037
0.149806058684594
-0.02665873887383854
0.02164655634915577
0.1911711647888883
0.3520003951022758
0.1071110008375253
0.07928050440924334
0.2093145352399528
0.1476475024806811
0.04654327410764504
0.1172052725770404
0.09748308934712917
0.08679363565898196
0.04976621857105682
0.1288526950127139
0.139276134786494
0.1270155614007302
0.210899060287132
0.2553046273344078
-0.03323326605222362
0.05657976105623767
0.07509289160060234
0.1783575240019696
0.0753746032609382
0.08536607076120578
0.05668884631134814
0.04698488460644751
0.237046186866661
0.3586269200420678
0.04966520992246898
0.1264495052157545
0.1202893557309627
0.1289464977916905
0.3657926311907593
0.1038522993270634
0.07200419688271881
0.1766405281823184
0.1319229131698376
0.2523265416367764
0.1870677991547466
0.09229969970524933
0.09522116372307673
0.04311937484014042
0.1079590386961442
0.2890964725611136
0.2709589976895642
0.1211029853031414
0.1409820055016181
0.06381143855509185
0.08579635980544344
0.07190139714333431
0.1529063720884535
-0.04879757406850805
0.06275922642883812
0.1815873305805939
0.1838355654063541
0.1019523658564152
0.1552605941689143
0.250841983308587
0.08653816845552061
0.2551629914063373
0.1932113654661182
0.08057578586115241
0.1339626029612843
0.09439869190560933
0.1304930547502784
0.1368149547305382
0.1398618678919057
0.1343049152466956
0.09578147863667606
0.1547186154324472
0.006102838850412833
0.1020587381381214
0.1230701304411155
0.1346648222143619
0.1550349042578909
0.1900890631489192
0.1148697912095805
0.08991509948790716
0.1931438266089202
0.04837114330814584
0.1686409141252618
0.1452090855589943
0.4355907926574828
0.07469768554218428
0.1367237634975975
0.1143036854048481
0.0214863316541053
0.2563346062347733
0.0917172194669683
0.1553797537350038
0.1624872004016418
0.08837290570212762
0.0696582490410666
0.2095403861723373
0.3395025057531672
0.05625398463990124
0.1946747482746487
0.06686253923539799
0.05780073226775444
0.1288306565020345
0.2816568016910304
-0.005657336627332874
0.08934408988810201
0.08288525965718573
0.1279947251143545
0.1630711328823539
0.1112178399998747
0.006042080648686485
0.1482891659000853
0.1033095440174043
-0.08067958789520445
0.001278948622462439
0.05735123550599007
0.06582933882715168
0.08492539338051507
-0.0104691818719752
0.03503462910940908
0.03813696645053235
0.03716888275106325
0.199879924483492
0.06876341481684745
0.085502455598005
0.09056026796922813
0.1238351951762853
0.1995651663197937
0.07056034424878621
0.03680985778673861
0.2017080615544876
0.1583080149358801
-0.2293465737923152
0.2529430068044388
0.1052050877676545
0.1305466284352435
0.1615241144126661
0.1796669191375439
0.05984422784448695
0.1868799760182346
0.4341947285129888
0.123828310924638
0.09514200408501307
0.1303680329997786
0.07975543104922542
0.1875959059033262
0.01608387987170835
0.246875834742661
0.212420727548586
0.1292874462056013
0.05806920493819556
0.06746890135134856
0.3002860002198187
0.176081461259422
0.1513780278999091
0.04623834150834909
-0.02442154236788507
0.03284865435086108
0.1893404898585637
0.3925589250773255
0.1228877638951413
0.2839584087534081
0.2787823367642
0.0834408119381191
0.1212454831926447
0.1903085206297886
0.06711165764427139
0.07787150059067947
0.2576220500390973
0.1698840370040615
0.2470068975700264
-0.029433830671891
0.2293486764553826
-0.1775947216803919
0.1782839595379735
0.1527575621308689
0.2672772142691807
-0.1223073480745846
0.05622176316349201
0.04833918116497861
0.01939167865068555
-0.08103611158127864
0.1122709586700134
0.1009913990129622
0.1001999317018028
0.5430684146628071
0.09583844123365644
0.1558165462297532
0.1952590460019133
0.01642392389187566
0.0902990780860939
0.1711576380124638
0.4544565248186647
0.1052419486802028
0.1849982321648125
0.1658499736928419
0.1090966432160159
0.04629985341132333
0.02730567547602838
0.2313832246543928
0.1364758854917301
0.04380653087404843
0.2188156348907728
0.2224619771711506
0.1246842956298324
-0.3354431510921466
0.2348004137117689
0.2230149845990295
0.02626230752409826
-0.1180869500049501
0.02991297799334225
0.01680455669461133
0.2127743999427957
0.1159834127417814
0.1563570651492692
0.2491211251210762
0.1254558641237735
0.1773990301871365
0.08251554734572332
0.1372362570484765
0.1900378193325909
0.2016114417880555
0.1489633409024613
0.05227546676796994
0.07840606242202429
0.003901476799644994
0.1367164258908447
0.3405123883368621
0.08044046635350288
0.1093834424796887
-0.08572074362981577
0.1400856563339571
0.06224632325867255
0.01971245131671601
0.1031290137195566
0.1971037422514561
0.2081322340688113
0.02731896592521322
0.1359022392180558
0.01661371832847015
0.1850936969836355
0.1324160704783213
-0.01843433117235694
0.186381667633635
0.1759336622075213
0.1851196766679001
0.09033207980681446
0.1906830946462
0.1483792373954239
0.1586581491306162
-0.09525051117237167
0.06821997955241013
0.2002043254961624
0.2008249025423723
0.1372473457475341
0.09048660490008791
0.03725891151589159
0.235179635674983
0.007165095668106615
0.1172090968536049
0.0001559057477570682
0.1303023951037823
-0.1528080335650411
0.2398303301158592
0.1656205206554032
0.1134248462576094
0.2484168251186925
-0.09841911516123818
0.2269578653152599
0.1090829127416389
0.1331258758907521
-0.003426515324907827
0.03877066831273287
0.1030209829189832
0.1373425200966261
0.07392014204264752
0.1003019988329972
0.2462260793717176
0.1506605125750317
0.2158140460032154
0.03962403203485564
0.2147091785545074
0.2067610004710342
0.09710168057758087
0.1949722180382008
0.09513813120710246
0.240526634562284
0.03675506528122691
0.0102019551462978
0.09680282581079688
0.1483484304603678
0.02222669386022863
0.1007564167488908
0.1137724071102319
0.1426499868468026
0.1202570266143075
0.09170032812852358
0.01691419979954448
0.1688662018056876
0.2438691056245084
0.1047682139101121
0.07156518903687541
0.1521348011323485
0.202854905958074
-0.02543961492765987
0.1686430526830031
-0.005690641383139483
0.0777990386242312
0.1655789291510709
0.06415278333077727
0.1182811359120137
0.1544530620775802
0.07394567937714974
-0.09839729792468614
0.07290079580952821
0.06457482275389097
0.1148712909199221
0.09251442086507794
0.2178357500832351
0.1344593931976772
0.07812197140846656
0.3090475041438424
0.1683049689783407
0.2282170048053705
0.1274831759997623
0.234495317096456
0.1258798372496465
0.09169789126214302
0.1425602299991856
0.1337723713331633
0.107812058712508
0.1008400611730091
0.09726433186019033
0.05495040738761023
0.1373922958916641
0.1906203522223721
0.08533220055378209
0.1187648896079237
0.106969959365365
0.04367833479531568
0.1853843887347719
0.03191742236497664
0.05455652907116811
0.1578526900001144
0.09769183677578794
0.1708508878788069
0.07507362525798268
0.1216557038799505
0.1480432004716871
0.06448347420642948
0.03411754326230245
0.1251487294287913
0.1244797583573551
0.05994928435810581
0.05863696266354303
0.07174358059355276
0.1873589242287345
0.0336829276430527
0.109065837084638
0.129547565622585
0.1475567709445259
0.08077396104078645
0.0999081770505648
0.3117661547408566
0.1303701490464686
0.1546423683237778
0.02892542247425331
0.1520706688952005
0.0840649521245587
0.02017250032688225
0.2439327580635288
0.1429966944825555
0.05031440501482393
0.0385087422402355
0.08811201807015422
0.147149669228531
0.1993186969607329
0.1118177445102463
0.1246916686952468
0.1376422274627108
-0.05766637860960636
0.1263702557125681
0.02398753374459515
0.1269699061715075
0.1440898870693204
0.08186497967688335
0.1537917127686458
0.1524190766481338
0.1745870404934234
0.1174191472044203
0.1424798371088635
0.1237415590365375
0.1277692395900164
0.1383721673862581
0.111862600258392
0.1687945892028137
0.1560470210007631
0.1150632607496725
0.03042220325793864
0.09887385682970259
0.1335750835882133
0.1487135573922478
0.0562886793769201
0.11225168632063
0.07801094479474194
0.1774582247748018
0.006439380265352603
0.1865323170311225
0.09810630860550454
-0.008786426324494523
0.03699758891186831
0.1370336292385738
0.2430351427320289
0.1631420392150019
0.234369066158093
0.02285169252621315
0.159071430418641
0.09265476329162299
0.04834625249521492
0.06513778260490266
-0.02550245075367344
0.3030302136151088
0.2001724286414482
0.05869977960368081
0.1281133756232103
0.03051010720925947
0.1178297168828149
0.09510923618990628
0.2575762396972445
0.04861691315962446
0.1382703597741839
0.2002317129477281
0.2014409675859422
0.01041287292508614
0.1539927044576032
0.06403906185667391
0.1937929625590422
0.09059083983444735
0.194504458052408
0.2171933493805042
0.1033947611982804
0.1287728933702162
0.06261332397360807
0.07501849308241518
0.1473887666730168
0.1271205578030046
0.1352217513774482
0.1441473358590692
0.1386126494931902
0.1162048205035322
-0.1096379048798937
-0.05728080912240541
0.1777400943825928
0.06369723210749814
0.07562274668529316
0.0233831764664198
0.1901340325054355
0.1118715348130574
0.1180498051558323
0.1678058399233532
0.05758314669892482
0.1901018434060355
0.1104698581185753
0.1882864989274316
0.1170098366630523
0.09913053657297914
0.1610027880626512
-0.09778026226179017
0.1202483825646686
0.05008723256744132
0.09190481564745927
0.07812156472938359
0.08990611240574851
0.1767954773849227
0.1263962792031033
0.09291295998806895
0.1233243562925016
0.05247839749820428
0.351756595433442
-0.02879657628728745
0.1245930847029391
0.1550672196929378
0.09196387883254033
0.1783069468523914
0.04156844254077045
0.1512628611172984
0.04781715924488496
0.0717439660570489
0.8972932992756488
0.1124171369539038
0.1447986737799822
0.0492103113937669
0.2023723459542064
0.1153991200375344
0.2030107861569196
0.01905048276818072
0.07026487872369598
0.1350861961743955
0.1088061339833475
0.1008904018713593
0.07380604345493144
0.1253745824579668
0.1450759240885736
0.2195230669216291
0.1309598933278186
0.04418804713723016
0.09362945942828993
0.1511382133840505
0.3238059705847573
0.1886844369464708
0.2358151926254832
0.1904520811837783
0.2438983043701693
0.04856982843668294
0.1335550711906683
-0.0126498938481057
0.1294539034771934
0.09174036858402257
0.09397197418352635
0.1678185907556674
0.1528254394035879
0.08017430777304489
0.08028115710414255
-0.01296450129016746
0.03683811309427602
0.1720447645674718
0.1064111280334795
0.107793002217827
0.1624023419683264
0.1277795186442331
0.0782328692934149
0.1391829454822739
0.1384785460213632
0.03577990116279765
0.2202620650358971
0.2537655020380573
0.1529259699309513
0.1240402695553916
0.1312253709905753
0.08137597835785271
0.1902932201155811
0.1886611418220776
-0.1933562625878877
0.1197489113381804
0.1321627357123921
0.1716965661959039
0.05960514940270547
0.1184754330857334
0.1118860379060303
0.06435604600056359
0.231336945376316
0.2166805289642148
0.1614645719842342
0.1216344830269802
0.1257480578267319
0.1506747000039634
0.1433567919252015
0.05012047739131947
0.1392132415554677
0.09097865353404226
0.08695185048546591
0.3708243965542206
0.08421757895920803
0.5877357866006601
0.1122793398613907
0.1308154742098399
0.172902008882996
0.1159523792430877
0.09849563628557066
0.156325612972574
0.215029018738002
0.1076007841206435
0.1418844423552842
0.2044227336809594
0.1373801926444318
0.2153238541563247
0.08117956213545857
0.1259923841555262
0.1765833411305937
0.1481519833712776
0.1667966890792802
0.3075171556948894
0.2104820455373871
0.2290980754768722
0.1964503073579962
0.1343501070411243
0.1885050236012569
0.1789709159652573
0.120828248911722
0.1313473898041016
0.08112082847705859
0.06720298773030245
0.1969381874592671
0.2122580293674668
0.2480740444283167
0.2106210488352597
0.1555377220639321
0.1554509800694642
0.1212922745023882
0.09224389895633778
0.0728705579651238
0.1867400016516595
0.1889777588637298
0.0368878321394618
0.3026488777967151
0.2649908642438821
0.09773155916695513
0.2203453949105349
0.1116075313693319
0.1860048835896979
0.2197552100861463
-0.002137858655624905
-0.1900067027122353
0.1800022205636402
0.2159277725303996
0.1103216073577685
0.05060653888563454
-0.03287633146372242
0.1987281625849277
0.1703789661799541
0.09137830463449235
0.146479907267931
0.2178315944262024
0.215314403564421
0.1581442261584736
0.08577867292045967
0.185153210420233
0.1811298802929762
0.07675798805491897
0.1516276566204083
0.09791913529274918
0.02265421675400505
0.2012276534942128
0.2347419254604556
0.1785707468613767
0.2541179179573279
-0.01592859369110463
0.2160276874710714
0.1011310456389359
0.1332851497770233
0.02260446189787755
0.2573120290583241
0.07714993999999349
0.05502570507773689
0.2820264534894092
0.2236874404454837
0.1629597930891351
0.1945991991253472
0.169182466055642
0.05064174520278175
0.2840606845425874
0.1264691766199075
0.1975373587143215
0.2034377652445215
0.2978586744560976
0.1573253039352478
0.5786060131966613
0.03028086263208419
0.04748793347950205
0.09164329243600237
0.05355725662357411
0.03217570119888458
0.05084807780213031
0.1697725983683649
0.1756345131197543
-0.06215204739400332
0.1268217177785489
0.2633850215438435
0.001107339008953124
0.1594491335524393
0.2196293703219654
0.1322959871675105
0.253583893400932
0.06440400442129686
0.2368120003721054
0.2381151705271503
0.02749484394557297
0.1273102106804796
0.177255445826559
0.2428664423906372
0.06819027911087594
0.1683783601040687
0.1561404816415753
0.1571829726083569
0.1202269682146331
0.1166863372928608
0.1416367330185375
0.1441396578528922
0.2237843340341906
0.2655481177424504
0.2632685325502887
0.2427979432652071
0.1397872180273602
0.2253481671441775
0.06833452614758959
0.2799538166478838
0.2137351883698537
0.154104162498501
0.2032513118367537
0.07733611878312435
0.2185588773077671
0.1832092893402406
0.2733818055339621
0.2133001910890885
0.08513833239645723
0.07806224853820531
0.1957403763912761
0.1427647281839686
0.2505001927215597
0.3006095256800294
0.1364341170559854
0.1957807331805577
0.06130001972057657
0.1234678865172592
0.175762044589932
0.07830961402746577
0.1257218964350499
-0.03165423997231481
0.1459295812686442
0.1678159380414735
0.2173426830718184
0.1456525637350327
0.3017996449400736
0.05922821561827649
0.1903909207392397
0.06117654165376329
0.1013582573852772
0.1829683461432837
-2.608348798300759e-05
0.1691848795613508
-0.2526552823177379
0.1393064835501013
0.08181239012629921
0.03429868448058426
0.1203454866237939
0.1981175620116906
0.1739425272828961
0.6119965932016955
0.1502411427031947
0.218820551132283
0.3322604900288161
0.1415319890007658
0.1017912088636523
0.2750138415474088
-0.01001025369748258
0.01767993595443631
0.1595105337187564
0.1468082343461639
0.09929490291031019
0.01415682002349089
0.127451225536734
0.1376740398915083
0.07070627094452168
0.1759342801634868
0.1435339539638161
0.2275745311643502
0.2880498138117971
0.1036711778687297
0.07843795829176932
0.09502203429549518
0.08510799496435843
0.266373510157121
0.1682660607075256
0.1324937099751229
0.02112265204884158
0.2128373260058457
0.1739124921839617
0.1216290241407139
0.06358540304285623
0.101422145041193
0.3792922168505611
0.2934695069288543
0.2303897499834596
0.1118008051657284
-0.02049018046164966
-0.03579670257303065
0.249562426424726
0.208330644474147
-0.1497312465622854
0.1531177149649219
0.141386030335019
0.1359231598716659
-0.04106650744932715
0.2051003483282814
0.1203095928004309
0.119511274397165
0.02598573896191958
0.2319879813828678
0.07590149079829188
0.15974810629951
-0.0314912326020672
0.06774189225879541
0.03444392380123504
0.02069087924552101
0.1334596304474245
-0.005695336669333013
0.1130464331606415
0.1143277537191699
0.1691917322712683
0.08956408310353189
0.2717185059996806
0.2328803504194465
0.1439861122014245
0.1807533769970117
-0.07675452924244226
0.2133369959388326
0.139625486772341
0.2697407571232036
0.1578631401056167
0.03008655923520191
0.1106137710655662
0.02556827382348649
0.08979538643402157
0.1421622541079965
0.1922693538333572
0.1981335637079478
0.08011691385333304
0.07193654728678693
0.1838494681171883
0.1584615652762287
0.1026896922853763
0.01830935471346258
0.342414474916485
0.2889417027381717
0.09085459276560162
0.2570143820351065
0.2436195969232147
0.1177587590067788
0.1153982597703659
0.3760762966669996
0.2408866797454902
0.1714472470889263
0.1472599557684615
0.2759190633062664
0.08538564752442074
0.1681226019151516
0.3185413222643658
0.2608742461158932
0.1698562971857535
0.05039201462253196
0.08627675425040038
0.1628461225976351
0.1964704902325277
0.1201165404257156
0.0705481652123443
0.2900300488577054
0.1247828133151826
0.1691981703809798
0.173642668247319
0.2426039652773712
0.1683001277373387
0.05677947065631754
0.1650042481186617
0.1194837101361647
0.1677798564235697
0.300672568680219
0.06582418695127094
0.04509684335963707
0.1675449969534896
0.2684743359462768
0.09138971677731486
0.161424080030536
0.1749186036286492
0.2121256045669228
0.1906218347440371
0.06291541424364507
0.1389725854559889
0.1857119507767784
0.08306672494862997
0.2029218765504343
0.2204008780855727
0.1456973814951635
0.04679749322940481
0.002014964343449519
0.221856640829091
0.03242245130327897
0.1426841900484966
0.2485766111540168
0.05040814619420356
0.1325025192693068
0.09443594655104728
0.110899557998261
0.1859215345728022
0.08638945914204756
0.3072609869565813
0.1864132204118081
0.1373741729140363
0.2093109538485775
0.1223062373871693
0.0853605306814304
0.1907868940981422
0.2341655379839368
0.06772821118221609
0.07110097367499557
0.13347487090036
0.1679886289954701
0.1658261188821695
0.09181370461305784
0.2381464742781897
0.2306082455409834
0.2084319357204677
0.2096689824707743
0.09856678634104532
0.2652798656037151
0.1827133250015953
0.1553066360319167
0.2529999605318251
0.1794090117127582
0.2483254764300195
0.1544060807560143
0.1083479380371854
0.03120561077748784
0.1359489612134215
0.1533316124476847
0.1303138478696826
0.01728174465083882
0.1892884631948429
0.2103412288392223
0.04737710050558974
0.1692057774577079
0.3816767293145514
0.2080424072256621
0.232045914862503
0.1300804935436565
0.2700630623148595
0.1826065733933001
0.05958565779695397
0.1089823374519265
0.2566251113925871
0.1554773808448423
0.1862231173892204
-0.1455550498838597
0.06884124896862057
0.1491256272805051
0.1669336086197537
0.1437969010006387
0.2166398825049212
0.2300293047377525
0.09035781387138829
0.2066874933502873
0.07204088329332586
-0.02815319225963147
0.1171959282301053
0.1629295645827158
0.1583065751746268
0.1217267552181021
0.07778837736085864
0.2031488395722647
0.2576903760669119
0.1141095477550229
0.1809823515722982
0.2159891111133062
0.3047887891753636
0.1505016974110112
0.1541530752767364
0.07125832492234993
0.1149088157694906
0.07610379179706724
0.2544972843887633
0.0299358584353094
0.07875220117591286
0.176127347309648
0.4823035939161709
0.08130305514782113
0.2206678691263321
0.06120123140205441
0.4423754250230877
0.1636089895472976
0.09741089560854589
0.1189271480195493
0.09643052485043681
0.1612128520138485
0.2242902308450324
0.1787786138141882
0.2027657354390754
0.3029296341328817
0.03775014083730201
0.2494817145507575
0.09267609803587083
0.1864647031919965
0.1184571195155185
-0.2518843870589578
0.2907866567770848
0.2977828030371236
0.1398640350351981
0.07649910052744216
0.2458880916525324
0.2972565330501627
0.2802945793888434
0.1788732839984419
0.2621993453182335
0.09493767268706568
0.04941088332530793
0.02825143568178486
0.06885801551941097
0.191718739062576
0.1806124338735714
-0.04836715076278436
0.1503381760790339
0.115158697328188
0.3270988862221524
0.1428159904115791
0.1834766190867352
-0.02894278368137331
0.02651639446315802
0.2141734548344556
0.4223365927074579
0.1270246651379159
0.09709561053494629
0.256365919310303
0.1857952281424179
0.0570015948236676
0.1435549106882406
0.1193969317513152
0.1096424350987902
0.06096340288046469
0.1578290800164343
0.1705880976757452
0.1475341273965198
0.2583084076799859
0.2691748012925195
-0.04070451800353002
0.06930210085780772
0.09196887482819673
0.2184502790687567
0.09885283708528406
0.1045559016351428
0.06943053647692504
0.05754452167705421
0.2954004958125398
0.4030704413175707
0.0608491299907392
0.1548805742769389
0.1473279323360644
0.1579217408978834
0.4053913127904669
0.1272085202836558
0.08819040972916077
0.2164048824861959
0.1615743302146568
0.3566895909337812
0.2291292724267216
0.1130451962671671
0.1166177061883575
0.05281390074817099
0.1289857638377267
0.3329216384936155
0.2158995907342259
0.148323214155143
0.1763979009345615
0.07815708897888879
0.105079760503649
0.08805960903819711
0.1872781629740924
-0.03602541598646895
0.08425135335981918
0.2224024497539297
0.2254747809454666
0.1246781114116053
0.2083735166908171
0.3055960644082763
0.1059876842308374
0.3073770844923976
0.2366499903279966
0.1101279419725633
0.1610480839103138
0.09085968260791441
0.1598231064864853
0.1670864289166465
0.1720273609127016
0.1644881762239825
0.1173152425987243
0.1734499257329355
0.007475160346923619
0.1251027212080789
0.1507402025167351
0.1638156571358061
0.1898206511936288
0.2328234554671892
0.1351983065141022
0.1092842760044898
0.2365713112632168
0.05839904127682898
0.2065030252466401
0.1778493829078281
0.4634495563208239
0.09116695755213192
0.1674570853681039
0.1399907335861393
0.02631806631443961
0.3101275404317705
0.1123243225797294
0.1898711219497355
0.1990159334371153
0.1082425516345882
0.08531709771485557
0.2282751934305414
0.4148605125896045
0.06889244439976547
0.2384367031110829
0.08191970733146238
0.07079367169264748
0.1577906539850552
0.3221813594703742
-0.006932301050542398
0.1094108802963172
0.1015182587564479
0.156771941691613
0.203678432204159
0.15182705266254
0.01526147774696389
0.1791611332236145
0.1238812320083731
-0.09897905871636925
0.008967162953377551
0.07024289643079029
0.08062838282323581
0.1039327986127481
0.01308055928032325
0.04290784850913645
0.04670619010427141
0.04552787671804868
0.2432433089722182
0.08421494079311342
0.1047200221709216
0.1109214131735979
0.1516734024346589
0.2402626706023321
0.08641815059152157
0.0424302366675357
0.2470543402123392
0.1938965221592871
-0.2177587120358714
0.3098017194066778
0.1283585797451351
0.1598870536746129
0.1978397652229994
0.2198790011635897
0.07329746593970658
0.2288925778486292
0.4551982422332173
0.1516604815337962
0.1234544663781326
0.1596761032114162
0.09768241498646077
0.2297706823582833
0.01713499962395639
0.3023686544585781
0.2606490510457826
0.1583437183348797
0.07111827728132504
0.08263526511974793
0.3693956513119153
0.212445464179993
0.1865608838134531
0.056632637107038
-0.01169637184658736
0.04022434594435972
0.2321838124504786
0.4692393414806443
0.1489531100861385
0.347041778928434
0.3385648440952092
0.1022029566078514
0.1466978696704382
0.233092475221969
0.08219385470106899
0.09617394447054542
0.3173214439486714
0.2011984518498036
0.3024892367482424
-0.03370110856751412
0.2756787451884892
-0.1743153927762486
0.2183548160798756
0.1870995977429713
0.3144724512833439
-0.1068211082626209
0.06886041412577815
0.05920356565256868
0.02374877436412976
-0.09700204924328908
0.1375072497226877
0.1236989015530938
0.1227253495103071
0.5396978642318698
0.1173840062379344
0.1908416247606404
0.2391536944597032
0.01280870011047038
0.1105911094313872
0.2096335195876892
0.4833559975350785
0.1288984598345753
0.2213989022426768
0.1874434470782579
0.1307554180779826
0.05669456571801752
0.03344821209527077
0.2833979612550966
0.1671512904698756
0.05364635190358337
0.2680045648228328
0.2595784310185679
0.1526903633631762
-0.3208608989360795
0.287586304319592
0.2551077978747937
0.03216251977903781
-0.1183019657380554
0.03663775512400354
0.02058332441854431
0.260463489332088
0.1420587758391999
0.1914975193163062
0.3051252351792768
0.1516158791681749
0.2172188340781997
0.1010883009563477
0.1680839351096407
0.2281295110940527
0.2469283971832387
0.1824417210493938
0.06403271439640208
0.09603681412066388
0.004280296241356391
0.1674362243259557
0.3896934915359839
0.09531433049912313
0.1339713701058312
-0.0960653140562092
0.1715747949748065
0.07625329442756805
0.02412771567246529
0.1263156969977172
0.2414074759937912
0.2547582851338147
0.03345740675944892
0.1664601239732922
0.03276610066165894
0.2165750885968498
0.1621795516136034
-0.02258488277109346
0.2267040129208291
0.2154732952551678
0.2265368406008208
0.1106395843342016
0.2335661823265741
0.1817278515293834
0.1859481538559174
-0.06937828403245486
0.08355631185984608
0.2410015264522517
0.2424127130448422
0.1681169791071617
0.1108279407826512
0.04901378416670572
0.2880510371213955
0.02056315683039581
0.143561879388235
0.0002117723266586412
0.1595903905342898
-0.157424860477389
0.2570890571645348
0.2028562884446252
0.1389288088998139
0.304258857043734
-0.1006022205971329
0.2779673215555016
0.13361112122184
0.1630766347885217
-0.004198049842016816
0.04749221389651489
0.1261785408627894
0.1682068014549581
0.09053449934418582
0.1228585504311429
0.2948271529755702
0.1845274758823567
0.2643538324168767
0.04879672874661539
0.2405021148784628
0.2551009450485285
0.1189550976392529
0.2387961191086343
0.1165098948511308
0.2642995600452416
0.04719842974915103
0.01250544063088965
0.1185642777691652
0.1816985406032401
0.02722089664340864
0.123409235296121
0.1393335899670369
0.1747201062516623
0.1472833758814893
0.1123146158746714
0.02044137631540048
0.2068208182638534
0.2986944718655993
0.1283179995515397
0.08762824362689813
0.1863358038558579
0.2484565161487264
-0.004712624471772432
0.19566467684033
-0.003988405686658742
0.09337072303851518
0.2027987299226977
0.07863204103992458
0.1448756616594034
0.1892102518502302
0.09053917595980221
-0.1304389333481178
0.08929383696494836
0.07908520163363079
0.1406890794496967
0.1133076102417092
0.2667980380690043
0.1646827157276028
0.0956813964815038
0.3622382006519705
0.2071138324413464
0.2795168670598987
0.15613658134533
0.2872073492626591
0.1541764994504976
0.1117163753852953
0.1746080377754385
0.1637183998189075
0.1562185931328944
0.1235202356362576
0.1169687041806678
0.06730562502792671
0.1682867241410131
0.2334731150040213
0.1026198580499326
0.1454618642418828
0.1310145920467835
0.05349575422079243
0.2270557165417428
0.03909230152908246
0.03990103332356008
0.1781715492207145
0.1196526489867462
0.2095778810490062
0.09194824283850968
0.1450611344199059
0.1813232711810329
0.07199827674425327
0.04178563093816517
0.1532812460496564
0.1524559221711506
0.07342517282974588
0.07181503556178849
0.08786897921909724
0.2294418515603028
0.04127159601877071
0.1335920137220708
0.1586670559371416
0.1799148258684558
0.09893519410599609
0.1246909560302377
0.4464134900730314
0.1596759586363601
0.1894119087580476
0.03542487832339203
0.1862579856366735
0.1029636708706571
0.0285671204180144
0.2827132297510808
0.1751443492724762
0.06181270167833843
0.04873019924648589
0.1434527810704647
0.180230921235196
0.2416462395029532
0.136953509208697
0.1527388125666123
0.1648614470271196
-0.06239372712455592
0.1547760806655163
0.02022196813802843
0.1622419425506351
0.176750971570389
0.1054919818462487
0.1883665348994887
0.1866794093524619
0.2130257372020838
0.1437882322281027
0.1594201991017859
0.1510780671184189
0.1564889989550047
0.1694769736465139
0.1370118760347405
0.1966855830005505
0.1911191866445445
0.1391989127027916
0.03725727286222853
0.1211024744515909
0.1636005943550949
0.1821462900453152
0.06892849116132473
0.1374801653399087
0.09554163452935363
0.2173398240106316
0.05843638775128777
0.2277598950326484
0.1201606592894272
-0.01083826238245014
0.04531858313435146
0.1699116257616558
0.2976675179561015
0.1997135071497803
0.2870532510189252
0.03593350120616755
0.1904328066610958
0.1133848208024472
0.05921278427331247
0.07969426087357311
-0.03123353445121352
0.3711529495688647
0.2228794428754007
0.0755211632608417
0.1577017493360376
0.03729332324117014
0.1443163604618555
0.116497045980535
0.236402408513582
0.0595481805946154
0.1693493020911372
0.2452425755633478
0.2313161720077271
0.01275426222221171
0.1886049746166233
0.07843069478679747
0.2369200807752334
0.1109669441246748
0.2382367396839694
0.2660200030152607
0.1266353745915924
0.157723510299902
0.07669273357217622
0.08809087332723593
0.1805326329079681
0.1556991058880488
0.1656210547635457
0.1765520957278024
0.1693312079498071
0.1423251203168178
-0.1330494507618802
-0.04155833013524218
0.2052211136163804
0.07801808896742629
0.09262943747708115
0.04453732305750165
0.2324759494739329
0.1331693584157545
0.1445722978154692
0.2020881956011353
0.07047065301528679
0.2328255761339493
0.1350405803980261
0.2306104719883352
0.1433161396127624
0.1215060952734175
0.1971954661751028
-0.0904380477196967
0.1472752275493873
0.06134823009425778
0.1125983294487017
0.0953346850254021
0.110109288741775
0.2165338058231202
0.1548041451144462
0.1137971880062229
0.1429897684253556
0.06426929221285876
0.3913549685419674
-0.03310380334503781
0.1526000235650054
0.1898494422052542
0.1115187017973482
0.218389208176891
0.05091503665058363
0.1854982511327002
0.0585661358140611
0.08517300879734296
0.9624730124770225
0.1376851941126323
0.1773515793431204
0.06027316914498985
0.2478597240731881
0.1342701186865097
0.2467467345094534
0.03986906424967883
0.08606467250299819
0.16545386155987
0.1332592186464028
0.1235666655462776
0.09037290065760546
0.1535695134999109
0.1732132985724564
0.2688694439838824
0.1603967598509645
0.05410610850163587
0.1146664571078729
0.1851104859259208
0.3650130646800096
0.2311032676527665
0.2888151225569732
0.2332656764714188
0.2878629194241511
0.05916546427082349
0.1635787971585241
-0.01964940894691991
0.1585547740942335
0.1123618470594719
0.1150918391531005
0.2057104961587402
0.1892333975544242
0.09819659912473065
0.09832988452644938
-0.01146877223452627
0.04512144991446038
0.2106540901996612
0.1303277418413455
0.1320245351811368
0.1997888120658265
0.1582206621992513
0.09884765288613546
0.1682996354266305
0.1696067037250209
0.04496570144847724
0.2614189933433259
0.3054688437546971
0.1828111079785467
0.1519283884999895
0.1607272599644546
0.09966256269059021
0.2294741094428202
0.2310997232932726
-0.1877375336969139
0.1466691606112817
0.1618776982668192
0.2102906152637116
0.07300344782216972
0.1451110993640015
0.1390138180575466
0.07881386116730721
0.2467436629913946
0.2653892534938685
0.1977719660550221
0.1489610405930263
0.1540195680910757
0.1844206161908517
0.1755839295559919
0.06300426359571776
0.1682329718001941
0.1114278785998664
0.1064961178594737
0.4340666200667059
0.1031504707496622
0.6419513047074556
0.1375191197721874
0.1602220914836767
0.2117731222816413
0.142004456604331
0.1308183450932638
0.1914773411848962
0.2591350020625334
0.131236469685667
0.1679276851918964
0.241957622514934
0.1625950446813887
0.2548463916527551
0.09638777024168613
0.1556253511278651
0.2089994384792352
0.1753399790782682
0.1974021598022525
0.3473981498980894
0.249125109424604
0.2703176755613392
0.2261856598764083
0.1589923329066138
0.2215423911041609
0.2120409955621081
0.1389554126569779
0.1568908035904912
0.09602389854257827
0.07953465742017456
0.2128472644630582
0.2509067995166288
0.2936128042405109
0.2492797631622926
0.1862208124181846
0.1839889887568519
0.1435577777479409
0.1091476593587891
0.08624698545543233
0.2208869431585206
0.223668386770231
0.04365805382526253
0.3581790018501626
0.3132437493195234
0.1163907166075837
0.2607901576753512
0.1320917596530989
0.2201517057305916
0.2656142533963697
0.06335751633563992
-0.158578818860957
0.213078271140114
0.2555576485870783
0.1319223356248696
0.05988111035757512
-0.03891046882995759
0.2351985082392958
0.1967849063582883
0.1317006360051463
0.1671904399007597
0.2669257795350474
0.2548293962690129
0.1766960173079377
0.1087657106379399
0.2173688687209127
0.2144000737367228
0.09084611172947697
0.1794627896283752
0.1141622339258243
0.02681044503311671
0.2381565056540209
0.27784404995345
0.2113479907557186
0.3009471760125764
-0.01885449428617585
0.2556536284467298
0.1196879408751771
0.1541815257189459
0.02917978068464602
0.3045312868567991
0.09128858541892945
0.06512327803385556
0.3249551893651785
0.2631692453378274
0.1904760921764714
0.2043006605387619
0.2002349912033523
0.05993474249445031
0.3362041153005819
0.1496789617090535
0.2331565936556343
0.2401721938599695
0.3525235928930076
0.1861994757347563
0.6249186057398115
0.03019142917069268
0.06151084157548756
0.1084619185602608
0.06337899351074193
0.03808115593535864
0.06018254049943383
0.2009332178919653
0.2078712615340074
-0.1017957626757136
0.156677117789191
0.2942950133972026
0.001312628514742134
0.1887128044525589
0.2603891615353587
0.1565775872761614
0.2977285283398857
0.07621828884109834
0.2802769202971961
0.2818202470302522
0.03246247370940009
0.150683511409543
0.2097942534523907
0.2874445313298337
0.09056734300437051
0.1988410229300679
0.1841534123784838
0.1860415845721099
0.1422984070089153
0.1380965903241271
0.1676277630655465
0.1705957448592732
0.2648876923019877
0.3095940446594889
0.3112624967018066
0.2997726710363987
0.1654422588524621
0.2667185568413116
0.0808754577672995
0.3362983441854001
0.245596386849422
0.1929539551978428
0.2407936848905364
0.09155003771634047
0.2503646635360146
0.2081318745803212
0.3241870309389318
0.2432205342862503
0.100760818152628
0.0923846213686768
0.2316655007370623
0.1691482816269417
0.2962997407013731
0.3473480806451206
0.1589701813654907
0.2317113577715115
0.06993314327897855
0.1366603865951879
0.2080185008299148
0.09268489600289138
0.1490699925954617
-0.02404299363433973
0.1727131726997091
0.1986154549081616
0.2572283867922395
0.172382722286896
0.3221692182694463
0.07008592516525058
0.2253260357566136
0.07239484941011037
0.1199667341279888
0.2165501275971564
0.007872221731698619
0.2002380714067167
-0.2268608455924074
0.1648741737082939
0.09682109870238891
0.03774532860285539
0.1424447919572784
0.234481625147664
0.2058666745746305
0.630655122772683
0.1778167646985364
0.231267521454919
0.356690514645693
0.150441577543918
0.1204236132990707
0.3254526920828354
-0.01019005767159849
0.02092421148412708
0.1887760264879213
0.1737724456530413
0.1175222138436933
0.02567220201948403
0.1508417319563707
0.1629395400585721
0.07705621601033102
0.2082237363414573
0.169878249653064
0.2693460699548054
0.3408909973746857
0.1214655943911348
0.07541198587175815
0.1124548839905249
0.1002797429360351
0.3154074635929633
0.1991532861427843
0.1568143896597476
0.0249909242621091
0.2552449216271558
0.2076266711653254
0.14390953096956
0.08969757243114142
0.1200375386481311
0.3990676556743741
0.2988991510373706
0.2726718084033697
0.132320672441688
-0.001195464430529617
-0.0183787803489834
0.2953660913233866
0.2465702507770079
-0.1272138487813469
0.1787591221654227
0.1673337249275958
0.1609357192110869
-0.04325643567781247
0.2427551613528293
0.1619767183693107
0.1422157854356522
0.03075729489817366
0.2597097165474281
0.1132596964219384
0.1866448610957757
-0.03730302955524049
0.08017286127239048
0.07006374742246449
0.0265729955120665
0.157972231830159
-0.008813287728407237
0.1337792797085805
0.1353117321759678
0.2002490718773894
0.1037505176182204
0.3215723244074356
0.2743586926188094
0.1704083597739867
0.2202175585127941
-0.08173258652341867
0.23950172990125
0.1632541483000895
0.2866021803906503
0.1868347705758295
0.03527864091560104
0.1283360689867028
0.03026193036795206
0.1062753179340575
0.1682503367153908
0.2275532461723108
0.2344988541888847
0.09482553519020434
0.08186207866143994
0.2175866909964951
0.1875407819853061
0.1211948082534763
0.02167091474119821
0.4118658183746852
0.3230386355068783
0.1075299685595128
0.3039110669103282
0.288334668221937
0.139370885989883
0.1365737050206066
0.3672447936184702
0.2736763343079822
0.2029148300405656
0.1638380122913764
0.3229679287522079
0.100989430505727
0.1989783684673062
0.3376353772088111
0.3087604770251439
0.1926246410833707
0.05963466853239312
0.1021075096317997
0.198701800007352
0.2338357385386304
0.1421489219589999
0.0834635134155598
0.3432612652678727
0.1473180981115376
0.2019717428248591
0.2036555815539537
0.2870866356285538
0.1991891106637884
0.06720057817621179
0.1952791191195066
0.1414144161059622
0.1985682857835978
0.3367308374375942
0.07790574384343119
0.05337424748541887
0.1982964459013795
0.3178268265882948
0.1031937305209381
0.1987107715061144
0.1915007473843957
0.2510591615673655
0.2255937789520014
0.07447232847706653
0.157274071762993
0.2197973979644285
0.09831295114763668
0.24016365696311
0.2608482614055261
0.1724440794243114
0.05537878117786822
0.02331338175323633
0.2641335918061871
0.03837313947166258
0.1688657029088642
0.2896143995736437
0.05965498516265014
0.1568197644270753
0.1117690142108852
0.1312627105243716
0.2200471405345198
0.1017372715248643
0.3577043832062899
0.2042249360341389
0.1996683058222612
0.2384022911825647
0.1447527020589708
0.1010626889939668
0.2258050791810109
0.2771395443336235
0.08014001413814112
0.08414839207359955
0.1579742812634601
0.1985487056977046
0.1960972931435916
0.1085162875439262
0.2947094074467922
0.2693792434201492
0.2488423271248124
0.2481541516860983
0.1166641841770546
0.313967951732112
0.2162350761668201
0.1837983361570656
0.2994418572406974
0.2099545437280097
0.2935834588848364
0.1827475388454372
0.1282315545417353
0.03692731120191559
0.1609166341202412
0.1814254601536619
0.1516485739478038
0.02045398531642333
0.2240289516449654
0.2489591014862313
0.05847865760948996
0.1901812158342018
0.4201310546990091
0.2462253045714532
0.2746306970580691
0.1539538660002972
0.2764722191369021
0.216121427821159
0.07050229220723442
0.1289869543664313
0.2937651864532436
0.1763369117806455
0.2204010993572168
-0.1349756943376557
0.08146723599816522
0.1786378132334384
0.1975829817682329
0.1701914378838675
0.25640045736502
0.2722445777096908
0.1056048871842615
0.2438142070347123
0.08526049088702289
-0.04486599428453096
0.1388790782084588
0.1831962593671934
0.1873624828811191
0.144065399934303
0.09208609292400299
0.2404398653939823
0.3049873012642066
0.1411288497340063
0.2021036600746778
0.2556300765459479
0.3572112022305033
0.1781252392085994
0.1824428225524898
0.08434370399279771
0.1360144331874918
0.09006380122621049
0.2764057996474226
0.03544171080175493
0.09673638957798156
0.2084552004686051
0.4744078596269904
0.09622895441134879
0.2611313061993854
0.07243583194252944
0.501454400996395
0.1936321733430326
0.1183665529971606
0.1407584917286198
0.1141204230493743
0.1908036657635299
0.2654161391888089
0.2115767478409862
0.2366001971009852
0.3586505068626986
0.0446805681118841
0.2952690714916357
0.1096887474818014
0.2206872590462371
0.1401646832135848
-0.241241556827983
0.3441453091074742
0.333732550179154
0.1655325769515254
0.09053692087307155
0.291018547817779
0.3509367850154264
0.3350553533132161
0.2117069393535714
0.310335147126214
0.1123481759527287
0.05849008685680986
0.03344450252007254
0.08148974191463881
0.2268990876826766
0.2137588448895312
-0.05724839280820253
0.1867057884475704
0.1362986413412101
0.3679160909682465
0.1821724607259469
0.217145463511063
-0.02927267195664103
0.03138601412217851
0.2361087636094477
0.4846920755073361
0.1465381740082125
0.1149090088521105
0.3034162119777296
0.2229849576177072
0.06745572578443033
0.1699043748045533
0.1413111528697774
0.1318715442145234
0.07217026500796986
0.1868132042777629
0.2019013873441743
0.1611246398549153
0.3057170601146881
0.2759112832552613
-0.04817652643375257
0.08202617075470493
0.1088367069125198
0.2582983497682067
0.1265631331618187
0.1237429960202429
0.08217359320129855
0.06810537795712431
0.343664815467269
0.4427848271601775
0.07203875099782193
0.1833160449223325
0.174356649593044
0.1868901511171134
0.4307028742512474
0.1505724072433884
0.1043781770535959
0.2562367801289305
0.1912238626290899
0.4375393760765993
0.2711949648598549
0.1337878020191647
0.1380075575532755
0.06250893226033481
0.1496849583941418
0.3656968546649584
0.2161122568450931
0.1755401811623467
0.2139569298241187
0.09250042811691582
0.1243574288082236
0.1042155505608858
0.2216490746132121
-0.01450758019787921
0.112483771459307
0.2632147999886394
0.2673604264475343
0.1456030511069324
0.2559767570490654
0.3599065181831859
0.1254319778137707
0.3522472923304565
0.2800899918243291
0.1427490072232578
0.186786994739336
0.09503728692386981
0.1891483160457783
0.1971109715515355
0.2046866411267628
0.1946654776388805
0.1388501773748836
0.1896650400259839
0.008847764461097618
0.1481653576476491
0.1784124814737887
0.1925180843224057
0.2245611664857693
0.2755597533688968
0.1438857842270924
0.1282283547618112
0.2800073493104685
0.06750872244208082
0.2443450211155843
0.2104892360840683
0.4592709798280378
0.1075609614987808
0.1981916050313019
0.1656716317808583
0.03114870362690757
0.3609767531849158
0.1329245063149606
0.2240565644353121
0.2355451801141071
0.1281135531740646
0.1009761231603481
0.2450009306823819
0.4898818103358141
0.08153049889746454
0.2821995796473915
0.09697114067976779
0.08378627455180858
0.186750243847484
0.3511435884393539
-0.008210250319543023
0.1294674220443056
0.1201508157181913
0.1855500864419855
0.2471037868679795
0.2098907824359051
0.02787081696839761
0.2088619607235697
0.14254243557252
-0.1139753168611705
0.02241644717573001
0.08313355918678755
0.09542638582323842
0.1229012408213966
0.04632155088280213
0.05078015661569817
0.05527438082863673
0.05388730512158878
0.2856516715654595
0.09966372759426241
0.1239376318527193
0.1312840872136044
0.1795099750706687
0.2763873292907297
0.1022769550095666
0.05245157207815308
0.2924030863133843
0.2294860117491159
-0.1981245108488275
0.3666606244767873
0.1511503211845636
0.1892251854359804
0.2341587436931921
0.2599633370492607
0.08674885352846799
0.2709059952400049
0.4572755114880315
0.1794908890672483
0.1545551279198509
0.1889847922726798
0.115605544979495
0.2645816851233544
0.01648313121716661
0.3578600006486394
0.3090056443636194
0.1873938139032043
0.08416049469243798
0.09780575891527458
0.4391797743806902
0.245706747507356
0.2224730022559296
0.06702906522773308
0.01760275689789219
0.04759275371094446
0.2751481668473281
0.5320481052291078
0.1744139403452043
0.4083504709959764
0.3969166247506052
0.1209664301888096
0.1699667941397554
0.2758774314266774
0.09727635239706967
0.1145066731942447
0.3773630657089055
0.2337804320345878
0.3579470558330969
-0.03691013952682647
0.3205123658219931
-0.1625076447558304
0.2584245982107534
0.2214413902158339
0.3430574804801442
-0.08033737636183323
0.08149925023262487
0.07006634537980146
0.02810431525000867
-0.1046034042288347
0.16273647573132
0.1464071512491763
0.1452493097782672
0.5426175352778967
0.1389293595038822
0.2258670325612087
0.2830476718818717
0.004094807614298267
0.1308822703419578
0.2481091670426533
0.4915195524254198
0.152554617615103
0.2557224843560816
0.1977467158712136
0.1524476581598207
0.06708358560306543
0.03959306853727756
0.3354124738874943
0.1978248234762297
0.06347647862392886
0.3171930257698079
0.2949404662319219
0.1806889555221235
-0.2932019242832872
0.3403742197137171
0.2792534176009113
0.03806154173133453
-0.08903608385988046
0.04335934404053272
0.02436256290834623
0.3080809660312731
0.1681339396458271
0.2266319953004697
0.3611288669417579
0.1757578166059499
0.2572481209216956
0.1196713224750171
0.1989305730955518
0.2643801166401319
0.2922413354011997
0.2159167328684459
0.07579046595357372
0.1136698790637268
0.004478529859835716
0.1981430093271429
0.4265824009919624
0.104852554703265
0.1585588398977153
-0.09552407330465967
0.2030669832446351
0.09026426696180896
0.02853098990527831
0.149505873118464
0.2857090537747077
0.3012957906989152
0.03959508377887042
0.1970167885362613
0.05283492259030365
0.2442893948222463
0.191940316884876
-0.02673492053464289
0.2663271877036512
0.2550064894686476
0.2678241183272404
0.1309482748297458
0.2764620778131145
0.2150717887115002
0.2053088242786295
-0.01478665051282069
0.09889428961315633
0.2789729428081962
0.2822397923979483
0.1989954334139201
0.131168329338812
0.0632875277683036
0.3409221506991699
0.03435869137684686
0.1699151396963023
0.0002764636256896932
0.1888796441936715
-0.1501520708250256
0.2572145222712758
0.2400924200338167
0.1644350942478061
0.3600999665178484
-0.08341977230303321
0.3289680971351219
0.1581392750537479
0.1930411905852881
-0.004954803162379548
0.05621694778600866
0.1493375045583369
0.1990699342077363
0.1071462683298623
0.1454167764529553
0.3344774486684343
0.2183938445957469
0.312889279704087
0.05805045141828012
0.2595229821390849
0.3039273859602691
0.1408123785514794
0.2826140282333806
0.137876367665398
0.2704779128733171
0.05923375351147042
0.01481247387781022
0.1403259592373637
0.2150482301430164
0.03221421260343565
0.1460637074675445
0.1648900747798202
0.2067908017713615
0.1743025622172642
0.1329288356989585
0.02382585523529457
0.2447744215994445
0.3535218493553378
0.1518660327087311
0.1036840755693668
0.2205389522793122
0.2940577506651639
0.02226324610221637
0.2238219206122765
-0.001009413893017408
0.1076691881548734
0.2400170063254711
0.09313171112272206
0.1714728272314018
0.2239924467651762
0.1071234218153228
-0.1172214698593836
0.105689356373383
0.09359356821337567
0.1664999542282801
0.1341007367590861
0.3157547936343272
0.1949043868189385
0.1132404809501363
0.407385219447758
0.2575161044182936
0.3308171566190627
0.1847910866401955
0.3399184466873151
0.1824727316990982
0.1314279337905632
0.2066559809152911
0.193626731037534
0.2002130961906494
0.1462048859887271
0.1357062286533109
0.07966152627385238
0.1991835816363545
0.276326031315653
0.1182089624935215
0.1721588674474507
0.1550601063842056
0.06331275931604352
0.268725579497384
0.04626807844625131
0.03861176169737276
0.1978651403906063
0.1416151369897337
0.2446143819051021
0.1088197122527218
0.157100855058825
0.2146038095464901
0.07733987824888615
0.04945429403742484
0.181409382701831
0.1804322544074236
0.0869007344558259
0.08499093757360235
0.1039938414122103
0.2715043740556531
0.04886108070073136
0.1581231011342319
0.1877851687901416
0.2117955610460435
0.1170976931966187
0.1501616057420082
0.4605753707776225
0.1889807472117932
0.2241870081535202
0.04192493549749113
0.2204451088443996
0.1218622671810192
0.043962078279002
0.3077800385602323
0.2072924261769908
0.07218052796610626
0.07043246752589319
0.1912677810285429
0.2133156442440322
0.2799600142682223
0.1620882732211079
0.1807947213915934
0.1918319718339584
-0.06228844402509721
0.1831817433725789
0.009896478005115346
0.1995646880864412
0.209569629591687
0.1303107050141828
0.2229407943284628
0.2209391990991985
0.2509666082997047
0.1701409538073573
0.1834311410736999
0.181452196768835
0.1852063556593103
0.2005808699140586
0.1621628629534938
0.2256224772298277
0.2261893930837533
0.1628618739044549
0.04409297339077651
0.1433291045467514
0.1936266453073531
0.2155811031040528
0.08156404578604036
0.162704492426389
0.1130684023914931
0.2572298403108118
0.1070155000076573
0.2686744539611393
0.1422159724119995
-0.01292238181876077
0.05364137632387807
0.1977543915010749
0.3522993783015554
0.2362541217348169
0.3397343427028962
0.05275684609381105
0.2200119730027703
0.1340478377459792
0.07007907996959087
0.09422366890964956
-0.03696377361966793
0.4392767757988837
0.2308645383308451
0.09519615465245894
0.1876942342575893
0.04403314291707707
0.1708031065262735
0.1378852412954407
0.2258446453120727
0.0704781107578344
0.2004268980237926
0.2902541002447756
0.2516051861547723
0.0150967947664285
0.2232147807675855
0.09281903776397982
0.2796894518117678
0.1313520182650565
0.2819731178618464
0.314846261765624
0.1498722450404275
0.1866764851785898
0.09077377078170296
0.1013872042202674
0.2136745798021779
0.18427941027042
0.1960217912012558
0.2089570543592515
0.1997731554287608
0.1684447261856208
-0.1556051148524711
-0.01514646424278654
0.204373726949118
0.09233996395293963
0.1096281254327058
0.0594981632643307
0.2747356715084038
0.1527143164563358
0.1710917363638897
0.2373147621347514
0.08331894991965028
0.2755465638987641
0.1594472368441414
0.2729324976884493
0.1696231803147546
0.1439270602665905
0.233388540289098
-0.07155739792348223
0.174299899545199
0.07260951283546846
0.1333115715813091
0.112394462211823
0.1303101992196074
0.256270288491252
0.1832089530301149
0.1346801909860741
0.1603904165595777
0.07605916059471399
0.4261911783809105
-0.02720470495594663
0.1806078481999648
0.2245732283992109
0.1307904224283293
0.2584715869559671
0.06026284926758894
0.2199059379734082
0.06931465816041343
0.0967010751816897
0.9820551607105217
0.1629511784781938
0.2099034264398864
0.07133611897091467
0.2933437409778171
0.1502956216793629
0.2877869849260239
0.06085134287044961
0.101866803792946
0.195821274475759
0.1577085198920844
0.1462401324407719
0.1069410454364491
0.1817722757598532
0.1996569221739225
0.3182147297925021
0.1898316372970511
0.0640193424899501
0.1356986386453543
0.2190806195279794
0.3918892816494415
0.2735217730211169
0.3418114528862659
0.2760795705611148
0.3306091526552716
0.06953234065723334
0.1936041677921491
-0.02744900751424043
0.1876554435267029
0.132982363247122
0.1362096720793721
0.2437261619252467
0.2265049630248744
0.1162191309606309
0.116379160741178
-0.004504851243751799
0.05340556033679226
0.24918951617459
0.1542428633151596
0.1562554721899036
0.234528699997505
0.1888905893402018
0.1190661828942368
0.1969165183785348
0.2007326437601634
0.05486275738054797
0.3103896063325119
0.3529004269809149
0.209994964578145
0.1798181125429151
0.1902304177032521
0.1179508092742675
0.2678748401399056
0.2735517825105795
-0.167254117128468
0.1735894748369056
0.1915923349276927
0.2488815440881974
0.08640143731302712
0.1717459185524068
0.1677497087624391
0.09328583472050556
0.214807848143498
0.3140963289471439
0.2340775821779743
0.1762874242764735
0.1822702570223745
0.2180268177157386
0.2078110114541509
0.07742120579351591
0.1962720515526454
0.1318754882688149
0.1260409528368507
0.4720214308117238
0.1220851804939056
0.663005701407571
0.1627598989117512
0.1896270637602594
0.2506446553000044
0.1680503422473054
0.1678856482539852
0.2266326427894099
0.3030894668041775
0.1539096659638882
0.1939717112814669
0.2794969453656045
0.1878097136416003
0.2943689660687721
0.1116680246984057
0.187180791928969
0.2414185034933383
0.2025275196772932
0.2280041305162352
0.3907457560444225
0.2877700871736537
0.3115233251278099
0.2688743410148406
0.183628669874017
0.2532633327802031
0.2451557596766431
0.1562125396115278
0.1854735895933791
0.1109277368006975
0.09186650724188133
0.2280532615275998
0.2895115660110147
0.3391530836521476
0.2879395188965936
0.2175889497926848
0.2125295157884185
0.1658249281654602
0.1260359004447806
0.0996242357049522
0.254949786885827
0.2583604786193873
0.05042927976117358
0.4137038022577239
0.3613825162714698
0.1348447979000064
0.3012351088309284
0.1525758929888793
0.2543019163469215
0.3126960505974746
0.1229114367444334
-0.116321940187715
0.2461670752599644
0.2951873744990766
0.1543378145057805
0.06915021019472714
-0.04494495322636097
0.2716667102123521
0.2227270779703797
0.1779115770434946
0.1869302359869253
0.3131952802367536
0.2943446622233937
0.2016927876151473
0.1331277462331964
0.2484117403818662
0.2476730742502029
0.1049343428594263
0.2072991998629639
0.1338245441012371
0.03096586341273485
0.275084311587348
0.3209476841933372
0.2441253176379143
0.3477960937899067
-0.02178038551232449
0.2952726842785767
0.1382435947852642
0.1748799009475556
0.03625544271224974
0.3517488262538173
0.1054155086763854
0.07522083501480677
0.3660082950081653
0.2973213898087508
0.2176711991108763
0.2131798017693284
0.2312876860646728
0.06922683482422484
0.3883499227093174
0.1728892095699346
0.2687582347811897
0.2767046213167907
0.4071870122307782
0.2150735617114551
0.6360844268289778
0.02856806898565649
0.07815854520898374
0.1252809710795927
0.07319829227511676
0.0439866198662755
0.06951666343861926
0.2320940910894766
0.2401094015913456
-0.1449489848539951
0.1867953409812907
0.3229388176248943
0.001520518333881347
0.2179775372480115
0.3012297549146877
0.1808596462881117
0.3411536830184835
0.0880307695965122
0.3237420887923904
0.3255284703604718
0.0374128386732487
0.1740582918184077
0.2423356886271228
0.3320244552040851
0.1131354038977551
0.2292105689212928
0.2120823221314556
0.2149010088611246
0.1643725650897506
0.1595054312446461
0.1936157831464983
0.1970488478160931
0.305999774252354
0.3532439747009999
0.3591402269117724
0.3618179766527505
0.1910968430036447
0.3080933710863262
0.09341524075166871
0.3941401426431256
0.2761281871082978
0.234262177070851
0.2782468638814107
0.105771003140851
0.2820988258698016
0.2301045669039101
0.3773024522403289
0.2700453809319205
0.1163836328223077
0.1067079292290485
0.267590779033181
0.1955887972551454
0.3421577877648409
0.4189879532595799
0.1797350306804895
0.2676413733178817
0.07742111659688354
0.1497737438252731
0.2402756543049144
0.1070601075516559
0.172510127671469
-0.01001170758844766
0.1994941891949532
0.2294139022733981
0.2971074590773959
0.199111962020621
0.3368300756741239
0.08094124794132505
0.2602516880637278
0.08360993358280221
0.1385773906725791
0.2501314197623606
0.01662685381758195
0.2312910365846333
-0.1703522535901967
0.1904417319756879
0.1118272911165207
0.04022509225902587
0.1645473855303729
0.2708459420958393
0.2377909246745422
0.6339483701852197
0.2053925350463574
0.231619400707983
0.3744454827030633
0.1552509992255325
0.1390072486496328
0.3758840071220131
-0.009345681215410328
0.0241693442685979
0.218039200939265
0.200740020029216
0.1357509614371753
0.03736636670354838
0.17423181168529
0.1882043040708232
0.08224195688527332
0.2405132715049706
0.1962220297267809
0.3111165207548475
0.393719348987207
0.1390353163813626
0.08254770039056156
0.129883720080128
0.115361765851375
0.3644471270049447
0.2300425903338171
0.1811360732900169
0.02885527624018082
0.3004577346800646
0.241848525169464
0.1661638131896146
0.1106087888258286
0.1386526482548733
0.4049219559251594
0.2973509675562068
0.314953758967764
0.1528400645105198
0.03369752564281674
0.0298772356881596
0.3411683573756012
0.2848106627112918
-0.08921473870506882
0.2033305887206472
0.1932818143991398
0.1859612935564427
-0.04399310576264141
0.2804117558149575
0.2053536740694053
0.1653215873996593
0.03552927497242877
0.283510947389653
0.1664481035777599
0.2137568135397921
-0.04312000153885845
0.09260422957735429
0.09632539605968905
0.03305662645050213
0.1824849010397937
-0.01175559531296796
0.1545078641787876
0.1562962147757181
0.2313077356313351
0.1175678546890082
0.371426913160141
0.3174256527361242
0.1968295394129878
0.2603240691453512
-0.08284862512913123
0.2644626353346725
0.1847492106202471
0.3006026177486489
0.2158050595577056
0.04042508034625723
0.1450104677627313
0.0349547400868627
0.1227544319571609
0.1943370458372257
0.262835456713389
0.2708637460809359
0.1095329046197289
0.09037772212269397
0.2513254867242853
0.2166167479625347
0.1395662223464126
0.02503298649131885
0.4674202266261506
0.3636546649413669
0.1242049088021963
0.3503931369701851
0.3330509680138876
0.1609822206637983
0.1577482329945387
0.3533484587618148
0.30641440440007
0.2343823086607426
0.1762105450353647
0.3385741469842496
0.1165207874525966
0.2298338149186646
0.3572360946522306
0.3566478913941866
0.2133113308990872
0.06887823644150952
0.1179382932718974
0.2351464659292526
0.2717371902601451
0.1641801461632072
0.09638385216227732
0.3964920953793862
0.1697470117968305
0.2353824543911967
0.2327411217571708
0.3315561943868414
0.2300788549849247
0.07762221104488423
0.225552154047454
0.1633453892540259
0.2293545888811462
0.3402527508787745
0.08998656320830251
0.06165229146670827
0.2290481518154958
0.3672011632409404
0.1143077206623322
0.2387934696652525
0.2065668607985792
0.2899927493964866
0.2605603883483774
0.08603161581952276
0.1725836317454827
0.2538829929218758
0.1135582671239139
0.2774053376097478
0.3012939031275006
0.1991935464293319
0.06395685701626053
0.03565773625886263
0.3071106053715786
0.04432484237805839
0.1950449644585981
0.3281119252172345
0.06889745915086747
0.1811364812841812
0.1291032921759072
0.1516294736011976
0.2541729402847894
0.116954296760958
0.4070596972462758
0.2138782435967478
0.2560491587844706
0.2669830155401916
0.1671980631776518
0.1167730264807365
0.260823445648442
0.3201140525332566
0.09255122477337933
0.09719215587533259
0.182472561634192
0.2290186349045821
0.2263164237817899
0.1253079113647566
0.3628647602265252
0.3061687597885015
0.2899045481385042
0.2866406117274827
0.1347647846668722
0.3626557709840388
0.2497538122469262
0.2121588709190663
0.3458864812300312
0.2400436069106674
0.338711981541046
0.2110918915974014
0.1481153025105801
0.04264661764649516
0.1858864265036471
0.2095020958861306
0.1713985736277368
0.02362607739941212
0.2587681393720875
0.2875783847213676
0.07067107896788705
0.2080482223031506
0.444074193369473
0.2844085118920192
0.3172155488607069
0.1778271764404714
0.2783274403604397
0.249636307458062
0.08141533776053764
0.1489919473275423
0.3258807381310076
0.1942743979000936
0.2545786633500022
-0.09317822322345636
0.09408931196566538
0.2078905520803737
0.2281549539029572
0.1965874331907844
0.2961605620352867
0.3144561290186982
0.1204966512167555
0.2807391999033282
0.09847964696302086
-0.05448268971666261
0.1607269102324785
0.1969112386160458
0.2164152933874656
0.1664038484271777
0.1063868042518499
0.2777300420591128
0.3522834347896407
0.1703086965468547
0.2408758945508755
0.295269019798138
0.4100724295677046
0.205749163912838
0.2107331129651237
0.09743150360703881
0.1571252326047955
0.1040221406641807
0.2923633824388881
0.04095101872829474
0.1184525201971904
0.240784101660327
0.4689224522632751
0.1111561694694723
0.3015795694295097
0.08367075709914641
0.5578186464154906
0.2236539160769911
0.139882321806226
0.162590292863957
0.1318079242591415
0.2203948981766856
0.306528646922475
0.2443689901640461
0.2695677465909381
0.4143783804637901
0.05161092958437118
0.3410556033980415
0.1267015089544717
0.2549103809301929
0.1618682175380054
-0.2075643341712929
0.3975031111538901
0.3658716253885019
0.1911960209570286
0.1045753280101877
0.3361488907232822
0.4043426263519535
0.3910397617486775
0.2445411834509754
0.3584739292268839
0.1297602856977829
0.06757138323836938
0.03863833591048594
0.09411870781062008
0.2620744840133805
0.2469044763943179
-0.06612912384261924
0.2223614571481225
0.1574392732011465
0.4033306578122816
0.224269422774439
0.2508135386693846
-0.02816107564135071
0.03625677062428851
0.2593454734056886
0.5213828436574759
0.1691617202476025
0.1327221453449736
0.3504677936687359
0.259652557610895
0.07790667798179247
0.1962543883095882
0.1632244167883859
0.1535691585284341
0.08338507784770273
0.2158045580772666
0.2332159499213648
0.1731857997230385
0.3531260423499098
0.310051617938863
-0.05565104843380218
0.09475128561069496
0.1256984683794498
0.2979321077979299
0.157291838022326
0.1429273310998294
0.0949180514116891
0.0786675337974987
0.3874435501506438
0.4626777084801199
0.08322512559043996
0.2117549290290009
0.2013745852837577
0.2158554146087194
0.4388830995697793
0.1739395117348065
0.120567935313264
0.2961221342610354
0.2208729804753386
0.4983482738567729
0.3132641449528297
0.1545258295450194
0.1593923094004273
0.07220424408167021
0.1701648706327145
0.3901681461110357
0.2952219720179491
0.2027551337946427
0.2531108237279117
0.1068426651939149
0.1436299391787121
0.1203692061885323
0.2560199600846546
0.01376031658134434
0.1472752611863498
0.3040251101095105
0.3094110870374248
0.1658434150327047
0.2864786674689802
0.4135702142951512
0.1448706806632038
0.3875916654913482
0.3235304538795419
0.1794817487567744
0.2096060423071998
0.1232795484460232
0.2184707838651575
0.2269553650151669
0.2377824791789689
0.2248376491475864
0.1603854100582922
0.2046339415219466
0.01022066386862061
0.1712638667010443
0.2060857649730579
0.2210351549463266
0.2592671538547351
0.318298849924495
0.1476948457661047
0.147010163011147
0.3234496656072376
0.07601587008102467
0.282174383416374
0.2431292225150685
0.4445134320956144
0.1239443353874977
0.2289272798698336
0.1913467891429391
0.03597897357049779
0.4096385313459001
0.1535178643827535
0.2579885277561926
0.2720749857059802
0.1479840381481165
0.1166354814362526
0.2718192198106378
0.5652564488474008
0.09416867527890534
0.3259635592571308
0.1120143426007802
0.09677865713025376
0.2157097466670612
0.3681336875470294
-0.009490356024605415
0.1495117552205278
0.1387827362993679
0.2143286817705109
0.2934890921765436
0.2771793169705591
0.04336402014458798
0.2378647608272064
0.1598313978797129
-0.1246732128561121
0.05717580572971973
0.09602324379610983
0.1102229074341334
0.1418494513432985
0.0784783617234959
0.05865169831122951
0.06384281627407228
0.06224546847421302
0.3268896998476397
0.1151121671128393
0.1431552062094479
0.1516486539055892
0.207345638781617
0.3104680946180829
0.1181372157534381
0.06588614050503154
0.3377540032119467
0.2650770182787209
-0.1758798331848634
0.4235196160769163
0.1735325629092239
0.2185609482708595
0.2704800191546051
0.2999278444295985
0.1001986312748962
0.3129193020544447
0.458040466790769
0.207320284409009
0.1885794311658163
0.2182938600218785
0.1335255605570332
0.2883284126979432
0.01453699860550451
0.4133507064804716
0.3573902333727993
0.2164400447694723
0.09719810752895344
0.1129815857469066
0.5092907552678707
0.2760231800657311
0.2589932010724138
0.07742717093188919
0.06361533242049883
0.05495377306756346
0.3181991959604728
0.5839042816422725
0.1995134187662175
0.46833252269667
0.4544267483272431
0.1397301616371353
0.1914312701505584
0.3186626911081538
0.1123587259342299
0.1331341712189563
0.4379089145682122
0.2671219470053411
0.4133846492063714
-0.03926419604417515
0.3632395984126306
-0.1474417388163317
0.2984937073330958
0.2557831393612111
0.3525399658518136
-0.04478481656339187
0.09413826537667587
0.08092853172430559
0.03245836415499202
-0.1108230109522226
0.1879586815481196
0.1691144505462784
0.1677724409452943
0.5847065296059814
0.1604748389779426
0.260894063079237
0.326941314065942
-0.007109372926202348
0.1511736515327024
0.2865838183513115
0.5058117302709031
0.176210769293888
0.2880399782647039
0.1949234463211526
0.171839547003842
0.0774697237764263
0.04573985844657384
0.3874267882116492
0.228497237036871
0.0732968108483469
0.3663811704410244
0.3297274537769696
0.2086915388482021
-0.2369434157126634
0.3931642402547083
0.2924157421106528
0.04395901394073147
-0.04089571592800988
0.05007214386184847
0.02814224236738625
0.3556450991982213
0.1942086037838394
0.2617637305367198
0.4171323229393176
0.1984513876733041
0.2974810568277322
0.1382648688120741
0.2297770389465834
0.2991399653861347
0.3375498969474881
0.2493885626240144
0.08755013948522195
0.1313051489369426
0.004535887891801609
0.2288391414491084
0.4539024355246057
0.111473217318037
0.1831455793070564
-0.07271763608287006
0.2345628763168056
0.1042779127542412
0.03292789288171009
0.1726978987681504
0.3300087564661294
0.3477953373997059
0.0457319328824855
0.2275739249092254
0.07223208118246795
0.2736816677653538
0.2216987125912118
-0.0308865624342827
0.3055046275466636
0.2945391789474248
0.3089984427486157
0.1512576111344587
0.319363692954006
0.2484119719248983
0.2181462859878075
0.06037442225609764
0.1142336031750487
0.3135039057630271
0.3202566988011302
0.2298811430689444
0.151507764699554
0.0804809942989772
0.3937941103499148
0.04675774494215987
0.196268272308058
0.0003472025235970366
0.2181712229143268
-0.1215576140385399
0.2856174198959122
0.2773288446597076
0.1899431066817857
0.415940490470712
-0.04316606433962289
0.3799609791221153
0.1826682625244856
0.2230145439727829
-0.005706170018603715
0.06494492403222785
0.1724993930137433
0.2299331412545279
0.1237556248635721
0.1679725148674322
0.3659411334966004
0.2522581519949876
0.361427356784514
0.06736032271334935
0.2770084586664638
0.352993165273608
0.1626657644602019
0.3264280653220591
0.1592398335284374
0.2802542593912497
0.07250364230895506
0.01712207301728733
0.1620874257963324
0.2483935843697782
0.03720711461035282
0.1687194881790009
0.1904446183235702
0.2388617309823251
0.2013152964359058
0.1535426002888233
0.02708488761111227
0.2827275002518903
0.4083509292544483
0.1754129346327161
0.1197298807349424
0.2547440043029686
0.33965689387603
0.05513344476664143
0.2587469956091541
0.002831259379079926
0.1208117317451504
0.2772340095112688
0.1076448091845247
0.1980723115213118
0.2587849201647226
0.1237054735084083
-0.06455099087839007
0.1220869756714158
0.1081007107731843
0.1923026119116265
0.1548941077191107
0.3647029344264582
0.2251244429725789
0.130799291378992
0.4527050040475015
0.3177466692954228
0.3821192277582343
0.2134475172852619
0.3926286138336834
0.2107691730704382
0.1508565013138737
0.238703791358651
0.2235091720977047
0.2458658438291605
0.1688931452878457
0.1533533383588687
0.09201787998542151
0.2300832291423367
0.3191785182323896
0.1322810632337925
0.1988561440388723
0.1791066272115321
0.07312921515074998
0.3103941303112365
0.05344598440738003
0.06319419926884766
0.2193585630858278
0.1635793505932172
0.2776117286221547
0.1256862163054376
0.1652340182822033
0.2478844122520033
0.08233779633429932
0.05712264038680921
0.2095337042515392
0.2084094406155347
0.100376072078589
0.09816558541578732
0.1201174823908501
0.3135527071071332
0.05644758354838581
0.182658751413294
0.2169036526596576
0.243305217226748
0.1352602480087388
0.1762369337501647
0.4305576186030993
0.2182845335210716
0.2589665965204628
0.04842637373899916
0.2546315306466655
0.1407608557404945
0.06995895580965468
0.3242983707816479
0.2394410218159956
0.08245834422114226
0.1020170267626277
0.2236932954157399
0.2464028084042634
0.3143218649517872
0.1872221888436833
0.2088551248197991
0.216796151217725
-0.05801898973363767
0.2115882391010688
-0.00582941340706728
0.2382957992917748
0.2425258744311689
0.1556781643717466
0.2575134868898968
0.2551985084602
0.2882973101177157
0.1964836477974529
0.2282068909251906
0.214695224764123
0.2139210167384269
0.231684076500646
0.1873152251895241
0.2546733314786409
0.2612586552491762
0.1858251884527715
0.05092757017480378
0.1655547128776999
0.2236531331481768
0.2490172606245193
0.09419800431888384
0.187925756459515
0.1305922862409178
0.2971253608222994
0.1333918375824714
0.3093802179887641
0.1642737565837808
-0.01504378964129779
0.06196422563719025
0.2209498538866266
0.4069309587042156
0.2728113434365653
0.3924086731452057
0.07178165804450029
0.2478688370312866
0.1546865109395829
0.08094509506081481
0.1087384003034769
-0.04269470818914224
0.5074018887687872
0.2262705473387448
0.1169663785632144
0.2178955795097425
0.05075445529661968
0.1972902866380641
0.1592762175983621
0.2617949848101732
0.08140652457383706
0.2315026874233931
0.3352667448705963
0.2659908200343693
0.01744040564162209
0.2578224248219181
0.1072079255539363
0.3222063092789614
0.1517425958010127
0.3257128156733439
0.3636724110894001
0.1731062397677258
0.2156294586639773
0.1048562537650368
0.1148826844190145
0.2468173188415789
0.2128614078940533
0.2264227347739483
0.2413620173523166
0.23001080272895
0.1945648277617567
-0.1775426730618438
0.02474681124600238
0.2020210243292753
0.1066617520837187
0.1266245404477767
0.06484975615636897
0.316964383369486
0.1712436029885355
0.1976096502408331
0.2724106876110115
0.09613543965730299
0.3182665257122794
0.1837348453046285
0.3152528188770388
0.1959304686234792
0.1663880260524215
0.269580741470092
-0.04524373322490552
0.20132340789745
0.08387120834860876
0.1540447023494616
0.1293535727180056
0.1505101292700936
0.296007658051504
0.2116127098521998
0.155562528523625
0.1782775457615046
0.08784793074998172
0.4654588348195147
-0.01457415116001501
0.2086163828503968
0.2592687306792851
0.1499597496545605
0.298553625772383
0.06961141531615254
0.2543971931533358
0.08006289128408746
0.1063288225411382
0.9910460324381645
0.1882149323366186
0.2424530285583603
0.08239773005345975
0.338824857464224
0.1641987784491128
0.3268295676112951
0.08494885371030247
0.1176705056882954
0.2261887199327501
0.1821558229963694
0.1689096127274276
0.1235236942084313
0.209982003685877
0.2249928989914236
0.367559129497815
0.2192649973115486
0.07392217411289888
0.1567278072719598
0.2530499716299386
0.4111334634681746
0.3159399032365615
0.394805706817929
0.3188935279508152
0.371612466247876
0.07970052412095768
0.2236311371872882
-0.0316581914194125
0.2167559385884374
0.1536022258544683
0.1573254039994593
0.2818427009979863
0.2643633754513255
0.1342420201728587
0.1344287830480738
0.007900571242445521
0.06168911665552666
0.2876206928806071
0.1781565145200295
0.180485638786405
0.2666424113895554
0.220960571130999
0.1405069941231473
0.225169439298061
0.2318569370607903
0.06519711732143608
0.3662907818808262
0.3981377212942382
0.2345115639046401
0.2077089523689876
0.2197339081332935
0.1362424357428882
0.3060314295498512
0.3160139947866727
-0.1262586294696726
0.2005104742070156
0.2213071538067393
0.2874704884665376
0.09979626993642499
0.1983794054857319
0.1982788104614362
0.1077707726849973
0.21316681035632
0.3628021788845075
0.2703822872657769
0.2036141027951814
0.2105332681187254
0.2515270957368178
0.2400378885732953
0.09348853758563178
0.2236189471372111
0.1523215279882768
0.1455876013355286
0.4844257696988676
0.141020622342952
0.6645516545167736
0.1880018838440332
0.2190308522696171
0.2895170170049936
0.1940911126615777
0.2070301416142994
0.2617910786179549
0.3454164034875871
0.1735320118966291
0.2200168109414559
0.3170363986273664
0.2130242661292973
0.3338929959575543
0.1268788730115457
0.2177841278677977
0.2738386350703326
0.2297151888855314
0.2586052353757473
0.4402356894663281
0.3264171575611848
0.3527128726524221
0.3220416717954567
0.2082595146279603
0.2843623898865685
0.2782889902063508
0.1727363683452443
0.2158206962794855
0.1258305168623506
0.1041982746585296
0.2493178420287204
0.3281456391294645
0.3846937984362671
0.3265991356086063
0.2494283605212763
0.241071116685681
0.1880933483431548
0.1429111386963624
0.1130021535683898
0.2889247582388972
0.2930526019312935
0.05720244252920334
0.4692229043722279
0.4094787733661303
0.1528874982053468
0.3416794337158753
0.1730598882515705
0.2884536108011201
0.359562519549065
0.1732900133798919
-0.08583800980345445
0.2792655231104641
0.3348171181961176
0.1770582989347196
0.07841784128892891
-0.05097968118547071
0.308133485132998
0.2488375372635957
0.2211201740386297
0.2059568534726802
0.3535518981286748
0.3338607494266446
0.2344031557747958
0.1586038279708377
0.2786286596100417
0.2809438578205762
0.1190228427521318
0.2351363223002652
0.1583140627764918
0.03512075604052978
0.3120116245927462
0.3640499355145106
0.2769033516573404
0.3946434593139933
-0.02470694913466344
0.3348893143707248
0.1567976253031928
0.1953812926451441
0.04418669265574725
0.3989654263232709
0.1195365763272251
0.0853179424908941
0.4040390192780203
0.326162922271753
0.2448013842066765
0.2343341149428821
0.2623399847340865
0.07851853164241736
0.440496715925856
0.1961008554996627
0.3014269358044861
0.3131822095168373
0.4618488925772282
0.243947796254551
0.6168930299396099
0.02619377394612603
0.09705800917456829
0.1421002390378445
0.08301776950300845
0.0498920414221348
0.07885434898479235
0.2632553073829996
0.2723489836597495
-0.1878482409228008
0.2174392543862602
0.3517654136397154
0.001729979632267836
0.2472448631926188
0.3421389660018999
0.2051424931943963
0.3842870475425497
0.09984167036696384
0.3672073371581029
0.3692369368643755
0.04235173945603332
0.1974318493375411
0.2748785065345811
0.3766054024186528
0.1345494303525317
0.2595194637280199
0.2400653884870239
0.2437595972746732
0.1864523689682739
0.1809142754921027
0.2196014524982771
0.2234959063437241
0.3471184083358624
0.3965359336240022
0.4069496636673389
0.4245320069062476
0.2167523773610358
0.349470523812953
0.105954232235094
0.4530695027310365
0.3062528888563658
0.2763891536893499
0.3158508764960199
0.1199983929720823
0.3138571186512389
0.2514473339967602
0.4307284737432954
0.2953661009801041
0.1320070382231188
0.1210322431554317
0.3035161315006093
0.2220670528460979
0.3881073580010005
0.4849182309682444
0.1993639683952504
0.3035722702467138
0.08385098956828498
0.1634076397006944
0.272532879556767
0.1214346851376338
0.1960248222134416
0.01181001633849494
0.2262730824646841
0.2602114064312164
0.336981953771313
0.2258400964827814
0.3451962169608119
0.09179634694754665
0.2951654542279612
0.09482386144638549
0.157189253916413
0.2837124201730618
0.02522142258596967
0.2623436049725878
-0.1140571691135103
0.216009512269199
0.1268321416375255
0.04198462887835388
0.186652130375536
0.3072103083401146
0.269715757896763
0.7141947933637236
0.2329684570913945
0.2182363750007838
0.3868884930078492
0.161739008343209
0.1575691384815147
0.4263078003444613
-0.007604604680275477
0.02741431464506834
0.2473034005216184
0.2277074068836359
0.1539806347471702
0.04963734152780765
0.1976216073207732
0.2134689730011023
0.08753549641403056
0.2728021141804376
0.2225656878988469
0.3528861993427874
0.4465363842973431
0.1564262698385131
0.08852769182363134
0.1473102735832022
0.1303741960292562
0.4134798728375102
0.2609336332411309
0.2054586137745391
0.03271720832526866
0.3477464702341031
0.2761612379036851
0.1883914489576521
0.1271273421798582
0.1572671211161782
0.4059619248138519
0.3023727688240634
0.3572325780381533
0.1733590310765266
0.08221124022025002
0.1028595732021281
0.3869689709629162
0.3230513182301045
-0.04412630258276806
0.2273445101344756
0.2192301927367371
0.2109934908473363
-0.04404212765734997
0.3180689025483494
0.251054333983536
0.1885512789639353
0.04030209557036575
0.3040542355790339
0.2334396435713663
0.2418353911419985
-0.04892419999946178
0.1050360201601905
0.0955578172218263
0.04006641831317739
0.2069990267932003
-0.01245233342498563
0.1752331371706278
0.1772812120630448
0.2623668716050691
0.1266549529978133
0.4212850696901453
0.3604515204169415
0.2232506962349239
0.3009938748867287
-0.08100259904633834
0.2922997159774908
0.2039545401586315
0.3109276650743181
0.2447739637530648
0.04556343726616522
0.1611676658734771
0.03964700479761093
0.1392333434221518
0.2204227476671901
0.2981164271973014
0.3072278731689547
0.1242376427665969
0.09877969660461622
0.2850663731407188
0.2456891957794222
0.1579147116723924
0.02839462697224451
0.5091412688531802
0.4120899709483907
0.1408808026240927
0.3965646327996177
0.3777684554178191
0.1825924615607591
0.1789218641947515
0.3702531896432226
0.3419592460692085
0.2658492707360195
0.1903476765274998
0.328257385799112
0.131971703934252
0.2606898174255558
0.3942588168409455
0.4045360104952861
0.2327976102471649
0.07812081561865938
0.1337702781599536
0.2736439762438798
0.3099573750506193
0.1862109741674792
0.1093149352135906
0.4497222933549791
0.1921222002882293
0.2692893027779577
0.2609786679975747
0.3760252453557375
0.2609686575524495
0.08804281392465201
0.2558239652180786
0.1852763522892434
0.2601395254865188
0.3225594569936138
0.1020668204067598
0.06993079740588752
0.2597999315984083
0.4165922303784609
0.1251996583046693
0.2795658178801323
0.2214070146197909
0.3289262976382906
0.2955239144434237
0.09759070152564703
0.18675760855206
0.2879680799973687
0.1288048299799494
0.3146474964981013
0.3417387674818777
0.225944540814085
0.07253259579274461
0.04032204571916251
0.3507719078669033
0.05027814271979811
0.2212223302959547
0.3667383418125751
0.07813636194548802
0.2054531868697008
0.1464380247811222
0.1719956934115693
0.2882984667206199
0.1320956285734214
0.4563475957243704
0.219260938009478
0.3054487418520135
0.2975811309505272
0.1896430203654441
0.1324780883855979
0.2958425440691867
0.3630909736366455
0.1049590629810343
0.1102309452920218
0.2069694396283896
0.2594662005562421
0.2565015513531606
0.1422415116805313
0.4411004115574095
0.338859967236777
0.3313608675626677
0.3251266894166764
0.152868868336323
0.4113434631025247
0.2832713581345368
0.2403402403772616
0.3923330097274356
0.2693741531611535
0.3837658663706059
0.2394385540766633
0.168000471946445
0.04836532457553386
0.2108562017402225
0.2375633500654315
0.1899736031205374
0.02679812591927675
0.29350539273363
0.3261978540470228
0.08364892454123307
0.2239097021919247
0.4587998516638311
0.3225920024876053
0.3598006479435008
0.2017006502113432
0.2853524632432763
0.2831507915405274
0.09232704767726826
0.168997636837365
0.3562166893923795
0.2105318318144683
0.2887552928858622
-0.02341717505824465
0.106707723472375
0.2376394162403544
0.2586680272537809
0.2229844691655715
0.3359194748650066
0.3566619775685515
0.1351658897241034
0.3176639066900982
0.111698569347754
-0.04425666985118801
0.1828418301576956
0.2095191729832624
0.2454651559469444
0.1887428132090826
0.1206926110492052
0.3150194006833541
0.399578445318257
0.1994911647315963
0.3093957463265787
0.3349063425054667
0.4645721875989102
0.2333731347373975
0.2390249542248424
0.1105224118773537
0.1782400833021722
0.117978278503142
0.3015820092337014
0.04646272033081983
0.1427524444897502
0.2731134154102319
0.4931966527275876
0.1260841205401102
0.3420161150413053
0.09490656423416902
0.6062822191211502
0.2536751473162829
0.1615981115599546
0.1844217084143043
0.1494939831560932
0.2499859186816996
0.3476355105878435
0.2771564168014221
0.302075436520136
0.4700920564800948
0.05854113143047565
0.3868424076071389
0.1437138176869961
0.2891341694879666
0.1835717787673006
-0.1597290289128645
0.4508621744083045
0.396739944599442
0.2168548389351386
0.1186146705625924
0.3812791725125813
0.4574311719472136
0.4479138867217692
0.2773748047268878
0.4066142077355137
0.1471736249838038
0.07665519646403632
0.0438321624831807
0.1067443214936259
0.2972496392462678
0.2800495440381364
-0.07500849554551635
0.2565295712779589
0.1785768466680903
0.4391379229411292
0.2676523371925026
0.2844810609310168
-0.02640813231470976
0.04112854349828217
0.2777677726587741
0.5216683319883005
0.1945727235975397
0.1505346304384365
0.3975212444228463
0.2975824297269061
0.08835486339589876
0.222604886260269
0.1851360191940667
0.1751652468816819
0.09460173078706846
0.2448009241219046
0.2645319787022387
0.1819520688310803
0.4005362994197231
0.3937692140947628
-0.06312934718791992
0.1074770266982373
0.1425559156147841
0.3372936733832455
0.189290554385367
0.1621084125735381
0.10766299296639
0.08922969448986529
0.4301595159606577
0.4493212458136703
0.09440806463525063
0.2401955949322729
0.2283655321718054
0.2448204314479046
0.4274173693165899
0.1973059541224074
0.136759040869454
0.3360298005019678
0.2505226736089601
0.5254973458210721
0.3553357625395442
0.1752588002775748
0.1807743636462414
0.08189937294028804
0.1902207163558963
0.4061894880079809
0.3894515492878311
0.229968670123039
0.2935327075345029
0.1211842205769742
0.1628986933761862
0.1365177915613147
0.290390904607073
0.04541719430850912
0.1885858871970326
0.3448342229290819
0.351521156116879
0.1863683538712375
0.3047038243023837
0.4665491274200993
0.1643040429666106
0.4186269382446297
0.3669715474645867
0.2177365813821957
0.2287833621783457
0.1795917257855684
0.2477920578601616
0.2567567060436491
0.27119181506156
0.2550068083021096
0.1819209646439504
0.2182313677350245
0.01159362098510246
0.1943733081625063
0.2337591230659737
0.2492350606566906
0.2939523388430983
0.3610416522145675
0.1557647322466345
0.1656062675714577
0.3668946183632923
0.084454739353613
0.3199948893871759
0.2757694747793832
0.4533205169952655
0.1403340218344026
0.2596637032275981
0.2170175039165947
0.04080918393901972
0.4571859363404792
0.1741041697602481
0.2917363168520734
0.3086060594010441
0.1678531289825731
0.1322950405349166
0.3126106888857822
0.6411379513531316
0.1068082349832757
0.3697281315124645
0.1270504895964917
0.1097709361783049
0.2446688755666384
0.377354492694653
-0.0107740838001143
0.1695453019401235
0.1574147006429402
0.2431074530451915
0.3420463206136078
0.3359012709301554
0.06095376787527586
0.2665761725055676
0.1754625704926761
-0.1316601095319634
0.1186073434149287
0.1089116029658294
0.1250183175618692
0.1607972743564911
0.08380249206125411
0.06652264681624875
0.07241233516641585
0.07060193482694678
0.3671960934981711
0.1305628505040218
0.162372167801239
0.1720150708408122
0.2351815875117108
0.3456607834291925
0.1339979361271207
0.07549068509707656
0.3831053393816843
0.300669519780905
-0.1537939172014761
0.4803791195850049
0.1957426216332807
0.247896146294812
0.3068018549273085
0.3398834748316039
0.1136473464279441
0.3549318984813825
0.4891032892033157
0.2351493294543739
0.2248046792791797
0.2476028702288943
0.1514476263158344
0.2980350816213174
0.01195808327724259
0.4688424531398716
0.4055954366360845
0.2454841879057216
0.1102340252772053
0.1281616499923388
0.5793413611878994
0.3043118250324726
0.2958524164548318
0.08782647630771746
0.1245632967212304
0.06231014438775597
0.3613466793354163
0.6321221807516636
0.2246274009727331
0.5282793375468481
0.5113739814948185
0.1584938439185113
0.2118167691845586
0.3614472212507339
0.1274391699671098
0.1520672906049445
0.4983306171280901
0.2984808404153873
0.4688091271868333
-0.04117682018712131
0.4032914513718117
-0.1397732390888904
0.3385616166282627
0.2901250762588327
0.3456731279130363
0.001009295581976746
0.1067774564952611
0.09179047522297842
0.03681136755969096
-0.1198894860886756
0.2131750379564511
0.1918196556454392
0.1902956654552889
0.644818449837265
0.1820202608343909
0.2959224969952157
0.3708352022168893
-0.005943548400017636
0.1714651958534452
0.3250581286590684
0.5372331585758975
0.1998672068223016
0.3187447284134852
0.1823681971739988
0.1899573330813863
0.08785505167440681
0.05188782533706029
0.4394411650735827
0.2591701364388275
0.08311270675728843
0.4155681780392594
0.363015074088488
0.2367028042445506
-0.1582433133927129
0.4459559821849749
0.2995237087743546
0.0498554717428503
0.004367970226267155
0.05676983923303674
0.03192216847777257
0.4031784977798722
0.2202825962502402
0.2968961778030278
0.4731362354609991
0.2201820765193801
0.3377968290766936
0.1568612862228811
0.260624152229938
0.3321920689764453
0.3828545459213467
0.2828566051149864
0.09931263062918518
0.1489416593924693
0.004553257288781455
0.2595315250781863
0.4753575919046857
0.117892088824957
0.2077312707549918
-0.02628990381455583
0.2660633765138819
0.1182942308106947
0.03732045870162526
0.1958899012979598
0.3743080945388645
0.3943209165702094
0.05186793533533571
0.2581316380881934
0.08840340195974623
0.306135133387987
0.2514563681647449
-0.03504157267339326
0.3444165681522428
0.3340789932339348
0.350102746259911
0.1715668313111183
0.36226478911529
0.2817499127062558
0.2274612919474449
0.1407965826293369
0.1295734472790933
0.3448515922195866
0.356373355259805
0.2607730686369876
0.1718464514212121
0.1000767515325748
0.4466672225388297
0.05648938698356913
0.2226200606082122
0.000420623701748047
0.2474649707592155
-0.0632554533599604
0.318785269755059
0.3145645520552831
0.2154510603322182
0.4717808675853805
0.01302668891473075
0.4309474611169173
0.2071995375605367
0.2529915158700717
-0.006454335164403293
0.07367663184279945
0.1956644215331515
0.2607967932810341
0.1403625496520259
0.1905244595378784
0.3914463769452073
0.2861194582400061
0.4099607372449266
0.0766654376975011
0.2958983725280995
0.4023812567220515
0.1845120530700556
0.3702439812866712
0.1806032091720312
0.29548295476099
0.08655961615342815
0.01943423714054272
0.1838478312543343
0.2817293144108385
0.04219964607431462
0.19137613839454
0.2159966459352097
0.2709327158925759
0.2283233384468793
0.1741561848477287
0.03024272474943094
0.3206796066792
0.4631819007476318
0.1989597089744069
0.135766877317888
0.2889503801298031
0.3852536212806649
0.09649255875189532
0.2982013013848498
0.00682791920905921
0.1329122205725408
0.314449982755615
0.1221680789685523
0.22467224936931
0.2935776509765847
0.1402908073192825
0.002756602704838249
0.1384862489737734
0.1226070466368113
0.2180983938707873
0.1756878567562588
0.4136404921381124
0.2553429216555902
0.1483573828621359
0.4977514135612017
0.3795642247955628
0.4334243817676708
0.2421048347439403
0.4453386957604653
0.2390664474206803
0.1701229055704581
0.2707513389000727
0.2533725425141309
0.2948145301968588
0.1915837422636151
0.1702334663279668
0.1043745686387459
0.2609791512817046
0.3620304101904661
0.1454922631183395
0.2255538289168134
0.2031542026194646
0.08294545537300249
0.3520616480991505
0.06062501287483296
0.08642200572594441
0.2474942057149471
0.1855447191342522
0.3107764287035689
0.1425498626825397
0.1722912757530964
0.2811659030505118
0.08828705381274991
0.06479021851305672
0.2376562018777953
0.2363864309843747
0.1138512521024399
0.1113395797958624
0.1362389563266262
0.355589886549837
0.0640306229453325
0.2071977216860056
0.2460229622079512
0.2744530215393625
0.1534219951892049
0.2025650772256914
0.5133821996862407
0.2475873472134468
0.2937494832892303
0.054929399988911
0.2888169033984859
0.159659738166893
0.1100074829799161
0.3372801695999845
0.2715901218448561
0.09346024125718949
0.1402106859301182
0.2468718307259925
0.2794915043478362
0.3457946731878105
0.212355455515898
0.2369179488549308
0.2389059555453897
-0.05075175078983386
0.2399953310720843
-0.024061295308191
0.2779312325340511
0.2755742083507686
0.1810287410216257
0.292084746378197
0.2894571752379109
0.3251575942441536
0.2228187877486222
0.2972825728287795
0.2510291238661027
0.2426338682025515
0.2627874266424848
0.2124681608780272
0.28260608807296
0.2963255827384765
0.2082764191202496
0.05775936391446811
0.1877810061363717
0.2536795691190687
0.2824541308179666
0.1068320346832048
0.2131448196019373
0.1481147504226986
0.3370220176165545
0.1312297249984579
0.3498982146973998
0.1863338472432398
-0.01718233149313914
0.07028873560152994
0.2401741412879855
0.4615621880878403
0.3094139898797494
0.4450721979989141
0.08841752273919545
0.2745493073186355
0.1753186093999383
0.09181069912131047
0.123253809868964
-0.04842613581189088
0.5755279152125674
0.2213031246518403
0.1398428821344322
0.2481700843306175
0.05748279304170265
0.2237783217442336
0.1806719100346846
0.3677056593275032
0.09233447748229832
0.26257688930909
0.380280484153063
0.2779968055287893
0.01978493492096606
0.2924284110908738
0.1215971022089732
0.3645152318208941
0.1721394057458108
0.3694542453500633
0.4124985041148638
0.1963388107131854
0.2445814670939481
0.1189399209269911
0.1283299422532795
0.2799632179496661
0.2414440957863959
0.2568234516968236
0.2737669154062569
0.2600974930216551
0.2206868924911459
-0.1992172450375992
0.07785668896304251
0.2022007290724122
0.1209830253928226
0.1436184144788708
0.06204803703208126
0.3592236703832826
0.1921273653440536
0.22412725210564
0.3066035923161801
0.1089380203556878
0.360985257830539
0.2079384361585464
0.3575723116547757
0.222237796063887
0.1888745554776085
0.3057716904906795
-0.01446558203455102
0.2283456313359482
0.09513326991951694
0.1747974969458002
0.1462639583263507
0.1707095859709165
0.3357461454481748
0.2400175289177192
0.1764449767314504
0.1972983066341764
0.09963540622777024
0.5217580655414178
0.003233137516426593
0.2366235449496338
0.2939630529614744
0.1690665531056496
0.3386348763375308
0.07896092096391819
0.2890115074425634
0.09081092419111886
0.1140941876484543
1.007555597724232
0.2134765844941467
0.2750001479564417
0.09345719504259391
0.3843032624468162
0.1770065238545165
0.3649945964091933
0.114769878685232
0.1334753918379915
0.2565567240203716
0.2066029543354657
0.1915766758932353
0.1401185531056814
0.2381964553554717
0.2498072125413869
0.4169034729159194
0.2486980759054779
0.08381769462040803
0.1777541227290672
0.2870206206954687
0.4243546381780504
0.3583577770165918
0.4477993184273384
0.3617073788451229
0.4102905823767773
0.08975363203361052
0.253658773410961
-0.03405985127416275
0.245856180912943
0.1742219009363376
0.1784407480755851
0.3200359229832133
0.3024508727842228
0.1522650906487004
0.1524783417169475
0.02331118237903359
0.06997143101616181
0.3259279880194308
0.2020716493576762
0.2047156854661749
0.2975030840301093
0.2542596464352576
0.162807321154621
0.2529875876544046
0.2629803485342116
0.07577806069967533
0.407014513173132
0.4432039468253979
0.2571072378508582
0.2355991450680065
0.2492357161977911
0.1545359701090828
0.3436564778951901
0.3584818940898849
-0.0678366168839141
0.2274322530940673
0.2510239032603114
0.3260586704182335
0.1131887738363097
0.2250119808239382
0.2300541772222452
0.1222642962935985
0.2311471314014427
0.4115071870519986
0.3066872138063387
0.2309364963511345
0.2388168201509984
0.2849155896190158
0.2722646025289529
0.1113486504100663
0.2506928305178252
0.1727659796887704
0.1651349348939156
0.4737335713423633
0.1599561591290014
0.6582136641029653
0.2132439454370796
0.2484337826986431
0.3283901281183721
0.2201280570011651
0.2465544162182609
0.2969505498284281
0.3862015431464955
0.1904351710718949
0.2460626427969581
0.3545748137549272
0.2382389089970627
0.3734185814939807
0.141894161908824
0.2477973047822678
0.3062586627569464
0.2569031101393694
0.2892054612606961
0.4875063585978274
0.3650664681755214
0.3938146614014136
0.3791162925305631
0.2328870604351686
0.3138825736051702
0.311421840603446
0.1887786519177383
0.2466570830494606
0.1407319770862219
0.1165292142510247
0.2693911903144718
0.3668032141253341
0.4302343427862545
0.3652576273351214
0.2815774057363661
0.2696121735092524
0.2103623917115171
0.1597778247997003
0.1263802252823106
0.3228246613970985
0.3277443322705654
0.06397703461193595
0.5247375239416925
0.4574924302932737
0.1703909475052441
0.3821228454122833
0.1935436879626959
0.3226048012095678
0.4053091881335769
0.2239253943403456
-0.05990921699320411
0.31236776349581
0.3744467380407888
0.2002196050076855
0.08768552169025638
-0.05701454012571525
0.3445993664124104
0.2752101262807451
0.2598568330636064
0.2256046461653292
0.390338716543109
0.3733781749438473
0.2698914679498974
0.1849047094787224
0.308277295557886
0.3142112146430047
0.1331115103560518
0.2629735433004702
0.1850451781155826
0.039275519889501
0.3489392813155763
0.4071504214788775
0.3096817815581767
0.441477759012204
-0.02763473592635591
0.3745041066223941
0.1753518566272261
0.2156937518084031
0.05274549114004867
0.4461811043502333
0.1336574824295076
0.09541471475995081
0.4390800634470507
0.3535170702533585
0.2720077820576686
0.2587743882594001
0.2933914690471113
0.08780990782153528
0.4926433354678489
0.2193137347800418
0.3311409274762411
0.3496378537886201
0.5165095320144272
0.2728224234223902
0.5891813018654817
0.02394046313633726
0.1175039405274663
0.1589189015719792
0.09283821000701521
0.05579743209329674
0.08819592025566074
0.2944168099789993
0.3045897924327129
-0.2283544923907346
0.2483612371086801
0.3822285372890147
0.001939671701570204
0.2765133303387311
0.3830931417937666
0.2294251906896755
0.4272869274216015
0.1116524754933793
0.4106723300156948
0.4129448131820923
0.04728390747889267
0.2208038193099513
0.3074221314676758
0.4211867237220205
0.1546171030881184
0.2897755930703151
0.2681787448294167
0.2726176859451809
0.2085351311646748
0.2023241736698431
0.2455863366976651
0.2499372350395489
0.3882403915154577
0.4395880579723263
0.4547359676806711
0.4853697599909296
0.2424083838677523
0.3908485500629209
0.1184927030656072
0.5122172076471656
0.3365148645921315
0.3146362132507318
0.353542793226063
0.1342279327049993
0.3458640642978063
0.2725027006592909
0.484155571905617
0.3205217692187488
0.147630168013395
0.1353563460356685
0.3394414200402481
0.248555829131484
0.4341115156600582
0.5368262395440904
0.2188322932372045
0.3395033036366931
0.0893805687652643
0.1775691202723784
0.3047891397187723
0.1358090553066271
0.2195775413504067
0.03604731557499097
0.2530509916694564
0.2910081268060599
0.3768559329900139
0.2525677295350736
0.3503999412008801
0.1026519247728721
0.330070626190364
0.1060365878045326
0.1758008517685312
0.3172936514991681
0.0333982915751603
0.2933957590050963
-0.07946146774537979
0.2415773981382024
0.1418381594438089
0.04346938261779449
0.2087580163027186
0.3435746034520624
0.3016411007349166
0.8814664124700797
0.2605443695597867
0.1954965627775051
0.4028764320012215
0.1705466327276561
0.1761331393257787
0.4767264082405057
-0.005446273728619309
0.03065843554943713
0.2765689371177808
0.254673484045715
0.1722105544665873
0.0620165781043672
0.2210110244840071
0.2387335897245972
0.09385942109009283
0.3050902296389013
0.2489096602193917
0.394655094299414
0.4993479244043416
0.1737065382636575
0.0776682600496835
0.1647375389564621
0.1452942518985485
0.462477767050795
0.291825479532737
0.2297816560615998
0.03657867219036295
0.3957834721036137
0.310435797669233
0.2106104372454429
0.138514395514737
0.1758809627670633
0.4127495729710308
0.3181151829012298
0.3995053138960431
0.1938778477402741
0.1402943573300507
0.1859739129257405
0.4327686157658495
0.3612918265385529
0.003744339254489979
0.2513986754667078
0.2451785466564969
0.2360250343345664
-0.04405656197311165
0.3557264285114131
0.3023814391949499
0.2116362931799039
0.0450757056460146
0.3225050038313247
0.306973220047578
0.2693165902258269
-0.05471352712693645
0.1174678922208285
0.07965021685321225
0.04727260829000659
0.2315133116746671
-0.01090916002703309
0.1959522291738157
0.1982668096648811
0.2934257626023957
0.1321722531015773
0.4711462727586666
0.4023382851659049
0.2496718518290147
0.3419191194652145
-0.07784210458146155
0.3207750905636224
0.2219219040745005
0.3439557752327349
0.2737416222938188
0.05070217585751271
0.1771529841779761
0.04433916071373004
0.1557128419074293
0.2465074519474224
0.3333965713272958
0.3435914534468748
0.1389398834238419
0.1076971724100898
0.3188084071769892
0.2747599979889352
0.1762985772812172
0.03175579618140188
0.5302651829468794
0.4641964041653338
0.1575575991511892
0.4425512741805126
0.4224865458216008
0.2042011228642431
0.2000954234651013
0.4112919323562952
0.3788656553269885
0.29731560083635
0.2032085427615804
0.3053498049501029
0.1473693381808103
0.2915473306546282
0.4466723508885266
0.4524239572233512
0.2515469998597459
0.0873629746639623
0.1496029106615941
0.3112577025451488
0.3482452626608562
0.2082420921772688
0.122252762791707
0.5029521857242035
0.2144786117751707
0.3034233865398012
0.2887241419045383
0.4204963777718748
0.2918585224837376
0.09846190972913466
0.2860942531459231
0.2072061808623629
0.2909244783444601
0.2940684602936334
0.114146906388285
0.07820922099339675
0.2905515606983445
0.4659887300641941
0.1353251083691085
0.3185542247262595
0.2314870382275387
0.3678597964852002
0.3304853401483431
0.1091495158641476
0.2007298701748653
0.3220512548174003
0.1440522181071692
0.3518899690610253
0.3821838510916684
0.2526955038471982
0.08110785219377845
0.04984667014056515
0.3947893491671459
0.05623222937881153
0.2473983007385262
0.4069869044753441
0.08737354491067725
0.229770470220665
0.1637725174650587
0.1923568549240874
0.3224236619618314
0.1471974898441115
0.5059290175821028
0.2245846448368433
0.3574981810076934
0.328034274740609
0.2120884142339951
0.1481739821462606
0.3308620833672738
0.4060696922454405
0.1173640897696368
0.1232667968406015
0.2314657837507902
0.2899289144624497
0.2866676421487257
0.1592997503817085
0.5248133732424259
0.368684175102956
0.3728852439752774
0.3636115924002393
0.1709754573688361
0.4600310802911762
0.3167905299074291
0.2684402493568399
0.4387805421557153
0.2976069976357338
0.4288328788399929
0.2677863034330891
0.1878870823661127
0.05408440936105037
0.2358248663909973
0.2656111314303434
0.2075420929202553
0.02997029828488731
0.3282416817642266
0.3648173353060466
0.097006155446538
0.2371543943839163
0.4701150695833619
0.3607750553075622
0.4023864312077045
0.2255741548296612
0.2982587176863926
0.3166645581291169
0.1032392507869673
0.189004158595964
0.3884159282946899
0.2265690485489113
0.3229308547889073
0.05304668024497822
0.1193242184083389
0.269544955529653
0.2892320365967628
0.249381603695748
0.3756773491538599
0.3988633255297677
0.1497152488945989
0.3542492181541194
0.124917764809784
-0.01072358164114298
0.2051671456963142
0.2235273271847387
0.2745136457319623
0.2110822327604131
0.1350009604765596
0.3523086085007247
0.4468731615559982
0.2295967435557029
0.3969186029085612
0.3745439112178453
0.5194639188187973
0.260997529020954
0.2673178417154795
0.1236144602823504
0.1993573437954957
0.1319319357476112
0.3039843371061476
0.05197563725759748
0.167733042437099
0.3054428444975353
0.5519838952680715
0.141012399208424
0.3824464158405986
0.1061428781893415
0.6487362918344886
0.283696333235428
0.18327663579766
0.2062530561648759
0.1671793521529562
0.2795769475839871
0.3887386329721056
0.3099425723323823
0.3345155169862135
0.5257952708552268
0.06546992948736963
0.4326297949864897
0.1607255776690582
0.323357952917122
0.2052713952266959
-0.108515427627475
0.5042229702660743
0.4276032255855491
0.2425122119524039
0.1326540956177612
0.4264095354805996
0.5103037226033519
0.5049930234434534
0.3102084189894972
0.4547550011461946
0.1645823292124256
0.08573990798237367
0.04902621525498894
0.1193677675462308
0.3324275054683032
0.3131948700597726
-0.08388782775909499
0.2903681130632199
0.19971235237184
0.4756318364688026
0.3107195534335357
0.3181477336774616
-0.02483016820778934
0.04599779093611466
0.2927051027901595
0.4974899342306946
0.2234528270736031
0.1683465128443783
0.4445772565513287
0.3367452131873871
0.09880156851490392
0.2489547940183418
0.2070466132685328
0.1962255318148789
0.1058170982450205
0.273798908078809
0.2958491878001862
0.1873683638957015
0.4479474039428745
0.5070027936706546
-0.07060877859886568
0.1202032467991691
0.1594100383615399
0.3764425634809612
0.2212838406057119
0.1812877917173298
0.1204085456350472
0.09979060041710607
0.4725560716208209
0.4087532047709853
0.1055930533115335
0.2686370153682213
0.2553261896815515
0.2737858727767613
0.4016203866381338
0.2206703387149739
0.1529506391403323
0.3759521906227431
0.2801725992093373
0.5207738405547114
0.3974084755634449
0.1959889566418423
0.2021550718860258
0.09159295488801754
0.2099702586076413
0.4187729351142568
0.4547908967019841
0.2571824162383079
0.3350061528442432
0.1355241297904618
0.1821661161038796
0.1526616509473249
0.3247614404607927
0.07849463554644277
0.2315281822475972
0.3856431245340319
0.3936554631784478
0.2067941511155861
0.310542205068582
0.5189398043730902
0.1837342434727212
0.449831238487089
0.4104134715271435
0.2571740556681749
0.2454700358901334
0.2543511247665386
0.2771126077585258
0.2865861738691794
0.3047437555288124
0.2851746985920214
0.203457528466379
0.2326864314682214
0.01296660141634417
0.217482456565416
0.2614316751800262
0.2769947961822577
0.3286269593181595
0.40378765972915
0.1695678651042118
0.1841215863921502
0.4103410542602514
0.09301015618188452
0.3578139749275552
0.3084096031940797
0.4860660549427143
0.1567188905374213
0.2904007282116169
0.2426857155688152
0.04563984853508832
0.5043565203333197
0.1946853812934105
0.3254060817629197
0.3451375939805805
0.187720800347211
0.1479545421399249
0.3634517105955138
0.7169893833184581
0.1194483761607822
0.4134918563941231
0.1420784230478679
0.1227631467576567
0.2736273106484863
0.3747900529454734
-0.01206069875257691
0.1895677603627124
0.1760471333099401
0.2718865331527127
0.3916601388947981
0.3772112969658313
0.07875733508878673
0.295164582856865
0.190239262759705
-0.1369984114641228
0.1898137920346242
0.121799738517841
0.1398140123747982
0.179741920500194
0.07832611195697033
0.07439334972111178
0.08098291087149384
0.0789572304985322
0.4070767265471256
0.146014427715271
0.1815897180399964
0.1923830180725249
0.2630178240772724
0.3811824934679836
0.1498591401571651
0.08000657416383375
0.4284559175143831
0.336262802039695
-0.1354553030115589
0.5372392278383593
0.2180825992350351
0.2772322864070692
0.3431236727828991
0.3798318086556878
0.1270956599185805
0.3969437031331278
0.5489644499277596
0.2629782967611342
0.2619927882478756
0.2769115528674647
0.1693725251225925
0.2990320819188739
0.009201829761298788
0.5243353548866587
0.4535871649932995
0.274526985940166
0.1232708439839148
0.1433440984066185
0.6491097720876037
0.3319594848084065
0.3328157997188811
0.09822618750201025
0.1925642046996298
0.06966534986735791
0.4045600207744717
0.6866417397325048
0.2498486669434937
0.5887171715179959
0.568054157330926
0.177256740082782
0.2317345810065563
0.404230377597959
0.1425179086345219
0.171256848091804
0.5574894233875826
0.3276921410547889
0.524228260013355
-0.04284237083308626
0.4409998844577201
-0.1383227119219691
0.3786293742511399
0.3244661572619857
0.3311267462388153
0.05693079591186283
0.1194167635914494
0.1026525011097115
0.04116378490342881
-0.1312601312881001
0.2383910001016059
0.2145237712600554
0.2128194261001408
0.7146890263267228
0.2035656439863874
0.3309510536169532
0.4147289577809532
0.01686422153706009
0.1917565130296523
0.3635323356079208
0.572827566603733
0.2235237970819022
0.3485696829116903
0.1636426781110933
0.2086171064873344
0.09823952368294313
0.05803607933941184
0.491455755735616
0.2898438541468309
0.09292659748910843
0.4647530651511186
0.3948177563638996
0.2647190038859207
-0.07114725181695715
0.498748861237009
0.3078820612090547
0.05575183897687732
0.0387399947583608
0.06345038432371181
0.03570192168232971
0.4506941039913039
0.2463555781233166
0.3320309248533218
0.5291402738588433
0.2418942119396862
0.3780383385288652
0.1754513859179843
0.2914716223441661
0.3645842679167502
0.4281567207826051
0.3163209989896083
0.1110764996938067
0.1665779724777986
0.004548490912157281
0.2902264830992463
0.492716605553647
0.1268504341103039
0.2323163921088893
0.02985761016172422
0.2975660419719117
0.13231185207049
0.04170954048932417
0.2190808795159687
0.418608257719333
0.4408635822903419
0.05800310822572722
0.2886883527919838
0.101155452566793
0.3399697548468595
0.2812176298630611
-0.0392000298783667
0.383275814149179
0.3736247220023434
0.3911798706350377
0.1918748872157425
0.4051615537302807
0.3150870942807575
0.2355377022342044
0.2200423527483715
0.1449138171115418
0.3762540288190071
0.391202436780806
0.29166795812562
0.1921838610931318
0.1196829616206436
0.499540497117785
0.0632888800601058
0.2489698773224952
0.0004950575485307234
0.2767593592512839
0.01529891934531509
0.3411602146677524
0.3517993625482231
0.2409572789440426
0.5276212180327944
0.0761581744534303
0.4819299314733584
0.2317321395847134
0.2829693144746017
-0.007200835432218913
0.082410607144752
0.2188305618099212
0.2916610675115089
0.1569679598719442
0.2130728394504555
0.4158701190046935
0.3199775959052122
0.4584961301982325
0.08595645914516285
0.316407902958131
0.4518716414873778
0.2063537655843725
0.4140608029435799
0.2019670649501748
0.3173720169635266
0.1008774892557044
0.02174991890527983
0.2056071170286944
0.3150583607173185
0.04719256915326714
0.214033185639817
0.241546617399178
0.3030042529350012
0.2553288014963576
0.1947698445749284
0.03337091010195945
0.3586305780822552
0.5180138769288419
0.2225067162258079
0.1518036840698127
0.3231582236009201
0.4308508115465096
0.1446751836163569
0.3363485444233727
0.01095062463751137
0.144266976232834
0.3516654194292428
0.1366930899719674
0.2512717628126563
0.3283713223661999
0.1568787588160862
0.07576828781012679
0.1548862126491572
0.1371128947140937
0.2438889828973903
0.1964815108255026
0.4625706506964672
0.2855603453972744
0.1659148291536684
0.545888395206892
0.4332408303825284
0.4847318632672307
0.2707624413336093
0.4980494465673691
0.2673643984372259
0.1892907345603563
0.302798721474754
0.2832261876955492
0.3419194432115463
0.214275060557001
0.1877538986868285
0.1167314970046158
0.2918706180224079
0.4048823691817142
0.1581487341374118
0.2522518112685478
0.2272029908573048
0.09276202647515659
0.3937287408236518
0.06780399565862104
0.09750157165658298
0.2799154438008145
0.2075101637812303
0.3440638839160884
0.1594156824147637
0.1763323417044007
0.3144484057830589
0.09486169895990992
0.0724572919285664
0.2657783807498171
0.2643627424618888
0.1273263797947506
0.1245134456545468
0.1523595002469046
0.3976177249855539
0.07161163568253832
0.2317380758238445
0.2751427766036568
0.3053260964754827
0.1715829903522954
0.2288453069048755
0.6550896352708319
0.2768900943516292
0.3285327871048531
0.06143333363394581
0.3230014420349944
0.1785594981830396
0.1572407262847935
0.3468281939260045
0.303739271628041
0.1050002317003931
0.1792551583976153
0.2660991772743879
0.3125811353556316
0.3761479451370176
0.2374887923022904
0.2649831456686638
0.2596784062139855
-0.04215785509361895
0.2684027467001552
-0.04296230725087459
0.3173582088446154
0.3086512925459118
0.2062773931486699
0.3266549573851156
0.3237156125036998
0.3617687824178614
0.2491477380746975
0.3856124976939636
0.2887122728643168
0.2713461548243051
0.2938913767495971
0.2376211127906407
0.3093025104830214
0.3313889799753381
0.2304002316685224
0.06458877740524785
0.2100082365879552
0.2837058914171917
0.3158910344534729
0.1194652253600157
0.2383623246729534
0.165636307072349
0.3769133499826913
0.1112152119773639
0.3903169023101409
0.2083952936917725
-0.01932607195016566
0.07861637890458842
0.2562896067118119
0.5161928931076932
0.3460399438001112
0.4977292775168253
0.1041613631483441
0.3016192962615918
0.1959626251239283
0.1026761214100207
0.1377818469473684
-0.05415912731475037
0.6436543058192327
0.223047975990865
0.1632789833477896
0.278432783361156
0.06421406554459069
0.2502670965919526
0.2020701577135304
0.5191012469450222
0.1032626789414594
0.2936501413039629
0.4252949988637297
0.2903156921819126
0.02212987071029876
0.3270324845325897
0.1359857198118408
0.4066985000511607
0.1925368177788044
0.4131958642080572
0.4613245607942393
0.2195713959276218
0.2735323670499751
0.1330247366051525
0.1418278141718819
0.3131093525380156
0.2700264894523335
0.2872240206216508
0.306171953787152
0.2901947077057642
0.2468104181135956
-0.2209936688325828
0.1368765585118327
0.2187584272119595
0.1353062542442171
0.1606030030417857
0.05490055154189167
0.401467173276652
0.214653317694114
0.2506453638174833
0.3402721069393251
0.1217379317862622
0.4037029741653868
0.2320876904092815
0.3998918053185308
0.2485452324570456
0.211369498098061
0.3419619727089261
0.01873827268544081
0.2553662702046398
0.1063957722790763
0.1955652732552549
0.163153277647611
0.1909085735032774
0.3754851937748632
0.2684242222377163
0.1973277987791199
0.2166536076258566
0.1114219128153978
0.5902803564638716
0.02163480442904032
0.2646300294430016
0.3286736969792004
0.1881085756523684
0.3787149207241467
0.08831135932735201
0.3236809375837552
0.1015588261753063
0.1208832561569193
1.017461010152333
0.2387372697743688
0.3075453365205635
0.1045151135657532
0.4297797572587159
0.1896556911617184
0.402940140807099
0.1455224424918815
0.149281220777516
0.2869250172876308
0.2310510388565605
0.2142438722550624
0.156725437592531
0.2664129096353526
0.2746494179029536
0.4662483347592687
0.2781316519554989
0.09370988188400332
0.1987800067404958
0.3209920701130227
0.4335843668617996
0.4007761636403179
0.5007936260578649
0.4045211215815993
0.4447171253083084
0.09979085129567447
0.2836864054316514
-0.03660198182788339
0.2749561271618632
0.1948416676185636
0.1995574774104078
0.3582642208232437
0.3405193069060641
0.1702879252844141
0.170526970805679
0.03892503025108623
0.07825322484922181
0.3641437769258676
0.22599045758807
0.2289461081604721
0.3287353331533986
0.2887827648867956
0.1840593934109029
0.280477147696752
0.2941032962441333
0.08646196402491402
0.4106775935620666
0.4883918736169396
0.2779716934103365
0.2634887573269342
0.2787368741801888
0.1728297010064141
0.3802179432154279
0.4009525277277625
0.003778838083567178
0.2543544630600982
0.2807405396895595
0.3646468765811944
0.1265819214676719
0.2516450537749519
0.2623537488746613
0.1367601578395037
0.2477908700963727
0.4602115613347378
0.3429949604814721
0.2582532736652063
0.2671120764214622
0.3182503020434394
0.3044913371226878
0.1307188128395423
0.2775859599276849
0.1932093222200208
0.1846818389125956
0.4407425041806062
0.1788921479234772
0.6389526684840893
0.2384856618146538
0.2778368696306067
0.3672630851659278
0.2461633021554588
0.2849002500134176
0.3321078768323634
1026
1
262153
3
dim
13
2
1000
10
254
1026
1
262153
4
tsim
526
10000
0
0
0
0
0
0
0
0
0
0
0
0
0
0
0
0
0
0
0
0
0
0
0
0
0
0
0
0
0
0
0
0
0
0
0
0
0
0
0
0
0
0
0
0
0
0
0
0
0
0
0
0
0
0
0
0
0
0
0
0
0
0
0
0
0
0
0
0
0
0
0
0
0
0
0
0
0
0
0
0
0
0
0
0
0
0
0
0
0
0
0
0
0
0
0
0
0
0
0
0
0
0
0
0
0
0
0
0
0
0
0
0
0
0
0
0
0
0
0
0
0
0
0
0
0
0
0
0
0
0
0
0
0
0
0
0
0
0
0
0
0
0
0
0
0
0
0
0
0
0
0
0
0
0
0
0
0
0
0
0
0
0
0
0
0
0
0
0
0
0
0
0
0
0
0
0
0
0
0
0
0
0
0
0
0
0
0
0
0
0
0
0
0
0
0
0
0
0
0
0
0
0
0
0
0
0
0
0
0
0
0
0
0
0
0
0
0
0
0
0
0
0
0
0
0
0
0
0
0
0
0
0
0
0
0
0
0
0
0
0
0
0
0
0
0
0
0
0
0
0
0
0
0
0
0
0
0
0
0
0
0
0
0
0
0
0
0
0
0
0
0
0
0
0
0
0
0
0
0
0
0
0
0
0
0
0
0
0
0
0
0
0
0
0
0
0
0
0
0
0
0
0
0
0
0
0
0
0
0
0
0
0
0
0
0
0
0
0
0
0
0
0
0
0
0
0
0
0
0
0
0
0
0
0
0
0
0
0
0
0
0
0
0
0
0
0
0
0
0
0
0
0
0
0
0
0
0
0
0
0
0
0
0
0
0
0
0
0
0
0
0
0
0
0
0
0
0
0
0
0
0
0
0
0
0
0
0
0
0
0
0
0
0
0
0
0
0
0
0
0
0
0
0
0
0
0
0
0
0
0
0
0
0
0
0
0
0
0
0
0
0
0
0
0
0
0
0
0
0
0
0
0
0
0
0
0
0
0
0
0
0
0
0
0
0
0
0
0
0
0
0
0
0
0
0
0
0
0
0
0
0
0
0
0
0
0
0
0
0
0
0
0
0
0
0
0
0
0
0
0
0
0
0
0
0
0
0
0
0
0
0
0
0
0
0
0
0
0
0
0
0
0
0
0
0
0
0
0
0
0
0
0
0
0
0
0
0
0
0
0
0
0
0
0
0
0
0
0
0
0
0
0
0
0
0
0
0
0
0
0
0
0
0
0
0
0
0
0
0
0
0
0
0
0
0
0
0
0
0
0
0
0
0
0
0
0
0
0
0
0
0
0
0
0
0
0
0
0
0
0
0
0
0
0
0
0
0
0
0
0
0
0
0
0
0
0
0
0
0
0
0
0
0
0
0
0
0
0
0
0
0
0
0
0
0
0
0
0
0
0
0
0
0
0
0
0
0
0
0
0
0
0
0
0
0
0
0
0
0
0
0
0
0
0
0
0
0
0
0
0
0
0
0
0
0
0
0
0
0
0
0
0
0
0
0
0
0
0
0
0
0
0
0
0
0
0
0
0
0
0
0
0
0
0
0
0
0
0
0
0
0
0
0
0
0
0
0
0
0
0
0
0
0
0
0
0
0
0
0
0
0
0
0
0
0
0
0
0
0
0
0
0
0
0
0
0
0
0
0
0
0
0
0
0
0
0
0
0
0
0
0
0
0
0
0
0
0
0
0
0
0
0
0
0
0
0
0
0
0
0
0
0
0
0
0
0
0
0
0
0
0
0
0
0
0
0
0
0
0
0
0
0
0
0
0
0
0
0
0
0
0
0
0
0
0
0
0
0
0
0
0
0
0
0
0
0
0
0
0
0
0
0
0
0
0
0
0
0
0
0
0
0
0
0
0
0
0
0
0
0
0
0
0
0
0
0
0
0
0
0
0
0
0
0
0
0
0
0
0
0
0
0
0
0
0
0
0
0
0
0
0
0
0
0
0
0
0
0
0
0
0
0
0
0
0
0
0
0
0
0
0
0
0
0
0
0
0
0
0
0
0
0
0
0
0
0
0
0
0
0
0
0
0
0
0
0
0
0
0
0
0
0
0
0
0
0
0
0
0
0
0
0
0
0
0
0
0
0
0
0
0
0
0
0
0
0
0
0
0
0
0
0
0
0
0
0
0
0
0
0
0
0
0
0
0
0
0
0
0
0
0
0
0
0
0
0
0
0
0
0
0
0
0
0
0
0
0
0
0
0
0
0
0
0
0
0
0
0
0
0
0
0
0
0
0
0
0
0
0
0
0
0
0
0
0
0
0
0
0
0
0
0
0
0
0
0
0
0
0
0
0
0
0
0
0
0
0
0
0
0
0
0
0
0
0
0
0
0
0
0
0
0
0
0
0
0
0
0
0
0
0
0
0
0
0
0
0
0
0
0
0
0
0
0
0
0
0
0
0
0
0
0
0
0
0
0
0
0
0
0
0
0
0
0
0
0
0
0
0
0
0
0
0
0
0
0
0
0
0
0
0
0
0
0
0
0
0
0
0
0
0
0
0
0
0
0
0
0
0
0
0
0
0
0
0
0
0
0
0
0
0
0
0
0
0
0
0
0
0
0
0
0
0
0
0
0
0
0
0
0
0
0
0
0
0
0
0
0
0
0
0
0
0
0
0
0
0
0
0
0
0
0
0
0
0
0
0
0
0
0
0
0
0
0
0
0
0
0
0
0
0
0
0
0
0
0
0
0
0
0
0
0
0
0
0
0
0
0
0
0
0
0
0
0
0
0
0
0
0
0
0
0
0
0
0
0
0
0
0
0
0
0
0
0
0
0
0
0
0
0
0
0
0
0
0
0
0
0
0
0
0
0
0
0
0
0
0
0
0
0
0
0
0
0
0
0
0
0
0
0
0
0
0
0
0
0
0
0
0
0
0
0
0
0
0
0
0
0
0
0
0
0
0
0
0
0
0
0
0
0
0
0
0
0
0
0
0
0
0
0
0
0
0
0
0
0
0
0
0
0
0
0
0
0
0
0
0
0
0
0
0
0
0
0
0
0
0
0
0
0
0
0
0
0
0
0
0
0
0
0
0
0
0
0
0
0
0
0
0
0
0
0
0
0
0
0
0
0
0
0
0
0
0
0
0
0
0
0
0
0
0
0
0
0
0
0
0
0
0
0
0
0
0
0
0
0
0
0
0
0
0
0
0
0
0
0
0
0
0
0
0
0
0
0
0
0
0
0
0
0
0
0
0
0
0
0
0
0
0
0
0
0
0
0
0
0
0
0
0
0
0
0
0
0
0
0
0
0
0
0
0
0
0
0
0
0
0
0
0
0
0
0
0
0
0
0
0
0
0
0
0
0
0
0
0
0
0
0
0
0
0
0
0
0
0
0
0
0
0
0
0
0
0
0
0
0
0
0
0
0
0
0
0
0
0
0
0
0
0
0
0
0
0
0
0
0
0
0
0
0
0
0
0
0
0
0
0
0
0
0
0
0
0
0
0
0
0
0
0
0
0
0
0
0
0
0
0
0
0
0
0
0
0
0
0
0
0
0
0
0
0
0
0
0
0
0
0
0
0
0
0
0
0
0
0
0
0
0
0
0
0
0
0
0
0
0
0
0
0
0
0
0
0
0
0
0
0
0
0
0
0
0
0
0
0
0
0
0
0
0
0
0
0
0
0
0
0
0
0
0
0
0
0
0
0
0
0
0
0
0
0
0
0
0
0
0
0
0
0
0
0
0
0
0
0
0
0
0
0
0
0
0
0
0
0
0
0
0
0
0
0
0
0
0
0
0
0
0
0
0
0
0
0
0
0
0
0
0
0
0
0
0
0
0
0
0
0
0
0
0
0
0
0
0
0
0
0
0
0
0
0
0
0
0
0
0
0
0
0
0
0
0
0
0
0
0
0
0
0
0
0
0
0
0
0
0
0
0
0
0
0
0
0
0
0
0
0
0
0
0
0
0
0
0
0
0
0
0
0
0
0
0
0
0
0
0
0
0
0
0
0
0
0
0
0
0
0
0
0
0
0
0
0
0
0
0
0
0
0
0
0
0
0
0
0
0
0
0
0
0
0
0
0
0
0
0
0
0
0
0
0
0
0
0
0
0
0
0
0
0
0
0
0
0
0
0
0
0
0
0
0
0
0
0
0
0
0
0
0
0
0
0
0
0
0
0
0
0
0
0
0
0
0
0
0
0
0
0
0
0
0
0
0
0
0
0
0
0
0
0
0
0
0
0
0
0
0
0
0
0
0
0
0
0
0
0
0
0
0
0
0
0
0
0
0
0
0
0
0
0
0
0
0
0
0
0
0
0
0
0
0
0
0
0
0
0
0
0
0
0
0
0
0
0
0
0
0
0
0
0
0
0
0
0
0
0
0
0
0
0
0
0
0
0
0
0
0
0
0
0
0
0
0
0
0
0
0
0
0
0
0
0
0
0
0
0
0
0
0
0
0
0
0
0
0
0
0
0
0
0
0
0
0
0
0
0
0
0
0
0
0
0
0
0
0
0
0
0
0
0
0
0
0
0
0
0
0
0
0
0
0.4063016022869545
-0.4565501925655972
-0.1532929111592139
0.7352463441396216
-0.2288278671033388
0.9228532329174604
-0.9249592331143555
-0.4383544205173044
0.3396663277806284
-0.07035118527244114
0.2001023804710682
1.301452637573478
0.7442239605020974
0.860769805760379
1.294905688160386
-0.2551810355525536
0.3220248084118989
0.3233398154645116
-0.2986372638111838
-0.3538510762756589
-1.003311514079563
-1.255310306370551
0.3788387029154415
0.7198487157408404
1.265601532839977
0.8398020497296185
-0.02242784431314359
0.03137396381974638
-0.4394120203731272
-0.8312809215559611
-1.193176719092408
0.413899301161138
0.4635996883890651
-1.70514169462409
1.777012993044841
1.607131652397263
-0.661583312619177
0.8566756028677364
-0.5623327292732508
0.4281115656931911
0.6362402232705983
-1.230421786176702
-1.807994618121277
0.3862396089940947
0.9160675594250933
-0.4330532499325394
-1.494525023424387
-2.698458023150251
0.6127684731751214
0.385336456910791
-0.5335298067736608
0.05480515688809082
0.3835805342837588
0.9323560474499454
-0.5178940862131808
-1.063943914051859
0.3412676352730512
0.3665474797711835
-1.113965515671118
-0.0233617312545168
-0.381539342156046
-1.788697597172314
0.7001679739487849
1.19023425876829
0.3696099430459015
1.317915483131008
-2.4325477699318
0.9240945866566079
-0.7698580082265054
-0.1634176762845407
-1.685793962026819
1.348291327443593
-1.040614095798217
-1.374930858218273
1.409907730998219
0.7235342790878178
0.2165331484717751
0.6229945804524055
0.2209449580741531
-1.522916545512621
1.692630362043735
-0.3890162471540223
0.5083851140024144
0.7263496057550867
2.03606253298086
0.05821115881742803
1.78612203537796
-1.3093873199827
-1.48535864668404
-0.8974340351964432
-1.447579909658099
-1.768532213089064
-1.491070364190679
0.237629098512932
0.3183127794544313
-1.078754946868169
-0.5394074480568912
1.182286553834471
-2.228043912887117
0.09012534523135936
0.9463894527287806
-0.3112237670494299
1.18879991562392
-1.201424969549528
1.079325199173024
1.251330267687982
-1.772079201973635
-0.3645881392790319
0.3253337087779279
1.157460904571648
-1.399217668153203
0.1983069192977131
0.05239104470478196
0.05631356476141018
-0.4776578166734234
-0.5392979387938257
-0.1720227448554249
-0.1330300383742077
0.9316572913878917
1.64131927530733
1.425918647407617
0.5239791665935705
-0.1948955819220042
0.9117584532234707
-1.187834499925775
1.564087715471261
0.7765771306884698
-0.08620143262901216
0.422828193740115
-1.105725592085245
1.234537756708431
0.3307700009036054
1.160658932238039
0.7094918620720948
-1.008093857496278
-1.112627808697134
0.5434270181910771
-0.1453385495417542
1.263423993966814
1.296321887144669
-0.187261472404457
0.62872323601626
-0.9718352185564546
-0.1512630358256638
0.2890973682909536
-1.113208412928158
-0.3584899710188652
-1.559066126663626
-0.1075531702120772
0.2098239115369519
0.9225715572077144
-0.1114051700748796
1.231197299662739
-1.366944090481073
0.4738657219968032
-1.334162853865494
-0.7547576972614457
0.3848030397207906
-2.192826199160026
0.2152866009708486
-1.332762162457112
-0.2042364503431639
-1.037037407325049
-1.109108554003625
-0.4416534491143549
0.6627303436159633
0.299840013380119
1.011734949316541
-0.04440367784468424
0.6016031124444366
1.43322651444855
0.004895952939825522
-0.6968465866006611
1.786616161069189
-2.291063079860018
-1.952715440559544
0.09016534849200077
-0.09467799391727878
-0.7899076660636219
-1.682463065890367
-0.3794326744457265
-0.2244400168324647
-0.9231290932622156
0.3302235687110615
-0.1438447185277347
1.087059151040946
1.79925114770627
-0.5995356573007495
-0.3380015349193851
-0.8689804063902989
-0.9752092240573232
1.486388246993611
0.2098372737220477
-0.2983675470488826
-1.741437070482262
0.8274044676752834
0.2377887165842802
-0.4619457991203452
-1.727941201317194
-0.7014477059267741
1.433562445623893
1.15894394222533
1.143408992694607
-0.608237428997322
-0.9260026995619721
-0.7743615110680522
1.429843261543567
0.7533415235733256
-1.682075434405037
0.05480218878591046
-0.1537939216685897
-0.2363834414523058
-2.659713597897409
0.685547743132361
-0.3978031589388554
-0.3935037502086406
-1.81452080413252
0.8710594005132969
-0.4235533228707351
-0.006254480497658499
-2.540511973270148
-1.050600033099242
-1.572480936493949
-1.444431624614276
-0.2728026436756408
-1.110501904695016
-0.5839207030200303
-0.5713700898197005
0.2336120541884733
-1.2019539984699
1.679157316949305
0.8949650491202263
-0.1331610693759058
0.1275345726388607
-3.145782256784952
0.5929298875243971
-0.1852369953276929
1.882292909576082
0.06122340165462457
-1.663390051348526
-0.5095836460760863
-1.862201004133345
-0.9285331362368427
-0.1442623202500314
0.5289238989237615
0.6554115880998732
-1.06581392851358
-0.8706367548044495
0.4477776416313551
0.07571940416394426
-0.6041516218506823
-1.673750598116658
2.798493945253797
1.082577716951613
-0.9201539603448132
1.153230636619595
1.218581839024649
-0.5222424836426505
-0.5480193617792944
0.9869531666700957
1.441356949276759
0.2666891163242336
0.03617504931591643
0.09074595580488863
-0.8112670425753147
0.2160835346311494
0.4015232485756493
1.418096502262394
0.325082682124662
-1.497521746499252
-0.9855433853071105
-0.1217707977851381
0.5810474750094088
-0.4827300238225127
-1.194178082127575
1.788653448679951
-0.3710096499236497
0.1707331747397201
0.3339355533226329
1.319961940445905
0.2180185581312888
-1.349574859872305
0.1706066355632069
-0.4917894151675139
0.2118997412980276
0.1649856524766439
-1.273413440504099
-1.413827881585804
0.209846006559495
1.464418182942457
-0.5711707824522143
-0.09160247255749741
0.4351295512928584
0.8455720988930944
0.4820036984743828
-1.318401315804221
-0.1094655722264232
0.4647534945826877
-1.023037506308361
0.6220899681109855
1.007464272904996
-0.09853871221881552
-1.548576554584702
-0.795829746076035
0.9131693549477508
-1.570364612856923
-0.137261484320456
1.217304838836825
-1.473487252681163
-0.2942754210542388
-0.8609946067759434
-0.6179390004137492
0.429403518390994
-0.9224309524005604
1.605167006500637
0.4322738189552426
-0.2814007988477006
0.6589342825706916
-0.4566842738527764
-0.9918576854663053
0.5162520708159212
1.12681544582435
-1.247394348620746
-1.207120488432386
-0.2860899465095517
0.2158410634363873
0.1682685436289121
-0.7677306494705377
0.6741741017056431
1.071168071614224
0.6833692285309821
0.8218253235506674
-0.7623589374519706
1.516735136100212
0.4290468038408138
0.02127040361866658
1.458730333461711
0.313954419039205
1.324762748203356
0.01522877551119896
-0.6397393726771714
-1.762589017225695
-0.248568396320216
0.001420472892431491
-0.1999988502375833
-1.790567861258467
0.5245915673419688
0.8384808099692493
-1.528178650657155
0.4100570508799429
1.350797905502739
0.7940650350502426
1.092501401613799
-0.341917303630626
1.230654916641225
0.4331239099436662
-1.367579874234057
-0.6431455987104659
0.8472786606642114
0.1649119183328571
0.4865387867223008
-1.244616185456022
-1.108679363433202
-0.07711253179866875
0.1527604409145716
-0.1403055100676105
0.9427271492109189
1.09433857727726
-0.8673894804849398
0.7095363883339985
-1.190987499343022
-2.494107499934896
-0.4566412302472017
0.2476375876068956
0.07396015078072296
-0.4667476932568704
-1.014139135646208
0.6776198101903148
1.536547038550227
-0.5095832523652016
0.1605127826801631
0.9067752799473638
1.505301325780984
-0.04048712487488768
0.01278753746916796
-1.222256116833309
-0.4999276545851092
-1.071877377836059
1.239969423186314
-1.709652144388401
-0.6616424042207995
0.3373226982071261
2.024499982922479
-0.994944344253989
0.8336991122321352
-1.356099755333455
2.481365782197825
0.1389794365309238
-0.8468968818784733
-0.4959265189413506
-0.7440149581790785
0.1164337955979884
0.9112553598071327
0.3681248309419111
0.614573466211382
1.941736580518329
-1.656901585308684
1.399079227852781
-0.888690421737933
0.4467719761242781
-0.461769648490801
-1.96047978138954
1.820316030131139
1.317194913548305
-0.1951455711233656
-1.125327058161787
1.173824659924197
1.822780383246628
1.60883979251183
0.379470505229237
1.312277288305437
-0.8412439392305625
-1.387985396763638
-1.833078631160038
-1.227259423568254
0.5633584082809898
0.4051008026145428
-2.928873710829439
-0.3084446500968141
-0.5625065051559869
1.11589017514151
-0.2552196363357924
0.4428647950375493
-2.542547022001456
-1.881638132528186
0.7096750082842973
1.129572502065712
-0.06296098290143533
-0.8284052391593509
1.536630286756214
0.131593859864035
-1.363199636721565
-0.1434042733123788
-0.4992780552530932
-0.6373926711363626
-1.308233941718434
0.05840884075527822
0.253307552116835
0.06232845311591678
1.515553527236976
0.6901749801267634
-2.782167760184724
-1.185002510999709
-0.9133537486163054
0.8095784919305107
-0.5577781436665519
-0.715833276741789
-1.232314669103467
-1.403244431116881
1.280626473750171
1.407850175883557
-1.315317538259541
0.02142607663442775
-0.08202853652407897
0.06878538313460893
1.478232411335107
-0.3875580901271435
-0.8846782545236561
0.9226300682426488
0.1082434999721325
-0.1119185494675863
1.001790249905866
-0.5796006551222469
-0.5366544181150148
-1.465965017089374
-0.1158968501736551
1.463675122138448
1.575806581574591
-0.07281104905355468
0.1703624083206918
-1.09954116404038
-0.6425527953678295
-0.9540073214265798
0.4990439799883349
-1.386534282155007
-0.555046144712817
0.8554223115251257
1.021234547286537
-0.3516873921805898
-0.08307063956110197
1.676726496635875
-0.6871186016012083
1.130960311940032
1.233239663164024
-0.6508027691746079
0.136891567526522
0.0742064003900013
0.09721051145696823
0.1845245183632918
0.2381055307972512
0.15767880714848
-0.4926273850377498
0.4440489952463379
-2.107117499529759
-0.4142935993730303
-0.03709950336729032
0.1334800887429971
0.4987663109833118
1.024384731070667
-0.2098251043372185
-0.6034682874749461
1.174086900540712
-1.281750698191229
0.7697692496978451
0.3307399945848939
1.66644291412496
-0.8710345341875239
0.2096240542159256
-0.1962326403426743
-1.870186175155549
1.674849750588287
-0.5362334091145722
0.5244733596145943
0.6258142698745058
-0.6282999094151313
-0.9815951562551448
1.20333203585694
2.026250051838853
-1.242099218797669
1.2501435857633
-0.9933841162381515
-1.220402912213022
0.06433760482807187
1.246234601586789
-2.370779854840789
-0.6176011402080653
-0.7492720221317259
0.04521994791231625
0.5589533209249988
-0.4952112567737408
-2.012638141223708
0.3804609493215254
-0.3527827235514727
-3.079306122661893
-1.097442877068598
-1.213353501457832
-1.059624313574157
-0.7075363874333218
-1.286954391051628
-1.377043773247187
-1.538279700972874
-1.545981783701962
1.017400924617913
-0.9969623291803704
-0.7100881059645017
-0.5744619688194942
-0.02348445144684346
0.8850702389575983
-0.9659411076820845
-0.7832310405061319
1.388456646885316
0.4851296736080731
-2.178783308147026
2.075782878360664
-0.2813335223013036
0.09684695033064795
0.663329076213794
0.9338224864023379
-1.189574663387952
1.004127862988448
1.955031107680052
-0.02129777335053873
-0.6127333750226737
0.08761396572657955
-0.7385106044903558
0.4285688251933993
-1.750997096670726
2.015042518003531
1.223990500860922
0.07304149504044274
-1.201431884023957
-1.025049178459481
2.082277235962214
0.8360240715349234
0.4264686376503514
-1.425897270040094
-0.940927550013001
-1.541869358507908
0.9705042479219613
2.100629554811938
0.0003206581512305672
1.862367193379904
2.113937411275128
-0.7423368131671393
-0.06948792864672378
1.186457737900115
-1.021960385595555
-0.8232241367115833
1.502088843512639
0.4749293872702526
1.972083910480596
-2.621950015571109
1.258109935775321
-2.013392393381522
0.8457693219959411
0.4946919931374605
0.8190062401104247
-1.584000458294279
-1.109954066559556
-1.38807585817989
-1.665771489838121
-1.974737508749435
-0.2318220822484329
-0.4346642389259293
-0.4417893091604128
2.634360833080064
-0.5257984756121853
0.5461875449276786
1.134385714955144
-0.6687918195436037
-0.6146805184128517
0.8304547845098612
1.813775652828396
-0.355619300888135
0.8273273145458154
0.3701779666581315
-0.05725067689500309
-1.41537200028762
-1.5770772964819
1.895608866384375
0.2047548166156009
-1.413950163910127
1.552424420495933
1.775421519960249
-0.007547863558998101
-2.640848449909529
1.746892715412456
1.166922436395534
-1.746513398318051
-1.153162407566113
-1.570258471495936
-1.747757798686559
1.427658596290804
-0.1507074543493503
0.5552119201262397
2.000304203986239
-0.004701794501234142
0.7141492475611656
-0.7692141744618316
0.2062482804019758
0.9495856204089173
1.312980320109213
0.3843933986847892
-1.177159563401659
-0.8535040473012366
-2.069283787031063
0.2064144526129999
1.80103129047286
-0.6381249089813635
-0.2438434969803986
-1.219391887916909
0.2642587024433645
-1.014097260597703
-1.857223557414706
-0.3958602096574655
1.272049988808884
1.377022571778438
-1.785516772898065
0.1921992609331376
-1.872159400120035
0.783690948083433
0.1303478301648011
-2.564029842309465
0.8581070625716619
0.8320453933953048
0.9585087370121494
-0.6214275601094665
1.193411031391838
0.386499677348761
0.3611924268561971
-1.339088076658806
-1.004559968333285
1.253268006281023
1.258059318475697
0.1955778068348933
-0.6118368248008921
-1.408868659919342
1.782450444350782
-1.315065252405583
-0.1358155793296136
-2.222128627513411
0.07309110463238852
-1.484573560862886
0.4815929513701839
0.7237186221142523
-0.2117255085708153
2.009147544973852
-1.311516014775701
1.593327845239056
-0.2924879648580824
0.1345914671317285
-2.300177417456999
-1.56615613182451
-0.3945388261126784
0.2183693671485016
-0.946761439377683
-0.4483836534480275
1.089691435556035
0.439681758396367
1.62459509019187
-1.522292989879609
1.092810944525715
1.362208124599115
-0.4941322647914023
1.254563984888206
-0.5376692316113831
0.4998364153005602
-1.497828345516782
-1.941611128253894
-0.5013362440009744
0.417439623375306
-1.848267430191609
-0.3728781320249787
-0.201245066356764
0.2914043390245813
-0.07601015287144319
-0.5944458035465167
-1.873938795191072
0.7486721428746197
1.829986522540598
-0.3269106065085209
-0.8169301019775619
0.44834418147928
1.391479318617824
-1.212215047455079
0.2830908151398426
-2.235332664481964
-0.7550730220926906
0.717237630078201
-1.002711634068998
-0.1228050702840208
0.5165805854171338
-0.8876527255160377
-0.7115135387369041
-0.8255447001843204
-1.074601168012948
-0.1834493060242138
-0.5419654855262627
1.506297841384255
0.1490510715545059
-0.8533214871760032
1.01467817237792
0.159884047134347
1.849076476954004
0.03708862260616923
1.868451265155415
0.01150963556413404
-0.5358879034089693
0.3098297832356948
0.151051504279247
-0.6687444464417728
-0.4008377491287801
-0.3754115081792423
-1.248068018145761
0.2140522482506197
1.175351302747185
-0.6321295988860832
-0.09954159016560413
-0.3077124910939875
-1.336828488870536
1.071973292945437
-1.645042895173675
-0.7728370220341891
0.929164643363025
-0.4832095902224663
0.4757111692183932
-0.8614589060467157
-0.2259140562415612
0.4080003617488558
-0.8079616589371694
-1.622596893109044
-0.0002568560435114979
-0.01203820194138777
-1.133320377674675
-1.198363754886518
-0.9513508221828338
0.9647547160978411
-1.624014700669532
-0.283557731949003
0.07905257088812584
0.3614425703077621
-0.7807273169939515
-0.4784587746394124
-0.8188866113358434
0.09479354337753008
0.5299843837356634
-1.606749846490812
0.4743935937563894
-0.7467236670186678
-0.6410046756078802
0.8914369313757877
0.3116627317800294
-1.16663794099229
-0.4985315539493604
-0.7984515858204083
0.3968493153403673
0.8284916563895299
-0.238267110448869
-0.007612610386730414
0.2154240635160532
-1.75229814224003
0.02013197473635611
-0.9074120422198372
-0.1255116493193435
0.2945343617916635
-0.8188454922826875
0.4694528300210023
0.4831473865156579
0.8759847254774626
-0.1382954975978556
0.119992989714866
0.07467447528245184
0.04665255943106476
0.2341305232366749
-0.2182396537769024
0.9991517366388954
0.552383166444416
-0.1475924340728778
-1.642140597109615
-0.4619414685002095
0.1346131929761158
0.4264868756453322
-1.224892447424326
-0.2099837518952075
-0.7698102725224495
0.9414790207659977
-0.9791621598361909
1.078133716489326
-0.4787382389784283
-2.390116778500659
-1.561315520078678
0.02959189114684978
1.986935750745051
0.6410800075185559
1.8495258690342
-1.71664045382366
0.4903760477609141
-0.5765039142173936
-1.380551232434009
-1.036494780429483
-2.666557781991894
2.962092435735014
0.6709955937007461
-1.095800238771366
0.03550277806939706
-1.676234668140552
-0.1122901061047345
-0.5365865964096385
0.9881535829021648
-1.277023342276552
0.2340876070508238
1.109691710940194
0.8348054067653303
-2.052483146109592
0.5111830833005065
-1.095351405202116
1.110595643794297
-0.6167579054733514
1.102827184183885
1.625732652960795
-0.3891497599503491
0.05844022888915787
-1.038284415828845
-0.4427601295351628
0.3891271943240863
0.02925421156240237
0.1789761710907989
0.3453037550947749
0.2498849845426025
-0.1574259489712953
-3.879002842146287
-1.363623894059802
-0.3656053810825429
-1.091514682705565
-0.8671549479817126
-2.007673173790314
0.969281139839255
-0.03831450049100785
-0.1289901535376219
0.5568101756746555
-1.180885152645196
1.181569424040174
-0.2341101670754002
1.023571589919631
-0.1331373877057081
-0.4313251531135245
0.6492909084503583
-1.61508465707181
-0.08843219141718912
-1.324736067675155
-0.5738521724827081
-0.7178083429514738
-0.6262445448409635
0.9378726869240968
0.02202377451334107
-0.5310226019150789
0.043304145467802
-1.298817597806417
2.227512444190424
-1.273309507893892
-0.01003035817262726
0.5222246183750043
-0.5633757006183725
0.8877066396500255
-1.476121960151811
0.456866158665806
-1.374738300815368
-0.8166151173357152
3.64139376091668
-0.2039788356290347
0.3466453495454462
-1.36038270385495
1.276842392130482
-0.00411078634331033
1.257624636458071
-1.032416683467739
-0.8406592351792975
0.1784375265730076
-0.2902179972590396
-0.4163396803160405
-0.9169257552541265
0.00329571099960001
0.3412473979671261
1.69950912637611
0.105509566225819
-1.441231499778424
-0.5525466814532145
0.4604635595777594
1.404370699759083
1.048504810751629
1.795214748550468
1.198927004012382
1.104820129404751
-1.114583436351482
0.1483066362130332
-1.615755658865504
0.06977974742839395
-0.5935615549179454
-0.559800617379141
0.6771365238112356
0.4309930486136243
-0.7345746963732543
-0.7963518223398285
-1.65655634957807
-1.551945254888301
0.8071959087903893
-0.3352194053943776
-0.3124604949030045
0.412425961339661
-0.03731297535182996
-0.7314044830410944
0.2773376144190387
0.2429015906118364
-1.291448887779956
0.9199872568705919
1.341592305485271
0.3753536082032392
-0.01999404085243418
0.1085954538539589
-0.6984433843230846
1.120049279619173
0.9359224285528756
-1.928220637703267
-0.08453282065537635
0.1244591583436697
0.8477297173825794
-1.148095938175845
-0.1190201500744052
-0.2522841015165466
-1.080281468654305
0.483156189583028
1.57198819428799
0.6435950079215101
-0.05671423987570261
0.007672772664396024
0.4497804495469743
0.3271910175940899
-0.9886819569421131
0.2805935387634215
-0.5898507647197423
-0.6834529415124411
1.27554695424032
-0.7303377854835125
2.46113621133754
-0.2327262888296314
0.1016018665338802
0.8315632246998279
-0.153890640007296
-0.376872830029547
0.5704824016684816
0.4948030582838228
-0.4849016887868253
-0.1533179855897353
0.7360708575053816
-0.2288246028002332
0.9230830766845189
-0.9452072762686197
-0.443831246841685
0.3395669193714712
-0.07038254320030171
0.2001723745243348
1.521609067804973
0.744754681272539
0.8797071686292581
1.090063022246804
-0.2553777626565797
0.3640946066077203
0.3260168931951126
-0.3209599451919043
-0.2978010413283962
-1.00393000166886
-1.255663526781549
0.532889327417845
0.7338802555971624
1.266266357157253
0.8399049140671953
-0.01005968549495752
0.03147878368163913
-0.4394363229317301
-0.8321369662328441
-1.193260178069508
0.4186447482423201
0.4637700794498455
-1.70551713592889
1.777977148642989
1.613332271616764
-0.6788842560395412
0.8568526719755118
-0.5624039592646236
0.4283286962579804
0.7001158511370904
-1.564157662306628
-1.860038678205689
0.3869903746385359
0.916159015330272
-0.4745878998952734
-1.495211132492301
-2.698567320199873
0.6129710695457069
0.3465186201894584
-0.6019522414110452
0.03080024651949785
0.449959072196143
0.9325262886456045
-0.04991226324147199
-1.040606005319967
0.3762867561157321
0.3671042096673927
-1.114031715519417
-0.02330935090449816
-0.4662066005286802
-1.789234911075479
0.7003339732973536
1.190713952939683
0.3697707252444341
1.330793472472547
-2.432978122667988
0.9248484597726999
-0.7701298858251718
-0.1928450242195432
-1.753345060391794
1.348703460316698
-1.042455512548563
-1.375327367316327
1.498139838644405
0.7290364731885119
0.1951134477077358
0.6196305621993198
0.2210425073100003
-1.523164794082495
1.693261982908036
-0.3890629830316512
0.5017441885695977
0.725397639472803
2.036753872716835
0.05820647727043341
1.957224300343192
-1.390052121996012
-1.478516396311555
-0.8975904708212793
-1.447869332508683
-1.768543416834002
-1.491315703845776
0.237685876842063
0.3184016308934217
-1.377229947076825
-0.5094595037957491
1.283435344228066
-2.228687976365183
0.09017498983925941
0.9526208196560568
-0.3112195667136006
1.233628099140723
-1.202252023379812
1.07954031143
1.251565437060503
-1.774884541984965
-0.3647492502481486
0.325606945044233
1.157727409987416
-1.36614488160009
0.1983237049135845
0.04887710189715288
0.0563672827921257
-0.4777845111837887
-0.539435378460849
-0.1720820486466681
-0.1329742732387704
0.9327461843638269
1.630456005561614
1.435644042251489
0.6415229995548815
-0.1949122921102955
0.9125398834378237
-1.188241295484609
1.603965035044133
0.803879315527446
-0.09831251201987902
0.4619977516193314
-1.106428906817315
1.119550335710883
0.3801289608875817
1.212456524080167
0.7317863240272768
-1.008257465037979
-1.112862480736935
0.5434720396942658
-0.1456361452020517
1.276778504493546
1.682547656057668
-0.1861097055052318
0.6288549960250036
-1.035312498122992
-0.1845412455899758
0.2892143726876075
-1.113374356489524
-0.3605886708591772
-1.720566120583548
-0.1075556819039887
0.2098919801663935
0.9238773935718338
-0.1113938905558544
1.430729670041427
-1.367529257309572
0.4746268508421411
-1.334586461235229
-0.7548521848641434
0.3849366784481726
-2.17793892567535
0.2153765564442703
-1.568839412723308
-0.2042328457408722
-1.037250256135483
-1.196465341213526
-0.4418434905806886
0.6628280588454688
0.2998754077500145
1.351221576822574
-0.04438624254025077
0.561388905810699
1.57936479952995
0.01566221948833138
-0.7021885649923573
1.787681355811893
-2.31130133661076
-1.953000592358681
0.09014979435209142
-0.0944276311453025
-0.7899894801413507
-1.813735077686716
-0.3795163424801018
-0.2245030721391671
-0.9820917823401173
0.3302446040393991
-0.1438343612114978
1.087339296320305
1.800648182069637
-0.6218873580593
-0.369612970101254
-0.8693058944228655
-0.9794901110936197
1.497289117995961
0.2099286361445291
-0.2984211105290686
-1.742083814068658
0.8077538814997952
0.2539910251652574
-0.4627846670538993
-1.681424916978867
-0.701509174280487
1.793258056521537
1.426844342796248
1.143922746464318
-0.6082648947713538
-0.9929410093539272
-0.8498117228280648
1.430134961637733
0.7534303357239979
-1.736405875836309
0.04029461797056955
-0.1538740794607532
-0.2361347588260396
-2.675667820275252
0.6864023286351861
-0.4418773486974423
-0.409835312563759
-1.814832209291316
0.932666377131119
-0.4486273497685669
0.03403033474730048
-2.548337189793658
-1.050791393705921
-1.888325478740276
-1.482917320994409
-0.273014618731297
-1.225042727998271
-0.584257756001336
-0.5714715000922583
0.2336352517535906
-0.9888984029362585
1.679798122122407
0.9275292636654371
-0.1331924371581838
0.1707871547327248
-3.171006029396279
0.6655118172044711
-0.1787453644343038
1.903151782097292
0.06124975039181225
-1.677356907207631
-0.5413649662687152
-1.862594951130264
-0.928629918140556
-0.1442948333335782
0.5290507457181357
0.6554912373804883
-1.066254374757652
-0.9318873653529133
0.4477385207750468
0.07576152425599925
-0.6172551938559159
-1.67402484658947
2.602509709678721
1.224717033134068
-0.9202702362735992
1.195059844991714
1.218749122538918
-0.5223183279189272
-0.5481393534362441
1.139555960520619
1.395173873975598
0.2667494345964786
0.009737797088062689
0.2619228710575389
-0.8194577061140358
0.2161018312445319
1.01079655912097
1.418747771592537
0.3344574413573272
-1.498109392239059
-0.9857671840578527
-0.07191930530414792
0.5880051983525461
-0.482871577692511
-1.1956187888217
1.789042517764007
-0.376682519869361
0.1892622259056107
0.3170475235714347
1.320720385640164
0.2180875587529288
-1.350207830156267
0.1706182267435072
-0.4918411501855986
0.2119244108069474
0.3933681460650816
-1.273540178531337
-1.414205510600165
0.2098687498339676
1.468779339558439
-0.6229745769673847
-0.02068153087253451
0.4193127842016268
0.8455939282874068
0.4823988263131634
-1.318748033244163
-0.1147387544687655
0.4648714138052795
-1.023245584617583
0.6221484440023626
1.007660805819365
-0.09853266626492307
-1.548932358618274
-1.22855501236066
0.9296551298126691
-1.571003813370147
-0.1373096170441495
1.232455054471955
-1.474365610621406
-0.294365980322274
-0.8611433902222186
-0.618708781689524
0.4295350282503683
-0.931809109072484
1.684137144144825
0.4552104869594197
-0.3575756052553998
0.7561490059062619
-0.4567978052930708
-0.9921752644698448
0.516528448302313
1.127742832664112
-1.24777053650586
-1.20752661952648
-0.2861616466775663
0.2173344632792255
0.16803250661179
-0.7846636056915233
0.6941938199888081
1.065248669086348
0.7117775306578198
0.8219684881411892
-0.7626654875290002
1.516806772471482
0.4290854289507809
0.02414706901041634
1.459052746830845
0.3342701167584846
1.335077747918982
0.01522045423629801
-0.6398408263084128
-1.762914672375271
-0.2485471963788172
0.001296688067849204
-0.2283503923052656
-1.790757166748983
0.5246407974747906
0.8388101665441492
-1.525195062268933
0.3428930468592906
1.373527388962926
0.7941923869472203
1.092904035142969
-0.3419566412650419
1.331171432911656
0.4331760437940803
-1.368387515067024
-0.6432928314911566
1.008477613214183
0.1307185502725198
0.4866894600945441
-1.357960370831847
-1.109209083621322
-0.07348163007884996
0.1576333233727004
-0.1403030491423753
0.9429783208055766
1.094685310080606
-0.8828881043292047
0.7239179563137776
-1.191176420969661
-2.367643250747198
-0.4681361280358591
0.2106756933010716
0.07400509701952691
-0.4668339787401659
-1.015123030035471
0.6780642859136689
1.536837483724505
-0.5164899623422424
0.2857616603266817
0.9070624568295452
1.640341236069715
-0.04050692184358725
0.01275234603532674
-1.222695338904575
-0.5001243803867962
-1.072497763357056
1.144622799632061
-1.710368073462506
-0.7313202649397486
0.3373518907518829
1.953121985088768
-0.9952116674012663
0.8342998284542456
-1.356375497480411
2.765582363757745
0.1389887529538112
-0.8318434339440781
-0.4960353001725011
-0.7442590759911584
0.1164461590172992
0.9127122822626581
0.3683706475745134
0.6310426655185398
1.956797677764656
-1.657416081848095
1.399230619407849
-0.8888107560471098
0.4469104660185726
-0.4634960571016437
-2.02291243595103
1.821142234847106
1.428091316227842
-0.1952205030019271
-1.125666781221806
1.173911002242573
1.859212773300738
1.664272051370691
0.379578446784016
1.312902467462286
-0.8414981056368608
-1.389261887083588
-1.833583743412974
-1.227598937044948
0.563658023938361
0.4052118716176699
-2.929530226290204
-0.2535701646906323
-0.5628633596439788
1.487061062212686
-0.2535286285491783
0.4429694213380451
-2.552536196309414
-1.882153920990929
0.9045629030273106
1.213858034032503
-0.1501583893342504
-0.8286786372553729
1.536919154803013
0.2017914322436977
-1.363989991851914
-0.143343515671354
-0.4993959777951749
-0.6268256301454678
-1.309662650595888
0.05853167716565268
0.2533903360643064
0.06030343911044844
1.515880799251353
0.735556229504716
-2.783050584746503
-1.185142271056275
-0.9136525478869685
0.8377871605225133
-0.5813521803061849
-0.7160395168079147
-1.232476267972979
-1.403826434672658
1.536830061681919
1.371519124558285
-1.315953771440205
0.02145116951526535
-0.08219491627125594
0.06880714043707122
1.489862820051559
-0.3877213521234541
-0.8849860013339154
0.9252565269337178
0.1082628401033033
0.43240337710944
1.002262750965968
-0.5798014870051655
-0.5368064014739192
-1.466574874043014
-0.1676949817981531
1.658193671461663
1.21392562069664
-0.07281762877028394
0.188440221448844
-1.10000417421615
-0.642863442143396
-0.9542372693158782
0.4991637422331607
-1.368066088893429
-0.6347610102205758
0.8556324674785538
1.029168037783506
-0.3529050422731158
0.1722104244343783
1.752824929803681
-0.6874861629533974
1.313806144049102
1.233483693870351
-0.6046439146184035
0.1256562620668298
-0.030296386486753
0.09729777078144063
0.1850577199105042
0.2467419233445153
0.1577258816588079
-0.4927815086493675
0.4381284195227809
-2.107304564189295
-0.4132985380125702
-0.03705945992200416
0.1379596000880162
0.4995800424877017
1.024846738919579
-0.1524949462894071
-0.6040702111610836
1.175695448319261
-1.312193664243962
0.770508753699253
0.3307855247342406
1.675322812466425
-0.877895655110275
0.209636971500064
-0.1963895446933863
-1.870377912229064
1.759256800028567
-0.5364962299120206
0.5288200378770848
0.6261743167492709
-0.6286194055546778
-0.9816388732668075
1.157163720784936
2.17251320081281
-1.242475886854901
1.250318478125543
-0.9947052342875258
-1.220423991635266
0.06435844483752336
1.428952741718303
-2.371421908785555
-0.6191698777494858
-0.749362236047293
0.04528086162219753
0.5838633473982467
-0.3290774045673872
-1.995784989260253
0.3855084049439196
-0.3490755200931028
-3.217762321835945
-1.239311100228148
-1.213434437637083
-1.059849991834176
-0.7092922410171083
-1.688978655253312
-1.377201930802331
-1.538732007449209
-1.546187687321088
1.050820940270818
-0.9975794565536559
-0.7102817407416496
-0.5746160314977677
-0.02346044407497447
1.04153517378429
-0.9663231512512058
-0.8864834783621182
1.38882282600937
0.4852671963540272
-2.160386785201778
2.076472665859462
-0.292441883482628
0.09683350708771982
0.6635083977721236
0.9399601020567325
-1.18984213171252
1.004406776704056
1.835984447718098
-0.02132211720579081
-0.5691452419629811
0.08765656591641725
-0.7398044114802818
0.5968971766746579
-1.790806021726003
2.016017273802403
1.257462602734608
0.07299747878986201
-1.20168418695229
-1.025264911885591
2.174694806985143
0.8554482391357573
0.4376686594826021
-1.426190090719511
-0.9824497314079765
-1.543075469697718
0.9844546992938517
2.541439298283893
-0.0181649126236061
2.033306890183165
2.22301708306184
-0.7425523887515368
-0.06192951631119042
1.186776963783075
-1.02231047187565
-0.8158347277603984
1.64965634826402
0.5261394739959234
1.974657952819066
-2.648037080332176
1.328874434319225
-2.003543331419897
0.8460371828333777
0.4949080796409715
0.8724580592193779
-1.575884180069895
-1.109982150725636
-1.388279341395206
-1.666108685430171
-2.354782381560817
-0.2318367536830269
-0.4347375566802432
-0.441817239855041
2.425118622845067
-0.5258685376180873
0.5462958965461593
1.134814815110114
-0.9313829502599833
-0.614828364701746
0.8306221479428798
1.845815072433045
-0.3556879183263946
0.8642253917291021
0.3464777019145508
-0.1719975680460673
-1.416073895525477
-1.577396827995442
1.895771882140901
0.2047953744706041
-1.415470770095276
1.553219654233052
1.689028408214692
-0.007658978141194704
-2.556336457833864
1.747522045008793
1.169956845473219
-1.74679283718243
-1.338067981773576
-1.574504926594994
-1.747970443768353
1.433317415530929
-0.1506808864223536
0.5553123665707035
2.000963719414854
0.007813233874003107
0.7370627416705042
-0.769496812613414
0.2063027254071409
0.9667907329733103
1.313372087239901
0.384569281754557
-1.177550311128128
-0.8537279665694241
-2.097218704831453
0.206431995517992
2.096065535714645
-0.6572544482795802
-0.2438826097069527
-1.275386071189998
0.2642443639544765
-1.014689803311874
-1.858418997132931
-0.3959381276192231
1.272311866059328
1.387918045028428
-1.785793114856662
0.1924146229168646
-1.847915431653895
0.7883426234218405
0.1304273850104075
-2.565136864542392
0.8850790502534575
0.8332269300865863
0.9625261462926895
-0.6214896852196343
1.193929932523787
0.3865769082628098
0.4137617378203064
-1.347132897394647
-1.004779925564454
1.234863091165512
1.264766203593501
0.1958847673196879
-0.6119336624114744
-1.440929694399811
1.783399948777016
-1.440821576730213
-0.1357878744597217
-2.222979077890879
0.07307799471414739
-1.516311558654873
1.145376256222673
0.7240398366416293
-0.2116752731974067
2.009481195670427
-1.365667329929069
1.594244152619743
-0.2924452157470239
0.1350012515337798
-2.302925157512996
-1.566506677898911
-0.3947611564225377
0.2183054425938782
-0.9471694544798194
-0.4484580112285126
1.207714081248544
0.4398960845268633
1.626891498284622
-1.520593344535802
1.103180503231041
1.377599550579716
-0.4941825012761134
1.254981637451446
-0.5380299178613661
0.948158182285158
-1.507597080143875
-1.943209241200844
-0.5014036245610983
0.4177353430863754
-1.84856920623769
-0.372899405115489
-0.2013795924991332
0.2914965928013538
-0.07602034614448951
-0.5944845263300735
-1.889561389415824
0.7490506635112415
1.830597872015053
-0.3270227859182455
-0.818416081391604
0.4484724863711524
1.391938854546651
-1.183606803070151
0.3849274290321992
-2.236700894254656
-0.7770895373039537
0.7173199136547561
-1.005935048796462
-0.1227589489231617
0.5167615880898141
-0.8882182186956532
-0.9222179802721229
-0.8256786837904511
-1.074906359438173
-0.1835679103877789
-0.5422218957772411
1.50687357473355
0.1490716813644824
-0.8534253470085167
1.328649738263092
0.3316906272031157
1.849457191812989
0.03704345044499665
1.868877449465834
0.01150844775276323
-0.5520660217184296
0.3098685582572731
0.1508538616772475
-0.4684057561486019
-0.4009284342789546
-0.3919809260564884
-1.248122347794236
0.2143695420720666
1.175557997224751
-0.6516572046265657
-0.09956609648739738
-0.3078923353347393
-1.337179878451764
1.07212817134148
-1.645348698475094
-0.7549686121343643
0.7511869030368222
-0.4833501706476794
0.5721056483296028
-0.862267055408513
-0.1232846823991162
0.4080251744716766
-0.9039777969775691
-1.623101836579503
-0.000201149506965409
-0.01204807315461742
-1.13333709683935
-1.198585337799967
-0.9515863245971152
0.9697017650970881
-1.624526897409666
-0.2835732373533646
0.07909609041614568
0.3664287767151431
-0.7807813527585017
-0.4585548424863294
0.0492702434718367
0.0948070849959636
0.5301630425276339
-1.607114799582047
0.4744722933447967
-0.7468408959824713
-0.689338575301924
1.120306451516424
0.3117282467085051
-1.195266921853242
-0.7681933979517945
-0.6782957723857638
0.3968803505987062
0.9134581925336143
-0.23828510198308
-0.007540038228260251
0.196227998416813
-1.840944551510681
0.0201487645410401
-1.041714756784007
-0.05718773230362728
0.2992478184945803
-0.7784254601989037
0.4696816759285171
0.4832073635733135
0.872385979470645
-0.1383031401144742
0.140636037754755
0.02025152016828012
0.04664904150778007
0.2341910954351877
-0.2182202080448702
0.866432087200651
0.5525585468417422
-0.1555672627991121
-1.642683978271078
-0.4619923731853307
0.1346472579882095
0.4265621679069649
-1.225501061890716
-0.2100639723379411
-0.7701516662539718
0.9418378956694095
-0.8537822367675608
1.078129661430341
-0.4788178643340669
-2.394347775560413
-1.561798606230571
0.08683635839106067
1.987438552307399
0.6441796565614935
1.852781542541311
-1.711859534530953
0.4964499220657991
-0.5776336120130531
-1.380763489129452
-1.039664973443502
-2.667179575906454
2.96250293094582
0.7742046142262859
-1.113133826075875
0.03783087982817978
-1.679492307242552
-0.1123207778742681
-0.5366619943267208
0.9092281573133896
-1.277369034425789
0.2341140935390242
1.109928788823644
0.9227421101527394
-2.052823702951076
0.5113165703920907
-1.095474877974019
1.130156282734627
-0.6170216932096571
1.103226844311727
1.625999157747646
-0.3891924730948593
0.05854396641320723
-1.038655789932039
-0.51920902288852
0.3894973962880629
0.02928749827156291
0.1789960969041714
0.3453828611724226
0.2479656541923513
-0.1575840984544292
-3.977375851433455
-1.352018545189645
0.2052042944192554
-1.091760283517473
-0.8689442433369796
-1.864791600568541
0.9932481587144192
-0.1079318743191858
-0.1291478011854172
0.5724808083733691
-1.184424422512109
1.182009711456099
-0.2375976612045279
1.023891960704149
-0.1331249036752543
-0.4323615406446131
0.6493774575454951
-1.630939050508478
-0.08844030012072571
-1.324936635356706
-0.5760370063663162
-0.7286683506953996
-0.6264517641481131
0.9381442520073128
0.02207154139480366
-0.5310962531635323
0.03350612174843923
-1.299227463059822
2.471608090149435
-1.56955251711085
-0.01009030201581902
0.5229183002214091
-0.5739267858674899
0.8880702516417385
-1.476397707842183
0.4567223771654393
-1.374783446624011
-0.8484610730257148
3.821038477228674
-0.2040467995971213
0.3467836452160355
-1.360652717817219
1.277632187619984
-0.06078739268272049
1.277821283456315
-1.054603848191146
-0.8408660196359733
0.1784946353812646
-0.2903199131825631
-0.4167160173162524
-0.9181441301931801
0.003358704339326926
0.3343550329051519
1.699723335371497
0.1055157304586072
-1.442026861652678
-0.5528080596729537
0.4605581889633932
1.411330649713484
1.049191964564385
1.795820650033161
1.199059997545561
1.183543612568255
-1.13152818132255
0.1483613925025077
-1.749926861162438
0.06979687052139724
-0.5936224652880685
-0.5600051980568632
0.6835649696703842
0.4543670248562479
-0.7346993249989221
-0.7964248430656632
-1.764324942737076
-1.552129787465741
0.8123189428063703
-0.3352863095352792
-0.3124520118302681
0.4752307825581345
0.00607357074582149
-0.7158780551323523
0.2660037978869927
0.2429729652330342
-1.336569022001191
1.068268022087776
1.538826192398417
0.3887910039865217
-0.01992749965705264
0.1086812208051491
-0.698900962824702
1.110489474147477
0.9367643555093177
-1.956472347175766
-0.08453192226243057
0.1245520181138991
0.8479559398714308
-1.148703166512263
-0.1190205734807968
-0.2416225284817857
-1.082475928022813
0.8468424725656993
1.572533241743275
0.6440162160040905
-0.0570038157640677
0.008733952311075713
0.4534214124420514
0.3272235304680964
-1.069268568871243
0.2667914719390585
-0.5899443577010917
-0.6835502285257098
1.351466075672588
-0.7305252543041255
2.554718958862574
-0.2327856923890478
0.1016563512089792
0.831923725174007
-0.1540566473286311
-0.3962101492255463
0.5708035874191356
0.5882044154208642
-0.4951931275336794
-0.1533293066368794
0.7368449320103273
-0.2288103757681318
0.9232823745545599
-0.9611871405709046
-0.4151126767722305
0.3395351389584715
-0.07041721982436322
0.2002019318734584
1.625274019207652
0.7452966814708046
0.8952045023435763
0.7972607358844627
-0.2556046701559326
0.4034909206615187
0.3291821612540934
-0.3587240412400903
-0.2648795068050316
-1.004429894101963
-1.255950207136011
0.5936358819708253
0.7449558606195216
1.266916775443579
0.8399960295594306
0.008524610102574033
0.03158423731015952
-0.4394495624209237
-0.8330224354799571
-1.193314633770391
0.4225057954113673
0.4639477954830296
-1.705807719999312
1.778824474704972
1.615005755486286
-0.6911425741614244
0.857033635987242
-0.5624669712904214
0.4285494229852082
0.7735450760939284
-1.614652306151267
-1.863851479803891
0.3877831662643136
0.916245388138226
-0.5101374700989653
-1.49565465301672
-2.69865570163735
0.6131578403941391
0.2922010690225296
-0.6235982755347628
-0.01780691090521294
0.5686605589129058
0.9326332523396962
0.1514498968825302
-0.9942159415962399
0.4027139402533489
0.3677372182293001
-1.114084959445477
-0.02324184674401835
-0.5718136229758535
-1.789746441594171
0.7004410707330802
1.19117905107747
0.3699229408784206
1.342911876414427
-2.433308902559407
0.9251715335381497
-0.7703349066966462
-0.2339670831185202
-1.780203415899444
1.349069229296283
-1.044128202299027
-1.375712209012369
1.531284999139889
0.7682121278253637
0.1671454544493868
0.5555450748034367
0.2211411933372939
-1.523352132232713
1.693881282116366
-0.3891112790820605
0.4908668793179986
0.7225699194621124
2.037376917244972
0.05820504939714414
2.101010158915078
-1.477606191344119
-1.462505669504663
-0.8977175691708968
-1.4480974359949
-1.76854329110485
-1.49143261148597
0.2377490562873369
0.318491537198221
-1.725751785107779
-0.4450614032596277
1.293426780781341
-2.229181006231883
0.09020358785375106
0.9594398434040796
-0.311214738428072
1.264547430430479
-1.203049129521064
1.079753025293834
1.25171885734777
-1.777662442036818
-0.3648688042967996
0.3258724791377986
1.15798509900167
-1.27587521284752
0.1967267507096317
0.04345119285413373
0.05647167589424738
-0.4778070777753018
-0.5395624913217749
-0.1721168418300021
-0.1329304398193795
0.9338408067550661
1.597541732439684
1.443144515614939
0.7596578781878093
-0.1949270536730538
0.9132901091812873
-1.188618525288169
1.658093867853213
0.7910038870810064
-0.06807979796268952
0.5018832012986326
-1.106950372095709
0.9864592680328866
0.3935154025836884
1.252334674957569
0.7290805023030342
-1.008397614207234
-1.113055970738306
0.5435162893192503
-0.1450787302853495
1.287369953911505
1.648422964580782
-0.187431772628805
0.6289453658702239
-1.096777221266565
-0.2793908184036551
0.2893099135210024
-1.11348412165422
-0.3615348509248781
-1.817323402471799
-0.1075247743722069
0.2099485150726706
0.9250152978740968
-0.1113969240163666
1.503556652096508
-1.368039971242511
0.4753056105485139
-1.334932103599243
-0.7549097639852878
0.3850734070621619
-2.131282916114851
0.2154642492937998
-1.805635479149005
-0.2042242506358416
-1.037418377301778
-1.285350997291549
-0.4419881778206134
0.6629161973154915
0.2999113465619926
1.721295189933839
-0.04436484812341988
0.5046497511602661
1.618460680788715
-0.01670293698995038
-0.7069910880783004
1.788234916407308
-2.32520258197839
-1.953216504898696
0.09009834721264737
-0.09416505020883835
-0.790042782625117
-1.821129622446928
-0.3795781603890791
-0.2245676641322057
-1.055624573644182
0.3302595653065992
-0.1438093251031513
1.087583331310316
1.80189074055451
-0.647113948869784
-0.5320188674299769
-0.8695580726374144
-0.9848378715228266
1.507654264866017
0.2100259615100571
-0.2984557205208747
-1.74269150103972
0.7947013624798642
0.2723014657355495
-0.4635180007164884
-1.468131765739423
-0.7015611083590302
2.041470115018626
1.502850726143048
1.144246643564223
-0.608281220658986
-1.066922873586669
-0.9473933873166424
1.430361051350529
0.7535281847960139
-1.769830867975487
0.02120178952463824
-0.1539462184658936
-0.2357194269217188
-2.662274404665123
0.6872393025347679
-0.4267285048808133
-0.4215159034460516
-1.815036198130742
0.9324134768332043
-0.4846102001848452
0.0651168679845119
-2.555264288053757
-1.050972428056715
-1.770949818571202
-1.514802521646915
-0.2731685890194154
-1.350914654524719
-0.5845326100666709
-0.5715475014351749
0.2336860646896119
-0.8201927853462009
1.680159607296017
0.9386520216826084
-0.1332353728234346
0.2374927778124036
-3.164992753656406
0.688962932389207
-0.1770178144908204
1.412792865659124
0.06127233271964777
-1.690719448693378
-0.571523106384598
-1.862889701053387
-0.9286999372670791
-0.1443343551960538
0.5291622340152325
0.6555517805125696
-1.066587190343789
-0.9759874814125363
0.4476853665853072
0.07579481946297785
-0.6302469588115727
-1.674275280950934
2.482338778238261
1.283495005660461
-0.9203342012082921
1.234391331474209
1.218915912886261
-0.5223772514200268
-0.5482425906944353
1.206694042034735
1.29931098282692
0.2668046245242581
-0.0147648047057671
0.4772292464406824
-0.8269830747825876
0.2161288516715939
1.550605740626597
1.419382140805851
0.3005888446961641
-1.498586095739423
-0.9859677371796859
0.02148845193757649
0.5990176948707111
-0.4830721825924052
-1.196994047335808
1.78941580919875
-0.382681864030158
0.2100517654518387
0.3029444422998079
1.320994807831143
0.2181341795856831
-1.350797368789115
0.1706019705302804
-0.4918700063465613
0.2119284680731281
0.626579204347578
-1.27363031117458
-1.414553836596391
0.2098964072734549
1.473057465687327
-0.689099133136815
0.04316954633275898
0.3412490139365714
0.8456188407685553
0.4827340180125756
-1.318934900072144
-0.1390954526783903
0.4649615812850957
-1.023381779631969
0.6222044102118807
1.007798225269529
-0.09851121731721417
-1.549222663606469
-1.49590280535863
0.9487985417198992
-1.57160059581176
-0.1373710118921913
1.221924908472577
-1.47493613544237
-0.2944502409697859
-0.8612507332687349
-0.6192541824377956
0.4296657606109132
-0.941625737965371
1.740731213689279
0.4353415359530968
-0.3319628538837294
0.7717950696926514
-0.456885757559411
-0.992109032125067
0.5167920428081215
1.128601846668207
-1.248174378940574
-1.207802586802051
-0.2861695695071365
0.21673128283577
0.1673998076148691
-0.7997774329880649
0.7166770021310186
1.032930158492487
0.7435028472000639
0.8220756095984834
-0.7629288832768186
1.516876131928365
0.4290653452184077
0.02618823482592322
1.45931685711657
0.3310316790453159
1.342328314186128
0.01521758768386853
-0.639908715330273
-1.76315478801006
-0.2484629418461745
0.001020173907264566
-0.2543516829116645
-1.790933114942877
0.5246890515695498
0.8391068574931314
-1.520059861288279
0.2582437816554309
1.403986493755375
0.7942826793131609
1.093263203197036
-0.3419838884589875
1.244709429003005
0.4332197148990107
-1.369117909504259
-0.6433719408276178
1.124518678069997
0.08433368596683995
0.4868037636783158
-1.498287823764343
-1.109728011852275
-0.0593594549527126
0.162721759813996
-0.140289418803712
0.9431458617927726
1.094937454027866
-0.901472974324341
0.7329339188267412
-1.191338719360383
-2.125597750179324
-0.4766467071135284
0.1559444784516238
0.07406934644794584
-0.4668995045479722
-1.01598423286759
0.6785184273112475
1.537067987547859
-0.5026777286090454
0.3176372165590428
0.9072847544270102
1.733526555900392
-0.04050803907802656
0.01271204614751312
-1.222977014895909
-0.5002508649403201
-1.07310013412292
0.989145505244196
-1.711000774937342
-0.7975109907944353
0.3373839317538684
1.791256797979262
-0.9954503750311348
0.8347615355852026
-1.356559391075682
2.8874454210612
0.1389883535416467
-0.8085386060974037
-0.4960846384091433
-0.744505226802353
0.1164736469356072
0.913973377908637
0.3685650932904501
0.632460898077574
1.9710315773603
-1.65778048865686
1.39934693291047
-0.8888848432338796
0.4470354684702657
-0.465093244842684
-2.072810905350018
1.82188955976276
1.484790347693438
-0.195247584113208
-1.125910837988124
1.174000185801671
1.886173395843783
1.721304095904604
0.3796745589344646
1.313519888158031
-0.8417667202372708
-1.390400705314971
-1.833942381182335
-1.22787116062641
0.5638832974322626
0.4052927167402383
-2.930043987134393
-0.1561901149912853
-0.5630996912811096
1.771029581914407
-0.2094466325696313
0.4430237296791794
-2.547708887589412
-1.882466006524951
0.8695393728926969
1.315511962854991
-0.232687288955027
-0.828909900058229
1.537100618590774
0.2873550105842024
-1.36473700399096
-0.1432869191660132
-0.4994725024846701
-0.594824832649743
-1.310905150235664
0.0586904958490773
0.2534861769964352
0.02480269634651906
1.516133793388686
0.6913247353351449
-2.783649997273868
-1.185237313490217
-0.9139096422583388
0.8592035631087737
-0.5869712927832228
-0.7161930420889356
-1.232612551707348
-1.404320056453219
1.765765013627338
1.324119916552479
-1.316197858415115
0.02151302593410627
-0.08240759116151529
0.06874637960144023
1.463195884163243
-0.3877446903367923
-0.8852740337839214
0.9269175226604768
0.1082676705524572
1.166819133312308
1.00274888154176
-0.5799775786787681
-0.5369522139929708
-1.467020390036162
-0.2245500899811062
1.758932492693556
0.694393695926295
-0.07283427932389981
0.2248477034004577
-1.100373411393992
-0.6431696631936243
-0.9544447592776413
0.4992456933103964
-1.345446092223342
-0.6850597949075762
0.8558146886271366
1.036760213071696
-0.3521599973010832
0.4883209505687916
1.816806104204747
-0.6878480879279294
1.463807303086026
1.23371399170547
-0.529779886418341
0.1066720564213421
-0.1856550778659753
0.09733378652663054
0.1832992499874435
0.2563601424578102
0.1577311059511087
-0.4929014915885986
0.3507623915912559
-2.107433411267
-0.4119265760891104
-0.03699934826511919
0.1353021787320693
0.4999690856162599
1.025294367792379
-0.1224377196282785
-0.6112967278607943
1.177214636414553
-1.33343393412795
0.7707157695184964
0.3308251258867494
1.62492161073368
-0.885490863557739
0.2096435345310393
-0.1965442757089498
-1.870509674996654
1.82410821815874
-0.5367970650727933
0.5295549635360158
0.6265205957068634
-0.628891566707061
-0.9816735974953776
0.9813481932984786
2.321506093880868
-1.242770338485777
1.250455531739679
-0.9958158182011539
-1.22044041496692
0.06437462715946246
1.521581661298251
-2.371992153207972
-0.6205284409738839
-0.7494178394198793
0.04535711044318459
0.6269231309589235
-0.1752694555878683
-1.945722710349063
0.3733783524778143
-0.364749389251775
-3.326764236566583
-1.339350973471353
-1.213495210812506
-1.060025764701911
-0.7109988397431745
-1.750385381607
-1.37735415387493
-1.539112401549048
-1.54631401389348
1.079547805841854
-0.9981554835753168
-0.7104394422905651
-0.5747519507262748
-0.02342823206639924
1.117697518678919
-0.9665943097581198
-1.011362691378959
1.389126769689738
0.4853989854800047
-2.084355999247559
2.077130124738397
-0.3042391561196238
0.09679133494641907
0.6636703790233124
0.9440103093719812
-1.190024965318015
1.004689768911477
1.675720106840403
-0.02135638058589163
-0.4980866805953782
0.08770694474507128
-0.7409625879194894
0.7405720448720998
-1.838082674336902
2.016919276933688
1.289634223814575
0.07295034649441065
-1.201893049738362
-1.025445317246639
2.273201035786423
0.8545838858525895
0.4525954003574181
-1.426390012034841
-1.021055311478345
-1.54421813307024
0.9984517090379298
2.887833018142197
-0.03986376898594617
2.177666674526932
2.299584330285183
-0.7427075406156615
-0.06685718812090603
1.187072536253189
-1.022612833251089
-0.8052945624857838
1.788515361656535
0.5256031624480845
1.976862196789657
-2.652413516501052
1.371802447891942
-1.970950354031242
0.8462818104861165
0.4950946815082233
0.9379660868114155
-1.531141847879676
-1.110005741991991
-1.388444970035103
-1.666427780921514
-2.638251187177135
-0.2318395086683474
-0.4347376614180328
-0.4418313113070546
2.093509733615643
-0.5258963960024206
0.5463789634704057
1.135229162524155
-1.169810311197925
-0.6149767907666914
0.8307577401504045
1.787228568824752
-0.3557355515193508
0.8668445548456364
0.3057488154246877
-0.2584569849177339
-1.41666070939704
-1.577676411038146
1.895912489627219
0.2048068660155764
-1.416752528723244
1.553937684194372
1.552111769429615
-0.007888274409927678
-2.410839197094586
1.748122586006144
1.118410396297991
-1.747005253816828
-1.477206133017975
-1.578277215950149
-1.748159575854388
1.43793540361277
-0.150648025057211
0.5553374444801663
2.001585573118358
0.00450471255741393
0.7588867868564175
-0.7695409596459339
0.2063453030604064
0.9600652965014417
1.313711882256598
0.3847113582723838
-1.177894036536148
-0.8538881129333303
-2.120949266277108
0.2063949184181764
2.250817223032598
-0.6781185200264305
-0.2439187764384904
-1.36577884231516
0.2642368091279786
-1.015188477723727
-1.859498047709589
-0.3959698680535018
1.272505839198134
1.396732687511866
-1.785989786289276
0.192624430516457
-1.755061259708713
0.7551865415233041
0.1304726691340145
-2.565852046106385
0.90200147533023
0.8343183796706971
0.9652915732603292
-0.6215315218027587
1.19443653605938
0.3866276036362968
0.4222909472554099
-1.315943275671306
-1.004957269253198
1.196574872985932
1.251639228559272
0.196254040375161
-0.612001427832954
-1.446547221472795
1.784300416798453
-1.473965177244899
-0.1357516997563437
-2.223451286621878
0.07305571990295497
-1.552541805703402
1.387172649704846
0.7243021401857228
-0.2116087241358272
2.009791935875783
-1.435362643798959
1.595083063668632
-0.2923622320632547
0.1354546875504069
-2.304663685188015
-1.566734535869572
-0.3949670971598663
0.2182170614669578
-0.9474998808937858
-0.4484426351095178
1.321322302182294
0.4401052195472895
1.62856101532929
-1.518176144456398
1.028459232014046
1.403350753093068
-0.4940341399334651
1.255228758664702
-0.5383807595284421
1.164310304485831
-1.506848312426554
-1.94463626342562
-0.5014523131775412
0.41798392547089
-1.848819064331379
-0.37290008258598
-0.2015792202082544
0.2916005398973157
-0.07606399030715118
-0.5945024274903942
-1.903147059090233
0.7493946941116372
1.8311942081428
-0.3271332473190131
-0.8198285972371061
0.4486047430063614
1.392327373511127
-1.133083147480393
0.4129790351247036
-2.224262286490853
-0.8052675041090548
0.717383730939734
-1.008596208277082
-0.1226931391925003
0.5172471458905286
-0.8888753210929172
-1.195773550404026
-0.8257821514261886
-1.075188634469781
-0.1836575813616884
-0.5424631303479169
1.507448943936626
0.1490888296434439
-0.8535152075529107
1.571652196442718
0.4339678433306492
1.849745375215218
0.03699721156273299
1.8692754713655
0.01151333748325845
-0.5671631769057229
0.3099104306320553
0.149944809809244
-0.1905435162599557
-0.4009591531062576
-0.4221781541533994
-1.248144223195075
0.2146378898772089
1.175734639252325
-0.6760254686043196
-0.09958664812618731
-0.3080563623780636
-1.337510437771281
1.072252482321336
-1.645551871506575
-0.9721497498282188
0.5295842417809
-0.4834449404965909
0.6530067906945308
-0.8629832308068175
-0.05163648730604429
0.4080622411842255
-1.01491956196234
-1.623508235463533
-0.0001506170765108369
-0.01211097102344129
-1.133348732122007
-1.198760680810636
-0.9517609855784936
0.9740272505156868
-1.624990833682891
-0.2835524102267337
0.07911343031389687
0.3664637050599882
-0.780799381645276
-0.4314122312569964
0.8509849257720012
0.09482427756950648
0.5303470062249275
-1.607465242858773
0.4745563972659591
-0.7469159680554633
-0.7518425919212094
1.257028787181164
0.3118038052594911
-1.213671770758175
-0.9857652135939611
-0.3873464154154797
0.3969305827242577
0.9834561780938883
-0.2382913194246627
-0.007384720800180188
0.1636856742961624
-1.918334236632719
0.02015382103207147
-1.202454545501012
0.02946096262103105
0.304379146008172
-0.7200881140240392
0.4699142489712347
0.4832365901738471
0.8673299456856021
-0.1385235700388151
0.1020062220657067
-0.02323801409082358
0.04664550975007765
0.2342352264200847
-0.2181904286748739
0.710308069654339
0.5526414439558798
-0.1752072809857388
-1.643126058068532
-0.4620136144985975
0.1346750052438908
0.4266352385923476
-1.226047973762395
-0.2101623498487944
-0.770488910669285
0.9419739945169044
-0.6709510072539
1.074249415788302
-0.4788694205138979
-2.397287094922988
-1.562111323457486
0.1546472007807419
1.98791156083852
0.646384783610683
1.855745416964388
-1.649085935090644
0.4814503904263969
-0.5789294787274389
-1.380948341160085
-1.042876878835689
-2.667589439035655
2.962904524622091
0.7786510282109601
-1.107574015952625
0.04460181997394294
-1.682052840774082
-0.1123499071432299
-0.5366483279798269
0.676304263321128
-1.277689257927818
0.2341197977663296
1.110152231753043
0.928214202450846
-2.053063577010968
0.511411738308031
-1.095607772459066
1.142884926951455
-0.6170851634555282
1.103647691830328
1.626218721652609
-0.389222570069503
0.0586493372010051
-1.038983895483466
-0.6084230116472457
0.389849510665045
0.02932799327868075
0.1790352524242924
0.3454575572101473
0.2440700791764605
-0.1576800276362882
-4.021504421801791
-1.322019161174886
0.6028898872777434
-1.09193401315717
-0.8705035535880667
-1.633035385161302
1.011494133036613
-0.1727148490071007
-0.1293569715391824
0.5673368063379041
-1.187539609325445
1.182286507011026
-0.2417720231292317
1.024189370010608
-0.1330969872939182
-0.432823634426832
0.6494396555728855
-1.63182213676457
-0.08847861023313744
-1.32506579877512
-0.5775477831138335
-0.7400041857429051
-0.6266654977043369
0.9382934677081544
0.02206155336634664
-0.531170700785944
-0.02466578239721
-1.299593882001008
2.476709446533981
-1.821696171620583
-0.01012418967122515
0.522926721913347
-0.5899572096991735
0.8884183180093428
-1.476583287576861
0.4584977317459876
-1.37480819995806
-0.8859111742593488
3.832411077424196
-0.2041167652032324
0.3469173490076294
-1.360834351053244
1.278349768200168
-0.1396748238616622
1.290444977762389
-1.03874833700294
-0.8410372157123389
0.1785517666982977
-0.2904134320447577
-0.4170499139511326
-0.9190877177211314
0.003467535376460076
0.3036111467073145
1.699897600301371
0.1055164443259499
-1.442594428467947
-0.5530446293645928
0.460613166858865
1.398552060357195
1.049843802754955
1.796351588545914
1.199163560752844
1.236395483781897
-1.148270332741586
0.1484167307778688
-1.88551324984465
0.0698173457583635
-0.5936762078222514
-0.5601632608985653
0.6898637010967211
0.4842184011600475
-0.734810416499233
-0.7964770288822605
-1.854568207324524
-1.552237491704693
0.8161968957803181
-0.3353670032530757
-0.3124535549972564
0.5351491568531516
0.043808626589756
-0.6887312368924312
0.2417408245365868
0.2430257027788534
-1.368365085879125
1.096891496316519
1.6713501290107
0.3798165240742238
-0.01985323409789038
0.1087610968303285
-0.699353006361904
1.07673640011714
0.9376540735255413
-1.944317308303994
-0.08452498980041159
0.1246657081955079
0.8481251457297906
-1.149116835933021
-0.1189851965586252
-0.2254821724130937
-1.084221811033988
1.069663790660535
1.573051429310986
0.6444212418164753
-0.05732384892587246
0.009437549818183504
0.4546707380924347
0.3272614900258626
-1.121157276328123
0.2433166154851221
-0.590040509719199
-0.6836407289355904
1.448619961499864
-0.7306463799022174
2.570863377494286
-0.2328155786376857
0.1016976201170401
0.8322764662982303
-0.1542621572965293
-0.3570386081708241
0.571096908144736
0.6804551338683005
-0.4975665081365961
-0.1533312667615665
0.7375600834539658
-0.2287922219760785
0.9234718636795884
-0.9723699046946539
-0.363340915959132
0.3396092482309275
-0.07045268769978746
0.2001873370909661
1.644433106367847
0.7457851269667174
0.9087159942984006
0.5774828386873889
-0.255850931917617
0.4301648450310759
0.3325138283220418
-0.4115771154401306
-0.2705212444178418
-1.004796370374186
-1.256198622714763
0.5188025756226887
0.752032586871699
1.267490399451015
0.840102275265643
0.03191177510696629
0.03168414996764728
-0.439454495561999
-0.8339380448934014
-1.193349933250525
0.4249890450499725
0.4641153798196978
-1.706067185656029
1.779489999705558
1.614766911111864
-0.7018929357324916
0.857201228721122
-0.5625209414614506
0.4287655362930082
0.8586290600146418
-1.351553195961563
-1.84108277982235
0.3885786290505673
0.9163211886330058
-0.53089249928563
-1.496074766483694
-2.698731178439111
0.613304249213254
0.2339365981093528
-0.5668985407267596
-0.08396312881436326
0.726945432464693
0.9327052540001568
0.06297491720728317
-0.9306746037868477
0.4124162606422617
0.3683646315075028
-1.114130052899787
-0.0231680268645827
-0.6702683897819358
-1.790200742344882
0.7005110830589234
1.191635373181419
0.3700462403808711
1.35323064315076
-2.433585224476468
0.9252664133997893
-0.7704942791944529
-0.2810396216807703
-1.792408462767499
1.349356533105763
-1.045581452628402
-1.376047429336785
1.53367057690645
0.8349604834256094
0.1376423384106215
0.4318244796587769
0.2212323604057367
-1.523522474486041
1.694438318394018
-0.3891618856542729
0.499832257879231
0.7188442888033065
2.037880859312204
0.05820780135241169
2.198572699927096
-1.583554644203389
-1.436151270954589
-0.8978412010626944
-1.448326095021951
-1.76854019857787
-1.491521512579811
0.2378097385016209
0.3185805728936306
-2.132541737718611
-0.3646985880184839
1.234771362759281
-2.229558435525303
0.09021459162851604
0.9668810106906585
-0.3112224696091586
1.279158925810182
-1.203743051639166
1.079945996433984
1.251913296534021
-1.780232693321796
-0.3649390031549513
0.3261124642752927
1.158221168643945
-1.163470511921618
0.1940574160942165
0.03695521634129555
0.05660968409835546
-0.4777788565998641
-0.539687450452892
-0.1721536696015606
-0.132924109597263
0.9348462966148688
1.555841753873863
1.447878846201138
0.899665445097927
-0.1949504687474994
0.9139567923720151
-1.188951205954179
1.727817469606938
0.7508142980823688
0.008279642114283376
0.5366327484717177
-1.107325003353577
0.8764591935182134
0.3609522089448981
1.31460055097961
0.6983335551845624
-1.008525187847842
-1.113236386333116
0.5435555946828312
-0.1437410148613738
1.295277526232433
1.450316685582808
-0.2064318653673028
0.6290020677049387
-1.15855865066158
-0.4104079731261915
0.2893833878368362
-1.113557579377037
-0.3616298341019877
-1.897086197963556
-0.107491156879161
0.2099848840881047
0.9259083592076285
-0.1114186626657756
1.440051467600086
-1.36850893641354
0.4758095441049804
-1.335277083351562
-0.7549397757455151
0.3851931407006945
-2.069375517480802
0.2155375158001869
-1.936139534458393
-0.2042171074070117
-1.037585590360366
-1.367649151645128
-0.4420768877856288
0.6630000193628464
0.2999416709375206
1.960264334041763
-0.04434511012452783
0.4275463573239052
1.566740422922526
-0.1233709544111305
-0.7112706367802267
1.788498418157825
-2.330964430207656
-1.953415677446402
0.0900160786125845
-0.09392623785644807
-0.7900747170777922
-1.789689142156854
-0.3796238496324912
-0.224627425335361
-1.142084233697614
0.3302895694444763
-0.1437842087950317
1.08779076102661
1.802859652108689
-0.6739421057151836
-0.8069421928555215
-0.8697892020773599
-0.991879140774769
1.516446232313936
0.2101247021746556
-0.2984727386303344
-1.743227040958127
0.8114554388705914
0.2928803033292406
-0.4642618256545618
-1.219808854010501
-0.7016031754765925
2.075943168497137
1.359055265194951
1.144491037185025
-0.608297447441186
-1.120410760431205
-1.031570859954893
1.430542209021671
0.7536266880422281
-1.771853736544808
-0.00238081048713417
-0.1540032980826897
-0.2352701321371575
-2.653562998107887
0.6879905013813331
-0.3364483308016998
-0.4269451823313792
-1.815186316470559
0.8746971781309466
-0.4875098484473129
0.06882728657958287
-2.560969031636984
-1.051123790623789
-1.497779115529935
-1.538113734190991
-0.2733244804132691
-1.480914926764727
-0.5848110738493745
-0.571596134448862
0.2337645261674323
-0.8149076250910829
1.680381153555469
0.9649071932788006
-0.1332934085313691
0.316683386211387
-3.132139636859236
0.6570111299734771
-0.1879013158820169
0.9190089985220421
0.06128263440534157
-1.702505349132321
-0.6033603272819328
-1.863129671442086
-0.9287573494644429
-0.1443871710708573
0.5292445963993193
0.6556081864465927
-1.066836260479778
-1.02893336475893
0.4476867588947584
0.07579914456200194
-0.6431983740022592
-1.674478449801761
2.560104787175779
1.274080582821888
-0.9203881670987966
1.266203174980821
1.219071252291683
-0.522435692604403
-0.548349666261194
1.132048136649109
1.181461797099508
0.2668523520410271
-0.06266690189132379
0.6582246339433994
-0.8336791985352803
0.2161610214061001
1.70807011765584
1.419945648369042
0.2264174200539144
-1.498991202208686
-0.9861446669494066
0.1189548922397172
0.6145458724785268
-0.483318056895947
-1.198253491934038
1.789742237458344
-0.3887308534941599
0.231586875420848
0.2907857642294162
1.321062426091346
0.2181589681545707
-1.351288949090214
0.1705671624828058
-0.4918933151698657
0.2119077417964779
0.7731364615228116
-1.273707740213811
-1.41484554175412
0.2099270017616855
1.476900402485903
-0.7683994292999092
0.1091758600498418
0.2296981744618989
0.8456426336744788
0.4829665767848496
-1.31904381171642
-0.1958950822224768
0.465042623960169
-1.023493105894887
0.622252775013494
1.007887774318222
-0.09847153863001866
-1.549519309289274
-1.535364664247271
0.9707279098656043
-1.572106451957268
-0.1374442530143389
1.223308355528296
-1.475363035149468
-0.2945288163322191
-0.861331264490977
-0.6195959367113966
0.4297814262313374
-0.9519546473918017
1.770280065568382
0.3611200187378715
-0.1500482089385003
0.7222897405018981
-0.45695888790216
-0.9919139180096366
0.5170143411130687
1.129325843913263
-1.24867572366403
-1.208056213457857
-0.2861550769223859
0.2143664359240708
0.1664087541242467
-0.8113883039163232
0.8136829091483937
1.022506047839782
0.7752226870786438
0.8221749663926874
-0.7631283445509235
1.516935079216476
0.4290102882234632
0.02704346926165161
1.45957272951311
0.3160532336205835
1.346749201039992
0.01523322150906742
-0.6399795863423727
-1.763374469610834
-0.2483371747939445
0.0005736249040758896
-0.284438550870771
-1.791086606544805
0.524747894120279
0.8394089986959989
-1.511291068066887
0.1800356808908951
1.428713189874258
0.7943558477868281
1.093563477246808
-0.3420063196062537
1.036456872226423
0.4332556232320234
-1.36976487281084
-0.6434045233457671
1.172279059876981
0.02546325888877659
0.4868813900562423
-1.620484365646811
-1.110206080262498
-0.04080370892541155
0.16686348061059
-0.1402705001713866
0.9432547804471852
1.095139336174234
-0.9217889563213837
0.7384798222527715
-1.191489601748486
-2.255527968852953
-0.4815486162563195
0.09783730776548975
0.07413051340994162
-0.4669578583201569
-1.016689481101847
0.6789251515919702
1.537268554345707
-0.4827049381133095
0.2424655505688471
0.9074665805151459
1.80255724546891
-0.04049377194401654
0.01267720205866133
-1.223157588359248
-0.5002905614449193
-1.073632912412697
0.8869111380704697
-1.711500016768667
-0.8442370570741802
0.3374351280784106
1.599279714645939
-0.9956387132377946
0.8350108750842011
-1.356707594784863
2.951835766098396
0.1389737696812617
-0.7805859606891219
-0.4960939608851189
-0.7447367479713933
0.1165161525425305
0.9148903322779086
0.3686831659799636
0.620450419100309
1.983271730423904
-1.6580535236266
1.39943367222063
-0.88893481194455
0.4471378023993384
-0.4664141977662783
-2.121797477154983
1.822507554442107
1.482806922533393
-0.1952606242530202
-1.126107351239544
1.174082530386505
1.906336581492438
1.778630204480002
0.3797619358371975
1.314068961661947
-0.8421006983667744
-1.391334547735702
-1.834221659629527
-1.228126796148252
0.5640016725467323
0.4053417364941796
-2.93050925280565
-0.04076952706497087
-0.5632162803003915
1.886251694902897
-0.1190867622374125
0.4430522083170582
-2.529773607072507
-1.882718442899536
0.7065589625918473
1.439036809374975
-0.3007851334494053
-0.8291131478653395
1.537229124610514
0.3640023165832197
-1.365407507470132
-0.1432516396145309
-0.499521049799689
-0.5725395587844324
-1.311852315040811
0.05888756553481848
0.2535911725530379
-0.0676014449028796
1.516340765665196
0.5730590066533648
-2.784153993153473
-1.185297951396457
-0.9141981801481087
0.87273519667586
-0.5640714141449477
-0.7163494704497281
-1.232727271216903
-1.404743991870175
1.87104850743179
1.312834456266776
-1.316234636248183
0.02161389803217946
-0.08271387640243727
0.06860558640521365
1.415554068158434
-0.3876606292146834
-0.8855110460440697
0.9287056678660145
0.1082564368988476
1.76286606471472
1.003204834782101
-0.5801427666324346
-0.5371590053753673
-1.467383180346172
-0.2760533039455049
1.75983611927205
0.2795804255899698
-0.07287863344331115
0.2809668350621621
-1.100690959221771
-0.6434769732359
-0.9546601026520676
0.4992961039450635
-1.326777876387905
-0.6826169682086851
0.8559507751643847
1.046127779267078
-0.3689469875237586
0.744335936557979
1.87291238849701
-0.6882055624102833
1.57589243740266
1.23393453390293
-0.4627400997701795
0.08298928922538787
-0.3478454575332953
0.09730145757999772
0.1794005258759455
0.2679460492761737
0.1576793954689994
-0.4929822626451947
0.2141988346514878
-2.107534571555544
-0.410711602698656
-0.0369255427063761
0.1263707418768718
0.49983462880851
1.025691269071343
-0.1935259699369922
-0.6263697757644069
1.178578744999584
-1.35912613415113
0.7706063892180081
0.330857671962444
1.518585122255375
-0.8941223760621611
0.2096614211123797
-0.1967167476470245
-1.870631106724309
1.85881033400807
-0.5371211025213527
0.5272051115461771
0.6268209677707312
-0.6291020023095334
-0.981700993395598
0.7908031492724852
2.456810698537609
-1.243020900443117
1.250585426219028
-0.9967750753795985
-1.220456975356363
0.06438379394967943
1.530117789882187
-2.372533519157582
-0.6216973602716681
-0.7494647938475567
0.04543288561714493
0.6914473309869358
-0.01640629150100607
-1.874315929391687
0.3480216317335776
-0.4079621661724245
-3.38684318067345
-1.437117781551379
-1.213560873045487
-1.06018392575937
-0.7128471671338418
-1.592863424789064
-1.377488952367425
-1.539453502097219
-1.546403227032783
1.110315563725188
-0.9986630061345967
-0.7105709568287127
-0.5748634291891153
-0.02340912178452484
1.116260319972787
-0.9667843292008917
-1.141938131611117
1.389411510903387
0.4855151239664317
-2.011151011856967
2.077707558606999
-0.3169009307046526
0.0967341081141733
0.6638301356258983
0.9464999224346128
-1.190187904712297
1.004950580141716
1.52665557840311
-0.02139905071260158
-0.4111847488861367
0.08775766006691181
-0.7419295198781326
0.8199457756295739
-1.894363980446731
2.017676881218944
1.317519502903992
0.0728778322627878
-1.202148811736485
-1.025595571746838
2.367641503112209
0.824900183000676
0.4717170038532528
-1.426522445544019
-1.030071258698439
-1.545235130571551
1.011410026676413
3.115274846890344
-0.06264303918531629
2.29225996999635
2.350268311065075
-0.7428106416842779
-0.09325555142456278
1.187348058120832
-1.022906466248641
-0.799620238055287
1.922223378971091
0.5067236903603323
1.978505264962635
-2.646350229199179
1.41002916807663
-1.95366606642833
0.846493077868663
0.4952490799733439
0.9762014688839422
-1.475106688186857
-1.110025198553487
-1.388608779468171
-1.666709365361093
-2.837377979385875
-0.231897180693112
-0.4347098430447824
-0.4418618785702367
1.815625297053447
-0.5259150461820931
0.5464438505559847
1.135584793111152
-1.391071730890182
-0.6151168338989652
0.8308743170135982
1.671901920250326
-0.3557693548197592
0.8465454579376067
0.233020774258312
-0.304658706344791
-1.417202983542918
-1.577896358320225
1.896032066785133
0.204795297048335
-1.417832593060797
1.554523643155631
1.412284744588843
-0.008195841280858032
-2.308521627924554
1.748646921324535
1.048919739130679
-1.747189526464216
-1.531248372667211
-1.581381509936998
-1.748314186243834
1.441179666569724
-0.1506223325211362
0.5553156072125099
2.002107838781286
-0.02133908315894092
0.7793051201260528
-0.769499013009074
0.2063721661080403
0.9474052788047738
1.313962473795725
0.3848100515902568
-1.178184018259009
-0.8540037513109399
-2.14241964953546
0.2062683388317296
2.276611554623817
-0.74696964573145
-0.243950527738881
-1.481500190201374
0.2642726225148256
-1.015573363980221
-1.860549925191755
-0.3959563019717663
1.272659015308148
1.403035083980152
-1.786149781398604
0.1927883129576287
-1.622858593813698
0.7091632172131431
0.1304817041107707
-2.566381419681384
0.9095714590045552
0.8352108477995336
0.9664110057483175
-0.6215643461844967
1.19503305284633
0.386634801745372
0.3637310639328209
-1.22275396090588
-1.00508683404489
1.171117170373447
1.221805328721899
0.1966558360988355
-0.6120612320151408
-1.423719649617426
1.785065143759211
-1.469094549458048
-0.1357216400643279
-2.223727481141699
0.07304183756358798
-1.612543401215279
1.119963754910602
0.7245096204743631
-0.2115392071372395
2.010051697385646
-1.49560689371496
1.595750744196257
-0.2922878100253324
0.1359403199905544
-2.30587925773921
-1.566881823565067
-0.3951315648725704
0.218138819620123
-0.9478045764258843
-0.4484010557632618
1.403713478501589
0.44029081450303
1.629814061089625
-1.516663044391613
0.8997557145347109
1.442406994853947
-0.4938223069427479
1.255373707190181
-0.5387403225973078
1.038632553287942
-1.492538557048858
-1.945800841448403
-0.5014849522838764
0.4182000334613654
-1.849041177027753
-0.3728820647136464
-0.2018232320950535
0.2917002665701519
-0.07616163878170579
-0.5945128133192981
-1.915637973532705
0.7496881430758646
1.831726225392199
-0.3272416310837359
-0.8210339615068395
0.4487378864820825
1.392692652464403
-1.081874412607531
0.3743240850336826
-2.208636520607724
-0.8409210253369647
0.7174237346002509
-1.010623313340987
-0.1226183962402954
0.5181312582276362
-0.8896207009339325
-1.412466743366011
-0.8258507981184393
-1.075450231930139
-0.1837735209301462
-0.5426619594029539
1.507964623651768
0.149096438022189
-0.8535974252775702
1.6926713604475
0.5018518661396979
1.849988065240798
0.036970526637677
1.869612657548419
0.01151952854128119
-0.5825979548556203
0.3099521034110286
0.1486393080858096
0.02941306319183706
-0.4009397557394007
-0.467173522772645
-1.248149288635038
0.2148596074070647
1.175902653422975
-0.7103252487570849
-0.09960107371358121
-0.3081834099591766
-1.337794095762836
1.072364681988975
-1.645707777843867
-1.358276210700576
0.3364182934759157
-0.4835032553414676
0.6939275050200914
-0.863582880166666
-0.1039188841623568
0.408113343009067
-1.129450063917946
-1.623844807288524
-0.0001427774821555382
-0.0121917081429345
-1.133360993488272
-1.19891990834526
-0.9519054179373636
0.9773890596086328
-1.625436380685283
-0.2834933099495999
0.07910368677719837
0.3619004853610591
-0.7808046171371784
-0.4025018370494876
1.266511510994766
0.09483989504768538
0.5305698086809501
-1.607764099985862
0.4746371515043335
-0.7469784000624314
-0.813824242840863
1.254716550236732
0.3118784876096264
-1.248343612105677
-1.076677055492967
-0.0951221741238359
0.3970223781134775
1.017375308731576
-0.2382994329187954
-0.007158650559961677
0.1325417536863042
-1.966093723211296
0.02015056480186626
-1.396173051037644
0.1206355079712817
0.3098133272078339
-0.6583109595027579
0.4701166264720361
0.4832538074338255
0.8608947740871661
-0.1389624302360355
0.03333698198238022
-0.03017424225603561
0.04663108399019308
0.2342634436067327
-0.2181521606105239
0.5882259734259575
0.5526687287104626
-0.2017679391561515
-1.643496560863118
-0.4620485612928837
0.1347024363972322
0.4267163408043073
-1.226557050685866
-0.2102831897021358
-0.7708056899944205
0.9421396717774099
-0.4957786678655338
1.068204810689756
-0.4789040919981095
-2.399922261715336
-1.562322782246984
0.1907337619970841
1.988315803124094
0.6478909219240391
1.858195741860553
-1.581986183907399
0.4530921221830237
-0.5808624557288748
-1.381109359331862
-1.045854310661667
-2.667889113033591
2.963263822070329
0.6621703130286246
-1.073992611701402
0.05532851474947585
-1.68453410434327
-0.1123732412924209
-0.5366236691704971
0.3970070476599782
-1.277978718098312
0.2341180033606153
1.110348506999614
0.8463736628186117
-2.053241654124128
0.5114679944587189
-1.095794250248535
1.148753769204395
-0.6170012122783421
1.104052488828761
1.626395948078708
-0.3892777748955029
0.05875691683723337
-1.03924795475296
-0.69297389495338
0.3901430113273779
0.02937521732523276
0.1790965521099061
0.3455246882850484
0.238265997780968
-0.1577289994792964
-4.050474955645707
-1.285111686129466
0.5385540259889045
-1.092086515699857
-0.8718904637377307
-1.454358650682218
1.02485379345397
-0.229156896573925
-0.1295780622572375
0.5655219931279909
-1.190440713142723
1.182502615490381
-0.2466453746828852
1.024431383559251
-0.1330626271160429
-0.432714679672799
0.6494964794731597
-1.623532146494098
-0.08854488254318624
-1.325161429966707
-0.5784112418986204
-0.7509391431608906
-0.6268658121831091
0.9383730435411838
0.02199770305840234
-0.5312444355427666
-0.121012849193063
-1.299900270342951
2.398047844368202
-1.986429180630599
-0.01012695782082006
0.5222852072089076
-0.6091381935008016
0.8887243194838562
-1.476715117668385
0.4631596030671066
-1.374829422129324
-0.9365950414745451
3.7679326361915
-0.2041899133535365
0.3470294285183257
-1.360974957192157
1.278931570071456
-0.2335559715372281
1.282147807423834
-1.021106272697524
-0.8411603284872696
0.1786000697116372
-0.2905243466208087
-0.417331438503126
-0.9198572429675959
0.003627111932903003
0.2569402295522437
1.700038334310574
0.1055039433541319
-1.443105785968735
-0.5532977793530014
0.4606357628347164
1.362868200712394
1.050395980656957
1.796773517165111
1.199252862440342
1.283197106873714
-1.16396775238656
0.1484764889691947
-2.067137058288148
0.06983585567708128
-0.5937276239930028
-0.5602894912296684
0.6959558938650625
0.5178600649734626
-0.7348993773497478
-0.7965257725938977
-1.931615758901938
-1.552307532173158
0.8187538543423787
-0.3354743082368939
-0.3124810953173959
0.574749549086696
0.068493145190824
-0.6845508538811923
0.2136385778321974
0.2430486788695271
-1.385680312826705
1.131369547162882
1.745640494405285
0.3503395087936533
-0.01978125620703984
0.1088340134500043
-0.6997328277633618
1.044534777564787
0.9385164399614997
-1.923029208727793
-0.08451803301592109
0.124769602762995
0.8482425760990074
-1.149423179410661
-0.1189444170399854
-0.2003971406558817
-1.085494952514827
0.8711910374872102
1.573491319133328
0.6447535975726502
-0.05759889039891362
0.00960308350449348
0.4538564032030959
0.3272969058397777
-1.145753047774747
0.2131655121755499
-0.5901369915497243
-0.6837337475904398
1.529586965413285
-0.730710256524336
2.524572439790596
-0.232818988066169
0.101712769973347
0.8325832154605517
-0.1544903744391614
-0.2629437509146598
0.5713631928728804
0.7698843163175502
-0.4970899005264436
-0.1533295479928973
0.7382056176576981
-0.2287769136105758
0.9236219010853963
-0.9793441748984795
-0.2962201350369172
0.3397336668106083
-0.07048752211080558
0.2001351872799214
1.626628412008813
0.74619784330174
0.9213164706795364
0.5157330031262592
-0.256105443991904
0.4337221902343381
0.3357513107730677
-0.4690451717067446
-0.2684871111267663
-1.005075569385605
-1.256401155726233
0.3358958320586631
0.7562979173005586
1.267974994479138
0.8402075021415674
0.05795377897382656
0.03178826370018762
-0.4394510813122396
-0.8348550002156953
-1.19337186802357
0.426312739730606
0.4642692639460521
-1.706292037571469
1.779996979824102
1.613197578592091
-0.711217651012684
0.8573487903068239
-0.5625674547334265
0.4289786983121975
0.9489074059516089
-0.9777117894553112
-1.776154844522625
0.3893552454238344
0.9163844996883136
-0.5344918967554405
-1.496498219399688
-2.698799965012215
0.6134069444448341
0.179921272716695
-0.4284441286832165
-0.1549445768708889
0.870790846637528
0.9327551785901531
-0.05292276340532138
-0.8590141080138174
0.4044172025492594
0.3689234085018308
-1.114169766096636
-0.02309265558988131
-0.724045412371666
-1.790596582407347
0.7005546636126443
1.192046515370315
0.3701337694268856
1.361644536316547
-2.433811163471986
0.9252676695087783
-0.7706307935321143
-0.3266143472053983
-1.795508951904711
1.349576136482605
-1.04688893007924
-1.376320676718838
1.518705833130344
0.8626832689524414
0.1096715917741946
0.2213662134670546
0.2213139312982804
-1.523672880798121
1.694924059638363
-0.3891967773857932
0.5244477108996021
0.7134279019593673
2.038280348286906
0.05821185681125177
2.23615386305429
-1.696297890355917
-1.39571156961884
-0.8979481600970575
-1.448550627847185
-1.768536709380773
-1.491617151134189
0.2378623823055606
0.318669265218461
-2.594039192881295
-0.2923011908267822
1.14169521195612
-2.229826530086268
0.09022295780810484
0.9742697148693056
-0.3112326017662675
1.280665059196535
-1.204321313602269
1.080115372534044
1.252146046238587
-1.782507005037755
-0.3649752621659897
0.3263334564852245
1.158437228914839
-1.066832219267762
0.1910174144407391
0.03024315815663386
0.05674555784761785
-0.4777408917006702
-0.5398134568124043
-0.1722169984803291
-0.132941854690326
0.9357457539409844
1.518797663043728
1.45032879013248
1.091518046754133
-0.1949766076822858
0.91454398665685
-1.189243222906411
1.807699450898194
0.6989244447842856
0.1084124392931322
0.5647727521228342
-1.10758525134824
0.7962263367564743
0.2868665303973837
1.410255930889299
0.6369674978408222
-1.008630088932682
-1.113379489422371
0.5435897315446402
-0.1420344045715
1.301672250462797
1.518918420432052
-0.2434248397299286
0.6290336201215918
-1.219127798907126
-0.5293153145701397
0.2894480255129644
-1.113612032002032
-0.3611588667467127
-1.950372226925239
-0.1074854224152913
0.2100019244824803
0.9265241275739295
-0.1114463271259583
1.27516324719232
-1.368917147360299
0.4761433784407026
-1.335603080083119
-0.7549438172349746
0.3852874503499659
-2.009012910964728
0.2155978366924868
-1.885470987905447
-0.2042143953680787
-1.03775452828471
-1.444170582007027
-0.442117455104407
0.6630769616319679
0.299959533112108
1.908140837707682
-0.04432750581549708
0.3114276650968047
1.460140599665208
-0.2979191135268752
-0.7151051737740657
1.788600130641209
-2.329283532920448
-1.953574831252397
0.08991221936607917
-0.09369320858177967
-0.7900878454523278
-1.755138505862674
-0.3796637827190641
-0.2246718463308522
-1.236364026498432
0.3303220364308796
-0.1437695746722409
1.087946335657665
1.803556552273038
-0.6976251538592189
-1.04296870391711
-0.8700126734233961
-0.9993201454903137
1.523556226911295
0.2102259867552419
-0.298478101244084
-1.743704416373627
0.8626775141481029
0.3163743676092676
-0.4650539244370802
-1.073058869810602
-0.7016384810362847
1.88245189365791
1.062239424648929
1.144676474684455
-0.6083120775925834
-1.126802008191837
-1.050628673153029
1.430683949891045
0.753720790976568
-1.733722016465841
-0.0314505886555214
-0.1540478919643565
-0.2348397138178057
-2.630364849049133
0.6886381729478093
-0.1833422183289608
-0.427192047249897
-1.815303477371945
0.7817986689053872
-0.4090798940544902
0.05050396635170851
-2.565655738293374
-1.051243654019708
-1.232585747862278
-1.554068387700852
-0.2734813523711355
-1.614070394422577
-0.5850862589017507
-0.5716268744320228
0.2338475141640744
-0.8674519222393123
1.680533816328798
1.001567237691069
-0.1333597966123371
0.3939840340890827
-3.076700071890092
0.5770336087904426
-0.2136854399707088
0.7874249504494745
0.06127970089212312
-1.712430675440371
-0.6401128125835104
-1.863340005401617
-0.9288143042224283
-0.1444503700701826
0.52929742958144
0.6556635179302039
-1.067030600681566
-1.100245687419688
0.4477180201243737
0.07576717463401093
-0.6557274042342732
-1.674635604289402
2.692130542243986
1.250763679031901
-0.9204469994718015
1.289097675133185
1.219213236220999
-0.5224868065527611
-0.5484512333836672
0.9254122044485507
1.069930624854222
0.2668927233953634
-0.1677616389932007
0.7392769654755638
-0.8398203586163626
0.2161837019475172
1.494202532509223
1.420429711524648
0.1316481679418333
-1.499309171066287
-0.9862962315594658
0.1896438921029198
0.6332864787359385
-0.4835372354671104
-1.199274938077899
1.790014297165096
-0.3947405667540525
0.2544268916446805
0.2711929660263674
1.320933028149113
0.218176106389068
-1.351677472274708
0.1705222170809663
-0.4919137222244934
0.2118649364432613
0.7936633576777519
-1.273780619952304
-1.415084679807779
0.2099564280654903
1.480226106375885
-0.8483801723166207
0.2000204560914333
0.09818037509737444
0.8456630399853889
0.4831022813119225
-1.319100168143676
-0.2836152365438839
0.4651168153426614
-1.02359490209817
0.6222936139467004
1.007938295743932
-0.09841475850514429
-1.549796262829508
-1.489165307033001
0.9955481685145733
-1.57252218085524
-0.1375236405106904
1.211340302012542
-1.475727825966745
-0.2946035340860356
-0.8613861654435109
-0.6198020961413082
0.429880141851366
-0.9619574045788258
1.780444443025383
0.2260061332127976
0.1613093414941174
0.6457714741243858
-0.457024417454175
-0.9916806726279283
0.5171953345807716
1.129915378301106
-1.249110969909443
-1.208295726851417
-0.2861559602589313
0.2113142911239122
0.1651141364100539
-0.8199018965952221
1.014780610733983
1.011091416993114
0.806520802775048
0.8222780320168722
-0.7632684681174968
1.516982521508456
0.4289267728589739
0.02714989417437328
1.45981624389617
0.3037794784928008
1.348986259452883
0.01527270778268926
-0.6400513509202469
-1.763583235750181
-0.248198707583862
1.053765594995e-05
-0.3241246686678838
-1.791219665900294
0.5248028423808521
0.8396982797718108
-1.495430276072051
0.08949896014808627
1.418872405873628
0.7944165656745727
1.093816773449835
-0.342027953048484
0.8012805257888775
0.4332852670705416
-1.370330749750024
-0.6434207458673602
1.150703374593521
-0.05270257878064174
0.4869322564817735
-1.665670835869472
-1.11063726667854
-0.02518415363532021
0.169447054271733
-0.1402433219329957
0.9433372588073941
1.095277064622326
-0.94289711653134
0.7393301871855361
-1.19161870652712
-2.487957338996595
-0.484015978078808
0.0166274586411394
0.07416236689553343
-0.467015073635122
-1.017250053012182
0.6792552162450916
1.537437450920271
-0.4398746291813164
0.1725095407136827
0.9075881172479794
1.857311528017032
-0.04047505550229184
0.01265274446821594
-1.223278036034742
-0.5002662477329749
-1.074084560258855
0.7887214209138568
-1.711875231881539
-0.8575891176876659
0.3374985255599781
1.398965674562828
-0.9957787133376516
0.8350706825646251
-1.356835028298823
3.023240174363038
0.1389463489225944
-0.7506289679842686
-0.4960858858412062
-0.7449530733427979
0.116564575855551
0.9154799246797274
0.3687265571199496
0.5996977322386225
1.993355772949707
-1.658256280643216
1.399491779059767
-0.8889693279230009
0.4472232778559185
-0.467512396888902
-2.153219996769306
1.82300841954643
1.434906489979674
-0.1952969706854404
-1.126274212698201
1.174154165736124
1.921182970980546
1.837740664704059
0.3798462033721823
1.314541485295135
-0.8423898243516464
-1.392087712312578
-1.834452464077813
-1.228358443277644
0.5640061630153961
0.4053640837801234
-2.930917033035429
0.06258082607933671
-0.5632512752289827
1.85103423130542
0.007644812802743061
0.443066132484074
-2.501539007561728
-1.882927928658269
0.5732601041964035
1.569383148370297
-0.3615052954141154
-0.8292862239220129
1.537327432867696
0.4174553502654465
-1.366002861460262
-0.1432282372766918
-0.4995559945625683
-0.5650604785375969
-1.312528676162072
0.05911739880699454
0.2536900009912115
-0.2140978366877158
1.516506598550277
0.4563735130594317
-2.784575222133824
-1.185338637523914
-0.9145215985219798
0.8808405216129616
-0.5115947417128309
-0.7165096990929029
-1.232801029582667
-1.405095871466638
1.841356738702192
1.336507377729554
-1.316223283022043
0.02173852246907597
-0.08306936927933171
0.06842792655423577
1.35664019984748
-0.387513718175159
-0.8856907395354062
0.930942170054897
0.1082356986347919
2.112238631508315
1.003612789288773
-0.5803154784047959
-0.5373950593314473
-1.467673628092325
-0.3211047367927036
1.681437915127779
0.1526959310855993
-0.0729479952130703
0.3473478675494338
-1.100974331652359
-0.6437892272338194
-0.9548515215299287
0.4993293694967303
-1.302692337476297
-0.6267532998201908
0.8560457692296338
1.056152660427065
-0.4030154261457431
0.8687482630970176
1.917728148155437
-0.6885669362741939
1.61456436934944
1.234124479532022
-0.3813652680157683
0.05179607559478802
-0.4665818856604803
0.09722338786756357
0.1741347362713394
0.2822797215324488
0.1575824512271408
-0.4930391359555872
0.08008865596406248
-2.107614892242868
-0.4097010021136289
-0.0368448946218785
0.115577124287939
0.4993079968423847
1.026034728264822
-0.3672643198827531
-0.6426358685185429
1.179781056279827
-1.390362916313965
0.7703481910100286
0.3308858810448636
1.334286647229744
-0.9014420703709152
0.209696326229718
-0.1969234116926091
-1.87075000917414
1.862182733465403
-0.5374458723337358
0.5222201370184928
0.6270728401175625
-0.6292678118774339
-0.9817221149579712
0.6171767428192338
2.579290884569148
-1.243221960213349
1.250706041731874
-0.9976604190246139
-1.220474876433983
0.06438911041834586
1.454554216018153
-2.373041422052781
-0.6227234819837594
-0.7495094832299591
0.0454991541536973
0.7729942594345398
0.2897944140167932
-1.790550847897711
0.3170906926437251
-0.4629471586999127
-3.40478544412718
-1.475409633891256
-1.213627870707251
-1.060330326574465
-0.7146638411403325
-1.386458148252724
-1.377604921797345
-1.539743548235374
-1.54648393828869
1.128565646934166
-0.9990935531033143
-0.7106720730363123
-0.5749520224605618
-0.02341307981872375
1.068489799760157
-0.9669184014843069
-1.218624236887857
1.389670836983066
0.4856190303076988
-1.988233395019228
2.078198050834207
-0.3305354170792336
0.09667143401099401
0.6639933905945856
0.9472019612437311
-1.190347388058624
1.005179133123609
1.367099063985622
-0.02144560545832684
-0.3177624074970196
0.08780488658287752
-0.7427591874024214
0.818674302521898
-1.95918721470998
2.018291852480364
1.341120571946507
0.07275749096892822
-1.202432112691143
-1.025665491819585
2.453084471227496
0.7700515957969856
0.4945125476155856
-1.42660424762901
-0.9814272097275013
-1.54613383301508
1.022793617325976
3.211826945899707
-0.08608482772919995
2.374880572162824
2.380553873516023
-0.7428852613779413
-0.1386572178291637
1.187584579305438
-1.02313353585452
-0.7962118381316549
2.041695607540828
0.5083677600282589
1.979666998889688
-2.635296434669249
1.435572378735426
-1.971179333164522
0.8466702966845803
0.4953676826573415
0.9423410594473146
-1.426159271101366
-1.110041419853952
-1.388759211527665
-1.666954808340072
-2.926679863233013
-0.2320267917907227
-0.4346852380367457
-0.4419055181172949
1.675062172986409
-0.5259346292748903
0.5465056826280261
1.135872806435682
-1.636284400453163
-0.6152275677925544
0.8309679306569544
1.536654702327495
-0.3557975102908252
0.8130967705557567
0.1059402170414698
-0.3392902491577734
-1.417692278318015
-1.578065644291297
1.896128694281764
0.20477168925688
-1.418798499571307
1.555000661858756
1.298052415024676
-0.008493726887545088
-2.257465040015242
1.749095029005077
0.9264911867408138
-1.7473468362213
-1.482122921804099
-1.583909182289934
-1.748439203460866
1.443196677277498
-0.1506070683717389
0.555245943770043
2.002529126062402
-0.06271687185652382
0.7985511570492448
-0.7693725080327889
0.2063887894883871
0.9219413031607002
1.314132199593227
0.3848719733047215
-1.178432256416963
-0.8540879381597956
-2.161111914638299
0.2060300998059379
2.214110415647242
-0.8612934454497144
-0.2439789360945179
-1.584192972989159
0.2643439547593937
-1.015868950349534
-1.861512232671161
-0.3959087246009244
1.27277666631491
1.407249179209962
-1.786280940583171
0.1928945609067607
-1.489236078747477
0.6391342850461691
0.1304627780085593
-2.566786004014818
0.910127253258184
0.8358910518648877
0.9661430224685634
-0.6215775742709039
1.195645256649932
0.3866012017304508
0.2403639630364604
-1.039988723278095
-1.005173659563627
1.125840106635186
1.18433300791155
0.1970564875136153
-0.6121202522240227
-1.383416581962559
1.785692780060678
-1.472660568664134
-0.135698744299146
-2.223874688964934
0.07304893592032687
-1.675954401702884
0.7488150419703247
0.7246794235237513
-0.2114639580418809
2.010261241644078
-1.50245904731543
1.596242242882936
-0.292239313914312
0.1364563990287097
-2.30665594965726
-1.566970672965899
-0.3952444064867668
0.2180844423686021
-0.9480792761147572
-0.4483616881995724
1.407527106975179
0.440439144621772
1.630729457875928
-1.515147930739575
0.7385768875334369
1.478559199532834
-0.4936494487937296
1.255427451713172
-0.5390693119413243
0.7811267363924786
-1.466943915766862
-1.946722504115768
-0.50150805405453
0.4183698487263516
-1.849235271143836
-0.3728538948837373
-0.2020514529514285
0.291787109573163
-0.07630590303136073
-0.5945222114456225
-1.926893259219469
0.7499324156869354
1.83218669615294
-0.3273479727901547
-0.822053838190536
0.4488712572371529
1.392992375135685
-1.038932867657512
0.3545491377340156
-2.188069846305583
-0.8835125850103528
0.7174425621657358
-1.012088527443785
-0.1225333762773142
0.5190865129144089
-0.8902876854525902
-1.45264317419337
-0.8258944982229722
-1.075677471889231
-0.1839422291881013
-0.542818033764585
1.508391373226263
0.1490919100893144
-0.853664494490082
1.762953969210905
0.6661446915382083
1.850194969514493
0.03696928862460488
1.869887760205489
0.01152222625434007
-0.5979408472634117
0.3099880939733201
0.1473290221773425
0.1753190443053431
-0.4008946816986997
-0.5133732870391615
-1.248149086549602
0.2150546830517079
1.176039755578785
-0.7567014911479
-0.09961032946697937
-0.3082749248080822
-1.338029539870655
1.072446664268847
-1.645821395645499
-1.531307270658113
0.191550116390124
-0.4835303098748738
0.6890578951303812
-0.8641022059915756
-0.2705222362889597
0.4081615741740244
-1.241409504307278
-1.624108557560721
-0.0001884553120940714
-0.01224230403086691
-1.133374549041873
-1.199071773161914
-0.9520251153610826
0.9799506413877209
-1.625891077307482
-0.2834008847774191
0.07908434708075492
0.3537033737018617
-0.7807998141443679
-0.3748064792767821
1.200326495479433
0.0948430969493962
0.5308102425622038
-1.608004610764811
0.4746984464983334
-0.7470334337664531
-0.8548610864065703
1.14309481838118
0.3119415299761846
-1.29055247819435
-1.052578884639116
0.08900115539918584
0.3971373190782493
1.009181628829032
-0.2383164795160399
-0.006904266525302485
0.1066229806100428
-1.979951622037965
0.0201504016613841
-1.624796084182871
0.2095576379513723
0.3155643653144358
-0.6026351812741064
0.4702742686712775
0.4832688367943164
0.851551579804656
-0.1394721734776027
0.01057325199209789
0.0003232995871394477
0.0465953250269628
0.2342779068603117
-0.2181067527651013
0.5153097499398347
0.5526807497643773
-0.226651747519992
-1.643787592957355
-0.4621036168896291
0.1347358625850778
0.4268053105466399
-1.226995496226275
-0.2104190414535427
-0.771100138655473
0.9423930489612813
-0.3773379522215274
1.06109064872638
-0.4789202504410808
-2.402456400179533
-1.56248399903981
0.1687312530939427
1.988649342475934
0.6488498526364508
1.860154348309821
-1.496137304788798
0.4148681770055012
-0.5831105312774917
-1.381245649942089
-1.048440593525191
-2.668125800150472
2.96357646334053
0.4389554662435891
-1.019925504650792
0.06742791397926937
-1.686913073023526
-0.1123888177687268
-0.5366126888634104
0.2091752637700218
-1.2782445060767
0.2341088598285146
1.110521187960072
0.6928891151559361
-2.053374549251535
0.5114935912848204
-1.095978964933319
1.149860838445608
-0.6168497134056972
1.104420575182477
1.626535891318068
-0.3893642070232465
0.05886808013397173
-1.039454882109444
-0.7627791680311582
0.3903381773748016
0.02942948961021252
0.1791619048304386
0.3455831166455564
0.2309124629401052
-0.1577720088245061
-4.069140162613958
-1.236985570195646
0.2193199345014385
-1.092201805542968
-0.8731124292280941
-1.404320737843674
1.035206304163061
-0.2931276560713365
-0.1297696723815193
0.5778585905708267
-1.193148557046965
1.182668333516676
-0.2520606757574619
1.024614308392384
-0.1330302981828858
-0.4322397526688213
0.6495494618745098
-1.607097121787064
-0.08861611712124845
-1.325238272282047
-0.5789056289335541
-0.7609505918930326
-0.6270425365547013
0.9384239514071652
0.02191955952817979
-0.5313174349834604
-0.2207533146757875
-1.300149244955608
2.299498687987504
-2.038002580436995
-0.01011480224606419
0.5211849619805257
-0.6266581650999526
0.8889829970232425
-1.476813415412604
0.4686370568316799
-1.374851182827446
-0.9981789175866044
3.6811398204322
-0.2042681294451876
0.3471045597442362
-1.361088027814563
1.279385847605517
-0.3364826529047965
1.248750669022239
-1.018433040307617
-0.8412446185609586
0.1786372961844426
-0.290650153148027
-0.4175904560506264
-0.9204126534485605
0.003826446166170859
0.2045439162376816
1.700146844986401
0.1054749840464778
-1.443572483934315
-0.5535406913445692
0.4606363857514422
1.298684936408677
1.050844795402477
1.797103675251166
1.199330754445733
1.329578386772834
-1.178687962225872
0.1485449269813269
-2.229067952859701
0.06985003718191939
-0.593779868475223
-0.5604093720817558
0.7020127150439768
0.5530290854038544
-0.7349699377426164
-0.7965639986363241
-1.948065302776524
-1.552358673809108
0.8199741342254587
-0.3355694332651769
-0.31250945638455
0.5791868661016566
0.08908236121290071
-0.6886065125937204
0.1882762321561995
0.243043126533735
-1.393323204719674
1.24554107583919
1.773864078634932
0.30148151029487
-0.01970952685897814
0.1089057951870955
-0.7000135112577235
1.015869651276926
0.93931663248858
-1.907582684015804
-0.08451255125418809
0.1248422594521473
0.8483075763876048
-1.149675620056886
-0.1189255102126121
-0.1639370457105746
-1.086319576343223
0.2917225088907115
1.573847076955787
0.6449844849020041
-0.05779694844030885
0.009499215640657966
0.4517200537318945
0.3273249455101605
-1.151763240222326
0.1805462865673333
-0.5902319524291504
-0.6837974383391805
1.536700366426753
-0.7307397671619396
2.431166368974482
-0.2328072623630204
0.1017065570774722
0.8328378741324859
-0.1547237821401808
-0.1416881086612528
0.5716071331645394
0.8382778703677531
-0.5031701074746646
-0.1533177339261298
0.7387281129249805
-0.2287631005979066
0.9237341672724307
-0.9834094479519271
-0.2259378370567636
0.3398596849050133
-0.070513453058952
0.2000640068699239
1.632241929661331
0.746529063417642
0.9305150034066632
0.6028908579686636
-0.2563480274862556
0.422738471465583
0.338564080610541
-0.5210696631347879
-0.2360005045864671
-1.00527978357001
-1.256544676283412
0.1785307794598091
0.7589454800359724
1.26835717262896
0.8402992582484281
0.08451051729281821
0.03189628504803133
-0.4394308741562526
-0.8356883016800697
-1.19337581728445
0.4265053263945179
0.4644030688552785
-1.70644825325027
1.780335196918636
1.610878497073906
-0.7194096270070772
0.8574666882226171
-0.5626000937409845
0.4291737524729005
1.02931411015421
-0.6778709759506925
-1.698941880830199
0.3900653698056423
0.9164381974266722
-0.5284711542625016
-1.496853774081865
-2.698853871507493
0.6134696002983651
0.1350580047282592
-0.2556282895110081
-0.2200300713278262
0.9591187373712836
0.9327979020448516
-0.07790374665753075
-0.7930110807422297
0.3861050297056868
0.3693705338153574
-1.114196086820239
-0.02302019634702635
-0.7311759146944663
-1.790909151000818
0.7005781913068366
1.192365566755914
0.3702043509400709
1.367977301721283
-2.43397571962359
0.9251913466021874
-0.7707392924915788
-0.3630752182706015
-1.790637971483223
1.349735005075091
-1.047974408013419
-1.376525884168547
1.485145516713341
0.8314861014591094
0.08564723649065811
0.03234835309389029
0.221382070672397
-1.523789644245474
1.695317767687841
-0.3892120254445586
0.5426423561726577
0.7074194163017298
2.038574303226578
0.05821850953172716
2.152304837634388
-1.795828246167708
-1.342128130015916
-0.8980173572896406
-1.448734413388256
-1.768529457497194
-1.491682440621978
0.2379090691833323
0.3187563722323046
-2.99984544260374
-0.2358260662321411
1.040556017409382
-2.229994361450981
0.09024507240684235
0.9807762872320791
-0.3112304657899209
1.273771569994015
-1.204774512136792
1.080253704662558
1.252350042813172
-1.784352353670933
-0.364988793370338
0.3265307859473672
1.158621505009423
-0.9951920389094666
0.1878535742579531
0.02441792015452092
0.05685817140295638
-0.4776777815409464
-0.5399166099961584
-0.1722911364957749
-0.132982316488263
0.9365027254533548
1.489571609308117
1.45094597755719
1.291607441813417
-0.1949962660633372
0.9150271241075122
-1.189472959569325
1.886379475768068
0.6442987150376123
0.214572690312868
0.5857316141897304
-1.107700416139938
0.7371615202710828
0.1981101296087075
1.504673189862774
0.5581261404176759
-1.008698754301725
-1.113466915765452
0.543621437537807
-0.1402012921315079
1.30687026166956
1.78584395634311
-0.2892264622562052
0.6290541715629834
-1.274758658964902
-0.6209081236230815
0.2895080627772749
-1.113648497575523
-0.3598805892730466
-1.926236701849674
-0.1075041115483211
0.2100078357040625
0.9268975624422839
-0.1114715553892832
1.073802050953297
-1.369232007270836
0.4763090169309831
-1.335868194287794
-0.7549240076796818
0.3853592761194027
-1.960217611888276
0.2156461016498204
-1.736599814772325
-0.2042096667651814
-1.037898741680384
-1.511132591831994
-0.4421155762657437
0.6631403888715974
0.2999784371760391
1.824805855421816
-0.04430846998090193
0.1358728608732192
1.299734079848898
-0.4793183260695899
-0.7183950317647695
1.788584663143787
-2.319740603023011
-1.953674920667834
0.08981625714002271
-0.09348220397112279
-0.7900788169596785
-1.721034851283627
-0.3796944091352459
-0.2247075074930621
-1.321777972358273
0.3303506082342383
-0.1437596935738583
1.088053746306491
1.803966276287646
-0.7172136252339483
-1.14099445456527
-0.8702152598855222
-1.005920195597772
1.528851132987376
0.2103279253766646
-0.2984689142957872
-1.744097547421678
0.9321026028337919
0.3393660589584498
-0.4659030998058015
-1.020148659905113
-0.7016651389852948
1.581849672595175
0.7381417498218545
1.14480918408233
-0.6083232694723079
-1.06902604054141
-0.9355797968655797
1.43077875494411
0.7538046303365212
-1.659525050411932
-0.06432984425106397
-0.1540735103784099
-0.234395255412715
-2.601501149257408
0.6891411869434291
-0.03661362599695694
-0.4232101704534812
-1.815378683567206
0.6683045848765764
-0.2531920612149449
0.03704232191010087
-2.569143567229024
-1.051326174428687
-1.119847364717379
-1.560736967396025
-0.2735931919683132
-1.722561555492966
-0.5853269414992477
-0.5716396808077395
0.2339276620292592
-0.9112769606209216
1.680657120760786
1.042417470672238
-0.133415549318024
0.4600070069704561
-3.004741738308146
0.4973846657590457
-0.255305916157111
0.6556617728542261
0.06126909320798544
-1.720103707900313
-0.6791110582115781
-1.863502932839498
-0.9288604727161893
-0.1445062517046758
0.5293262632290962
0.6557040875917848
-1.067179847110327
-1.167030900771739
0.447762078086543
0.07571363736592565
-0.6661867770735137
-1.674746043578975
2.666744348943208
1.274644273558783
-0.920490216028519
1.302172790152831
1.219338418354587
-0.5225281520069752
-0.548529436892722
0.7198947955865153
0.9883101602009107
0.2669264057196585
-0.2923995444784012
0.6740591616495352
-0.8450180486613165
0.2162022147243903
1.308270778377592
1.420812963031613
0.03877730971098006
-1.499528873470772
-0.9864022586994097
0.2502750298813453
0.6531250981923866
-0.4837040255302344
-1.199949113463249
1.790219974815775
-0.4002028751382166
0.2784433955799362
0.2468355269183269
1.320690553946457
0.2182010043650241
-1.351960823381618
0.1704754516489694
-0.4919219894059918
0.2118152963731003
0.6688849831073557
-1.273840256904373
-1.41525944090126
0.2099856883341805
1.482903578917411
-0.9156244127479498
0.2974287920716215
-0.02675328778010341
0.8456829805693644
0.4831609099662909
-1.319109954671492
-0.3813294849656996
0.4651778058375385
-1.023674186662061
0.6223309864234243
1.007962097891493
-0.09834375407348396
-1.550024941621957
-1.516690182999191
1.022018321960701
-1.572826809242116
-0.1375992482881221
1.174578842008031
-1.476033305113398
-0.2946610275382748
-0.8614086463739663
-0.619902755583111
0.4299601566898849
-0.9705706135373268
1.776876137775607
0.03908391328548122
0.384877127233918
0.5790062674107105
-0.4570788904299911
-0.9914121519634581
0.5173385408478719
1.130373952113698
-1.249421435688576
-1.208502541203144
-0.2861633037350074
0.2081192842115154
0.1636571240359836
-0.8252112578024619
1.280122697063306
0.9807050581306389
0.8372795709945585
0.8223702018660218
-0.7633417504062022
1.517021115135451
0.4288380764943775
0.02591818461616836
1.460026495722438
0.2891856160723311
1.34914017204566
0.01533506754627228
-0.6400967296605115
-1.763753284835523
-0.2480718857186949
-0.0005755348074981744
-0.3698817651793008
-1.791323011311034
0.5248362728984725
0.8399275931658162
-1.47391188646031
-0.01401104007304479
1.361013609193343
0.7944686516258623
1.094016761091001
-0.3420394771918955
0.5462548538639306
0.4333120807229978
-1.370777119377474
-0.6434247211243269
1.08151787142525
-0.1421506094174601
0.4869695118746237
-1.592261860658011
-1.110995157678057
-0.01391215316559537
0.1706569107886398
-0.140202771344331
0.943397043947321
1.095338034899125
-0.9628943991640777
0.7374614389681998
-1.191713560499061
-2.602721187163439
-0.4840640197635706
-0.1096713609924995
0.07415709297326285
-0.4670545847330467
-1.01764088600058
0.6794983612672429
1.537561074163665
-0.3828933061623627
0.2471114463093355
0.9076596050632554
1.90040120355948
-0.04045265551026801
0.01264542897097236
-1.223337012993629
-0.500198163709087
-1.074436296823556
0.6462235537313437
-1.712127158284425
-0.8318270936904651
0.3375607517633222
1.246789250575179
-0.9958709873418894
0.8349850585334896
-1.356919290729425
3.040559398081452
0.1389173851371569
-0.7234270088418251
-0.496070671786121
-0.7451369626328399
0.1166095469718684
0.9158057439370662
0.3687082450386405
0.5747502207656866
2.000866941085456
-1.658403832810353
1.399531486905449
-0.8889915944835082
0.4472972874720728
-0.4683589356682785
-2.122499170818862
1.823389795734315
1.355688079189912
-0.1953727279626492
-1.126387380218152
1.174212863351955
1.928615802566858
1.897655495551735
0.3799190775564741
1.314925246519206
-0.8425764516161817
-1.392631310987792
-1.834614683723726
-1.228548717085838
0.5639590176118515
0.4053770150646593
-2.931212827262113
0.1332239960459252
-0.563262724246789
1.762247380568948
0.1360916142125689
0.4430727594900392
-2.470204847281309
-1.883055670835609
0.4727395693956758
1.602908515592899
-0.3798953241431337
-0.8294097949033163
1.537418410976611
0.4546385783517741
-1.366482528314789
-0.1432006555197508
-0.4995878908951816
-0.5634444792825516
-1.312956209470689
0.05935937239531294
0.2537814560402175
-0.3460496462915552
1.516637975789358
0.4855998675687561
-2.784903496698712
-1.185359366232955
-0.9148153870833133
0.8843254484767011
-0.4426685249722558
-0.7166506392656352
-1.232835639104027
-1.405359123653283
1.781791876114551
1.293445291238667
-1.31623496497913
0.02186830457209516
-0.08343425633224531
0.06826839756801992
1.244368550208045
-0.3873649471844586
-0.8858058758546151
0.9331468398452155
0.1082218042250827
2.259970939340356
1.003955598334068
-0.5804943887976041
-0.5376168753824917
-1.467874600444416
-0.3583955625392873
1.533292960885294
0.3790792701947956
-0.07301574756877549
0.413575578952417
-1.101186363085404
-0.6440703568316214
-0.9550078499463256
0.4993573826277323
-1.270118022975434
-0.5217724524854436
0.8561059951674705
1.065109884581251
-0.4353104871992188
0.7923940108902616
1.943323221139533
-0.6889024772706173
1.553744956456438
1.234273181371267
-0.2730813305049169
0.0004236942264043518
-0.4648570659007215
0.09714080127336693
0.1684361452119011
0.2975948758644247
0.157464357911326
-0.4930764618935522
-0.04388489248959521
-2.107665845143853
-0.4085899344914908
-0.03677058329278308
0.1055209506064245
0.4985856330038271
1.026322683946537
-0.5541939408549333
-0.6563944937119268
1.180751148442817
-1.419511739564089
0.7700139215635677
0.3309141526002673
1.133476860676443
-0.9067843267529659
0.2097396979273767
-0.1971369402588247
-1.870838628893104
1.842153640965421
-0.5377492705581127
0.5157114604114571
0.6272732827585159
-0.6293979339386649
-0.9817315870635349
0.5557630785838196
2.681763722596129
-1.243365828474539
1.250810786860166
-0.998399599515592
-1.220487511418353
0.0643968191810539
1.277746022744537
-2.373464313905104
-0.6235873306877399
-0.749544445595576
0.0455564163368195
0.8667990598902708
0.6261834086143149
-1.702765719350116
0.2865147893754493
-0.5188626400399902
-3.384975784354777
-1.313507088097011
-1.213685397405623
-1.060451977917966
-0.7161809922218982
-1.220190237815561
-1.377694924068028
-1.539953332926159
-1.546558224260997
1.129381223417134
-0.9994106252581385
-0.7107420489187986
-0.5750045927761629
-0.02342095616917216
1.007690964885589
-0.9669944653391824
-1.247216997202668
1.389887220512729
0.4857131910364976
-2.004371810789003
2.078579572702739
-0.3445302756811314
0.09660468951872356
0.6641419888038003
0.9463228248453859
-1.190478757335206
1.0053602411958
1.238217600171239
-0.02148524078845342
-0.2178645151177558
0.08784818832362334
-0.7434065082602963
0.7117188697300557
-2.023878965987055
2.01875463146211
1.35894893364863
0.07263300055080235
-1.202681425006204
-1.025653757413575
2.521681452480469
0.699766900940633
0.5181018851544209
-1.426640907297694
-0.8640298342679122
-1.546874718090746
1.031983221185036
3.179778610465141
-0.1073650962097621
2.422032419319226
2.391714836974521
-0.7429344202967453
-0.1920333232548554
1.187768787849097
-1.023293983698466
-0.7905399664690786
2.135816013092136
0.513969284387093
1.980370826813894
-2.621234983591541
1.432112392430464
-2.024551357635377
0.8468048196377951
0.4954573452109021
0.8258043638009619
-1.369371210015078
-1.11005029454236
-1.388871271220518
-1.667150067944445
-2.968940008650391
-0.2321914947798836
-0.4346716001034897
-0.4419417158686867
1.756854803394993
-0.5259427741401266
0.5465736520988328
1.136093370091039
-1.857258526945423
-0.6153006436989756
0.831029936510121
1.472017317542925
-0.3558134869063946
0.7655278072130511
-0.09296395326072786
-0.3890010357704339
-1.418074928443121
-1.578177981232459
1.896202792677528
0.204747327241622
-1.419599462446704
1.555360888810088
1.209733599657467
-0.008667986726969203
-2.125328852067745
1.749454832347688
0.7221473324420794
-1.747471947763252
-1.366457506916186
-1.585853435953664
-1.748526944425253
1.444173789284998
-0.1505969139195049
0.5551722847100592
2.002848208161091
-0.1085159731574674
0.8147849251518501
-0.7691518021411905
0.2064052622406036
0.8853365882891305
1.314222874804918
0.3848968833414514
-1.178602877741348
-0.8541300793081164
-2.175941345024259
0.2057453023699572
2.062350506238441
-0.9764631426315863
-0.2440031747927072
-1.60099494112634
0.2644401043209276
-1.016065545214242
-1.862268911519041
-0.3958502472102237
1.272855261101437
1.40988821527047
-1.786376810620002
0.1929818362008996
-1.400257741082199
0.5936524938088654
0.1304280003084752
-2.567080306480187
0.9054222890124934
0.8364084793773231
0.9648552290249565
-0.621575222537053
1.196153591143088
0.3865461559827486
0.07852282713158347
-0.7846230971928155
-1.005220584442229
1.057308884257544
1.140143088026603
0.1974272626505364
-0.6121682124183192
-1.326708824687481
1.786183188340808
-1.48203701758166
-0.1356799431951668
-2.223900541825988
0.0730775894827826
-1.671720698828688
0.6893147744227334
0.7248140207312502
-0.2113857214607982
2.010419903499858
-1.421971034711951
1.596561236844221
-0.2921898818274452
0.1369294593528855
-2.30712123718933
-1.566993381694401
-0.3952932942817255
0.2180540118592814
-0.9482999938572051
-0.4483541779470432
1.333423719172291
0.4405345386365529
1.631417173536924
-1.513626295005736
0.585459883811666
1.508611727866531
-0.4935607167161815
1.255426229398196
-0.5393349549912367
0.5803370865337373
-1.436895335178887
-1.947383315805271
-0.5015229487824385
0.4184517088391027
-1.849382428635035
-0.3728178243648673
-0.2022332295342181
0.291859989944336
-0.07646768034815736
-0.5945295565808882
-1.936235537790131
0.7501197379302879
1.832557584108534
-0.3274357902969457
-0.8228980733782548
0.448994638859695
1.393196777594302
-0.9885193986309581
0.3874867827276098
-2.16683784813935
-0.9287156362315265
0.7174479064748633
-1.013017115797177
-0.1224416329332973
0.51988923042443
-0.8907920107131179
-1.33592500416772
-0.8259103894041817
-1.075853259363293
-0.1841472542512578
-0.5429281610537038
1.508678093853293
0.1490792486815161
-0.8537120760755843
1.814283069329222
0.88579157026328
1.850366645750593
0.03699115546364731
1.870094188514888
0.01153040636789928
-0.6120551056724302
0.3100178192977078
0.1460949422695345
0.3139735246143945
-0.4008264274972959
-0.5590737849563827
-1.248139900442832
0.2152303874829088
1.176138988799569
-0.8082746435335068
-0.099611075818117
-0.308331024224221
-1.338208503831129
1.072498473159425
-1.645874014952774
-1.415351225185041
0.1007417602613269
-0.4835277055109653
0.6636844322630076
-0.8645355052114219
-0.4386158525345086
0.408202145315546
-1.332762280669638
-1.624299173212
-0.0002581571750753031
-0.01226552503939266
-1.133383564147387
-1.199192780762962
-0.9521204504745812
0.9817276195456165
-1.626318862525318
-0.2832829148163439
0.07907881959897582
0.3435673944381026
-0.7807914628554037
-0.3483427919106222
0.9593355749289726
0.09483926460988966
0.531038287661742
-1.608173913109583
0.4747408068421596
-0.7470696330704285
-0.8493229790544664
0.9661112420299314
0.3119977202320762
-1.321651158112189
-0.9392088699402747
0.1191154515832404
0.3972521220899237
0.9640236273197785
-0.2383334221153941
-0.006671215192782351
0.06684873882140775
-1.960357567952528
0.02016304577141933
-1.854365211885
0.291180266187162
0.3211372019687534
-0.5564493392811094
0.470382618232091
0.4832797977838118
0.8387947542530724
-0.1399464380662828
0.09786533118732157
0.05282947062043052
0.04654502134631459
0.2342853139320532
-0.2180571212854412
0.4628847322035162
0.552683585248359
-0.2527270264982625
-1.644008756533532
-0.4621494166609565
0.134769989725601
0.4268892519407533
-1.22732399064585
-0.2105453803277998
-0.7713449560524988
0.9426328622834246
-0.3845143480943289
1.054058479854227
-0.4789009212315293
-2.404759346652561
-1.562598398678303
0.1066159508338686
1.988905508930552
0.6496673163207596
1.861553121701152
-1.410905909001204
0.3673002745749968
-0.5850117006096988
-1.381349131663034
-1.050493589983976
-2.668298186601875
2.963834189494728
0.1381248647521391
-0.9598083648192776
0.07846235189649972
-1.688793422663276
-0.1123928632714434
-0.5365705629104331
0.2483771784644466
-1.278463543979869
0.2340878185096143
1.110666457289793
0.5088460637874469
-2.053455244894701
0.5114949560229036
-1.09610280116896
1.14779357209197
-0.6166784946268665
1.104733386115297
1.626643281696481
-0.3894536395941212
0.05895488751395619
-1.03959547462207
-0.8164195130459583
0.3904907394723027
0.02948830077095396
0.179216234131593
0.3456319279841621
0.2233386787174431
-0.1577931591778438
-4.076098301847048
-1.14235224182025
-0.0663646975096594
-1.09228141747683
-0.87402736274452
-1.470575117695144
1.042144430459577
-0.3532590362213446
-0.1299229044973492
0.5847372157151095
-1.195433801845858
1.182782392632129
-0.2572262914253632
1.024740938109974
-0.133000493694964
-0.4314896563430492
0.6495828270884103
-1.588567563140377
-0.08867599372308389
-1.325284735643899
-0.579041829168877
-0.7692712512009304
-0.6271795135758157
0.9384734134643977
0.0218557909615693
-0.5313770771861809
-0.2957060520273885
-1.300339397469064
2.233892052968661
-2.0081510895318
-0.01009362637319908
0.5200741421085758
-0.6409791720271648
0.8891818199898318
-1.476873877213581
0.473482915001075
-1.374865217824039
-1.066054236520628
3.627901344842073
-0.2043444748352461
0.347140286053846
-1.361178182923447
1.279708521881065
-0.4369799079840005
1.205593026430181
-0.9871305760567132
-0.8412921788250864
0.1786705062797626
-0.2907590178675265
-0.4178229379790077
-0.9206444461573192
0.004042877750020339
0.1529854601619608
1.700223678530578
0.1054422234040537
-1.444024128382514
-0.5537427890501537
0.4606341469077244
1.227050503022577
1.051185684643785
1.797342248211902
1.19939327054704
1.349298103118253
-1.191391217112201
0.148617061078319
-2.315174136401074
0.06986319944687143
-0.5938227066820695
-0.5605159364075432
0.7074589410472165
0.5859672161232871
-0.7350173480316909
-0.7965859901857985
-1.903862120537724
-1.552396416361764
0.8196985025023579
-0.3356477899795251
-0.312533048005972
0.5558679892978117
0.1191718126160237
-0.6775907104602653
0.1656232496473128
0.2430254847241483
-1.39390996356485
1.396788791581856
1.768896230929879
0.2364105656178043
-0.01964069490953953
0.10896696652011
-0.7001870196885677
0.9924226806725496
0.9400018917816877
-1.834236566728376
-0.08449853155135316
0.1249019691974645
0.848338945152121
-1.149887440154559
-0.1189212165207541
-0.1181745035008276
-1.086758615291988
0.02964354995160004
1.574117340358751
0.6451478292571273
-0.05793598011184812
0.009546145938953202
0.4489998995586786
0.3273481794120374
-1.13826203913008
0.1491770324645437
-0.590316285765797
-0.6838194375952685
1.451597328511844
-0.7307476612058059
2.30523710384474
-0.2327804605105364
0.1016939391060144
0.8330440213463915
-0.1549424982053561
-0.02384607072644997
0.5718231067331794
0.875375208638088
-0.5294148787817617
-0.1532947622290555
0.7391008213140539
-0.228750651342766
0.9238303563636586
-0.9862386219070864
-0.1792505100902663
0.3399665538041747
-0.07052895840222323
0.2000025562851442
1.674636402943374
0.7467826789114316
0.9355169865427915
0.768561208591957
-0.2565730524759665
0.4068095366704623
0.3408116087581219
-0.5670609902215678
-0.1932408497217839
-1.005412756306409
-1.256642866183322
0.1016517893124106
0.7605466245299252
1.268627495965138
0.8403667547954895
0.109391662662825
0.03199157251670053
-0.4393991067680652
-0.8363930456294297
-1.193366682389654
0.4256974726453985
0.4645035154864399
-1.706536593344175
1.780496057631641
1.608601356095043
-0.7276509015227108
0.8575475963308724
-0.5626196873107324
0.4293293368758312
1.088110067746741
-0.4716825192198817
-1.691597420906849
0.390681792185424
0.9164804660732282
-0.5192705053639652
-1.497121300762547
-2.698891375270942
0.6134990883830925
0.1016976250437817
-0.1243299411677375
-0.2777715517506433
0.9762504731170319
0.9328366500494667
-0.02923674060926818
-0.731577565816535
0.3633933600096785
0.3696780234453566
-1.114208788921736
-0.02295541727073339
-0.6917538716191503
-1.791129745664136
0.7005892637854965
1.192588327818107
0.3702661419017669
1.372297963959475
-2.43409528880858
0.925097946097307
-0.7708295503630076
-0.3932184348476415
-1.776834885600931
1.349832845751009
-1.048775279053658
-1.37666794480088
1.425326420386271
0.7570678249510174
0.06650290912601117
-0.02756345303667866
0.2214301594626778
-1.523872822045481
1.695602599445949
-0.3892063156755405
0.5300087860175666
0.7022622487455323
2.038760955864225
0.05822768509616737
1.922265608376888
-1.876438994041624
-1.280637420537543
-0.8980596414162183
-1.448862271495887
-1.768520761955446
-1.491687898956858
0.2379490588549952
0.3188361150074848
-3.310175164741176
-0.1869504410831209
0.9522910935322745
-2.230090126670753
0.09028877054508208
0.9864302043683498
-0.3112169137013916
1.263249495835371
-1.205098916883739
1.080355002022648
1.252498497408007
-1.785771484394203
-0.3650009570597121
0.3266874717950569
1.158761110126221
-0.9504021729747101
0.18474952253435
0.0203545857158346
0.05693895269665666
-0.4775718009137318
-0.5399886577792007
-0.1723661673367019
-0.1330645624531538
0.9370983932871366
1.463829494895401
1.450339932655913
1.453319695432503
-0.1949983681303389
0.9153813149446676
-1.189634174741271
1.958217546929949
0.5950956324595832
0.3091870289672139
0.6008138754891461
-1.107694298541221
0.6913080861838933
0.1197757914650851
1.573852606088311
0.47931505684821
-1.008738745464175
-1.113515788120105
0.5436469388964794
-0.1384298989343659
1.310951138223269
1.950917592622462
-0.3349643796406153
0.629078281997809
-1.324350383313864
-0.6877952457974661
0.2895513258660184
-1.113673935054306
-0.3580354451723533
-1.82481351571771
-0.1075351048524275
0.210005567910275
0.9270946081800254
-0.1114977404902568
0.8397836228534409
-1.369454987756255
0.4763073954687842
-1.336065909121281
-0.7548923839532267
0.3854093893585731
-1.924853787178801
0.2156807839060514
-1.590187469238467
-0.2042008860500441
-1.03801278123827
-1.564706469628157
-0.4420806542448951
0.6631899263611173
0.300000424283088
2.055978289826408
-0.04428940491876568
-0.1191366845805024
1.10114670194087
-0.6143621076933394
-0.7208611917924134
1.788470517502594
-2.304240122515584
-1.953740320354474
0.08975474908778616
-0.09331900057326588
-0.7900572740870927
-1.683963936023544
-0.3797163899989267
-0.2247315944883797
-1.3877621247605
0.3303669565363254
-0.1437501885914636
1.088126142844575
1.804113083822686
-0.7332446411362793
-1.222543897768607
-0.8703812858396512
-1.011626792828799
1.532409282018619
0.21042217987904
-0.2984479055863728
-1.744387692616908
1.00589409105877
0.3579684401112817
-0.466783694620093
-1.020080430005615
-0.7016851392311556
1.264804629334458
0.5032183214759326
1.144870919877096
-0.6083312381487309
-0.9395132896271419
-0.6991615837948471
1.430831614082462
0.7538711690647646
-1.560380088737473
-0.09493235565072647
-0.154085579467546
-0.2339698585857625
-2.572916447003418
0.6894923426168444
0.1071619954629087
-0.4182175062832688
-1.815416380765771
0.5441130633134188
-0.02460868460308264
0.03333174030743332
-2.571369658889362
-1.051374965226293
-1.265392480703643
-1.558239364616587
-0.2736354300448284
-1.781339453200205
-0.5855344733170367
-0.5716384608617044
0.2339957166590925
-0.9865962082482554
1.68076885442152
1.070620238813756
-0.1334540720378626
0.5155120422475377
-2.924331740746346
0.4515539635042002
-0.3086740381026394
0.5032809577258022
0.0612510936479714
-1.725572559125416
-0.714142411215713
-1.863618208663863
-0.9288912259503687
-0.1445525628474997
0.5293334619564125
0.6557284834908078
-1.067298929879474
-1.2177862637237
0.4478134929825872
0.07564188588669093
-0.673654928259567
-1.674817481553378
2.51182027068859
1.339568193320477
-0.9205074691582206
1.307346393855026
1.219440635054299
-0.5225645533342657
-0.5485909235880002
0.6681150134187307
0.9503115044208003
0.266949247155339
-0.3808699550772605
0.4756711771551067
-0.8491784823764691
0.2162235355487587
1.276045664879956
1.421087544812989
-0.04509184692385463
-1.499690274052986
-0.9864619396028156
0.3161410227370162
0.6713474022257109
-0.4838281809119867
-1.200315689616283
1.790354810271249
-0.4047199836479628
0.3017318872564179
0.2199235669710127
1.320482959548863
0.2182228274607552
-1.352156390504491
0.1704271548520426
-0.4919234005011425
0.2117666885280823
0.4369751613906052
-1.273884483332883
-1.41537052917435
0.210011288786178
1.484900374476867
-0.9681830634186667
0.3799317242738656
-0.1335728123423759
0.8457005883247687
0.4831617537259632
-1.319106518955935
-0.4684587493425958
0.4652198115069816
-1.023713619037476
0.6223644186665431
1.007971168106146
-0.09827328637008792
-1.550206959307624
-1.58925666593347
1.048780155280597
-1.573015326732142
-0.1376685718005579
1.144039753728016
-1.476281876893737
-0.2946981507003514
-0.8614144744347323
-0.6199595445949785
0.4300169436123072
-0.9775785159555627
1.766248068576937
-0.1521757609143764
0.5223543173237386
0.5421742595715762
-0.4571173511989859
-0.9912427973392851
0.5174473787676568
1.130708877772407
-1.249673635092975
-1.20869201671298
-0.2861770495852941
0.2054578467104677
0.1622069460536085
-0.8274574536887839
1.572275350661251
0.9178118473608867
0.8647198600817551
0.8224363505282245
-0.7633499297339292
1.517049600847611
0.4287587097111886
0.02337073508803834
1.460199435491757
0.2700089220023759
1.348104166584636
0.01540563140247445
-0.6401121702795336
-1.763876307453525
-0.247968118338011
-0.001160876701407777
-0.4154812159499595
-1.791392492791667
0.5248445444515708
0.8401001721088389
-1.450087465830613
-0.1164284801308328
1.262366525897183
0.7945109257556392
1.094156777778742
-0.3420425865894205
0.3532011292043792
0.4333306010467066
-1.371106658073401
-0.643415663991966
1.002531913844963
-0.2279507420975346
0.4869891704524782
-1.381149744922501
-1.111272913507255
-0.0003926187039665646
0.170887741441111
-0.1401580133845991
0.943429907281278
1.095323529063416
-0.9804243392116984
0.7352374531835449
-1.191779131797615
-2.509932362205427
-0.4813581090533063
-0.2250565083387832
0.07412749031306469
-0.467075046725227
-1.017834233507879
0.6796618916182025
1.537642064591808
-0.3355276563509842
0.5309722036288695
0.9076957474566797
1.940694652447928
-0.04043199520720716
0.01265741900276836
-1.22333814428413
-0.5000978500188344
-1.07469642973936
0.4644016304256846
-1.712263254292504
-0.7843594033501632
0.3376135936404421
1.236815504605694
-0.9959206138591056
0.8347909041168264
-1.35696300134665
2.962205802865467
0.1388924461837924
-0.7006352240456682
-0.4960571605021155
-0.7452800575208269
0.1166444622196424
0.9159325107128545
0.3686412738373445
0.5497505631970665
2.005792717742704
-1.658504242206992
1.399564084928839
-0.8890065784011596
0.4473561698991065
-0.4689470644305956
-2.030432654044631
1.823652205267474
1.265830834953567
-0.1954694641123313
-1.1264555596694
1.17425716146221
1.929365609446516
1.952947202992788
0.3799704067571649
1.315206700955985
-0.842698103896103
-1.39295893576237
-1.83471896212244
-1.228711737643412
0.5639188092595495
0.4053822050001203
-2.931406473052979
0.1748126683412927
-0.5632917100286633
1.677052336847876
0.2516394724325183
0.4430713956463527
-2.440851997836704
-1.883124137183596
0.344985986564282
1.455460729643966
-0.3688307391523408
-0.8295018499190761
1.537503535821974
0.4925136646487131
-1.366840849788148
-0.1431715432351892
-0.4996225384810385
-0.5618749826084878
-1.313205715237991
0.05958608489789245
0.2538663779586326
-0.4801963033525815
1.516745191772231
0.7550482555327686
-2.785165869011284
-1.185363199333409
-0.9150654963366109
0.883654286707607
-0.3729441481647324
-0.7167780640883763
-1.232850055355564
-1.405548865127974
1.726068846482983
1.085099913378027
-1.316256040508938
0.0219851958711298
-0.08393572683118077
0.068146517529048
1.033509680642087
-0.3872509739302639
-0.885866528139633
0.9350083096005709
0.1082169441300034
2.118142928305875
1.004221741382798
-0.5806721711000484
-0.5378053017964107
-1.468007504805567
-0.3900503802049611
1.323327573645151
0.6693814662743277
-0.07307750893321865
0.475543677438993
-1.101333610443925
-0.6442991257147006
-0.9551638024837001
0.4993796494316592
-1.227763061823931
-0.3776414473261027
0.8561343197447568
1.07226745229414
-0.4573074656237402
0.6179029200385354
1.951284719151708
-0.6891947043201844
1.453361837237769
1.234389980125348
-0.166510611100747
-0.07102214046611804
-0.3144617462349686
0.09706833126712844
0.1635136497047492
0.3122877304809109
0.1573472136722642
-0.493092539015795
-0.1587732091220643
-2.107695611842896
-0.4076324396892505
-0.03671011624299325
0.09471881695714394
0.4978095241182885
1.026554633068176
-0.6716253652559473
-0.6685885256014228
1.181456671981962
-1.441982261368477
0.7696478434671035
0.3309385060754856
1.046725984127627
-0.9105921462164853
0.2097818112352403
-0.1973381205221029
-1.870897372152844
1.810291154765736
-0.538026601737629
0.5087563519901672
0.6274262121120342
-0.62949335806424
-0.9817328263075622
0.6139724807426985
2.753550162230717
-1.243454597012673
1.250893986186401
-0.9989454162888565
-1.220494622582248
0.06440194804593816
1.048752479039374
-2.373808167872833
-0.6242913667571832
-0.7495646776540582
0.04560406724698547
0.9605920601748877
0.8280000511835928
-1.615887866916284
0.2597401243054276
-0.577644619155491
-3.338758458482372
-0.9501717354394109
-1.213737063218825
-1.060545190039216
-0.7173066017014826
-1.300447121987484
-1.377758374860287
-1.540088510195598
-1.546623382069146
1.118138278195935
-0.9996059651525324
-0.7107939931913817
-0.5750203628231616
-0.02342131466102591
0.9662898175990178
-0.9670383785832343
-1.292040948845678
1.390048589827525
0.4857930249228749
-2.032236218412418
2.078846306884528
-0.3563407584319814
0.09655057575552482
0.6642608152141477
0.945277244455202
-1.19057908169803
1.005486488895092
1.261850816772351
-0.02151563282525049
-0.11937843954748
0.08788294377519822
-0.7438229898511544
0.4995295748296441
-2.080285021082321
2.019072685636131
1.369651753190614
0.0725206629825708
-1.202875105057507
-1.025594856236617
2.568550496768089
0.6259237207084227
0.5394407751798904
-1.426647785812645
-0.6680377224594358
-1.547425692658175
1.039204951111795
3.09298786365131
-0.1236339071634386
2.448468511702795
2.388524955251964
-0.7429599366830671
-0.2438056293721989
1.187896636531573
-1.023420210707674
-0.7831700852483784
2.199793579102456
0.4983506829003349
1.980670475999535
-2.606593847007961
1.398650812097101
-2.135798447202272
0.8468839293805351
0.495525336747044
0.6226441732138543
-1.269432793700362
-1.110052053262545
-1.3889496943079
-1.667289357246272
-3.010817209558566
-0.2323674742718609
-0.4346752243676251
-0.4419631378592102
1.918554553126912
-0.5259443551945732
0.5466378058543991
1.136248380457268
-1.932085586782134
-0.6153491997435251
0.8310723506820822
1.497790769408376
-0.3558188806977499
0.7103321435569827
-0.3469985193167012
-0.4392222241065922
-1.418355310832971
-1.578237105244283
1.896258507646256
0.2047349890175747
-1.420195704260773
1.555595078621861
1.127214479561104
-0.008720908250006928
-1.886599165405283
1.749717858175005
0.4948415404093567
-1.747566988521005
-1.273811551412138
-1.587282640814447
-1.748578771043845
1.444339073542463
-0.1505908484240899
0.5551231174357383
2.003068934418328
-0.1527307167581078
0.8264288582271705
-0.7689365770608327
0.2064240675567531
0.8382081471020369
1.314243184126656
0.3848765567236399
-1.17868640019566
-0.8541411231076099
-2.186850086532454
0.205492467055607
1.862084109070379
-1.067050952075992
-0.2440258830527253
-1.497205674155403
0.2645575519478817
-1.016154803817434
-1.862840620208895
-0.3958007734699838
1.272908672020655
1.411592771274585
-1.786447704378748
0.1930551707266447
-1.360967384436288
0.5778603589684926
0.1303954734764242
-2.567312041825065
0.8973566194087713
0.8368117904074619
0.9630318082920289
-0.6215685753888924
1.19652379930851
0.3864829405878862
-0.08510339028981832
-0.5085412852277327
-1.005241672957756
0.9738058083490224
1.088642913921035
0.1977565207898042
-0.6122049709659407
-1.261249881593398
1.786531806217111
-1.502848705409651
-0.1356723698179758
-2.2238611552827
0.07311682368023799
-1.522616775517909
0.670941486988968
0.7249086478291624
-0.2113216374095516
2.010527582842748
-1.264538051951459
1.596716417052552
-0.2921254375229269
0.1373184012304722
-2.307387073759812
-1.566959434461147
-0.3952896314694915
0.2180370945506207
-0.9484756086262771
-0.4483770516387462
1.209450332262763
0.4405732214106234
1.631864365142352
-1.512502165598979
0.4625632344930066
1.534695272577612
-0.4935496251806061
1.255437248431906
-0.5395281686676635
0.4413109265601873
-1.406475421605798
-1.947786352308676
-0.5015385179649969
0.4184177188396148
-1.849487956240327
-0.3727785647262958
-0.2023899778696314
0.2919171431881706
-0.07662571347043842
-0.5945326865121227
-1.943822814154344
0.7502384541151593
1.832833448315857
-0.3274963131368556
-0.8235510312000436
0.449097788930313
1.393318845404478
-0.8940206520622972
0.4441465926823529
-2.149316551852369
-0.9736995823458321
0.7174428493053114
-1.01346352962788
-0.1223635925544045
0.5204896032015832
-0.8911284096600595
-1.148948489446103
-0.8259002227352364
-1.075983434910007
-0.1843624824223218
-0.5429965541274279
1.508800464732495
0.1490579583185942
-0.8537494038747248
1.832794118341908
1.080378206436681
1.85051615065243
0.03701686127982746
1.870236281682079
0.01154612444358556
-0.6239985311114137
0.3100402607333747
0.1449500416092849
0.4559913681619676
-0.4007435817264375
-0.6006537810951459
-1.248124208231244
0.2153295691255438
1.17620623030059
-0.8563733745148607
-0.09960501882061579
-0.3083560113355194
-1.338327831198975
1.072525730106111
-1.645892262749504
-1.323915721553915
0.09025900378050382
-0.4835091607394942
0.6421469213012186
-0.8648563758231144
-0.5804056035230921
0.4082429817150151
-1.396158828710491
-1.624433307832672
-0.0003257217098621579
-0.01228212956669845
-1.133388532315752
-1.199283161423638
-0.9522050364456112
0.9827484456802038
-1.626667566315691
-0.2831554683715395
0.07908488683761454
0.3320173257970995
-0.7807866804625941
-0.3255877872241769
1.189239924790823
0.09482933403281191
0.5312413305056569
-1.60827418556125
0.4747650041675585
-0.7470874871522036
-0.765292570121444
0.7754978933742296
0.3120469579493023
-1.336997064088821
-0.7824603524775723
0.07171406326036034
0.3973554677655827
0.8979929846597967
-0.2383488579596656
-0.006469983637847327
0.01015484219556459
-1.911189430237212
0.02018022397379025
-2.049758224095947
0.3632847260120964
0.3260807830523907
-0.5207970813243377
0.4704476200084666
0.4832832709635729
0.8246092799498754
-0.1403732925997734
0.3136566987939239
0.1223883953660688
0.04649228844342677
0.2342939116054456
-0.2180113617277031
0.4116936356521649
0.5526615053527739
-0.2776822967539954
-1.644185778729667
-0.462171343581311
0.1347963853556672
0.4269615465994671
-1.227554688030354
-0.2106544010077189
-0.7715268952100689
0.9428146524251906
-0.5365717622442945
1.0469134460648
-0.4788591396252719
-2.406643938703264
-1.562655282753147
0.02111991593905402
1.989078867575585
0.6505246141387959
1.862385338117661
-1.366111155254994
0.3175286330086076
-0.5865075143860584
-1.381423819033085
-1.051958011707154
-2.668415411948388
2.964026562663264
-0.1253854052206988
-0.9030669744614956
0.08754157248793543
-1.69008709587503
-0.1123852667250756
-0.5364872738292316
0.6224354897204754
-1.278617159252358
0.234058179912854
1.11077722534334
0.3319890403464706
-2.053495926915587
0.5114780752562113
-1.096185366151174
1.143564994412743
-0.616483889750659
1.10497377078293
1.626722222242023
-0.3895309795122583
0.0590124353494568
-1.039671207192194
-0.8554848353412953
0.3906333157192453
0.02954059145057888
0.1792575228663139
0.3456702113300001
0.2160797159112425
-0.1577865833252379
-4.077358431439548
-0.9793814129692723
-0.2866677837956415
-1.09233537525554
-0.8746659588256436
-1.597657036645583
1.046399054723939
-0.3807421222259587
-0.1300396779068764
0.5794862673731931
-1.197194352498625
1.182844768851546
-0.2618327358156304
1.024817869103734
-0.1329738018021061
-0.4306173600598964
0.6495971428336554
-1.556592306994461
-0.08873029446221824
-1.325307563209934
-0.5788824721469582
-0.7756253842722886
-0.6272802895197059
0.9385186039607243
0.02181983569903066
-0.5314173405456295
-0.345658198814186
-1.300482314690311
2.291469967186401
-1.924371936159633
-0.0100874999091399
0.5191945746347044
-0.6525904307228831
0.8893140914951629
-1.476900706132976
0.4782702652363536
-1.374873177447624
-1.136511430719044
3.595306715875391
-0.2044156595417977
0.3471445293480667
-1.361256333408129
1.279897837180025
-0.525361442370275
1.164260084822571
-0.9057585459686067
-0.8413049685036109
0.17870336510995
-0.2908395744039163
-0.4180067467454899
-0.9206820355909636
0.00425033249917633
0.1072784772883413
1.700278440786786
0.1054171095637852
-1.444425641424156
-0.5539154961842389
0.4606456075023562
1.130454611236058
1.051419531388983
1.797490470029806
1.199440108708622
1.332965001119519
-1.201234753693931
0.1486797192417538
-2.359392676323695
0.06987357741116201
-0.5938529599929105
-0.560595191549323
0.7120412972826883
0.6136307482857406
-0.7350447709105236
-0.7965973228578762
-1.832741883118836
-1.552428394080172
0.818129694917923
-0.3356874726689162
-0.3125471561909354
0.5242327990556059
0.1539328066581904
-0.6591020220364061
0.143962521953074
0.2430050557347075
-1.389782776094846
1.3859912147721
1.752565448610324
0.1661086317699254
-0.01959114551766435
0.1090001671992888
-0.7002816842486337
0.969045378249818
0.9405377373223049
-1.677084599273713
-0.08447769344932306
0.1249679513360481
0.8483522655688769
-1.150054181407955
-0.1189229767059144
-0.07106653690671078
-1.086947886848074
-0.05010278975239844
1.574300663776643
0.6452696910671597
-0.05807222919894796
0.00975570280944541
0.4458253653755662
0.3273670925021685
-1.108511974869999
0.1223585892326833
-0.5903890051554537
-0.6838235864016804
1.252207888411383
-0.7307450488197572
2.144659427320478
-0.2327555273874926
0.1016789283813838
0.833198423019357
-0.1551375267971922
0.07568822441096799
0.5719959875759234
0.8851634784804344
-0.5645767472473727
-0.1532642179038604
0.7393352906469054
-0.2287371204011239
0.9239128342728578
-0.9886522241351834
-0.1463325718462307
0.3400496053780711
-0.07053572541316672
0.1999461817536367
1.669571305251535
0.7469652286141032
0.9353541227575463
0.932018917132338
-0.2567629879291055
0.378974637420911
0.3424734835976327
-0.6054279118567691
-0.1534435126769508
-1.005467147781817
-1.256707408690356
0.02833180434148904
0.760855332873994
1.268789884699679
0.8404067118493023
0.131679619754329
0.03206432220535356
-0.4393605240286854
-0.8369317394083736
-1.193349436535596
0.4241091631145754
0.4645726514828694
-1.706570146523283
1.780495850946679
1.605955901701528
-0.7359036778846563
0.8575937560745444
-0.5626264382696883
0.4294350269204618
1.121962236288061
-0.2792590597366079
-1.671502678238801
0.3911671718894665
0.9165095278416295
-0.505870531434674
-1.497309466521133
-2.698911059523135
0.6135007452595467
0.07704363198829438
-0.04071873460520585
-0.3182690777108779
0.9529822972700435
0.9328743341663445
0.03265665433366614
-0.6743566487223429
0.3393090243343438
0.3698628389127173
-1.114209189308469
-0.02290033196309351
-0.6376306926515908
-1.791256210754008
0.7005958821133444
1.192734829489449
0.3703174270187526
1.374731173491264
-2.434178202893369
0.9249904664804892
-0.7708874417297236
-0.4185201075276409
-1.758369500041869
1.349868726646551
-1.049262968093828
-1.37674703657325
1.343373336210761
0.6797244457203615
0.05188723213579612
-0.05263135308746363
0.2214574132037284
-1.523925511988736
1.695776709948938
-0.3891868113752711
0.4923490700860692
0.6978888473523482
2.038847202864738
0.05824065249843639
1.612275810390971
-1.933195672441262
-1.216847477478087
-0.898085515281051
-1.448939678904644
-1.768510237997439
-1.491645094090641
0.2379821948200253
0.3189048219111313
-3.489737481141168
-0.1451567286314083
0.8822759105259695
-2.230132977575122
0.09033462912146084
0.9911693032020488
-0.3112021167389983
1.249835681073507
-1.205287062841876
1.080417839599684
1.252594702200647
-1.786775426402064
-0.3650054602946233
0.3268018776278449
1.158853196505053
-0.9237022445629165
0.1816396257332112
0.01809803719239129
0.0570008832589454
-0.4774583528148539
-0.5400267434548304
-0.1724274465494677
-0.1331701344780905
0.9375211480549388
1.439621063966952
1.448852799819125
1.55079756066657
-0.1949911147895615
0.9156038608045896
-1.18972585759635
2.015302754460837
0.5534874424776551
0.354622948235488
0.6084609274108858
-1.107610730225023
0.6548121572102658
0.05268730931954228
1.611585819698071
0.4104293158282142
-1.00876305910881
-1.113545480901275
0.5436651404474806
-0.1368933969080789
1.31341617371537
1.949146072570437
-0.3716259861228148
0.6290965956121835
-1.366218258161452
-0.7356008934642069
0.2895698618081324
-1.113682818584783
-0.3559167749948114
-1.689769598763321
-0.1075644052493911
0.209998400728817
0.9271692347474382
-0.1115189486273963
0.6020076086583946
-1.369597614612851
0.4761869080880353
-1.33620919154484
-0.7548597318259828
0.3854428936589632
-1.89711726861651
0.2157038426654292
-1.509911719499623
-0.2041896923843093
-1.038081229284913
-1.60051454657516
-0.4420180949120277
0.6632273654407529
0.3000233229122037
2.58124571381769
-0.04427127535537554
-0.4226533102373398
0.9226222186790392
-0.7008800062304719
-0.7223629748026585
1.788288844671275
-2.286919733119922
-1.95378108570967
0.08971896780722224
-0.09319696668493509
-0.7900292174939917
-1.649168546564254
-0.3797311589618758
-0.2247462781848638
-1.430009151961717
0.3303737078690135
-0.1437369271215878
1.088169925222145
1.804056258900143
-0.7457955807030763
-1.401863382743986
-0.8704900706815856
-1.01679783344594
1.534180852677916
0.2105008424388111
-0.2984177029130233
-1.74456459467536
1.069823475239001
0.3722631400276453
-0.4675233291067417
-1.058486053630081
-0.7016964351307449
1.003983424886348
0.3705028337044319
1.144852695955986
-0.6083330314742705
-0.7443903652838235
-0.4053967891356542
1.430855348393462
0.7539195124287952
-1.425240638603077
-0.1188440914179691
-0.154088121536845
-0.2335916255832347
-2.547095919478525
0.6897025922752922
0.2669457992475302
-0.4140825841519086
-1.815422061884465
0.4209601934952008
0.2317466998338296
0.02546991846304006
-2.572433913503604
-1.051395181301366
-1.496001573840501
-1.548682467348262
-0.2736154928336261
-1.784516560250317
-0.5857411476623891
-0.5716236419571669
0.2340488534774081
-1.074163987223522
1.68085423192485
1.078160242158365
-0.1334789285233
0.5586708147287061
-2.843395582833236
0.4131548476811472
-0.3611229381813117
0.4840919452119494
0.06122854796137492
-1.729088690135232
-0.7429919276972481
-1.863684402412305
-0.9289012118219661
-0.1445899585712882
0.5293225299530624
0.6557421435531791
-1.067382106926579
-1.250024786963827
0.4478581892269819
0.07557323297831568
-0.6779591370042817
-1.674849422228062
2.194519584058443
1.387485621155143
-0.9205039557014655
1.305965179659907
1.219514732691337
-0.5225992610602409
-0.5486316204110357
0.7209402191536743
0.9286510244152861
0.2669627597990626
-0.4584041479574103
0.2046813115201784
-0.8520272743366702
0.2162537391602197
1.342617514588707
1.421252431470336
-0.1185389491787369
-1.499795485180877
-0.9864881386404578
0.3618810576858532
0.6860782283549514
-0.4839147782103485
-1.200475554395134
1.790425089588496
-0.4081937094094776
0.3220285713042859
0.1942047113170524
1.320313541490327
0.2182424614430835
-1.352268070117963
0.1703714141120016
-0.4919271215203346
0.211730145221743
0.1432916536492219
-1.273909655536434
-1.415423638176067
0.2100321779126132
1.486174179254884
-1.012286701547396
0.4311381559237075
-0.2563798704312845
0.8457165313976729
0.483110838196325
-1.319087034291245
-0.5392604755260211
0.465234732019892
-1.023723962123143
0.6223901726159915
1.007974430213574
-0.09821341029207804
-1.550333922323154
-1.584918166209887
1.072405756310623
-1.57309995589391
-0.1377282445202737
1.129838596682214
-1.476464802475667
-0.2947119411282466
-0.8614112570836479
-0.6200087937330787
0.4300529667280749
-0.9829912735728253
1.74785805504734
-0.309293505161494
0.6434339625810067
0.5093084488171084
-0.4571343754953144
-0.9911707756367346
0.5175199971916579
1.130910945641064
-1.249875704395004
-1.20884352150948
-0.2861864426394483
0.2034734515570334
0.1608429920548485
-0.8272709605618547
1.821854713259328
0.8423458696399515
0.8865829682975515
0.8224763089262602
-0.7633051898035597
1.517068371636239
0.4287068127773103
0.02068236978639078
1.460333517443664
0.2445814831396148
1.346655534432852
0.01547210473474317
-0.6401048185885829
-1.763953059875136
-0.2478845106909066
-0.001729793531942787
-0.4583660597987271
-1.791426367343545
0.5248408024367727
0.8402280262299107
-1.426841250906928
-0.220006699775399
1.133172589265149
0.7945382798629114
1.094239048534883
-0.3420400239513796
0.2185157511959906
0.4333398507834538
-1.371322999211944
-0.643393708882999
0.9414836815767779
-0.2976937772786932
0.4869935878996785
-1.111737251832711
-1.111458251231158
0.0259302556106846
0.171055344046213
-0.1401175601388913
0.9434423955422718
1.095261494200918
-0.9949572972243822
0.7295746000227846
-1.191814841296498
-2.233240587789056
-0.4769509451769813
-0.3078142933365407
0.07409440137111679
-0.4670811883360635
-1.017856311749735
0.6797587481995413
1.537693843710074
-0.2880842945539803
0.8853708180473885
0.9077187290412627
1.963119443491864
-0.04040899823106725
0.01267839073248042
-1.223306173431754
-0.4999766181587671
-1.074870252949973
0.2520354158946055
-1.712292927915582
-0.7327973736852934
0.3376564968409123
1.361351301960664
-0.9959303157473176
0.8345307481064935
-1.356974657619271
2.800842450969796
0.1388725682713172
-0.6822903123723646
-0.4960397476321677
-0.7453798538988533
0.1166740377799818
0.9158662808094689
0.3685566019290638
0.5271543636193969
2.008363155799904
-1.658571507978449
1.39959108962686
-0.8890125545792752
0.4473938951149353
-0.469338952506431
-1.882783708434784
1.82379276776894
1.169737281120409
-0.1955526160733104
-1.126493257800362
1.174288787909902
1.924922429530311
1.997116052264035
0.380011318720982
1.315387338030076
-0.8428213240601258
-1.393089994141199
-1.834763274434623
-1.228839517590616
0.5639056051125811
0.4053872488943541
-2.931522758049371
0.2051336228727675
-0.5633204112666355
1.58868616212757
0.3420403821667826
0.4430587400403204
-2.416213664468887
-1.883173839091578
0.2102309924470392
1.160801442130318
-0.3293420745131767
-0.829567862254402
1.537586319856976
0.5277361777390398
-1.367070251207725
-0.1431498040058111
-0.4996507825016904
-0.5635811486774315
-1.313297968115082
0.05977440809382931
0.2539426641470808
-0.6134199185394437
1.516824701695823
1.142271379512402
-2.78534497822152
-1.185349626929266
-0.9152685219718057
0.8800065122537085
-0.3109150316785089
-0.7168769205398118
-1.23284542611689
-1.405676425105989
1.671958366034084
0.7209130670459407
-1.316230143522084
0.02208475778402364
-0.08454215071275308
0.06805577268383016
0.7304128016143827
-0.3871704456950538
-0.8858815964337627
0.9365611501439211
0.1082138153486886
1.699456546174359
1.004406736553554
-0.5808223838815308
-0.5379575630701849
-1.468091314419789
-0.4144873671357317
1.09484285308252
0.8054756688228017
-0.07312084601978291
0.5309241032279979
-1.101429849421712
-0.644457046955271
-0.9553116011663738
0.4993924480470573
-1.16467265787349
-0.2394669050125855
0.856136683219883
1.077774116103864
-0.4744139300208341
0.3705611892139495
1.943312918518029
-0.6894193684671376
1.345604725258234
1.23448203213421
-0.0657408243132702
-0.1469054591046242
-0.06132438833994044
0.09700640056352874
0.1595841410932625
0.3250121003477877
0.1572423344547909
-0.4930811077392521
-0.2456237771774153
-2.107706354961802
-0.4068637429310684
-0.03666618364098303
0.08240295898940897
0.4970381925386969
1.026724580537785
-0.7174177453019465
-0.6787585611642564
1.181905475390737
-1.458100797950774
0.7693061572873687
0.3309542941262844
1.049852587022681
-0.9133452531223248
0.2098206700645459
-0.1975099937386206
-1.870924300705775
1.771372646542558
-0.5382595046131422
0.5022916642711377
0.6275254571062647
-0.6295489830144132
-0.9817279723142512
0.7291011376113162
2.782857333110856
-1.243506963920227
1.25094600811397
-0.9992946304651843
-1.220495827982235
0.06440260666979103
0.7449834566089585
-2.37406232140387
-0.6248480767736037
-0.7495684263799283
0.04564599697002546
1.043111980655088
0.8538862730953471
-1.541026783935918
0.2369265200775916
-0.6313169955840651
-3.282000835090799
-0.5526135701464886
-1.213771982769395
-1.060598705714261
-0.718173104404935
-1.440876943730079
-1.377794003696989
-1.540159809469251
-1.546670015850003
1.100140928224044
-0.9997070611486082
-0.7108194971566779
-0.5750021836485526
-0.02341627411577499
0.932242468948417
-0.9670553845630302
-1.347317795421148
1.390154435241204
0.485853133587281
-2.043430282322398
2.079000019183975
-0.3638943523217882
0.09651747113374831
0.6643524542865944
0.9439707140674631
-1.190645091266468
1.005561325989954
1.399769969328699
-0.02153730787303438
-0.03197457533154784
0.08790911397015079
-0.744020915378005
0.2499364229923964
-2.124773994253857
2.019246763170339
1.373738202860881
0.07242249924086093
-1.203002283288986
-1.025513931409174
2.592000597968942
0.5600624157027193
0.5569935587423106
-1.426635547018122
-0.425894778353972
-1.547767779115303
1.044300415966058
3.006275880382852
-0.1355775931905415
2.456687709595025
2.373711749663493
-0.7429655719964307
-0.2888936627833026
1.187971107457774
-1.023513051635002
-0.7749993248371796
2.224962075737516
0.4619665851123226
1.980624394013932
-2.590988619606921
1.340868866488152
-2.248039287169802
0.8469162662318162
0.4955662725676134
0.3703166379459603
-1.099789202382822
-1.11004671299605
-1.388996565643255
-1.667371050907691
-3.038702396741087
-0.2325034121965469
-0.4346802599977944
-0.4419684684177736
2.072736942335562
-0.5259393256603391
0.5466848217629601
1.136336295862379
-1.798929877153645
-0.6153823685836767
0.8310999465974567
1.512525339136001
-0.3558170279706426
0.654564235400137
-0.6253436805402273
-0.4745776989661684
-1.418553346038038
-1.578248664990662
1.896298730630403
0.2047325732892601
-1.42058637241163
1.555702831783725
1.045562634280288
-0.008719411331113836
-1.570069833745348
1.749883480845899
0.3062863576132377
-1.747628810164133
-1.219826937208936
-1.588209963108715
-1.748598088340747
1.443769258762571
-0.1505886618794352
0.5551017273466061
2.003192299571928
-0.1878181229459413
0.832223034615076
-0.7687952264570065
0.2064393897263467
0.7910200213819639
1.314209834203932
0.3848150313530728
-1.178698328571783
-0.8541318956041796
-2.194458989989337
0.2053131935390822
1.621014647161974
-1.117169401791174
-0.2440420746338998
-1.318233463755965
0.2646676862084913
-1.016147058215212
-1.863246456251854
-0.3957634256554967
1.27294492656738
1.41215117574866
-1.786497758409628
0.1931045545736517
-1.353739359377527
0.569279160775116
0.1303999545335206
-2.567492542133756
0.8872955100882737
0.8370695276393764
0.960971280789516
-0.6215653847670388
1.196758166601337
0.3864210287730909
-0.2286227388990514
-0.2355738377693177
-1.005237440415315
0.9053784181700856
1.035283991688289
0.1980231074615526
-0.6122352716009337
-1.206785146384171
1.78673454168489
-1.526435162965159
-0.1356745993304408
-2.223773088126761
0.07315229089891778
-1.241806692443812
0.5670084216777261
0.7249693975415245
-0.2112794117451589
2.010585786922271
-1.052071568403621
1.596729508121539
-0.2920573511815873
0.1376203608322367
-2.307506990812261
-1.566889724571046
-0.395258228793584
0.218027913727506
-0.9486019433774152
-0.44841523046506
1.074483398097916
0.4405615751137543
1.632182446455742
-1.511608764586553
0.364978958019918
1.555684167772045
-0.4935642294450751
1.255443524705058
-0.5396623142989385
0.3582484097972065
-1.378716019516353
-1.947932654625389
-0.5015521387178341
0.4183232655171606
-1.849548852214194
-0.3727383975503755
-0.2025241527027699
0.2919646223896246
-0.0767643034636083
-0.5945294180162755
-1.949313582275717
0.750288229693272
1.833009826949351
-0.3275293582609626
-0.8239583044739235
0.4491826343979941
1.393395557210814
-0.7494846749012998
0.4707230883683213
-2.132416970785111
-1.015035916832211
0.7174325258634056
-1.013501871567427
-0.1223015290293609
0.5209487839042922
-0.891343370174285
-0.9105958931494262
-0.8258697970921758
-1.076071163326651
-0.1845686747545376
-0.5430307083175735
1.50879462884662
0.1490329393745022
-0.8537762949442924
1.801531535372757
1.16169788037261
1.850634547998704
0.03703986190391641
1.87032021012142
0.01156583816932691
-0.6336602665402327
0.3100580296843964
0.1439237631500579
0.553366914597001
-0.4006541871271496
-0.6267876980648408
-1.248102092687359
0.2153683089390497
1.176253250419607
-0.8985182818674897
-0.09959405153792966
-0.3083514521065404
-1.338385767124999
1.072536157781928
-1.645891629195188
-1.339082854504733
0.1170929084478819
-0.4834857814319151
0.6218372780700331
-0.8650273031015672
-0.7180415262471354
0.4082840798871038
-1.439551743403533
-1.624513496069509
-0.0003789216254562109
-0.01229808063137362
-1.133388464993403
-1.199342900642393
-0.9522673947605645
0.9830473363863532
-1.626901226444123
-0.2830329313298349
0.07909594589325086
0.3200133035968005
-0.7807809804044612
-0.3076625642350036
1.61960316030257
0.09482264957647422
0.5313991236269904
-1.608315639383577
0.4747774851876432
-0.7470839021769
-0.6325223611928501
0.5742115945914342
0.3120867915875782
-1.341884625614418
-0.6326940506325105
0.001961634944466487
0.397444765949499
0.8277179816305201
-0.2383564261086058
-0.0062904418517697
-0.04643508190195204
-1.840596173988994
0.02019810253630203
-2.189318495063014
0.4189029862919639
0.3299934088402202
-0.492451299270131
0.4704773267783709
0.4832834600163264
0.8109213981432766
-0.1407538828081382
0.6218160616254678
0.1892835116734812
0.04644837334324493
0.2343065326238991
-0.2179713502895375
0.3592224094807492
0.5526084333755769
-0.3001633382777604
-1.644315898234114
-0.462171808948114
0.1348149490250306
0.4270192395160584
-1.227714795561039
-0.2107427841773059
-0.771647084120608
0.9428953321387413
-0.7619789003157397
1.040165153210985
-0.478807848207101
-2.408099965039772
-1.562649335714299
-0.07361826458417826
1.989170621272273
0.6511058401395906
1.86272941795162
-1.335156738766972
0.2782831697639983
-0.5875634550504433
-1.381468796996052
-1.052830955746425
-2.66849244537429
2.964150897848587
-0.2981570368896719
-0.8517041900351541
0.09448843891719091
-1.690985070076342
-0.1123690449226899
-0.5363905095174628
1.189658617463833
-1.278699881700197
0.2340267387778291
1.110850683420324
0.1833772786064375
-2.053505841908492
0.5114414051664082
-1.096241928774348
1.13805209695265
-0.6163176297820072
1.105136347735702
1.626776578423363
-0.3895864721834704
0.05904579383309754
-1.039683244039406
-0.8774906936268347
0.3907420119724042
0.02958122265437774
0.1792901487176191
0.3457013133777407
0.2103962295827479
-0.1577640183594778
-4.077229418384353
-0.773606488690581
-0.3460024467960908
-1.09234430127725
-0.8750990719741973
-1.727638175126857
1.047517972333378
-0.3874419560438958
-0.1301235205508667
0.5662669593375013
-1.198420163924542
1.182861068160596
-0.2657389942224525
1.024852287233217
-0.13294747865986
-0.4297360446912144
0.6496022510918349
-1.491694781602247
-0.08878261988997643
-1.325308664294055
-0.5784975707185338
-0.7800394783621444
-0.6273502981802693
0.9385523450725952
0.02180976456331907
-0.5314383823614099
-0.3814010643735932
-1.3005791134385
2.382082804498571
-1.822677082889857
-0.01008558890995631
0.5186069786529005
-0.6621441534924404
0.8893801744158102
-1.476897344169181
0.4824382556238867
-1.37487499740226
-1.19974735174526
3.442231781939661
-0.2044716441196919
0.3471297008458802
-1.361315727205113
1.279965059780764
-0.5954856053482899
1.127943950629773
-0.8079561006014623
-0.8412842273882561
0.1787326503642618
-0.2908902927522665
-0.4181221360505091
-0.920579929556099
0.004431269066800342
0.07035081108346285
1.700316187092075
0.1054036283048845
-1.444753016468221
-0.5540452152358831
0.4606602637186146
0.9973940692281391
1.051557507495196
1.797555102145965
1.199473954698633
1.259430875594292
-1.207656444839868
0.1487288096017665
-2.382342874637434
0.06988160392685962
-0.5938694865976951
-0.5606376205338287
0.7154874297879346
0.6350657994240043
-0.7350558245403152
-0.7966043132949296
-1.758517984213232
-1.552446247810442
0.8158088606204112
-0.335680837998877
-0.3125491405596613
0.4986941336346958
0.1918369782053913
-0.6499832559950882
0.1238463892706308
0.2429854635965007
-1.381938889101603
1.078558733158639
1.723046629818418
0.09405084491855699
-0.01955380753010291
0.1090224411135854
-0.7003174776542717
0.9409181306121966
0.9409213827658485
-1.420104069799861
-0.08445343284803612
0.1250207702239128
0.8483545026362584
-1.150154777461998
-0.11891635750042
-0.02901094872395572
-1.086977347999636
-0.1255256547477208
1.574400274870204
0.6453786179293246
-0.05821261208582691
0.01000288334005369
0.4428220554053453
0.3273844626570535
-1.067946498117844
0.0993900622667513
-0.5904451097683485
-0.6838223526172927
0.9145986348160691
-0.730728624029863
1.873784401441522
-0.2327349283598778
0.1016709151514005
0.8332958893435044
-0.1552962549321797
0.147473788499339
0.5721090210310389
1026
767
13
2
1000
10
254
1026
1
262153
3
lox
526
10000
0
0
0
0
0
0
0
0
0
0
0
0
0
0
0
0
0
0
0
0
0
0
0
0
0
0
0
0
0
0
0
0
0
0
0
0
0
0
0
0
0
0
0
0
0
0
0
0
0
0
0
0
0
0
0
0
0
0
0
0
0
0
0
0
0
0
0
0
0
0
0
0
0
0
0
0
0
0
0
0
0
0
0
0
0
0
0
0
0
0
0
0
0
0
0
0
0
0
0
0
0
0
0
0
0
0
0
0
0
0
0
0
0
0
0
0
0
0
0
0
0
0
0
0
0
0
0
0
0
0
0
0
0
0
0
0
0
0
0
0
0
0
0
0
0
0
0
0
0
0
0
0
0
0
0
0
0
0
0
0
0
0
0
0
0
0
0
0
0
0
0
0
0
0
0
0
0
0
0
0
0
0
0
0
0
0
0
0
0
0
0
0
0
0
0
0
0
0
0
0
0
0
0
0
0
0
0
0
0
0
0
0
0
0
0
0
0
0
0
0
0
0
0
0
0
0
0
0
0
0
0
0
0
0
0
0
0
0
0
0
0
0
0
0
0
0
0
0
0
0
0
0
0
0
0
0
0
0
0
0
0
0
0
0
0
0
0
0
0
0
0
0
0
0
0
0
0
0
0
0
0
0
0
0
0
0
0
0
0
0
0
0
0
0
0
0
0
0
0
0
0
0
0
0
0
0
0
0
0
0
0
0
0
0
0
0
0
0
0
0
0
0
0
0
0
0
0
0
0
0
0
0
0
0
0
0
0
0
0
0
0
0
0
0
0
0
0
0
0
0
0
0
0
0
0
0
0
0
0
0
0
0
0
0
0
0
0
0
0
0
0
0
0
0
0
0
0
0
0
0
0
0
0
0
0
0
0
0
0
0
0
0
0
0
0
0
0
0
0
0
0
0
0
0
0
0
0
0
0
0
0
0
0
0
0
0
0
0
0
0
0
0
0
0
0
0
0
0
0
0
0
0
0
0
0
0
0
0
0
0
0
0
0
0
0
0
0
0
0
0
0
0
0
0
0
0
0
0
0
0
0
0
0
0
0
0
0
0
0
0
0
0
0
0
0
0
0
0
0
0
0
0
0
0
0
0
0
0
0
0
0
0
0
0
0
0
0
0
0
0
0
0
0
0
0
0
0
0
0
0
0
0
0
0
0
0
0
0
0
0
0
0
0
0
0
0
0
0
0
0
0
0
0
0
0
0
0
0
0
0
0
0
0
0
0
0
0
0
0
0
0
0
0
0
0
0
0
0
0
0
0
0
0
0
0
0
0
0
0
0
0
0
0
0
0
0
0
0
0
0
0
0
0
0
0
0
0
0
0
0
0
0
0
0
0
0
0
0
0
0
0
0
0
0
0
0
0
0
0
0
0
0
0
0
0
0
0
0
0
0
0
0
0
0
0
0
0
0
0
0
0
0
0
0
0
0
0
0
0
0
0
0
0
0
0
0
0
0
0
0
0
0
0
0
0
0
0
0
0
0
0
0
0
0
0
0
0
0
0
0
0
0
0
0
0
0
0
0
0
0
0
0
0
0
0
0
0
0
0
0
0
0
0
0
0
0
0
0
0
0
0
0
0
0
0
0
0
0
0
0
0
0
0
0
0
0
0
0
0
0
0
0
0
0
0
0
0
0
0
0
0
0
0
0
0
0
0
0
0
0
0
0
0
0
0
0
0
0
0
0
0
0
0
0
0
0
0
0
0
0
0
0
0
0
0
0
0
0
0
0
0
0
0
0
0
0
0
0
0
0
0
0
0
0
0
0
0
0
0
0
0
0
0
0
0
0
0
0
0
0
0
0
0
0
0
0
0
0
0
0
0
0
0
0
0
0
0
0
0
0
0
0
0
0
0
0
0
0
0
0
0
0
0
0
0
0
0
0
0
0
0
0
0
0
0
0
0
0
0
0
0
0
0
0
0
0
0
0
0
0
0
0
0
0
0
0
0
0
0
0
0
0
0
0
0
0
0
0
0
0
0
0
0
0
0
0
0
0
0
0
0
0
0
0
0
0
0
0
0
0
0
0
0
0
0
0
0
0
0
0
0
0
0
0
0
0
0
0
0
0
0
0
0
0
0
0
0
0
0
0
0
0
0
0
0
0
0
0
0
0
0
0
0
0
0
0
0
0
0
0
0
0
0
0
0
0
0
0
0
0
0
0
0
0
0
0
0
0
0
0
0
0
0
0
0
0
0
0
0
0
0
0
0
0
0
0
0
0
0
0
0
0
0
0
0
0
0
0
0
0
0
0
0
0
0
0
0
0
0
0
0
0
0
0
0
0
0
0
0
0
0
0
0
0
0
0
0
0
0
0
0
0
0
0
0
0
0
0
0
0
0
0
0
0
0
0
0
0
0
0
0
0
0
0
0
0
0
0
0
0
0
0
0
0
0
0
0
0
0
0
0
0
0
0
0
0
0
0
0
0
0
0
0
0
0
0
0
0
0
0
0
0
0
0
0
0
0
0
0
0
0
0
0
0
0
0
0
0
0
0
0
0
0
0
0
0
0
0
0
0
0
0
0
0
0
0
0
0
0
0
0
0
0
0
0
0
0
0
0
0
0
0
0
0
0
0
0
0
0
0
0
0
0
0
0
0
0
0
0
0
0
0
0
0
0
0
0
0
0
0
0
0
0
0
0
0
0
0
0
0
0
0
0
0
0
0
0
0
0
0
0
0
0
0
0
0
0
0
0
0
0
0
0
0
0
0
0
0
0
0
0
0
0
0
0
0
0
0
0
0
0
0
0
0
0
0
0
0
0
0
0
0
0
0
0
0
0
0
0
0
0
0
0
0
0
0
0
0
0
0
0
0
0
0
0
0
0
0
0
0
0
0
0
0
0
0
0
0
0
0
0
0
0
0
0
0
0
0
0
0
0
0
0
0
0
0
0
0
0
0
0
0
0
0
0
0
0
0
0
0
0
0
0
0
0
0
0
0
0
0
0
0
0
0
0
0
0
0
0
0
0
0
0
0
0
0
0
0
0
0
0
0
0
0
0
0
0
0
0
0
0
0
0
0
0
0
0
0
0
0
0
0
0
0
0
0
0
0
0
0
0
0
0
0
0
0
0
0
0
0
0
0
0
0
0
0
0
0
0
0
0
0
0
0
0
0
0
0
0
0
0
0
0
0
0
0
0
0
0
0
0
0
0
0
0
0
0
0
0
0
0
0
0
0
0
0
0
0
0
0
0
0
0
0
0
0
0
0
0
0
0
0
0
0
0
0
0
0
0
0
0
0
0
0
0
0
0
0
0
0
0
0
0
0
0
0
0
0
0
0
0
0
0
0
0
0
0
0
0
0
0
0
0
0
0
0
0
0
0
0
0
0
0
0
0
0
0
0
0
0
0
0
0
0
0
0
0
0
0
0
0
0
0
0
0
0
0
0
0
0
0
0
0
0
0
0
0
0
0
0
0
0
0
0
0
0
0
0
0
0
0
0
0
0
0
0
0
0
0
0
0
0
0
0
0
0
0
0
0
0
0
0
0
0
0
0
0
0
0
0
0
0
0
0
0
0
0
0
0
0
0
0
0
0
0
0
0
0
0
0
0
0
0
0
0
0
0
0
0
0
0
0
0
0
0
0
0
0
0
0
0
0
0
0
0
0
0
0
0
0
0
0
0
0
0
0
0
0
0
0
0
0
0
0
0
0
0
0
0
0
0
0
0
0
0
0
0
0
0
0
0
0
0
0
0
0
0
0
0
0
0
0
0
0
0
0
0
0
0
0
0
0
0
0
0
0
0
0
0
0
0
0
0
0
0
0
0
0
0
0
0
0
0
0
0
0
0
0
0
0
0
0
0
0
0
0
0
0
0
0
0
0
0
0
0
0
0
0
0
0
0
0
0
0
0
0
0
0
0
0
0
0
0
0
0
0
0
0
0
0
0
0
0
0
0
0
0
0
0
0
0
0
0
0
0
0
0
0
0
0
0
0
0
0
0
0
0
0
0
0
0
0
0
0
0
0
0
0
0
0
0
0
0
0
0
0
0
0
0
0
0
0
0
0
0
0
0
0
0
0
0
0
0
0
0
0
0
0
0
0
0
0
0
0
0
0
0
0
0
0
0
0
0
0
0
0
0
0
0
0
0
0
0
0
0
0
0
0
0
0
0
0
0
0
0
0
0
0
0
0
0
0
0
0
0
0
0
0
0
0
0
0
0
0
0
0
0
0
0
0
0
0
0
0
0
0
0
0
0
0
0
0
0
0
0
0
0
0
0
0
0
0
0
0
0
0
0
0
0
0
0
0
0
0
0
0
0
0
0
0
0
0
0
0
0
0
0
0
0
0
0
0
0
0
0
0
0
0
0
0
0
0
0
0
0
0
0
0
0
0
0
0
0
0
0
0
0
0
0
0
0
0
0
0
0
0
0
0
0
0
0
0
0
0
0
0
0
0
0
0
0
0
0
0
0
0
0
0
0
0
0
0
0
0
0
0
0
0
0
0
0
0
0
0
0
0
0
0
0
0
0
0
0
0
0
0
0
0
0
0
0.9863729446583133
0.9348670472318573
0.998179197922106
1.03110054031799
1.000481717513791
1.038277551850387
0.9681604012144025
0.9802024579194077
1.01910399179804
1.002311868109431
1.01561111374011
1.027920675910664
1.027293819660033
1.023659414520792
1.044422304504814
0.9951061057244357
0.9943970048186828
1.011560146910878
0.9770778867830687
0.9613004168773849
0.9734164273163081
0.970255316361087
0.9860818797976406
1.02341710454986
1.046576061960582
1.035125165719
1.004638535208868
1.009807620241358
0.9903862450416462
0.9770377385079876
0.973728169265218
1.012747913503188
1.017296577800872
0.9573802721778654
1.063936884691522
1.059531739557261
0.9650821690116037
1.030542293247732
0.9849735420563623
1.016440221952907
1.015687041794083
0.808658720525849
0.6759200389637765
1.020314158886643
1.037498349466932
0.9678810132522804
0.9629447927676
0.9272422460635704
1.024285731935666
1.014948182974613
0.886826189546855
0.9842948912510584
0.9836553148653591
1.038904534104739
0.971324589511414
0.9652240153887313
1.004886888190256
1.014722719040529
0.9743140114957388
1.004857001334899
0.9582228502380629
0.9472921956169719
1.030583701951379
1.046266363386569
1.020243456077141
1.048047600405348
0.9338667569722627
1.037980046621468
0.9858953701660541
0.9984037577442879
0.9399613365962207
1.048834350657752
0.9706925779037132
0.9625039888619459
1.043951526325841
1.009197155534551
1.012478124529986
0.9794439426766953
1.012776521773588
0.9640513461157407
1.061419655397309
0.9961201448957127
0.9940769389352502
1.030249325923899
1.073920274585547
1.009689058055933
1.048549032529073
0.9393175714106663
0.9497172046700887
0.9808601210440003
0.9640542111335906
0.9551751284955304
0.9630244293856848
1.015335687385433
1.017254604291402
0.8742168973300519
0.9829006358156245
1.027769582786698
0.9420917683428487
1.011564133545754
1.038136695840478
1.000008698930735
1.039641714130244
0.9644426497993696
1.039006896163946
1.048430856848068
0.9512014160014144
0.9944274529007933
1.014921177941224
1.041830935782948
0.9517410746570908
1.004753450589272
0.9991516463130103
1.010100293960858
0.9930710631389211
0.9926969743788855
1.004004592051754
1.004046723913635
1.034538720985004
1.05981736278905
1.051588959724867
0.979414776614702
1.001775437891889
1.032177391985935
0.9682222657302626
1.056793988594678
1.018391765993164
0.9400182854571751
0.9908988187220129
0.9745197546091638
1.043632031196041
0.9907096834845025
1.026129935261903
1.009552698150306
0.9789491156488543
0.975836779393167
1.019348448045123
0.9987174115741788
1.045701122826052
1.016488855810318
0.9712755061241987
1.028869768494619
0.9513489340235204
0.9944783526672091
1.010570523410946
0.9761472894175504
0.9869049087774644
0.849941409223354
1.005251927888553
1.014571199852681
1.03720239160776
1.005061044024992
1.016454091616271
0.9666026888052753
1.016758375631662
0.9672364684167413
0.9850427324544041
1.014408135690642
0.9254259486763935
1.011101201668446
0.6955026600797866
1.002282760777663
0.9763500612976305
0.9324110592347028
0.9883880050350355
1.029900651490305
1.017664199607784
0.9257514204041245
1.006937701920242
0.9445890811370941
1.025260406129723
0.9505111980616592
0.9807855085600129
1.065642680062519
0.9336583462504463
0.9481649048449111
1.01084675852485
1.005118304118387
0.9845247427096885
0.9187040831891442
0.9973079329591129
1.000609338949887
0.9705071196017243
1.018828938919961
1.004735986540013
1.042986680770527
1.065534767122103
0.9786308427108956
0.9276459079202526
0.9837893177745074
0.9778134989075485
1.054177410905096
1.012876873804219
0.9981208562774353
0.9442703217103903
1.029769338541837
1.013320541206301
0.9944643921484209
0.9351532283532311
0.9806315725555295
1.027813365366639
1.009161241934662
1.045133938139054
0.9901997742157288
0.81771749729277
0.7867453038658946
1.054270362858842
1.029709857185567
0.7330712947107554
1.00153449517234
0.9953999893717701
0.9955915056928213
0.9112295366474109
1.02595462371855
0.918444143192875
0.9773527728610164
0.9511150591806018
1.011846827454573
0.8536761863370796
0.9582078560125959
0.924816361424061
0.9595705148787728
0.9087312189069868
0.926079893773057
0.9956467103217637
0.8803281082743842
0.9902021993252721
0.9913530769580846
1.016231788376848
0.938950627425523
1.061821486850167
1.018559596401226
1.003181467514325
0.9837792814894628
0.8940491240485954
0.9913924424771682
0.9955449402737252
1.061368278337435
1.005199569194045
0.9503426686143781
0.9876031964432154
0.9522528792027214
0.9803161081538442
0.9959487247532181
1.021722116346512
1.029196604268071
0.9758149480396962
0.9519110581238288
1.022711188640507
1.011154469225868
0.9728075707958269
0.9391277562374752
1.106612294264528
1.003761015003334
0.9812336313690839
1.037107335133199
1.045183494583019
0.993012255169736
0.9910049400535158
0.9481889224819645
1.051532370935293
1.017245269700076
0.9504472063587983
0.8614979474299609
0.9651423916544714
1.015207420729325
0.956226532231585
1.051709262518141
1.010934810578574
0.9628554019878871
0.9791114128488326
0.9754601806078753
1.02492413017597
0.9935139778346124
0.9711817726231952
1.065029344886013
0.9904474577069605
1.012458182284412
1.015555810957747
1.050654370626052
1.015132903821962
0.9632251813101634
1.013675051140942
0.9931567931588209
1.015277528694239
0.8638419301609312
0.9695503559482838
0.9539579520215996
1.015597525573345
1.052737381482899
0.9629920748957412
0.9933716782162965
0.9733182970924363
1.034631773254858
1.017577348373609
0.9683890580776423
0.9965327407445876
1.022261683742991
0.9771281494048062
1.021140711063892
1.041201225346226
0.9975053366032509
0.9612336127150889
0.883374122221285
1.035541949296771
0.9481710124626215
0.9961173618584497
1.03923003978428
0.961923987161666
0.9973255197912346
0.9823884512304082
0.9894794911614322
1.016773334573886
0.9763199334213716
1.053948684032065
0.9825002985989402
0.887280649786156
1.013804497198476
0.995213805705464
0.978187555224267
1.022018006393636
1.042908089814313
0.9704783382990646
0.9723608898422632
0.9989504402816691
1.014933203836281
1.00737319835855
0.972703706241603
0.9782186510951506
1.034740036671165
1.027440414401066
1.03438257503228
0.9812279936813543
1.055676071951325
1.021909454307585
1.001123058187302
1.054949569472365
0.9953797267390433
1.04949262436453
1.004883387740443
0.986896194682536
0.9541073297397592
0.9994991453541883
1.006291430656506
0.9749609208532514
0.9425756272456659
1.02492512748896
1.035216733589588
0.9565602300499713
0.9853239395699833
1.010913927547469
1.033305596907145
1.041625731075
0.9986681127371131
1.006944514608201
1.022705249483277
0.9670299427666579
0.9883649331497197
1.009559375125566
0.9824219285089693
1.024372827776155
0.7409370369154995
0.9645022360928273
0.9374886800144104
0.9980906059536073
1.004983830914593
1.038912485388446
1.042486707421452
0.9808847494375624
1.025771506339024
0.9726684866239206
0.8597189147268185
0.9839615892355781
0.956045934066463
1.01157588306181
0.9951596427345268
0.9697624250237019
1.026856311288899
1.057555709753604
0.9542852839419615
0.9132875186940362
1.03682852191081
1.048635429220411
1.006959101876868
1.009396471108118
0.9732670523065636
0.984093911332162
0.9712152086739994
1.007007913151989
0.9511174170506452
0.9386241340799872
1.019712114394052
1.080475539422866
0.9731669870127523
1.028350492479625
0.9681978447621512
1.108606580103899
1.00813057582377
0.9761026080792691
0.992433167762981
0.976333914100223
1.012624511596565
1.032664754241758
1.019506889629654
1.014728863264159
1.070640965855626
0.9565250567192621
1.052911267148209
0.9817304254761561
1.01856860708227
0.9871347744983052
0.6661652157294975
1.066248683726752
1.030085896892393
1.002248808743087
0.9746123397071835
1.041873696437159
1.066025278925874
1.05885014162876
1.021250769682951
1.045755264506404
0.9817588846728782
0.9571963957223949
0.9537005475493217
0.9707891865390027
1.026438960289116
1.02200649699902
0.9209249047558984
0.9900516911127809
0.9921074744053235
1.019242426260274
0.9544412074907198
1.022655203996436
0.9198636518396454
0.9536693492781876
0.9997043498563605
0.9728715062067275
0.957095973301739
0.984041499167627
1.057732115990632
0.9745455652216836
0.964068433948419
1.004634038069973
0.9938837025831607
0.9663234824149766
0.9658144872376945
1.002866851916337
1.01668020854918
0.9698740960089817
1.056593137750549
0.9102410506510201
0.9233873564465561
0.969191926301665
0.9823473295958773
1.028324451816201
0.931633056140277
0.9870915478038635
0.9716748850543728
0.9663517013773764
1.044177260176812
1.002905212205983
0.9660035970468018
1.004726937852812
1.001868912409819
1.011543456433102
1.015598020077761
0.9978464859050753
0.9751318977618793
1.03777196404756
1.005163938379487
0.8739142925608953
1.036968173463965
0.9897097924037188
0.9922669624903421
0.9640219254596524
0.9667544721641782
1.035524206488058
1.013837939505288
1.006606129899239
0.9902799191533939
0.9752363310542881
0.9813107527508625
0.9795645828083274
1.024475840975004
0.8072955015153483
0.912441669937158
1.029198632078402
1.040007466885157
0.9746467043837013
0.9916471051878344
1.058505088087935
0.98708393914403
1.014312904804252
1.047930240128568
0.9138607564438925
0.9685084321894915
0.8682404412519891
1.01273334603315
1.004560933482406
1.014047519455312
1.01137890902221
0.9884525004254775
0.9797314833209172
0.9440336701838664
0.9954933178324668
1.006892339808711
0.9920169816182325
1.020854869872577
1.036914313274292
0.938465775525457
0.9864775435860852
1.044816508733471
0.9634769810064479
1.032359585194939
1.014622162873505
1.030320400307269
0.9790810618690344
1.015839900596601
1.003304762941376
0.9531529174824923
1.057892702281936
0.9833623407879449
1.023064144331778
1.025408303429538
0.9855785882319469
0.9776004717122757
1.019596206474737
1.075450191522627
0.9715505853435185
1.048291883697001
0.9737514224555043
0.9726542854229469
1.009381591028641
1.010730062310937
0.9392845757702681
0.9867540830350501
0.9848694507907245
1.002945035040244
1.020403579200378
0.9259210027147343
0.9303460456316165
1.011807854098713
0.9886827510163191
0.894572429405861
0.8551151491868554
0.9716870296312061
0.9761158101980709
0.9856749581468883
0.8865379620119962
0.9499788488175078
0.9607586680895568
0.9598837316145373
1.028629930944226
0.9770989265325067
0.9869124551686996
0.9849760113512753
1.007295965411728
1.023674235004138
0.9781267807242857
0.9013000075797986
1.052896810986016
1.013513949297434
0.6672785000170283
1.075528408776631
0.9835000480341012
1.011830307284753
1.030217911465131
1.036420719268693
0.9740479877471494
1.03722754324817
1.070650413654342
1.001009922308755
0.9795712305782012
1.007669317283914
0.9778374162015455
0.9730679088918043
0.9460109955880494
1.073279525805374
1.041096812848747
1.010100527047154
0.972110066541769
0.9766945514048745
1.077344177426365
1.030826761769036
1.019524063384877
0.9663292523457655
0.8081383039560285
0.9545668707197347
1.033568517368532
1.081854081717681
1.00656705738046
1.066468615773652
1.078053563576971
0.9853978077509746
1.001397810953866
1.046561664382126
0.975955441574304
0.977282454646648
1.048047473058707
0.9782664659325173
1.071757651133698
0.9215651292327748
1.034126666718578
0.7137081519099817
1.030823426118316
1.02418949784537
0.9546503563744937
0.7310501166702269
0.9645865266478238
0.9674447902838087
0.9438194352612083
0.8597337696936648
1.001797806348651
0.9956026969154372
0.9942071771361705
1.17520250819091
0.9926166919677178
1.025526596941931
1.041652366017423
0.8820850634558111
0.9886083969384354
1.035052770705934
1.05146370373257
0.9975250625917459
1.019831845136682
0.9324290652159707
0.9931912919104369
0.9659921988148872
0.9494142892687809
1.069191514696711
1.015595514282033
0.9627663588566922
1.056916549435806
1.064084678537577
1.003692061107924
0.5887448376439712
1.063459525238984
1.018954139644634
0.9544453030338675
0.7481065065126011
0.9522044244167946
0.9439976887299785
1.052186453884263
0.9981186674546053
1.025757511628278
1.072790913401906
0.9901689077780614
1.01845626989069
0.985649218783802
1.012428257583737
1.026241081363612
1.049330052040148
1.015276163149206
0.9626813340686908
0.9841787190184581
0.9413738659898194
1.014899267656427
1.058961646257424
0.9624567627393309
0.9904685187615285
0.7722597890086698
1.016263684898739
0.9678329123677872
0.9508465690875186
0.9967324853433114
1.048616260439775
1.050760243489911
0.9568866449901119
1.014687251439695
0.9319205593090725
1.003237774487415
1.012894133216895
0.9318932302955725
1.024613615958828
1.031477717182346
1.034902217077248
0.9893123715013108
1.046785485780873
1.016986640665161
0.9828563538848604
0.7396300137820255
0.9766810563731978
1.043450137511141
1.045686750473233
1.008978158303726
0.9887316311596209
0.9526338750826102
1.064874958040066
0.8937313816453711
1.001292981879749
0.9411794680486408
0.9957146556346808
0.701831390833043
0.9728572668037407
1.031338939893728
1.002585124879099
1.073096535477967
0.7623867178695652
1.057591010263459
1.000698559201978
1.009682377994352
0.9397389198067125
0.9625474783899545
0.9961879233863876
1.015449520700112
0.9824568190190714
0.9953779869320083
1.011300307398326
1.020555550285914
1.060346422025352
0.9612700598793166
1.01566603838551
1.050521861641852
0.9921403325422907
1.048417988820359
0.9922025424241897
0.9474749955472773
0.955397723057901
0.9433922452535596
0.9922941236798144
1.021964914512807
0.9532851464892155
0.9849643858467114
1.001658399453007
1.013870061117454
0.9966529618549793
0.9898057701429278
0.9486592420136922
1.030409038727566
1.066355847979013
0.9904274339607548
0.9691857552198563
1.019005890084049
1.052759716896606
0.8115317827571058
0.9363988975509266
0.9316479588367255
0.9790691179818019
1.030804395236133
0.9699820495542387
1.00462709216671
1.02408835677935
0.9787182266069351
0.7610864487582522
0.9722211742727042
0.9750479823084164
1.002755957673056
0.9860596020482554
1.054981599655271
1.006692094496106
0.9836733758440752
0.9802602827563061
0.9276624800631416
1.067677558210712
1.002275745582152
1.068162783337554
1.001542528530549
0.9849591995073774
1.018038848505289
1.011252410208113
0.8927151967596264
0.9900611890200359
0.9741390855196677
0.970014708667395
1.014151303410492
1.045855624591367
0.9827383686563786
0.9961087209573991
0.9951450434801064
0.9591489184959689
1.042295627214757
0.9573604270174189
0.9278294798339448
1.031282582259885
0.9924873589030454
1.002287300818509
0.9788332802690866
0.971717174182782
1.021191434135974
0.9739675943514066
0.9591110876137955
1.008856726929005
1.008196247348667
0.9713447534943194
0.9727749603445565
0.9791465543409955
1.034132473981477
0.9586221948526782
0.9987648870572543
1.011480277732627
1.012469056280604
0.9832606684236906
0.9888542979814566
0.7172517234635084
1.012502686176536
1.025421195670922
0.9524828222864998
1.022761881409742
0.9869834091037449
0.8418189322837598
0.9935470399425371
1.017114826390243
0.9534990371164145
0.9139162276683918
0.8630726743754995
1.021431593730795
1.014113674968676
1.001145626897944
1.000491434524444
0.9815572255720166
0.8566701511931846
1.004575495665554
0.9120618396246505
0.9953135514300148
1.011010612817808
0.9740955887708913
1.019037779085366
1.023285852214914
1.035047427710119
1.004291389555874
0.8664625505691013
1.002678784458733
1.009947266642037
1.015396775006972
0.9958362503486711
1.034960418270451
1.025889025183747
1.000187489810314
0.9555351267338873
0.9930411479626904
1.006067530803674
1.022525418797478
0.9707830262899325
0.9955024026113709
0.9771433445011378
1.038452567049746
0.7537370038350344
1.041772219788716
0.9930637796344588
0.9369547168471698
0.9602636098203785
0.9678851672266279
1.072259805078272
1.026018731909629
1.067477529649611
0.9353333911947804
1.003429774539982
0.9903462672075575
0.9671429119032967
0.9738926657333942
0.9277590277318041
1.107393179742066
0.9751681770231375
0.9647257287361233
0.9953418783087803
0.9569334439321818
0.9944791374431301
0.9919398860346429
0.9411680616738514
0.9628011508719615
1.015780559360625
1.037927942959002
1.004163670510004
0.9468867955885093
1.024188083955717
0.975351434189226
1.04079383024156
0.9894652327681194
1.040005272332888
1.060217479137251
0.9965805287184553
1.004223087167132
0.9699312650436066
0.9415095678750856
1.019731134559747
0.9977057271830946
1.013859760823374
1.020221986673508
1.016761838121293
1.002684848282641
0.8820785459647289
0.7919198947684881
0.9096107803722019
0.9746330166699145
0.9801332423350378
0.9225493670703511
1.032603445837822
0.9671311527603093
1.005710555609305
0.9998427634708871
0.9704715136856881
1.046376625135025
0.9944703079545464
1.037796933052921
0.9983457049966631
0.9892554829839567
1.029488510357788
0.7766905669755025
1.006330308016373
0.966990973957039
0.9881447546939545
0.9734215848921445
0.9888433001001021
1.038642194112678
1.008995650018057
0.9857424363895492
0.9747941851247578
0.9690211168381624
1.092769066197114
0.8781990674081068
1.008503571801119
1.023789511346911
0.9899044939150313
1.034120790447822
0.9625113773958311
1.021569191298926
0.9662118951809533
0.9735372584173468
1.353055228135325
0.9945223637466388
1.018762865373817
0.9674026990167951
1.047230725039291
0.9825472483713079
1.045807773356483
0.8565244588763103
0.968723747222748
1.014446294604105
0.9991318393590283
0.9927013521728426
0.9804811695955313
1.00129916130045
1.004343225905254
1.062822122509344
1.012824228080387
0.9644011608171938
0.9900512058992977
1.022571029591047
1.016701840034501
1.039246645321078
1.065343826876155
1.047154113329308
1.009144563099926
0.9541593708911404
1.012513768403653
0.8973888534634086
1.004863883574055
0.9898143693170877
0.9916854798792369
1.024891513904026
1.020099482851382
0.9783089871616859
0.9835225021297402
0.896122423227943
0.9597160527699545
1.032512086189215
0.9982364022803547
0.9993512096099364
1.000143121098189
0.999137165028336
0.9527938718951918
1.013559922313555
1.017212907348999
0.9459977390652315
0.9963610540315793
1.037001804326633
0.9936981429400105
1.007569520909575
1.012083626428477
0.9774465714961317
1.040421891107306
1.031138387091987
0.6974552909528345
0.996850482590197
1.012172154408548
1.035909642045141
0.971635749954224
1.004618211349217
0.995200229973352
0.9750779421565235
0.9404873648207157
1.05807925034581
1.028434766281598
1.00047132585711
0.9996915702847894
1.022157753186373
1.019087783101298
0.9490913888995868
1.014480576785419
0.987645417377835
0.9876289731729715
0.9907386656694379
0.9859868260193377
1.139136910927861
1.002120982568991
1.012042679009377
1.033791618740755
0.9994015277489695
0.9547896775254425
1.027499627333162
0.9982829591898905
0.9284170331985495
0.9974670947056076
1.044178485947586
1.000680444987561
1.054350778558986
0.9573504556055104
0.9776378135198165
1.027021777517474
1.003269342475205
1.022084845123404
1.066566957141812
1.038714932471851
1.036991458655119
1.054704632584172
0.9931558063128606
1.003636255533938
1.016774025857633
0.9736698815693553
0.965251085728967
0.9628284647320949
0.9583836604356529
1.00763618920131
1.035036919430942
1.066266773883273
1.049836550061657
1.007895330687475
1.013869942713145
0.9865027872018228
0.9679235253293682
0.9632048728071445
1.019083288513763
1.024472261877203
0.9405203200154016
1.09127339175242
1.085216297107902
0.9565800422438431
1.043301876096034
0.9789159366781895
1.023273591678772
1.030215123270394
0.7756120280242357
0.6162046118956342
1.028854446643969
1.053223439048921
0.961089600579577
0.9482402987741091
0.8990747619936241
1.034404120183245
1.020514243288278
0.8740280164060698
0.985991105171485
0.9958441982421037
1.055241429051297
0.9932897233880947
0.9554494949218885
1.013572936858889
1.020907760089279
0.9640202048936053
1.006877807495728
0.9524476285493395
0.9265987443022752
1.043362848982518
1.065804960065181
1.028649242909258
1.069257209091165
0.9081412934894519
1.053970581679698
0.9802073174009607
0.9978595680669278
0.920731596701538
1.069490040012701
0.9591124249840723
0.9476208519075938
1.071549290414035
1.02190412955163
1.01739998948052
0.9928388767335417
1.018075153686121
0.9497579345638367
1.087615238619384
0.9945511684503734
1.001722692263401
1.043094359876507
1.105693217792668
1.013680345766898
1.101413015460824
0.9214563077174306
0.9335229006027346
0.9731681144857613
0.9497631279911715
0.9374514987521222
0.9483364060534692
1.021682720498108
1.024411585681138
0.8416996500982241
0.9798898806566823
1.053257657808386
0.9194324177954464
1.016346639370887
1.054535787595518
1.000027921547257
1.060512211053621
0.9503408292121095
1.055391870286007
1.068900583603715
0.932052290775
0.9922070805598696
1.021142143890955
1.059437697915781
0.9387074240751654
1.008128348341651
1.000701042938437
1.014272500347798
0.9902716554352461
0.9897458850574463
1.005660844553299
1.005760076686589
1.049087392993955
1.084978350696847
1.074135450458106
0.995007003699676
1.002522547999273
1.045698812261902
0.9555688250417022
1.08331571583618
1.032561029705542
0.9390235334470363
0.997258295707604
0.9643774247317711
1.057215159277688
1.001687824894391
1.046950802046058
1.021625358836669
0.9704894814536105
0.96615092420365
1.027365577860348
0.9986670203431048
1.066066520728757
1.076301967001926
0.9718875848245389
1.040914307985297
0.9369072046575689
0.9942549681482425
1.014960436027172
0.9665832112925188
0.9829331907306468
0.8263213947123028
1.007416927795804
1.02059750691009
1.052918457610327
1.007150439613562
1.053655392785665
0.953314014883884
1.023826568603786
0.954193565741447
0.9790135840423784
1.020382234043786
0.9013524448554632
1.015690959324683
0.6102431286875761
1.003220650026757
0.9668674442618804
0.9107321556118199
0.9837448560819505
1.042379023395591
1.024976545396071
0.9799686224740786
1.009800251270639
0.9318128708208517
1.061828606288717
0.9536045702505478
0.9737995908205116
1.093731556548357
0.9087136006308495
0.9277909610922357
1.015336346966798
1.007260506268094
0.9782855269257998
0.898758800641025
0.9962207387473091
1.000874140809246
0.9588140771321213
1.026637444396128
1.006681823470398
1.061090481589055
1.093599573745287
0.9724396553858926
0.9307449423029155
0.9772686818122783
0.969083485135965
1.077848754001166
1.018209414024481
0.9973796611707072
0.9224394652199925
1.042484213101286
1.020170887171057
0.9923064589310868
0.9214459913171598
0.9728396806605799
1.085272180747361
1.052893646137084
1.064187285855111
0.9862335896210658
0.7705492967772003
0.732967685961197
1.077291162503139
1.042105313947663
0.670558331653851
1.00461415831353
0.9935583425157044
0.9940400836779379
0.8825004370028235
1.036863646801483
0.9134465462554746
0.9719078637097486
0.9318569666261297
1.028993961483635
0.8185297284845287
0.9606423978677511
0.8959849404399518
0.9435453135225288
0.8915587845619846
0.9020829533641279
0.9941053509714067
0.84954948324778
0.9862554899002574
0.9878551316339682
1.022947573671729
0.9417789455310612
1.088193332823482
1.035822646605298
1.004508232129421
0.987463332742767
0.8594757702086327
1.006833391021979
0.9957697874446302
1.094570865317743
1.007353081747445
0.9312116155557872
0.9828636347163676
0.9334315748237261
0.9723980806881464
0.9943297421214999
1.030753611162456
1.041374982930346
0.9661455132368217
0.9403730063385947
1.032160760288194
1.015768056692244
0.9643673182064915
0.9153594778644386
1.137708229246269
1.032844663036417
0.9736842572556977
1.056664274901187
1.06423237481478
0.9901891372134908
0.9873734196773963
0.9668162129923036
1.071797738197677
1.0243858755368
0.9513026476006793
0.8554451635542617
0.9523318310251343
1.021499225824674
1.022445061716212
1.073634952060654
1.018813980583342
0.948106503929838
0.9707219119994045
0.9818644989930658
1.035980805135524
0.9909004527244148
0.9597325424701704
1.092812223125405
0.9872310840965187
1.019088725720507
1.022806143941984
1.072129648061687
1.021389863530688
0.9486357520417411
1.019360160890974
0.990390136770674
1.021594165068654
0.8670247616885918
0.9573925390328697
0.9357911676008612
1.02204352519037
1.075372058025674
0.9541759897541889
0.9992748046231884
0.9825862280243882
1.04911964820455
1.024931369947556
0.9557928720555375
0.9973763686765867
1.031516896628509
0.9679571728340919
1.029912819536816
1.058528855134982
0.9965131732251529
0.945858772069568
0.8521054021201149
1.051594475888869
0.9278183486226614
0.994557400350834
1.059912029689267
0.9468228682477737
0.9962642799982446
0.975298096716647
0.9852987941418457
1.02372784190411
0.9674387202482909
1.083493946003819
0.9917134051032772
0.8923658229754433
1.032122982518671
0.9932874796458111
0.9694664506949471
1.031192246192854
1.061036695152949
0.9587129965275264
0.9613268971325629
0.998543960045655
1.02138516919057
1.010874074102051
0.9629426125343734
0.9897309162357177
1.052600766606743
1.040744751530222
1.04877637492
0.9737042799842628
1.079301677945576
1.031016745770618
1.003356151426859
1.078270969186581
1.002397487479336
1.071173292420045
1.006905215241744
0.9816110610336479
0.9359889277078561
0.9993384562641542
1.009010024206728
0.9730579169900931
0.9200916011503996
1.035295869339006
1.049984509295906
0.9411465762229496
0.9892636717085428
1.024812556418496
1.047238562502615
1.05915717764464
0.9981333035579796
1.036857165240914
1.032134106617316
0.9539088524915992
0.98366379675634
1.034547555561759
0.9834458209599033
1.034516534988043
0.6759287428847394
0.9504106041028245
0.9355101718903633
0.9999451216593717
1.007046693087569
1.05525629593302
1.060383851278903
0.9732088170399161
1.038992378765277
0.9617360637152741
0.8617026777348473
0.9789836555150828
0.9598644557786637
1.016364782594498
0.9932001757824453
0.9578022658062441
1.038088615721398
1.082021520972611
0.9531771921488061
0.9329271523386589
1.052284168653204
1.080780813502279
1.009831629972813
1.013275125437547
0.9625803634378806
0.9777179185152657
0.9597423050950754
1.01749833216841
0.931888134680402
0.9257543958702421
1.02788670161352
1.100624886296583
0.9624415227576705
1.040241101522004
0.9555220664010954
1.173563948841065
1.011487843453877
0.9685821431748227
0.9893751457671784
0.9668492520291009
1.017835444251224
1.046479542679292
1.027655819310019
1.025350820426463
1.101716802053459
0.9393364684739974
1.075327574352284
0.9743794273510726
1.026278339888836
0.982138447036048
0.59684794034262
1.094599077790223
1.058316081007107
1.003192976516033
0.9644473486834859
1.059482832947911
1.096395240769602
1.086905339784929
1.03007260943421
1.065088274118993
0.9744373099886452
0.9403380556520728
0.9354422042555819
0.9591286465073524
1.037470002049065
1.031151572630627
0.8904737895963468
0.9915590934145939
0.9889255789962152
1.065201534522734
0.9533535251614927
1.032081330650868
0.8917860416438735
0.9353963087222787
1.029228481782932
0.986121362396952
0.9571838509252198
0.977612473809039
1.082275271968284
0.9812610820810377
0.9498160898147039
1.006548553666061
0.9914115157253776
0.9627478677463072
0.9522841213814509
1.004134899383341
1.023595025266414
0.9763969253754513
1.08063755070557
0.9020940941260728
0.8938354968244309
0.9568955505087331
0.9752640732950588
1.042997860199891
0.9187633952418636
0.9819013438730249
0.9603488270722413
0.9529641555818916
1.078528123702748
1.007200916254971
0.9524886230802018
1.006718430342659
1.003104542911777
1.016325024721362
1.030681347804396
0.9970029735629783
0.9651842012447558
1.053820123913376
1.007314860350053
0.9409098766365954
1.052499967322133
0.9855594192878305
0.989153404129879
0.9497390944574507
0.9616347764993886
1.074861728788945
0.9623851161315397
1.009336958318529
0.9947586196921444
0.9653415242020066
0.9738285005558274
0.9713631080939639
1.034659675196662
0.7641633496328343
0.8974492537682054
1.041394490796965
1.057546197215401
0.9734459067191233
1.008438067007497
1.089097484014677
0.9819024679446932
1.047585972752398
1.068176868395717
0.9128083224773116
0.9688546167023463
0.8290150599889907
1.018007222008986
1.008135288842725
1.020687906742602
1.016096151105391
0.9838038046344423
0.9863999364438018
0.9220939631833787
0.9938102109905593
1.009737586795097
0.9937579420146397
1.029678203838656
1.052424167241505
0.9441329737835163
0.9820115193106705
1.063821525898127
0.9505201248963364
1.045977872232929
1.020671099331459
1.050708764031734
0.9713830929396881
1.022396204632346
1.004689822725018
0.9346685361606792
1.088978155501609
0.9766888264668747
1.033680332521028
1.036020193323986
0.9797975143266117
0.9686013048367667
1.036708144944739
1.119959044400611
0.9601775330866434
1.068692608867717
0.9634065911881073
0.9617038166182906
1.013247177240527
1.048491542761923
0.9155804840135963
0.9815863969194283
0.9787691806287213
1.004163181492752
1.031728447335105
0.9409599865402835
0.9093215911246998
1.019692729260073
0.9880276326708268
0.8549213912224728
0.8434717226902797
0.9603629689970016
0.9665481508056969
0.9800065980239459
0.8653790529304582
0.9302848814581036
0.9452007729091166
0.9439775246141564
1.046595677514662
0.9679464872652089
0.9816336324607562
0.9789373730019302
1.010308600692664
1.048089690703292
0.9693475210137752
0.8875212598032333
1.075320994540876
1.019110999951313
0.6019191068550253
1.108027005285948
0.9797532878065695
1.016723737316347
1.042837100697657
1.052390679582602
0.9636634596604546
1.052853432962132
1.080220947067263
1.001441192842568
0.9766288524537342
1.010834516295038
0.9690753337625231
0.9961111666241422
0.9252680590951603
1.104780064135649
1.061212662562408
1.0142824980733
0.9609704547635881
0.9673562203221451
1.116669676639846
1.045987231160772
1.028613631799569
0.9529166427705204
0.7615821269453065
0.9366741321883379
1.049014972381499
1.15571656117576
1.009144376987067
1.106773038814888
1.117702480810463
0.9795269588252214
1.003934310860723
1.066219794589536
0.9663383501943766
0.9701878061808308
1.080987706617595
0.9909851509515279
1.10266035797884
0.8928362985730556
1.058373306377784
0.6534713991313191
1.043721158008444
1.034267320883098
0.9563739180929625
0.6743149078661282
0.9504892815302499
0.9544697288980483
0.9218094552273387
0.8250671490536172
1.002564236061878
0.9938341626934993
0.991870806933712
1.194523605236317
0.9896323255116475
1.036156251203165
1.059195545562659
0.8645630703819405
0.9840034399575187
1.049736921790354
1.081832330326479
0.9965247046265008
1.035445967507899
0.9176322650843164
0.9911010383286927
0.9524656644279335
0.9295176610619229
1.09881733897546
1.022053925645672
0.9480423474453574
1.081133679737984
1.087089545927346
1.005415739898932
0.5215978317805531
1.090558895264764
1.037478867153383
0.9364521047477262
0.6863194262429272
0.933583681940353
0.9220488218872144
1.074696314345468
0.9973724346193495
1.036487145870934
1.104057143185858
0.9924495712931367
1.03001027949049
0.9799224104345702
1.017574018645304
1.042918649054851
1.070198480185863
1.021637905833379
0.9478816460165294
0.9778174233079499
0.9191679960799264
1.021085216080879
1.114794736516576
0.9577285928053123
0.9866166560175952
0.717417356669696
1.023001847289459
0.9550668438384109
0.9315345479778872
0.9954182948622217
1.069164858992617
1.073022186904604
0.9398261037442742
1.020783377293906
0.9133923436057524
1.017357981137053
1.01825124429047
0.9054456661870612
1.039115877423344
1.044761393717951
1.049974993696577
0.9849959854064648
1.066556505133849
1.024030032517183
0.992763808787392
0.6839898914411013
0.9673321473994031
1.062799812712949
1.065967346297042
1.012774053631747
0.9841838283103457
0.9359175711240765
1.092620660064812
0.8733393410926676
1.001865431294404
0.9182040340686402
0.9939963491522031
0.6411793725982957
1.038975933611909
1.044447619490233
1.003671032142847
1.104482924394181
0.7059718013508319
1.082116305372542
1.001007307791694
1.013792174942543
0.9162474850237943
0.9476793234637415
0.9946813900154705
1.021846101387223
0.9754193971844716
0.9935343952782304
1.037194421968574
1.029120220283838
1.086151211047959
0.9462795012090063
1.032892205652143
1.073087135675872
0.9890030174274075
1.068889773087341
0.9890727595407736
1.004695037123718
0.9393205742912486
0.9212838889257006
0.9891773474785972
1.03113135507547
0.9348509473645292
0.9789005652627771
1.002369941747643
1.019608655162269
0.9953246125544095
0.9856790739760217
0.9289861585454053
1.043145763071447
1.09474295440769
0.98657866110811
0.9569949328276828
1.026897146432701
1.075131577069617
0.771271279703535
0.9486843769837472
0.907844242868208
0.9711978262264512
1.043666221884816
0.9583682131794964
1.006546518943733
1.034177442201069
0.9702097691089691
0.689944265074902
0.9611196717510976
0.9650578456394925
1.003930900925094
0.9804535724360347
1.078336481035297
1.009458522754453
0.9770915000249695
1.029153149132856
0.9511499906957533
1.096637844486005
1.003258276043724
1.097342852899769
1.002191810952913
0.9805830660370062
1.025506731275923
1.016259874154992
0.9051686126444815
0.9860770364722753
0.9711153421794451
0.9580346861315651
1.020051147275828
1.065199143529745
0.9765351787038017
0.9945409494013355
0.9932082643226058
0.9429709152021869
1.060095149295305
0.9404866982335112
0.9348931234519012
1.037978843184181
0.989454708165902
1.016842654916971
0.9703950834492995
0.9818514133080524
1.029983866736484
0.9623449360368816
0.9429214513816476
1.012526484297224
1.011578595755692
0.9598806072030973
0.9618814327397774
0.9707716064009202
1.048929589490061
0.9422651508403286
0.998294604221477
1.016225017295226
1.020056066048256
0.9765189292579534
0.9863589262493647
0.7730539335241638
1.017674539911297
1.036018494539438
0.9337466791460955
1.03221728556745
0.9817333366192665
0.802792535159053
1.026955705612461
1.024200478404186
0.942333391899097
0.8929091069936442
0.8755256801390096
1.030329037371634
1.03172435683427
1.001622881069084
1.000797669453474
0.9841887759494964
0.8155112215857233
1.006489986344618
0.8892380016556807
0.9990038769630831
1.01647755958185
0.9678831657054616
1.02695629194877
1.032963812764139
1.049882929757858
1.006124531935813
0.8433281921436822
1.003520060153828
1.014051816543262
1.021769429038534
0.99414868542987
1.04454034945389
1.03668202660258
1.001587652989248
0.9379723744544691
0.9902396623093398
1.008586729351299
1.031881506632442
0.9591285101172684
0.9937063267832089
0.9679944642494404
1.054623432857032
0.7164763041431073
1.059522901125693
0.9902605993137547
0.91238205041523
0.9445131463153517
0.9752127657320329
1.103278248952055
1.037423544794676
1.096502049424216
0.9195120565916547
1.012161566988279
0.9865669973415411
0.9540474126205386
0.9635978034278458
0.8997910635499131
1.154519829752646
0.9953414725845735
0.9527449289346566
0.9960645316699941
0.9399840827428509
0.9922571029959417
0.9886972378000712
0.9223195840878496
0.9480387343516732
1.022317800852745
1.053852020442938
1.024041851166526
0.9260251943736098
1.034260546691739
0.9654817095647078
1.059598031939321
0.9852127978630283
1.056835357352639
1.085856854008239
0.9952020164002144
1.006067290449119
0.9579492372134842
0.9279221712273996
1.027955681059189
0.9968013916903409
1.019590019013331
1.02861215095972
1.023921040306786
1.003808449730302
0.8394603584742415
0.7459177548436183
0.9614258244219512
0.9644857448748048
0.9723589245427816
0.9100615931889303
1.048944019710817
0.9637792790318465
1.008062726801888
1.009794632761159
0.9588842793267003
1.065967846250163
0.9928539557911763
1.053672702654665
0.9976875189169495
0.9852535414049369
1.041791536243043
0.7248781356066439
1.00894840318236
0.9538381651409154
0.9836378095742421
0.9638002229196955
0.9843388911429167
1.054874249517746
1.012711533917536
0.9799879462426703
0.9772329971568935
0.9566643383252617
1.149622515412842
0.8494689265597336
1.012005828846343
1.033798286074043
0.9860699388329011
1.048428416708578
0.9476220204453515
1.030914048075795
0.952746070627587
0.9643367722901042
1.526699768203376
0.9923197186362095
1.026552047880128
0.9544128733916809
1.067217172037973
0.9811842179314179
1.066758922988198
0.8381723409630472
0.9562611229476259
1.020421409114926
0.9987942861776408
0.9897974373850088
0.9726757737987483
1.001866625259654
1.010781861795883
1.089612858889072
1.018118939750369
0.950248776441787
0.986047553834234
1.031951373927834
1.030706952701278
1.05577610547628
1.093279048305831
1.067055341754608
1.031577080592402
0.937258714667922
1.017694041537423
0.8771297413025602
1.006863430846825
0.9856919531030159
0.9883214746003925
1.036048592014681
1.030172897338191
0.9695989586889951
0.97688674579976
0.8731212996768819
0.9437438207624171
1.04669733915508
0.9975471526870403
0.9991096570608927
1.011883485919756
1.004575628887317
0.9486335110191276
1.020181999871202
1.024344500502519
0.9280030702227199
1.028426415517304
1.071950546134311
1.001384458132193
1.010712646478853
1.017081944183371
0.9684307888853526
1.058196147411575
1.044218008290402
0.6331848892006422
0.9955967986992895
1.017203568807575
1.050966984583042
0.9603162750287746
1.006528431373908
0.9952584944342169
0.9652058349687349
0.9941180712809452
1.08279210948921
1.04032159990558
1.000801001603924
1.001051222828969
1.031811380814501
1.026990829217503
0.9344976909800334
1.020648685913479
0.9826566089958213
0.9826372516676847
1.007962972984998
0.9803356055059236
1.209026415946702
1.00299697740037
1.017010454127599
1.047955005265645
0.999195024606464
0.9506021153229716
1.038978572169327
1.015902730040179
0.9272729757131405
0.9967715344808428
1.057464922283667
1.000879811245802
1.07067857145652
0.9472979173820806
0.9763857553546792
1.03500465765487
1.004233043297446
1.02860547459907
1.101624613886603
1.050295920982297
1.051851828916665
1.054011543366005
0.9912267708443627
1.015264665744907
1.022269886364475
0.9705736681037253
0.9691339489373362
0.9523903727285994
0.9466619858412217
1.024467112129304
1.047477092715325
1.086354314242367
1.064760300965295
1.012217008025062
1.017959570761119
0.98264355761865
0.9589401357960041
0.9527982260654915
1.02591448798909
1.03171243421527
0.923963250248394
1.119338891855297
1.11141303062796
0.9498660891684707
1.05622957044393
0.9729027575153524
1.030174156043976
1.04831666604905
0.7700388113585502
0.5833616208719842
1.037525524088915
1.069190539999024
0.9560027160526997
0.9337618246345692
0.8717646705016342
1.044637351528481
1.024651828581726
0.873151214096986
0.9871322246999453
1.015936448782968
1.071836995146906
1.00912245379094
0.9487392854802971
1.023753408030736
1.027191542161547
0.9538379203335119
1.008918477747503
0.9448590379397234
0.9063703062561486
1.056303921317707
1.085722648380722
1.037131218627882
1.091334544775732
0.8831266011246215
1.070205072359762
0.9745555224824854
0.9962520335519932
0.9027207851690541
1.090566506755335
0.9477345897574219
0.9329785795914458
1.098536165418691
1.038528651008961
1.021742489924032
1.002486093253382
1.023418600168852
0.9356796063285341
1.11447815593935
0.9929847128088327
1.011220582250241
1.055981494570029
1.138420758794435
1.017688633250923
1.162449196645563
0.9037633394816307
0.919487651104672
0.9655408408227254
0.9356855173625236
0.920056948402255
0.9338776326347679
1.028077525322841
1.031631275721976
0.808033324724084
0.9805934587351314
1.075453211263143
0.8973222200956987
1.021155935786237
1.071430656590562
1.000051190572945
1.082666716460085
0.9364700816327077
1.072045534677542
1.089773062966707
0.9133074857424697
0.9900169534371315
1.027433207791445
1.077353626773692
0.9309567735878491
1.012011938048149
1.002764700881875
1.018466517168867
0.9874828478239402
0.9868084902993306
1.00732433211195
1.007495875679784
1.063895584958114
1.109080386645952
1.097391671823878
1.018037082526609
1.003275411622116
1.059439921529238
0.9430966152370968
1.112760368041036
1.04581404837622
0.9463521477706865
1.007920754465839
0.954373523780404
1.066953561797272
1.012233944936892
1.070491889478897
1.034329524096741
0.9621040519791944
0.9565609902802092
1.035449333043083
0.9988584096776526
1.087202571793297
1.101020910194341
0.9739893530567187
1.053102407032975
0.9233106075981784
0.9897328301765398
1.019388405819089
0.9571180985419675
0.9795684595720536
0.8107467917370991
1.00959066381897
1.02666331982375
1.06892089383235
1.009246973862545
1.08535747084255
0.9402119004541516
1.031010890960956
0.9413302087693374
0.9730276975832349
1.02640722621809
0.8813543365520241
1.020312266194517
0.5461817494925137
1.004161189033499
0.9574789080572627
0.8911395359080019
0.9791549310494377
1.055011703062064
1.03234362860729
1.075066325606618
1.012676441946656
0.9244236345513336
1.092699907083953
0.9568119547152891
0.9671431943934065
1.122559097946901
0.8851145835086766
0.9078571515681012
1.019847759700482
1.009421419550684
0.9720904941392291
0.8821686016149723
0.9951382635079706
1.001141133287146
0.945941167150453
1.034507905774428
1.008632787931289
1.079515065698299
1.122438694665406
0.9663129803939581
0.9214078070186014
0.9707959485459204
0.960338440705869
1.102405818355476
1.023583667440542
0.9966519491770898
0.9011262802208868
1.055712330651744
1.027876007634706
0.9901642400801951
0.9186075897072098
0.9651150788977328
1.142686715450922
1.085217201521664
1.083591957586545
0.9822856089718156
0.7383219744578751
0.6943258063290181
1.100819058739256
1.054655047626667
0.6319180614950414
1.007662041307151
0.9917353303103214
0.9926164892637886
0.8557028909278593
1.047947714879428
0.9165921844006638
0.9679322507012503
0.9129930410351373
1.044985146923335
0.7960677246543673
0.9678242331487226
0.8681430023283624
0.9277938743156755
0.879883702738539
0.8811005950553124
0.9926682613178699
0.8258855939173824
0.9823215981219138
0.9843746395800059
1.029711310517419
0.9426720117504422
1.115221216020851
1.053319066516992
1.00584670184301
0.9969149669051051
0.8288864945974045
1.022091768147941
0.9965870348342946
1.061859265949576
1.009522049248874
0.9125486358551731
0.9776992447052165
0.9149891547116549
0.9645476726476222
0.9927278234308442
1.039876375793612
1.053699543148035
0.9565866682093984
0.9301772008794352
1.041701579379788
1.020408160073509
0.9568771083230256
0.8922000402212448
1.170353434938178
1.060401979061274
0.9661969734826292
1.078319454604552
1.083635156785788
0.9873773409497456
0.9837580298635582
0.9870126558020904
1.088057265026902
1.031580445020992
0.9551043545130538
0.8775543081030855
0.9401781439937541
1.027834775275928
1.093347071733018
1.0960418063036
1.024330021574851
0.9335861953106437
0.9624089180124294
0.9914611174514056
1.047782089346196
0.9882927894160788
0.9484294800930159
1.12133125179258
0.9842035003912155
1.026665929712834
1.029803322513433
1.094035984320532
1.027686270972761
0.9342850100867406
1.025096339660319
0.987635713545525
1.027950782005342
0.8954335176199928
0.9453909488471035
0.9179820563617986
1.028532352145008
1.098657390243898
0.9452718103653223
1.005892977422745
0.9877531699363499
1.063810514141001
1.032378567972553
0.9433681765546194
0.9977379559156254
1.040860772342987
0.9588777416495685
1.038765315911558
1.076147911479501
0.9955358076020268
0.930732277060079
0.8297696607927653
1.06870396836148
0.9079199453008295
0.9930089901323812
1.079442875736156
0.9319642395688532
0.9952179883142841
0.9682621589753042
0.9811639002603927
1.030741658656077
0.9586861964643938
1.114980952108722
1.000697230364925
0.9043136224824949
1.047392610665812
0.991371779404444
0.9608373307681608
1.040470089993366
1.079518590606311
0.9470858567223264
0.9504251031738441
0.9981440682590002
1.027799880491084
1.014567713920137
0.9537198410787469
1.006336864757355
1.068284390932567
1.055454039688735
1.063372950031372
0.9662593203221498
1.103457760303064
1.040206922292173
1.006162803602416
1.102113595832975
1.009780694874575
1.093485300868396
1.008942083748728
0.976356749552804
0.9182168622712116
0.9992009102585033
1.011784589077219
0.9722743183634647
0.8981493428058362
1.045775861732248
1.064972287758096
0.9269378662283742
0.9921164849923387
1.045483755108709
1.061361562785883
1.077000191339817
0.9976010231605618
1.05091619514201
1.041651866661575
0.9409717395088776
0.9789892753577328
1.061924409669179
0.9854199823097682
1.044765299436664
0.6285764403778047
0.9365435310614135
0.9406503346534599
1.002993768386766
1.009119196907335
1.071860067789296
1.078594194313582
0.9654271514658179
1.052801800662929
0.950929690900755
0.8535702970092895
0.9746165653176651
0.9643162827069924
1.021182851590859
0.9912469617123509
0.9460503960234381
1.049474001985284
1.107057823617692
0.9531789708560779
0.9498639543053258
1.067975866273712
1.114793967318778
1.012717702494409
1.017171639917476
0.952020195096927
0.9714095630365415
0.948424133734707
1.021750271268881
0.9130692389604664
0.9162423626191898
1.036129814590928
1.097149532609225
0.9518474963210943
1.052302215355822
0.9430184999506863
1.230800937556089
1.014864548963666
0.9625596521689253
0.9863316538128979
0.9574657709606512
1.023077326117379
1.060555170307469
1.035902231657351
1.036596661859736
1.134103676545629
0.9224617771925649
1.098223082009238
0.9670886491084623
1.034059119624735
0.9772610780218141
0.5547052533035078
1.123724638442893
1.087130751862629
1.004143834356666
0.9543924082917472
1.077393159382951
1.12809757764199
1.11748501516865
1.038974312992937
1.084805182473342
0.9671658317914213
0.923821987602683
0.917545448321316
0.9476118266286869
1.04862600250214
1.040382748346824
0.86103346806253
0.9978490459863439
0.9857591875525237
1.115766246642283
0.9582623902001268
1.041599599885087
0.8663629398321034
0.9174792143342105
1.043284383052616
1.014128442474861
0.9560984409823039
0.971226968071173
1.107389030982715
0.9942636699007529
0.9357959670518503
1.008470969073282
0.9889498602036334
0.9611593610287196
0.9389881578318996
1.005453782547368
1.030565152332755
0.980352220125784
1.105234103633313
0.892548370355399
0.8652336407344848
0.9447613165970848
0.9682407942115918
1.058655714431821
0.9131502393143958
0.9767468592707654
0.9491562897311399
0.9397724035418662
1.119465725924695
1.01313006274564
0.9391777057252026
1.008742670818105
1.004525966550969
1.021130962480217
1.044417377931243
0.9961685327076468
0.9553529855765657
1.070128798968844
1.009486652034394
1.039472880317863
1.068288378074301
0.981436524013337
0.9860482704610016
0.9356774904596747
0.9587233876306696
1.112289153169358
0.8688587050523524
1.012079214737367
1.003043369213062
0.9555613658564091
0.9664268401646705
0.9632330802007839
1.044947784274514
0.7391871285651158
0.8906873243321681
1.053746958914822
1.075629112882014
0.9731716555706628
1.035034589342073
1.12215796707811
0.9767708629801409
1.084470325174823
1.088821191293853
0.9191035676061121
0.9725564319983527
0.7942805982695342
1.023313291764256
1.012235362092196
1.02781870394467
1.020848811273386
0.979192314174542
0.9895915834246488
0.9006662518441176
0.992186397699767
1.012595351149768
0.996942433281941
1.038636569422569
1.068188719083883
0.9514120657484406
0.9771850456196868
1.08323466582435
0.9375420786327673
1.059778257128452
1.026763612958141
1.063057117192428
0.9636855218607115
1.028999282153445
1.006090453590107
0.9165466197180024
1.12230800602846
0.970077642973427
1.044482057406848
1.046766942136911
0.9740755248440335
0.9596868901968794
1.041861258913424
1.171796929873356
0.9489372267209967
1.089493384485289
0.9532550391829154
0.9508774243944533
1.017130129837385
1.083360779951509
0.8924823067662977
0.9765075742060692
0.9727103191597277
1.005390656634584
1.045546447643689
0.9563234301184386
0.8923072239077584
1.027226803879709
0.9860114189656178
0.8171371481280914
0.8352698378811113
0.9491725180620219
0.9570818278500614
0.9743557960471532
0.850156869339621
0.9110031323636507
0.9299004159362809
0.9283403843871214
1.066324346454119
0.958898117879904
0.9763862631357932
0.9729539110579499
1.013334263674941
1.071527522925178
0.960649598875624
0.8742384224048502
1.098230055160746
1.024751279231635
0.5696723671523839
1.141525150063084
0.9769405578277632
1.021643143975392
1.055615897952593
1.06875357809424
0.9533952694674065
1.068728983690508
1.075447260220255
1.00188062925249
0.9772947236029017
1.014018262460181
0.9604635590544782
1.022599848005667
0.9046366744527806
1.137228651979446
1.083069325006516
1.018486103314989
0.9499621788773714
0.9581103883842801
1.1610085846969
1.061080683771795
1.038552967619296
0.9396932311792883
0.732314769984363
0.9191446513173377
1.065397857863715
1.235003841374982
1.011376053951285
1.151462155898687
1.159333960562156
0.9737056929068776
1.006595125757367
1.086256799324308
0.9568203453433417
0.963469495137387
1.119026271865678
1.003103000190414
1.134507551978903
0.8661764390291403
1.083812461742582
0.6196137555369837
1.056798152956652
1.04445355215741
0.9707411302680469
0.6446302335983977
0.9365999398875032
0.9416713529015848
0.9003209094019544
0.7911896208119684
1.003337391343997
0.9920746838422411
0.989544909830211
1.163945846619116
0.9866604256585435
1.046902065908006
1.0770530130495
0.8472549842147182
0.9794193937733691
1.064633874352856
1.097824356324329
0.9955272175381258
1.050951024433461
0.9093670564334166
0.9873851038083243
0.939131342421301
0.9100495865683781
1.129266568879996
1.028557454760786
0.9335735783805789
1.105928440178114
1.104715760758594
1.007232205260445
0.4916924109637366
1.118367787642012
1.052873881397396
0.9187991776679575
0.6435057585179883
0.9154268989382909
0.900616427416232
1.097844265361642
0.9966372544918379
1.047328269195993
1.136251692730576
0.9954807138004287
1.043389671816415
0.9742480232237938
1.022757983515626
1.059274755956986
1.09149362678134
1.028065913236039
0.9333300498118456
0.971510199043935
0.8974924643417121
1.027313400299048
1.165308165268865
0.9523678523108755
0.9827869344575011
0.6781807186855267
1.029788946187611
0.9425071347696942
0.9126259031286269
0.9941121697208177
1.090120984368301
1.09603317851442
0.9230705211134349
1.026926100411858
0.9006828575697432
1.029978597734218
1.023647032617555
0.8797488810896481
1.054795056644243
1.058285775291118
1.06542038305012
0.9807019824712007
1.086716527326625
1.031132121576672
1.003175999305011
0.6547346111808178
0.9580797388618225
1.080343013835741
1.085819899691214
1.016640649682526
0.9796623037641685
0.9214224924689473
1.121116924572782
0.8609391188757582
1.002459815556691
0.8958053006375053
0.9922927772162105
0.6042800467776565
1.080913204901872
1.057731370841939
1.004769516788145
1.136795157539811
0.6678385952538712
1.107239328193773
1.001324150982334
1.017981435035776
0.8933486206648713
0.9330489474524657
0.9931970723427953
1.028289366229949
0.9684418906560719
0.9917048119514101
1.068910821699893
1.037779874647522
1.112610366316419
0.9316490490228773
1.045031738947027
1.09723176436478
0.9858987446111656
1.089762888234928
0.9859542360948235
1.047406535660098
0.9247518486672816
0.8997311501963706
0.9860758286305514
1.040396881550016
0.9167765049744427
0.9728808082065623
1.003083160587571
1.025390339528787
0.9940130739718597
0.981571458162483
0.9097729503410673
1.056064869454316
1.123905046601425
0.9827618675588652
0.9450126161722916
1.034862612723584
1.097989269713552
0.7513106362080495
0.9629655941355968
0.8860424751496913
0.9632260606817669
1.0566911652663
0.9470584715909407
1.008476471077295
1.044401728403339
0.9617745855371396
0.6282481727507299
0.9501573551243903
0.9551749353454384
1.005115732623913
0.9748942207803455
1.102230971519341
1.012243289539317
0.9705553382645191
1.082986908823064
0.9737826164135064
1.126388166895092
1.004266611579039
1.127330593286388
1.002851029269402
0.9763558045728122
1.033031644306386
1.021385726994579
0.9318325203648664
0.9821352388683731
0.96828577070669
0.9462056419100743
1.025999035719615
1.084904895651292
0.9703193831736284
0.9929843741046616
0.9912949564395662
0.9270764817511552
1.078202499042024
0.9239129928757149
0.9159603167356194
1.037535339224072
0.9864360070368121
1.034277925012832
0.9620648108671628
0.9888159804413986
1.038854856947204
0.9486773364436381
0.9270117315407486
1.016220136489043
1.014972333375938
0.9485523558996368
0.9511124886909256
0.9624712857917921
1.064169573010136
0.9262161905111712
0.9978424659560173
1.020995353168913
1.028145084332071
0.9698278491269766
0.9853078646000253
0.8886725693160904
1.022877359528803
1.046735101932906
0.9153866142250762
1.041763613623632
0.9765161615388929
0.7760720936124564
1.060496637066166
1.031340131765892
0.9318816892175072
0.8747900991421792
0.9054390640038794
1.039307683994918
1.052869711033613
1.002102667777061
1.001160428911718
0.9882160465663562
0.7831294133582735
1.008426873051685
0.8685624682647028
1.006389464282444
1.022425341458154
0.9646699720051026
1.034956846642169
1.042734930258727
1.06490638383564
1.007966609574046
0.826659971475606
1.004359186902017
1.018175259029375
1.028185024496163
0.9924689942110816
1.04957468706736
1.047592603224279
1.002150276183635
0.920737696883029
0.9874538475145723
1.011127356367771
1.041326254511305
0.9476172512174891
0.9919290686414933
0.9589473354522916
1.071045600747135
0.7115172264139318
1.077402966934434
0.9874692916190095
0.8884335489736279
0.9290291174717414
0.9866038259271828
1.135206223906213
1.049133274146373
1.126396695122206
0.9059783503048653
1.021229895611847
0.9827683593900883
0.9411332844079976
0.9534565169883381
0.8726707965974675
1.203660098917859
1.011413948851017
0.9427980529832289
0.9982060801342419
0.9233244335933954
0.9900518581051228
0.9854739764974036
0.881455201230561
0.9335179662911167
1.028900859331253
1.07003158133455
1.041190052758695
0.9056266938334084
1.044440674134256
0.9557138243608388
1.079056987895045
0.9809857741767088
1.073957852005472
1.112120682023462
0.9938276938885272
1.007970993843846
0.9461342892601922
0.9171380874193806
1.036261335791243
0.9959134582397134
1.025356612411682
1.037076515345329
1.031031946139524
1.004939950014236
0.7992590656400418
0.7205397000757683
1.006818662071584
0.9544500112358876
0.9647316408001515
0.9059550553325992
1.066336323888648
0.9618537583947403
1.01041670202325
1.020679275540284
0.9474854588872251
1.085931501021684
0.9914421037917394
1.069806151428356
0.997038840740307
0.9814481230691789
1.054243038602612
0.693816378281501
1.011577540989788
0.9408684236763314
0.9792776741790822
0.9546064902698296
0.9798603786396708
1.071361363119471
1.016441329330751
0.9742721875467606
0.9779391523977188
0.9444703668706966
1.188194901851446
0.8232993300998617
1.015521371898555
1.043898381196669
0.9818554974689065
1.062953800074961
0.9329681897769687
1.040464509012635
0.9394686968086822
0.9546354751743239
1.652697759597894
0.9901347252541991
1.034409341653909
0.9416013297794681
1.087613732511992
0.978701807128043
1.08846064098285
0.8343043798125601
0.9439739710706738
1.026437994566648
0.9984566293775836
0.9869329250811547
0.9649291180288209
1.00245521327238
1.01662658364404
1.117082208828092
1.023444005641091
0.9362997388968196
0.9820598332250376
1.041420367673569
1.046461792418882
1.072598951433307
1.121961316684946
1.087336578891044
1.057245451751307
0.9211284732763594
1.022911678286156
0.8556462065126051
1.008870267039022
0.9815898376757476
0.9849718808481902
1.047717029480835
1.041677853896984
0.9609733749398415
0.9703007426520568
0.8530512820892917
0.9280407361394911
1.061254495954098
0.9968601197114886
0.9988717663737828
1.02633382467259
1.010509844977204
0.9461990962669664
1.025792588492771
1.031530133511893
0.911887504892701
1.051613040706061
1.108434455744545
1.009677082138494
1.013878211289336
1.022111254704715
0.9595197831456462
1.074362138491848
1.057512693137112
0.5978395714471674
0.9943596564050176
1.022266267711627
1.066248917156933
0.9491371179624587
1.008448095784663
0.9965355989257436
0.9554671008435295
1.037466564244799
1.108098772730043
1.052362737427407
1.001192784301416
1.00302628575147
1.041513759981958
1.034956276438838
0.9221423495839144
1.026328933804096
0.9776989712052876
0.9776723065318298
1.039188115788488
0.9747219795412283
1.265006177130098
1.003874984400276
1.022003425891104
1.062330919115551
0.999002993495734
0.9532647893177373
1.050595900702322
1.037901076575069
0.9301797594522628
0.9960875938742944
1.07095111945174
1.001079991265355
1.08726582042773
0.9378434003645305
0.9789605272816809
1.04305892877203
1.005200902897428
1.035171356888547
1.131674428508301
1.062028535227905
1.06779261243702
1.051237966914002
0.9893098162751116
1.028456291624607
1.02798800150265
0.9668016602904561
0.9727414776717687
0.942089643415428
0.9350881943596984
1.032564058784637
1.060326399450455
1.106838468000241
1.079901267907551
1.017701356842071
1.022074337447758
0.9788061111280077
0.9500581646679644
0.9425066141415536
1.033013043361943
1.039013914329119
0.9077026630418042
1.148140014810313
1.138159303401861
0.9442045937675737
1.069324932547908
0.9669311029352068
1.037136708562949
1.070407600451855
0.7964953167331789
0.5738016068377827
1.046312967465534
1.085402490027232
0.9528346257343664
0.9195072503604329
0.8452853136204944
1.054980724314583
1.027586263120948
0.8845509436850214
0.9875660867663103
1.044793761939448
1.088695170805002
1.007122050888818
0.9451614027228706
1.034306709032537
1.033557710579423
0.9437651674879798
1.010974419821434
0.9380084528452159
0.8865917024000293
1.06940812763351
1.106026640652731
1.045688448417427
1.114141654317862
0.8588037330498041
1.086687846517505
0.9689405020078707
0.9937843771646725
0.8866555427157059
1.112066088694727
0.9365259963253167
0.9185694393404451
1.124690780686891
1.060182064565055
1.025602489814116
1.00713485370588
1.028801944595783
0.9218126498781746
1.142020208290976
0.9914216338609366
1.024327718098775
1.068985530392661
1.172125085892624
1.021714390811052
1.220731116688108
0.8851761373168394
0.9076421934276068
0.9579765364002728
0.9218170091728984
0.902985409589248
0.9196435950380681
1.034517858653967
1.038911067885792
0.7709281044485674
0.9846890019217791
1.092678175156748
0.875750095789574
1.025991619176454
1.088885660131976
1.000077326963441
1.105073896248952
0.9228173586407948
1.088969690197936
1.111062252071965
0.8949373232012066
0.987850719563968
1.033785088473525
1.095581337855984
0.9275867077173792
1.016125639422109
1.005026055723666
1.02268609855656
0.984708568010159
0.9838818704389894
1.008993772971711
1.009246117095502
1.078952407660168
1.132166138522323
1.121193968954618
1.048963729218584
1.004033275174989
1.07339101158176
0.9307965060874894
1.145994452837689
1.057543246009734
0.9623333072762661
1.020996683773317
0.9444959420024767
1.075305558327178
1.020970227855068
1.098928933009556
1.045898700788969
0.9537923908123096
0.9470669925292372
1.043599136090227
0.9992356071699076
1.108942605511761
1.106854960114273
0.9766635655985578
1.065434909129841
0.9099883466579276
0.9812218665475391
1.023847707832856
0.947750031011111
0.9765813822069148
0.8003314274369764
1.011772736682331
1.032767759421288
1.085193101939253
1.011349318822741
1.104810450206597
0.9272913494821484
1.038282697509279
0.9286419048059885
0.967085152275951
1.032478348171132
0.8648173086941167
1.024962063952942
0.514995683028548
1.005103977990152
0.948182550908637
0.8726436933940045
0.9746083961983369
1.067800557124777
1.039765586411086
1.165746036552892
1.015564648887031
0.9216580065247768
1.114463203300646
0.9557297272570495
0.9606735978093796
1.152140194934679
0.8630176226990568
0.8883533464224411
1.02438152039038
1.011599295691973
0.9659387007134279
0.8709115522857964
0.9940606212113426
1.001411044470665
0.9314435037033344
1.042443152735262
1.010588865716932
1.098264940228817
1.152055633737895
0.9601809494124858
0.9017924623657461
0.9643703069209913
0.9515887574152528
1.127742133820935
1.028996548844803
0.9959337839584226
0.8803125417201259
1.071447928975478
1.036565311054777
0.9880346231602142
0.9226072227352884
0.9574554797471126
1.180475418546009
1.095609451607362
1.10335610759472
0.978355146158478
0.7228958489562316
0.6736399538983004
1.124864274609321
1.067360159268185
0.6157439543398423
1.01053980151252
0.9899256784047407
0.9912754556289887
0.8314184626177482
1.059190090557009
0.9306966378339412
0.9650646885756012
0.8945153190139664
1.057226423416633
0.7903875237196502
0.9761600093407738
0.8412141789526163
0.9123094246337941
0.885965768836232
0.8621924815178565
0.9912905395230682
0.8056460077817472
0.9784055131746549
0.980910104026663
1.036525430363435
0.9382791412301723
1.142920616153128
1.073811791350455
1.007191920567608
1.010846052885316
0.8019511920241836
1.03480250725136
0.9970875538192889
1.021619517141033
1.011702381846075
0.8942684710972311
0.9723694606097816
0.8969163404499796
0.9567627241673488
0.991136470868783
1.049086518284103
1.06617241051648
0.9471322181688989
0.9203221987833329
1.0513394027331
1.025073029162963
0.949800502839493
0.8696316220642453
1.218505834242925
1.083574511095252
0.9587705384326516
1.10126581233039
1.103396988626996
0.9845766682396135
0.980157979929566
0.9904047472334706
1.100287402036548
1.038828828102814
0.9594782780100123
0.9146400061970834
0.9284316742237916
1.034214332700832
1.137600300792583
1.118933579764196
1.026813099800272
0.9192927636073869
0.9541693500619688
1.005425089168321
1.060519162343717
0.9856900849948839
0.9372615328982287
1.150602559270615
0.9812244093642906
1.035177108146793
1.037140593629147
1.116386124494016
1.034022210453027
0.9201627647433352
1.030875683098534
0.9848929044207027
1.034346870808694
0.9296456446266891
0.9335427657064354
0.9005200592875748
1.035064390146991
1.122565710854193
0.9356606420526198
1.015535101369896
0.9904209761241061
1.078707242325103
1.039902112270408
0.9311141395602817
0.9957238105840889
1.050294739038262
0.9498882090419816
1.047697693273868
1.094061881611363
0.9945703445202312
0.9158483075567129
0.8260534012919749
1.086996095580272
0.8884598798504947
0.9914673664679046
1.100661731966067
0.9173485329091301
0.994181188525791
0.9612805376280948
0.9770700340742098
1.037811304699348
0.9499432949832718
1.146591038655336
1.006665716206796
0.9318953791256237
1.058971710570077
0.9894640321445932
0.9523086736354999
1.049845041511694
1.098347056276924
0.9355936616474222
0.9396526364337253
0.9977508265750594
1.034178274584335
1.018353452863662
0.9448880269483824
1.034326239783965
1.085895134762414
1.07145901636734
1.078176023571863
0.9588861921247248
1.128155532525037
1.049480443339247
1.009265072260974
1.126490826170936
1.017594308879133
1.116299226413721
1.010992252209077
0.9711328794704437
0.9007834271287245
0.9990801407450702
1.014584792963096
0.9723754477276481
0.8767341413431176
1.056367085269768
1.080185399580842
0.9139489686551208
0.9959569792605535
1.07075962008508
1.07567757409038
1.0951546473976
0.9970705646652235
1.050476988476562
1.051259025957194
0.9282120672770102
0.9743425308307062
1.0874745357744
0.987266554309587
1.055118648527603
0.6022954761691717
0.922888581016767
0.9503237929463694
1.006710826905694
1.011200895795552
1.08872672771383
1.097122888613558
0.9574761027044558
1.067127379029274
0.9402466601459532
0.8304222707874784
0.9707216734646639
0.9702910045297237
1.026030278187795
0.9892997974092783
0.9344802497743707
1.061004400594094
1.132678030114631
0.9560148693206255
0.9580453376611854
1.083907378387621
1.150344611787117
1.015616871803222
1.021086873994587
0.9415863678128845
0.9651622092958227
0.9372504000903801
1.031324449414711
0.8946460472160457
0.9100137821072949
1.044443457978537
1.082300666933988
0.9413796945629033
1.064514351265007
0.930683544584618
1.284576038366404
1.018257432494452
0.9580093623597535
0.9833037753052946
0.9481787913436073
1.028350267782244
1.07485842626863
1.044233644772955
1.047575101775943
1.167715823898967
0.9058974137567734
1.121607199671889
0.9598575952365987
1.041906756141012
0.9724646299753602
0.5346428847663762
1.153638465070667
1.112705568287184
1.005101661286934
0.9444472979137151
1.095608985225347
1.160952815368739
1.150668161135101
1.047956558526413
1.104905723408416
0.9599463536893706
0.9076246838708029
0.9000004624800784
0.9362354376276739
1.05990395277679
1.049699532994176
0.8325693012235739
1.008419892324706
0.9826132390675426
1.15777352393027
0.9708490396235775
1.051210199142722
0.8435551775882369
0.8999108418496574
1.046329252434675
1.057489006852675
0.9568287935541924
0.9648851530200491
1.133086783998078
1.010834930763111
0.9219942662484454
1.010400132234958
0.9864992982111594
0.9610019942389213
0.925910247188967
1.00680968851046
1.037590823168992
0.9808127270251134
1.130394737051112
0.8805852376635449
0.8375521566095214
0.9327866898389482
0.9612694276580693
1.074781471231858
0.9136552972616673
0.9716249302351803
0.9380963317109037
0.92677415698286
1.157818560043624
1.030627990341479
0.9260721420544691
1.010792326062157
1.006047632878545
1.02595853530428
1.0579524119308
0.9953497183926299
0.9456325062421431
1.086767496892734
1.011673219038325
1.13945481289634
1.084331627444217
0.977338898005309
0.982952750115899
0.9218322848370124
0.9573560036829537
1.142094030835883
0.8001065536827312
1.014831496921403
1.015325215054618
0.9458877866713348
0.9590936197822532
0.9551722564688966
1.055340022495564
0.7292852055968453
0.8922769967744205
1.066252703907274
1.094431895431752
0.9730473479915044
1.065380220841064
1.157441476451422
0.9716797911347173
1.12270122817958
1.109870920157751
0.9298874506305677
0.9780914305729211
0.7703467106275069
1.028647650780954
1.016504794308515
1.035593802943552
1.025629234724407
0.9746132771350726
0.9890516931542437
0.879738512883997
0.9906292493243769
1.015466646034901
1.000581847112483
1.047681443583446
1.084205132684567
0.953097600443561
0.9719835447908334
1.103047707848003
0.9245553180037966
1.073756491683262
1.032897652576676
1.065179100395961
0.9559858147446296
1.035649709264157
1.007503371629406
0.8987786495114969
1.155757722205869
0.9635184111794692
1.055356836453469
1.057641743483516
0.9684043393178181
0.9508560401024893
1.043343805594724
1.228985225368405
0.9378314586736548
1.11070300298079
0.9432555991027004
0.9401734321360394
1.021030009541712
1.111650313194234
0.8699724822984307
0.9714887725618926
0.9666921048903645
1.006625687239169
1.06274062209933
0.9772046853380327
0.878907724759029
1.034033707700727
0.9827393320918112
0.7827299251253877
0.8287274593417757
0.9381137461408527
0.9477134553759278
0.9687227170570539
0.8526180854200782
0.8921231556949517
0.9148521289730024
0.9129677389168736
1.088125636444265
0.9499434232518404
0.9711707564822435
0.9670208881806293
1.01637233203334
1.091502413806906
0.9520351987512345
0.8625644206281781
1.121635266852118
1.030430825275936
0.5602542461474733
1.176048899492783
0.974488159894939
1.026588899988209
1.068556947135672
1.085447013491674
0.9432411276527648
1.084854746198936
1.069938402334629
1.002324435107021
0.9814099530410106
1.017218327168636
0.9519722688682212
1.048076727960283
0.8836131495667757
1.170645303526607
1.106211800231877
1.022710121835663
0.9390798562518994
0.9489574687063703
1.209856103456063
1.074541774128916
1.049512565076911
0.9266580653279368
0.722075635114957
0.90195696661789
1.082530209064474
1.310569218479922
1.013318716080204
1.198868187470935
1.202086783724125
0.9679287742056994
1.008162870342142
1.106678916752861
0.9474004124528916
0.9571198443281508
1.161916071505494
1.016023438391717
1.167295068199373
0.8418167824806826
1.11133023665878
0.6047271917882104
1.07005116496829
1.054746966257278
0.990902719486099
0.6360804555423162
0.9229150781159633
0.9290460900474982
0.8793378034145415
0.7634589374690778
1.004113755928756
0.9903250651065129
0.9872278622747825
1.130400931687909
0.9837013086766367
1.057763086723741
1.095223909739269
0.8310002689048117
0.9748568243885274
1.079746296192979
1.10122377169048
0.9945329970621082
1.065785465381816
0.9050031559820124
0.9858778582718913
0.9259858023792928
0.8909981232377745
1.160561481202906
1.035105264060664
0.91934022268627
1.131305359869745
1.11859458084108
1.009100624820102
0.4850895233083758
1.146899156642207
1.067006950655042
0.9014803107229258
0.6275481294178661
0.8976794576576889
0.8796863733904614
1.121550239370681
0.9959088631920094
1.058284354936453
1.169395614458567
0.9977633026951943
1.058062404208713
0.9686273621284557
1.027975959464961
1.0760595054706
1.113217772279481
1.034550873484501
0.919015254185152
0.9652547865331298
0.876305827097564
1.033579382882511
1.204628888451341
0.9447737151326456
0.9789766242576675
0.6531467416013118
1.036628689551349
0.9301379197027173
0.8941005173989309
0.992815350398181
1.111492024728413
1.119647552368096
0.9066149670803055
1.033113669117191
0.8933341443052053
1.042552836580785
1.029079125103733
0.8547873603314675
1.070913509455481
1.072027727453099
1.081109657011015
0.9764301874994129
1.107281007119743
1.038287863150476
1.010024935476243
0.652922420265144
0.9489213328340101
1.098790987533664
1.104560715920972
1.020562643435215
0.9751649159943406
0.9097918572807845
1.150374248077924
0.8551203280731825
1.003068157370714
0.8739691413362897
0.9905998280172156
0.5856200623992008
1.078358385914535
1.071190658181302
1.005876933077885
1.170057491467505
0.6483501619640715
1.132961403850837
1.00164733064356
1.022232211610682
0.8710451727860694
0.9186517420381087
0.9917276308897121
1.034780167609308
0.9615203563640633
0.98988967998816
1.102085545885311
1.046527479551744
1.139731917023005
0.9173741910823594
1.051825847810617
1.123849728820703
0.9828263450523953
1.111044328320949
0.9828473165023426
1.056349905805152
0.911996046596202
0.878706054353893
0.9829875864061592
1.049760201784528
0.8990541208523058
0.9669032241929126
1.003796567207882
1.031212787816363
0.9927089376281973
0.9774829196942519
0.890936401289916
1.06916061894811
1.15385831842598
0.9789704353406903
0.9332136008916602
1.042899749766435
1.121344220268546
0.7475472016401461
0.9741359781628519
0.8662692146795523
0.9547674287337506
1.06987962338011
0.935982384244035
1.010417021115254
1.054784414355444
0.9534081609885964
0.5920598201397588
0.9393300019812988
0.9453956338535482
1.006308354676311
0.9693760632909894
1.126672066168795
1.015043328787598
0.9640643500225262
1.127830370766242
0.9969154094369931
1.156950015780854
1.005292881209593
1.15814466877605
1.003517028845872
0.9722444343675791
1.040613908239633
1.026568762868419
0.9618798619959207
0.9782286991898675
0.9652033070230757
0.9345250604618276
1.031995671830658
1.104980410531027
0.9634888616725024
0.9914364073711527
0.9893993507822835
0.9114565292924139
1.096623251709538
0.9076347996044827
0.8836287548015044
1.033775862931254
0.9834326581056845
1.051900251351171
0.9538264561642266
0.9898935061928912
1.047805722837757
0.9332603699375233
0.911375600414684
1.019931911640445
1.018378045368583
0.9373582100270471
0.9404660098300893
0.954245529932214
1.079757040457419
0.9104627862967547
0.9974043313701771
1.02579002633916
1.036372460582318
0.9631868406752537
0.985530204410519
0.99282361044739
1.02811157004488
1.05757496114393
0.8973931751101865
1.051401667021276
0.9713310400400277
0.7619989529177988
1.083878366890983
1.038533231745114
0.9214443318382188
0.8679593495059734
0.9424614575191158
1.048371070300769
1.074043663751243
1.002584541126973
1.001563865661519
0.9937822495912941
0.7577468021925883
1.010379295219223
0.8465535218306193
1.016957824890588
1.028741903284648
0.9638514184599345
1.043033150438716
1.052600486623475
1.080074523048235
1.009806740648344
0.8179679326387097
1.007365956529752
1.022317333304505
1.03464346418745
0.9907967268706911
1.053475937076626
1.058620463319591
1.002311976417766
0.9038249501816149
0.984680617084893
1.013685087584297
1.050861233141934
0.9362454023811528
0.9901627572906468
0.9499933105910608
1.087734297384676
0.7286566349382091
1.095403512428835
0.9846898658604917
0.8651269517214405
0.9138079419225009
0.9991196080819141
1.16806632782787
1.061070829057206
1.15715590027964
0.8963146675045987
1.030213915331327
0.9789568122344652
0.9283970944529534
0.9434345339283433
0.8463735969762135
1.254898299341868
1.017047575988016
0.9357532210830757
1.001454984104774
0.9069476639009058
0.987859442595284
0.982269982267324
0.8403757038156027
0.919229129640458
1.035530563685884
1.086467416131156
1.051935395672394
0.8856814392985818
1.054725390429888
0.9460439955002791
1.098817926172978
0.9767940682958098
1.091373690967463
1.13902274184747
0.992456423253204
1.009915530158672
0.9344779022534728
0.9081760685152717
1.044646484618885
0.9950368754526646
1.031161033130047
1.04561481840207
1.038092674420452
1.006080197518991
0.7621550387329394
0.7126754921493581
1.016363785567021
0.9445242621318878
0.9572080504167484
0.9030075614254641
1.084414280817639
0.9618185048991623
1.012776803293987
1.033518186299224
0.9362373251198496
1.106275831306435
0.9900637758607682
1.086195429963312
0.996396966029709
0.9777881435046708
1.066845685906223
0.6806730953625677
1.014215195604887
0.9280788577128041
0.9750271827532753
0.9456032268820772
0.9754045828275788
1.088107085950926
1.020183786638177
0.9685932663277862
0.9764302510632087
0.9324349914988562
1.21747780603559
0.8049176994619054
1.019053138439272
1.054068649143995
0.977372112766314
1.077694094158778
0.91854626995526
1.050436633494073
0.9263769187583191
0.9442409200270626
1.718687849275029
0.9879625487354692
1.042332843524031
0.9289657494387666
1.108417159451121
0.9749687789620803
1.109472802611575
0.8370773550505564
0.9318555740796985
1.032494659830664
0.9981207811792084
0.9840966232269784
0.9572522946913251
1.003061452183434
1.021471215097161
1.145246297249832
1.028798301637075
0.9225603409825687
0.9780892303506333
1.050978157980317
1.062401507463804
1.089709425021433
1.151404044413058
1.108005277773895
1.085799753842962
0.9054446396507091
1.028163690996702
0.8322490855521958
1.010883475397261
0.9775068634663328
0.9816370909226887
1.05980577497912
1.054641385595692
0.9524295375014287
0.9637632291578483
0.8364014994598952
0.9126025467399743
1.076092141243305
0.996175444833276
0.9986367399027352
1.042087260033687
1.017303295016605
0.9445646708266479
1.031080324585561
1.038767960785857
0.8973995568507486
1.076914474314327
1.144087207589019
1.017818485208868
1.017064785712241
1.027171687471177
0.9507049053757485
1.09037770339534
1.071014928419692
0.5854842324811561
0.9931337005746018
1.027359299968473
1.081756661457441
0.9380982625638139
1.010376732525491
0.9993777265352798
0.9458591384071693
1.037172507571362
1.134007687592562
1.064553806414225
1.00162420089469
1.00532967803086
1.051258775254623
1.042984394984438
0.9126131117755215
1.031328542156416
0.9727697084367052
0.9727344449636202
1.077118755285275
0.9691459875215036
1.300277237666928
1.004756573594815
1.027020884377546
1.076916337721947
0.9988171521176541
0.9639739256732365
1.062352217666021
1.063218428062643
0.9355234838254507
0.9954116626740848
1.084631270239561
1.001280609375731
1.104112954498487
0.9288605974547192
0.9850358198546066
1.051183614428502
1.006171644119825
1.041779693918821
1.158831965047768
1.073906383361786
1.084599515924938
1.057680230451133
0.9873993880111662
1.041073561032193
1.033877422791045
0.9622246704044815
0.9780382656607298
0.9319155440827153
0.9236594384186412
1.029934060661825
1.07341158508758
1.127720786380528
1.095261345869963
1.024305540832229
1.026213159630011
0.9749888958978401
0.9412611177362615
0.9323282737628661
1.040248404116203
1.046374653782368
0.891731663085214
1.177688690342184
1.165429004123109
0.9391043119492315
1.082587984491308
0.9609989779279009
1.044158230264653
1.096058821015629
0.8408643747188986
0.586391170518772
1.055207751142316
1.101862323879577
0.9516092915242954
0.9054670508303612
0.8196108929426411
1.065431102612641
1.029896055804411
0.9086757949667302
0.9872187830423885
1.077324720461738
1.105819360964699
1.001577766315423
0.944579028764426
1.044114095783753
1.039991491411729
0.9338002399581233
1.013042507098331
0.9343404247659659
0.8672498246523077
1.082676040987806
1.126720345875462
1.054318908365482
1.137582299749936
0.8351528346001224
1.103422461353597
0.9633597700221537
0.990743146410244
0.8719619534761691
1.13399379470043
0.9254620337054802
0.9043879930950945
1.149953987783495
1.080528556251919
1.029130814742179
1.001758654052235
1.034221844875435
0.9081527388017074
1.170254535084346
0.9898623047164445
1.040627503571291
1.081963961009483
1.206831915631157
1.025757176131598
1.266428866739585
0.8654126579166854
0.8986324995779283
0.9504737869932981
0.9081526550132505
0.8862308339624932
0.9056269678259593
1.041002122689346
1.046249506808564
0.7292147536225533
0.9907810045948011
1.105755456678179
0.8547028192176975
1.030852939200519
1.106867587676233
1.000105534393789
1.127196817252272
0.9093739145164241
1.106166774726823
1.132777438042677
0.8769287699540302
0.9857032261997414
1.040192220407895
1.114124619441284
0.9264883102589403
1.020340981086028
1.007332956210354
1.02692859696484
0.9819456425156112
0.9809641046896829
1.010665714385596
1.011006212723871
1.094251128985212
1.15510944152102
1.145453305325302
1.09118376320169
1.004794603432056
1.087546873404207
0.9186618318833865
1.183385487701197
1.067844489794074
0.9846361872288888
1.035372837728713
0.9347366790121792
1.084006679730056
1.025991097095146
1.134028974688408
1.054506537418368
0.9455537741586602
0.9376683381002605
1.051814869211724
0.9997450083751614
1.131256569737438
1.142530653066454
0.9784123682824405
1.077912312435248
0.8964532853493993
0.9713254004425653
1.028334815510022
0.9384764787614471
0.9738341262460913
0.794119729721142
1.013959898811427
1.038909581580878
1.101720920255799
1.013456808131072
1.111644558386243
0.9145486981756751
1.045623209367212
0.9161240122968274
0.9611849847278268
1.03859188698932
0.8509150745319036
1.029638463967588
0.5213794450793311
1.006048569966824
0.9389754109206815
0.8544906249658114
0.9700985161855156
1.080746833623173
1.047241640165008
1.184385336783853
1.018463813160233
0.9208868717287416
1.129109168830501
0.9480094493502595
0.9543086313334379
1.182493564117872
0.8424649377826209
0.8692703739417055
1.028935162737264
1.013792092797606
0.959829303920403
0.8622098883898651
0.9929865532246428
1.001683512233769
0.9153990020281084
1.05044204895136
1.012548993569587
1.117342597231001
1.18245807184694
0.9540988704634804
0.8835489146593591
0.9579880293554787
0.9428298866855898
1.15378344223428
1.03444623896731
0.9952224195953903
0.859981750561854
1.091473332740688
1.046344486606679
0.9859031383825271
0.9251090289253115
0.949859089263749
1.188227709164498
1.085612058847008
1.123483807019092
0.9744415956394041
0.726987855770808
0.6763023604572543
1.149436742500714
1.08022185466593
0.6211839463257882
1.012731422710745
0.9881257132271725
0.98998689793751
0.8100388915830105
1.070578799414023
0.9551138997322979
0.9630260824114318
0.8764141041068422
1.065505571314493
0.8078906086578066
0.9841819081246315
0.8151410390405767
0.8970862419280089
0.8985133062880926
0.8447427611133195
0.989946737903287
0.7867703105701475
0.9745042862448617
0.9774603486024249
1.04338882636257
0.9307634520007815
1.171308570554332
1.096908968584873
1.008541340212436
1.027607179010282
0.7792894237440048
1.043140321542426
0.9965972772541516
1.025116919474786
1.013891279962548
0.876347291689189
0.966362894930842
0.8792031483534302
0.9490412310020945
0.9895516096422252
1.058381561023988
1.078795139366317
0.9377770838679147
0.9089207989408882
1.061073053276876
1.029759513055648
0.9428656363846188
0.84763771669446
1.27646768064702
1.106417643315883
0.9514022471683575
1.124884900161241
1.123523574632048
0.9817860706170042
0.9765719026124509
0.9740325429431818
1.110359632351967
1.046130542096601
0.9592281512788809
0.9490531803468042
0.9169252960725827
1.040636187269515
1.141943613408792
1.142315640874862
1.026217055634843
0.9052224668308434
0.9460015656101712
1.02034644203412
1.074255611733609
0.9830939927289952
0.9262293922623349
1.180643093187596
0.9782135970962881
1.044656110754304
1.043925177482282
1.139179411519464
1.040397801901977
0.9062619421668251
1.036693695831364
0.9821603606234014
1.040781342567454
0.9542778686979011
0.9218447052210564
0.8833957879062998
1.041639472874054
1.147076947845883
0.9253913944198136
1.029760763956063
0.9903976792978406
1.093812712214798
1.047490894374197
0.9190259057548074
0.9904246585077705
1.059818312430846
0.9409851415444316
1.056709868186325
1.112274150965531
0.9936148249234088
0.9012016990134465
0.8312833485530995
1.106610791824858
0.8694246078249268
0.9899297657438993
1.121382045832592
0.9029651458799987
0.9931502938135838
0.9543521962626093
0.9730096950302288
1.044934558044571
0.9411774253991591
1.177802659029567
1.006517459133117
0.9782409499159388
1.067661490274239
0.9875621764355076
0.9438716763714915
1.059313104097794
1.117519258685304
0.924239267202645
0.9290039384234052
0.9973599891893006
1.040519883885725
1.022169059495053
0.9363462394972937
1.078864631494625
1.103936378836689
1.088725009378702
1.09318886988061
0.9515802835428754
1.15340673383238
1.058835663919314
1.012513190208455
1.151413904490319
1.02621901954488
1.139541517085359
1.013054875992633
0.9659376268903173
0.8836800668257371
0.9989709930187214
1.017394574485168
0.9719943609748429
0.8558321030159338
1.06706916367403
1.095624828536034
0.9024349872916424
0.9984182750690106
1.094604477982106
1.090188512136987
1.113622924064531
0.9965411344299402
1.044963454738424
1.06095598994142
0.9156251468196624
0.9697213145609329
1.107846748910765
0.9872134141171119
1.065576176543557
0.6021323382512032
0.9094370471054475
0.9624791153986016
1.010738840377109
1.013290768883272
1.1058604222309
1.115971173306084
0.9493302073730445
1.081576098548215
0.9296850982201738
0.8000082271156256
0.9671479855413988
0.9746849465256044
1.030903334613047
0.9873573916595072
0.9230749443851802
1.072672923435867
1.158894378785391
0.9623104554359729
0.967692063869673
1.100077967978953
1.187332221385232
1.018527638557949
1.025020200757856
0.9312742337221677
0.9589701553012356
0.9262147382887453
[truncated: 213,497 more chars]
