# Supplementary material for: Low dose radiation risks for women surviving the a-bombs in Japan: generalized additive model
Source: Environ Health. 2016 Nov 24;15:112. doi: 10.1186/s12940-016-0191-3 (PMC5121957; doi:10.1186/s12940-016-0191-3)
Supplement: Additional file 1 — Additional files are linked from a mini-website available with the online version of this paper. They consist of 1 PDF file with the Appendices, 10 images, 1 Excel workbook with 9 tables, 4 code files, 2 data files, and 6 output files. (ZIP 3727 kb) [file 12940_2016_191_MOESM1_ESM.zip › code2.txt]

#cross-validation
R
library(mgcv)

#detach and remove previous data

detach(soldat)
rm(list=ls())

#load all solid data from A-
#rename some covariates

soldat<-read.table("Documents/mini/soldat20x.txt", header=TRUE)
attach(soldat)
soldat<-soldat[(sex==2)&(distcat<3),]
detach(soldat)
attach(soldat)
obs<-solid
py<-pyr
since<-round(year-ifelse(city==1,1945.597,1945.603),2)
len=length(obs)

fd<-factor(distcat)
fc<-factor(city)

#define dose, and ecdos as its empirical cumulative distribution function

dose<-1000*cola02w10
ecdos=ecdf(dose)(dose)

logage<-log(age)
birth<-year-age

#set up P0 and P2e without fitting
#fit P5ae

P0<-gam(obs~offset(log(py))+(fd+fc)^2+ti(logage,bs="cr",k=10)+ti(birth,bs="cr",k=10)+ti(logage,birth,bs="cr",k=10),family="poisson",method="ML",fit=F)
P2e<-gam(update.formula(as.formula(P0),~.+ti(ecdos,bs="cr",k=10)),"poisson",method="ML",fit=F)
P5ae<-gam(update.formula(as.formula(P2e),~.+ti(ecdos,logage,bs="cr",k=10)+ti(agex,bs="cr",k=10)+ti(ecdos,agex,bs="cr",k=10)),"poisson",method="ML")
P5ae$gcv

#deviance explained, i.e. (Deviance(null model)-Deviance(P5ae))/Deviance(null model)
#the null model: obs~offset(log(py))
summary(P5ae)$dev.expl

dat<-data.frame(py,fd,fc,logage,birth,agex,since,ecdos,dose,obs)

#fix age=70, agex=35

ag=70
agx=35

#split the data randomly into two sets of rows, a training set datS indexed by S and the prediction set datnS indexed by the complement -S, with half the data in each.
#refit P5ae over the training set datS, and use it for prediction over datnS
#obtain RR over datnS from the predicted values
#obtain the deviance explained over datnS, from the observed and predicted values
#obtain deviance explained over datS from the refit of P5ae.
#repeat x1000

###You may wish to run the simulations with B=2, but then do not save the output

B=1000
RRs<-devx<-devnx<-rep(0,B)
pb<-txtProgressBar(min = 1, max = B, style=3)
for (k in 1:B)
{
setTxtProgressBar(pb,k)
S<-sample(len,len/2)
datS<-dat[S,]
P5aeS<-gam(as.formula(P5ae),data=datS,"poisson",method="ML")
datnS<-dat[-S,]
datnS0<-transform(datnS,logage=log(ag),agex=agx,ecdos=ecdf(dose)(0))
datnS10<-transform(datnS,logage=log(ag),agex=agx,ecdos=ecdf(dose)(10))
RRs[k]<-exp(predict(P5aeS,datnS10)[1]-predict(P5aeS,datnS0)[1])
fSnS<-exp(predict(P5aeS,datnS))
devSnS<-with(datnS,-2*sum(obs*log(fSnS)-fSnS-ifelse(obs==0,0,obs*log(obs)-obs)))
pymonS<-with(datnS,sum(obs)/sum(py)*py)
nuldevSnS<--2*with(datnS,sum(obs*log(pymonS)-pymonS-ifelse(obs==0,0,obs*log(obs)-obs)))
devnx[k]=(nuldevSnS-devSnS)/nuldevSnS
devx[k]=summary(P5aeS)$dev.expl
}
###only run next line (omitting the hash) if full B=1000 has been run
#save(RRs,devnx,devx,file="Documents/mini/code2out1x.txt")

###otherwise (omitting the hash) load the output from a previous run
#load(file="Documents/mini/code2out1.txt")

B=1000

mean(RRs)
median(RRs)
quantile(RRs,c(0.025,0.975))
quantile(RRs,c(0.05,0.95))

c(mean(devx),quantile(devx,c(0.025,0.975)))
c(mean(devnx),quantile(devnx,c(0.025,0.975)))
summary(P5ae)$dev.expl

#output from previous run
> mean(RRs)
1.240998
> median(RRs)
1.217636
> quantile(RRs,c(0.025,0.975))
     2.5%     97.5% 
0.9913879 1.6528174 
> quantile(RRs,c(0.05,0.95))
      5%      95% 
1.019242 1.541191 
> c(mean(devx),quantile(devx,c(0.025,0.975)))
               2.5%     97.5% 
0.6698430 0.6418028 0.6968029 
> c(mean(devnx),quantile(devnx,c(0.025,0.975)))
               2.5%     97.5% 
0.6516896 0.6211580 0.6800429 
> summary(P5ae)$dev.expl
> 0.6686511

#########

#as above, using P5se

P0<-gam(obs~offset(log(py))+(fd+fc)^2+ti(logage,bs="cr",k=10)+ti(birth,bs="cr",k=10)+ti(logage,birth,bs="cr",k=10),family="poisson",method="ML",fit=F)
P2e<-gam(update.formula(as.formula(P0),~.+ti(ecdos,bs="cr",k=10)),"poisson",method="ML",fit=F)
P5se<-gam(update.formula(as.formula(P2e),~.+ti(ecdos,logage,bs="cr",k=10)+ti(since,bs="cr",k=10)+ti(ecdos,since,bs="cr",k=10)),"poisson",method="ML")
P5se

dat<-data.frame(py,fd,fc,logage,birth,agex,since,ecdos,dose,obs)

ag=70
sin=35

###You may wish to run the simulations with B=2, but then do not save the output

B=1000
RRs<-devx<-devnx<-rep(0,B)
pb<-txtProgressBar(min = 1, max = B, style=3)
for (k in 1:B)
{
setTxtProgressBar(pb,k)
S<-sample(len,len/2)
datS<-dat[S,]
P5seS<-gam(as.formula(P5se),data=datS,"poisson",method="ML")
datnS<-dat[-S,]
datnS0<-transform(datnS,logage=log(ag),since=sin,ecdos=ecdf(dose)(0))
datnS10<-transform(datnS,logage=log(ag),since=sin,ecdos=ecdf(dose)(10))
RRs[k]<-exp(predict(P5seS,datnS10)[1]-predict(P5seS,datnS0)[1])
fSnS<-exp(predict(P5seS,datnS))
devSnS<-with(datnS,-2*sum(obs*log(fSnS)-fSnS-ifelse(obs==0,0,obs*log(obs)-obs)))
pymonS<-with(datnS,sum(obs)/sum(py)*py)
nuldevSnS<--2*with(datnS,sum(obs*log(pymonS)-pymonS-ifelse(obs==0,0,obs*log(obs)-obs)))
devnx[k]=(nuldevSnS-devSnS)/nuldevSnS
devx[k]=summary(P5seS)$dev.expl
}

###only run next line (omitting the hash) if full run B=1000 completed
#save(RRs,devnx,devx,file="Documents/mini/code2out2x.txt")

###otherwise load previous output (omitting the hash)
#load(file="Documents/mini/code2out2.txt")

B=1000

mean(RRs)
median(RRs)
quantile(RRs,c(0.025,0.975))
quantile(RRs,c(0.05,0.95))

c(mean(devx),quantile(devx,c(0.025,0.975)))
c(mean(devnx),quantile(devnx,c(0.025,0.975)))
summary(P5se)$dev.expl

#output
> mean(RRs)
1.30098
> median(RRs)
1.273182
> quantile(RRs,c(0.025,0.975))
    2.5%    97.5% 
1.019242 1.745845 
> quantile(RRs,c(0.05,0.95))
      5%      95% 
1.059565 1.624576 
> c(mean(devx),quantile(devx,c(0.025,0.975)))
               2.5%     97.5% 
0.6695014 0.6404812 0.6947910 

> c(mean(devnx),quantile(devnx,c(0.025,0.975)))
               2.5%     97.5% 
0.6524824 0.6235228 0.6799612 
> summary(P5se)$dev.expl
0.6690554
