# Supplementary material for: Low dose radiation risks for women surviving the a-bombs in Japan: generalized additive model
Source: Environ Health. 2016 Nov 24;15:112. doi: 10.1186/s12940-016-0191-3 (PMC5121957; doi:10.1186/s12940-016-0191-3)
Supplement: Additional file 1 — Additional files are linked from a mini-website available with the online version of this paper. They consist of 1 PDF file with the Appendices, 10 images, 1 Excel workbook with 9 tables, 4 code files, 2 data files, and 6 output files. (ZIP 3727 kb) [file 12940_2016_191_MOESM1_ESM.zip › code2out1.txt]

RDA2
A
2
196610
131840
1026
1
262153
3
RRs
14
1000
1.515514094454279
1.301319028985855
1.281836771475034
1.363690448735753
1.133909875487058
1.178076057333154
1.235519904909981
1.141275663419834
1.115012419045216
1.142602280722617
1.157045785014577
1.201535790539997
1.110156149685399
1.291742918297499
1.178944840417635
1.158582698098358
1.072722273192549
1.283282605385025
1.008344185038821
1.340387024760186
1.025403451350436
0.9747868450169009
1.316786957192374
1.507589508368973
1.10160166864641
1.359102694428363
1.150534494370445
1.201604984900312
1.054024369724318
1.266805937057967
1.040898353500993
1.174609132287868
1.253717553922614
1.229530924361434
1.220687684784032
1.397611642354683
1.704484362256457
1.094023715756245
1.862450665049459
1.112340737437542
1.164051483336165
1.306892080020402
1.227691822389992
1.059443341575581
1.247672775283883
1.251914621968939
1.099141002144392
1.325922827506543
1.105108583579174
1.287038281587446
1.023651309773807
1.18961134991125
1.337900103225786
1.24200123967567
1.221769671828618
1.161075337482127
1.642160826604858
1.247475452424261
1.218146152542755
1.186539625432175
1.306001582543886
1.258363282656378
1.208363135854307
1.142299050041647
1.095089884278256
1.259055290627919
1.50878739149923
1.396125911964522
1.258151481020527
1.222153307447017
1.322394859740759
1.226278827349604
1.355931985659695
1.171129646529426
1.167050164454366
1.328367747225793
1.004465194437776
1.173547387859113
1.151135539842519
1.330196868886538
1.36355422135153
1.298074758055359
1.015961847411394
1.250696130395985
1.310091195398469
1.289495428652659
1.096261684230581
1.311119777824824
1.56400129244241
1.051498276432229
1.824985900258196
1.0521183966147
1.349459902976764
1.241027139606934
1.369464162663731
1.268048610376741
1.08926737312234
1.594997598523186
1.183301448481466
1.144386726693591
1.190794613462605
1.368103608280811
1.120548692036738
1.121909176518935
1.055564560897196
1.198962496856102
1.145014400220572
1.056139427478261
1.372412594418194
1.280630061408629
1.29014452709382
1.086982672321332
1.232882235591798
1.180708088963333
1.274993869535028
1.52832697049085
1.019277278381213
1.256203286421671
1.197965253311922
1.406182703099837
1.29731607326326
1.150059417058308
1.178251111366297
1.60725150005268
1.073750529699751
1.211550473776763
0.9994889911567471
1.07384290527114
1.547984775254501
1.135124284445921
1.175803254502271
1.118501899972645
1.051603671754048
0.9914091941977979
0.9987138838909787
1.183042313155001
1.147017608507665
1.237331945195029
1.217891468943344
1.616298095310088
1.158280017515352
0.9729756851939383
1.11340956470904
1.145617209651859
0.959282107156082
1.230109208346404
1.312097547629632
1.255191079721641
1.054717196833572
1.15620164923433
1.11606805077784
1.340509458846622
1.34417246771564
1.215171349804601
1.578928530956839
1.082963240355465
1.296981206411946
1.40662498371488
1.14728244006416
1.184327205734814
1.161426159427914
1.04808423678203
1.10416823535064
1.560279429437191
0.9417728748603453
1.05388881249078
0.9884310956833541
1.229666192656209
1.138828023499364
1.396127226299278
1.221719572925439
1.170295581035184
1.291439622440851
1.336080721717618
1.270380668701228
1.530611111276507
1.200113905671846
1.172735837878567
1.265693013759731
1.3627574430246
1.00755066544812
1.194961241932489
1.193071221321882
1.01085243921061
1.411257133960989
0.9866149255993132
1.372082440822895
1.460644708182681
1.367679933929799
1.662140405372089
1.176621634591971
1.205695182070694
1.333163261850514
1.186653195804684
1.279124325278073
1.299267572926709
1.105612704447736
1.342718033381932
1.185028781240702
0.9939682399385071
0.9451430052118506
1.527226880483353
1.54501026294414
1.192952167712888
1.006111531121121
1.032532463843346
1.108846347091422
1.265981546774875
1.149215415651112
1.19554530493748
1.291934497957929
1.451741744732579
1.287382182066649
1.586234065270723
1.961860525709791
1.259192595356844
1.319083988621315
1.147641871895438
1.291568250407119
1.279742028883507
1.185108225067103
1.301456847378453
1.058501410842865
1.248193992600663
1.64134637915304
1.125525282846616
1.282616967106338
1.603563052318429
1.114885489680007
1.36177303830111
1.28448105762149
1.190438683054432
1.091112390053057
1.250463416619921
1.042731638970787
1.07405851525138
1.14209991116349
2.014384881863805
1.16403761440822
1.290931862940895
1.389242123651425
1.126771750470572
1.065295540599852
1.160173258355956
1.091268647791175
1.935544773636459
1.252000323490831
1.354940039556149
1.198760667112679
1.253965913221281
1.226639521730719
1.129939270679555
1.147707325158067
1.233059771598032
1.281374259456744
1.154844496571299
1.435578120497463
1.633957504534691
1.39069973124773
1.20353981601934
1.452738612843229
1.234780022067368
1.844647874490122
1.042541188307885
1.321866401297015
0.990557678646366
1.312594472699136
1.147414003786557
1.129364308520215
1.139426748885611
1.152449069702413
1.131151680606508
1.358839882556886
1.572364713771259
1.323186557672298
1.269073506366652
1.417024711787483
1.292309974448985
1.092678186552796
1.118729414348554
1.088716318029423
1.224483046782733
1.364181440432837
1.367268828944289
0.952287176322541
1.042685637188641
1.276877264551688
1.096790645061583
1.201450760229485
1.158924095686787
1.162159476388016
1.080457832758656
1.245292093869487
1.192140104973689
1.085026100202192
1.270644256688766
1.068690433354516
1.25609253348471
1.088830344246789
1.250961744506826
1.415993505122968
1.075421909364655
1.083554003318678
1.288857600113027
1.048586226736373
1.04788625840278
1.315527331918467
1.373138829870674
1.029322662148846
1.121017226522231
1.430058289190492
1.039518449728851
1.174506991505228
1.188492497270786
1.065697124469884
1.088068932125834
1.146229060251278
1.254297891742178
1.09270906737594
1.243490193685795
1.258802599588622
1.215458980196461
1.17239072435793
1.197865404688877
1.25767163694003
1.127523632233062
1.28799622853492
1.216930931549055
0.9969412681123491
1.26373917118699
1.146337398696225
1.161745810034722
1.329194826926889
1.240451610190348
1.149445862747673
1.198490222990249
1.251281255834723
1.170474472294407
1.187733329253521
1.072282794697381
1.277340165541737
1.16956952051305
1.201647423933795
1.237684217204296
1.427296368027457
1.167610150079242
1.21872753474268
1.297743521318762
1.111114366142731
1.294316595108894
1.272475374529982
1.479937474623941
1.331344914630285
1.60245627010101
1.064192050559849
1.158443979625895
1.061502072811517
1.444245360868631
1.242826054852477
1.244067499134535
1.153614150998748
1.475142707625719
1.072049002512721
0.9659433476350542
1.161461242873287
1.041246315178022
1.312304558571384
1.315627102516754
1.484144174916135
1.381011723428208
1.370720766618446
1.23083664468893
1.097685614690355
1.208241198507781
1.423067766957553
1.037793104613117
1.225745027058759
0.9993674690527478
1.248939832538342
1.183509270077506
1.202717928888705
1.256657066282173
1.345201407002771
1.199625285895943
1.236909447323262
1.240195483449048
1.260927771000754
1.071512260904233
1.299903813733791
1.230376347846867
1.055645254788399
1.133413894241871
1.172598022617306
1.299111118244211
1.089112269031965
1.218523059940938
1.105015365090355
1.087256201720368
1.162138492080741
1.146877282888001
2.710352587711309
1.393628847791984
1.267264163939285
1.141598650703852
1.299782230134268
1.057085393736271
1.324908114715789
1.16096629925836
1.070040624073392
1.26134448308469
1.273138527300587
1.354673684113095
1.134622725145716
1.549732651482419
1.311403082012982
1.450331229015631
1.318078771456533
1.218248235240852
1.092743691727114
1.172110764117787
1.089359995631402
1.091445210070018
1.346857742767522
1.153849686284452
1.071844618474384
1.069571026456378
1.132786055101742
1.157484538950182
1.054861073383342
1.413507330871788
1.110172279532435
1.277272349782045
1.251826511391837
1.266245152917948
1.057204618452698
1.1828619045508
1.279679084945267
1.112849747194111
1.456355163097295
1.038614043201317
1.175207781733597
1.068895074921119
1.194677358360991
1.212269136194947
1.142290827092073
1.559781345046206
1.317510292318765
1.145175764082802
1.162373793962583
1.157028853147183
1.290638420603041
1.216249738866656
1.23639014108317
1.354607229821624
1.175890452656406
2.18023051280697
1.457407993622998
1.171880210347505
1.150421877684421
1.270376491553238
1.425787586412492
1.540989570645844
1.36124438367924
1.27657741337628
1.106852845787609
1.301588770643584
1.211296858006133
1.240832346562359
1.125471254440942
1.130110143151556
1.146255091214451
1.093191948495017
1.214734226956033
1.317680775885802
1.793032988124881
1.32753193684726
1.21383369096642
1.484688561844999
1.297243768049346
1.175087119331405
1.124046706708451
1.330387326967093
1.157330494792802
1.079790259592944
1.292460868498112
1.348869899463653
1.256272056842839
1.138326220815861
1.089280424365926
1.108674642491831
1.154252014814363
0.9792939598743079
1.36867412943904
1.190456362025078
1.337800773359539
1.099026102492053
1.192104724608823
1.539200015888776
1.18162911203197
1.193304720023763
1.252118213936549
1.094752883857251
1.85416198720922
1.215632474113155
1.238121433296098
1.173639770262237
1.220148650714994
1.354439949561605
0.9879143262237997
1.179409673428023
1.154907442988259
1.117643315316194
1.072040172931299
1.016257325976704
1.301879702355786
1.901787369695722
1.231352628312679
1.239862961814973
1.158476257369922
1.272660846063708
1.222796634276171
1.311296457728721
1.23381424268502
1.431490469239857
1.24406520467607
1.158137093696715
1.326614101909391
1.065227373221654
1.227678523623111
1.192636591885601
1.193631726412901
1.086232074755523
1.277118280747987
1.940206824000725
1.347233077983267
1.099599660900563
1.48382776184401
1.302159275320781
1.39573899029875
1.470109238236819
1.219310874425454
1.193939019289368
1.373186184246081
1.259820697786793
1.256924870073317
1.349427118090344
1.234467224234464
1.873698931450419
1.247528615390374
0.9870686175056756
1.214014204328183
1.171038740158627
1.156872384652431
1.127847548735235
1.490820456244432
1.17142122134039
1.204964047334137
1.133347944508431
0.9290405759180573
1.276831692537197
1.285288408045604
1.418495493136886
1.214319496145439
1.036351668596296
1.175400978351834
1.288888702059875
1.153851354567933
1.072874492729162
1.144035455143565
1.219491230238466
1.259265865224909
1.05753590523005
1.06957671617557
1.087934564403993
1.242587952552706
1.518026969961805
0.9775359329987027
1.288373721189874
1.288987827700459
1.264278838318988
1.166792644878998
1.101720208611751
1.191916717686144
1.048945255261256
1.181324728291235
1.153809619231231
1.418474249286044
1.455797751939373
1.148507400363892
1.433844803242759
1.143049160994221
1.064322996623692
0.9140632202816092
1.089959634893815
1.176036457603688
1.225905028901473
1.23049197214993
1.067882273236495
1.310751233343109
1.327293655885778
1.261233350885082
1.003559958598225
1.268986812155645
1.383038094580482
1.079685031611539
1.087856522948708
1.155838571188724
1.21626145274945
1.572155260795076
1.289844693472524
1.306190867654114
1.412236195056784
1.326965530987837
1.414701649205652
1.373218251138242
1.275097611021126
1.133642516402227
1.5333160662919
1.268126945406037
1.4285525472026
1.350259859411914
1.328443612607128
1.324836031483064
1.325932611752331
1.225497093255882
1.162297958859124
1.375305951943251
1.305562875396865
1.244446232871395
0.9700266523801053
1.431400376078819
1.342079406685705
1.173915462959399
1.065295134363957
1.160218695756048
1.265244476012143
1.083814964238636
1.062048136263223
1.497966839837841
1.264521241160008
1.269135840144233
1.179317606851316
1.181333164301684
1.158597660364012
1.232435848789585
1.375883709417643
1.00007592078531
1.086440273634171
1.530758824096533
1.057006323189864
1.195537368602372
1.111599375667344
1.421269725103362
1.328665408281019
1.178298697544381
1.010386193809974
1.269973679218256
1.107837509207204
1.336879219000174
1.365865289534567
1.406238934641465
1.087524211545069
1.14923424563579
1.348814147987501
1.245165362721742
1.109295575594953
1.739959658737928
1.264825413684929
1.216352888278531
1.005246924359419
1.334170549359802
1.238067185496748
1.070826090486117
1.276851950066786
1.09615495847514
1.18959439525793
1.363587583839954
1.170814164259051
1.288708652542984
1.200789931225248
1.144670360511212
1.812863864857204
1.180696202767911
0.9600087157399949
1.302725713465069
1.223822649166787
1.337902753293128
1.118427189727432
0.9955483701909448
1.178243271994305
1.193118564871436
1.283267752157692
1.135147398588463
1.135674236486753
1.161038960180096
1.118912468980231
1.188173773176258
1.082357613872363
1.515992988051668
1.204556750181072
1.310710909947838
1.317992927088661
1.123642625571544
1.288589807095633
1.415942833323077
1.310511697560121
1.114407662340265
1.166634997988836
0.9736955622470078
1.402482306163507
1.374706617137405
1.343680072783012
1.222370517118665
1.071092448875922
1.355869689501454
1.018575487672131
1.068796285288894
1.162935267362015
1.003470815153135
1.101505527388388
1.382397655869193
1.087595564696382
1.253615076877386
1.169280668184294
1.130486160191751
1.224528491482185
1.326745690582212
1.318616221390216
1.028880683855018
1.174144877408472
1.276854934074638
1.139049348114275
1.027025529335218
1.391605014233518
1.303632696870782
1.230205136497197
1.264291281091084
1.280979036273652
1.298047466378293
1.326192880803408
1.354329343407179
1.34085108312638
1.094865532694024
1.180992755778685
0.9619000936808297
1.156951916185272
1.162854603791939
1.128279589490019
1.294757659562233
1.360907339951029
1.297073813285808
1.263814851475809
1.533496648664567
0.9794139201840527
1.314151497222342
1.216522592664045
1.182870440374086
1.106604785164168
1.183226096760027
1.148329050451487
1.221107247852643
1.224473723594393
1.187093946329461
1.197651252848694
1.104933910897399
1.160003624922105
1.126014456450782
1.459741500023485
1.130730083933152
1.514261928250243
1.181337450979237
0.9228805683695552
1.189347856027831
1.244812281221905
1.26078569203423
1.179427995027568
1.029578317372759
1.078136116552329
1.377744100839941
1.165992425103236
1.135508028882206
1.64043105181415
1.142546258905629
1.336829137147853
1.314835572534134
1.30572967587943
1.311714797405537
1.589932008074374
1.40394992371799
1.191360965389065
1.32765486856212
1.136453700608394
1.277580477891106
1.184509922643942
1.236800435509966
1.141533201975355
1.119285981036322
1.136543498055352
1.243296704150955
1.083807301653347
1.322094724718633
1.630329032127203
1.242548435125929
1.254555751616817
1.079025807031834
1.171941588113252
1.332695008715555
1.176662457431939
1.3127582943942
1.20798947078869
1.170858960673171
1.053361424823675
1.088965478692333
1.337603806851481
1.227046522540662
1.167857387301668
1.28612302574171
1.300119691098957
1.136479443523352
1.38831783369235
0.8827306502907004
1.156124064290046
1.197652018927529
1.091765413178151
1.289717851013312
1.190105923136813
1.276817086117115
1.210943392189343
1.476319470832399
1.112401343169765
1.268945685556505
1.204706965507444
1.193947600548863
0.9737026844333487
1.123612456279609
1.079014469130477
1.290150166228267
1.249289357558918
1.188322455786147
1.109763009617409
1.272344928119598
1.117759253910044
1.435925177359112
1.137129613590498
1.528871726684933
1.028254524014916
1.670469248062765
0.9977692116283802
1.337275258900796
1.126607415051844
1.086260144558434
1.148544312860516
1.005868869624169
1.262809715612119
1.24848746392229
1.314895182109051
1.057211246100445
1.219425132983814
1.121263110575411
1.197802502109605
1.419845561982437
1.439749598218838
1.3405726558325
1.409863646791117
1.051683014243616
1.128995992298366
1.575988780537596
1.032325130307068
1.169580900562672
1.193609680780776
1.290788491076079
1.138787172119668
1.394234471289286
1.248390275289656
1.271220295870455
1.308643171355423
1.234827776140579
1.408481686842339
1.025649362707203
1.348638081152845
1.261262451760575
1.449744416355375
1.342754274562739
1.227331719378285
1.326986849576366
1.510028724363738
1.385245500115407
1.224656915394886
1.406398630321911
1.26944592733288
1.751032038612012
1.58827181479183
1.530435989822067
1.067328261710833
1.243786078886977
1.088547625517999
1.221317268282602
1.999306636724458
1.052220648874702
1.380010716249753
1.14753074412172
1.348419322656984
1.125899429930607
1.221426259723687
1.108385603455006
1.227727046750143
1.064743723742746
2.097030453084605
1.19252179630428
1.23650075427461
1.306678236781237
1.45604388372294
1.423128744554986
1.386531046040276
1.052497453953422
1.17912158973173
1.177256854538879
1.39561482446267
1.219385253222934
1.157115681722912
1.28958005639724
1.217746429114324
1.286229249090353
1.293540283217985
1.523862224283935
1.142972592508101
1.297983813951222
1.313966509216749
1.126904671001067
1.50435417407888
1.343185088727217
1.130806017060334
2.021315721313199
1.010272247467345
1.340917078119197
1.124194480325598
1.013626995977998
1.169648799050413
1.227124568100957
1.157673036101486
1.225497978163582
1.151096168051055
1.301407925209368
1.211079623091666
1.690288421131119
1.664979021385801
1.447459997523327
1.151673548202631
1.320024888175751
1.175502620573651
1.258411878311851
1.217525424686822
1.516585617270488
1.201144518359032
1.305017979859408
1.599011813092041
1.095663487077318
1.013750080409118
1.189612605053773
1.276719388338986
1.103044378644825
1.366936071915235
1.15109443221132
1.120714093919611
1.21802323047319
1.14069481327174
1.093593817169484
1.133838973259736
1.174977404646507
1.155537341577125
1.119602327307246
1.19141887921132
1.309164637298715
1.29335132970289
1.141034044221781
1.437316957506971
1.141700423775717
1.894676320700612
1.025965688696211
1.256284190530907
1.14569446631754
1.185073510769613
1.29993222976478
1.319230347564144
1.070422854905371
1.374580815702526
1.116391821564294
0.9784978576875475
1.077609887060234
1.65257831625508
1.125106282474458
1.216178529329529
1.358944847297201
1.284159086714159
1.34128226038199
1.278192649346351
1.505995977251479
1.139588620208869
1.424268745735577
1.188941016480419
1026
1
262153
5
devnx
14
1000
0.6508486405783919
0.6654649630703413
0.6544579956110363
0.6456317670866563
0.6398029006684027
0.6686880445678705
0.6547459857427194
0.6410909970819273
0.6547050399458122
0.6172029515159315
0.6655611876429109
0.6376913677546991
0.6692663468170345
0.6575444832813682
0.6597946221118179
0.617852773006515
0.6713687939773104
0.6636811744477829
0.6720301377561494
0.6501463374273484
0.6593903389152169
0.6501921055097794
0.6595836717492369
0.6578701667425553
0.6637009337765722
0.639353023142182
0.6637066890498734
0.6639166780659902
0.6134352727041552
0.6520969205583801
0.6480534451031257
0.6690001322267144
0.6358281453245048
0.6601389329659735
0.6618089530931913
0.6570072924586233
0.643698348004058
0.6753941920889928
0.6529122572354956
0.6316535741398643
0.6289571875498988
0.6297840229518329
0.6686830375908072
0.6408373642767612
0.6468516978359026
0.6626735157343225
0.6542851601696575
0.6589947744445525
0.6455571250457711
0.6764317794762618
0.6835730637334485
0.6458398002665358
0.6523681763543306
0.6645879573993346
0.6451753738722505
0.6350450119790109
0.6801527618262303
0.6552915347945042
0.6448953675230341
0.6650796417759329
0.6348643857287335
0.6430697648739059
0.6494645752980832
0.6637520975887216
0.6518984946809645
0.65628471643125
0.6558203312830422
0.6652805476595055
0.6439376803572426
0.6696203473968924
0.6639830615261019
0.6457445313576802
0.660370123480052
0.6520945382682009
0.6496972150125151
0.6356591540431534
0.6133476175268673
0.654905514672766
0.6658557134855088
0.6350677704936584
0.6542301957509149
0.6364307221092882
0.6394410192322475
0.6165564430283825
0.6587046942098418
0.6338850175040669
0.6472253277720583
0.6549530740198009
0.6352078086508738
0.6474086896457432
0.6339170576593351
0.6673414192961933
0.673830594578444
0.6550504745556347
0.6437437456776671
0.654662583060883
0.6853615835095277
0.6421879463338089
0.6456004148521143
0.6793397732424925
0.6738751458599153
0.6463142797207295
0.6776975683273104
0.6578277849735243
0.6440168802753847
0.6476639946906865
0.6210032435196138
0.6474996312676871
0.6761820842274799
0.6643901694054528
0.6623531529500147
0.6577312239571892
0.6506142089097645
0.6608160971199165
0.6485044802455455
0.6679992967753733
0.6576371063316585
0.6434552523630001
0.6424903312229459
0.6435062609146441
0.6533917298456504
0.6510371410139618
0.6324236270715734
0.6515990520059878
0.6731461188681233
0.6631476732308783
0.6550713105546243
0.6344197349082952
0.6277694381379865
0.6802825843950712
0.6462698509319402
0.6551960868767009
0.6564532325004951
0.6526622892226983
0.6652570239478705
0.6575553471169954
0.6655331933229016
0.6558669223438328
0.6627616432061191
0.6538768597543134
0.6289669165984977
0.6451568586540114
0.6461666596997008
0.6529082277276644
0.672630048002414
0.663557595403823
0.6915286029600526
0.663703507048005
0.6343737253544042
0.6778680215977968
0.6395795979668676
0.6422609146988376
0.6636178361044203
0.6535827399453263
0.6346825839599792
0.6793784257449923
0.6561814696006492
0.6588869810945708
0.6530045511783877
0.6692714330540611
0.631619834915796
0.6653253055521995
0.6664596131802772
0.6604649188008324
0.6560808861526275
0.6280374761120628
0.6588861367830006
0.6617734975266564
0.6470822273440731
0.6563081469990831
0.6344760406714367
0.6499466411497472
0.6581577320809541
0.6254743956740391
0.6598757240830048
0.6493471217189222
0.6435239193930424
0.6719924644712921
0.6690095184610619
0.6248033293067448
0.6362456897008896
0.6383603348221103
0.644450541762189
0.6640301325701703
0.6406437181708903
0.6636356965465691
0.6545886275557482
0.6616745113831861
0.6408595831673966
0.6368730242616949
0.6674119934133511
0.6577227087858072
0.6227977463793221
0.6764716918575553
0.6776260051108396
0.6382364931845736
0.6467693715986662
0.6383718235910923
0.6414165808290255
0.6459094585292933
0.6487151259016856
0.6327274663230436
0.6368420595025323
0.638587711873971
0.6455420035526356
0.6569314022253091
0.6560989556366973
0.6590326348837986
0.6478357919737789
0.6421375001284815
0.6418285258232347
0.6568773683616608
0.6516643996886288
0.6512091193642363
0.6527863295589408
0.6311367459786639
0.6430888321408803
0.6571680496976112
0.6383110774145233
0.6473928945076322
0.6591792903813738
0.6669407208221498
0.6403646953712981
0.6381172978782154
0.6612952456982931
0.6572158574688129
0.6615377178946225
0.6313299650416392
0.6439484253495441
0.6415078642599147
0.6596327319222235
0.633461505726883
0.6585478343063546
0.6445072616956142
0.6316084114371513
0.6617673227961133
0.6787149994690062
0.6698026768592724
0.6550146276081253
0.6558414987703862
0.635865402696675
0.6714472896795691
0.6562653703235588
0.6749479364125316
0.6505140479361301
0.6377443946439108
0.6603281436860806
0.6435497054046477
0.6539414866822167
0.6553034543880522
0.6666773287925266
0.6561819483249017
0.6171226195476001
0.6407467998703497
0.6289809732074246
0.6620151225372504
0.6609385751842727
0.6506657678294758
0.6369499213675383
0.6511824010341352
0.6642972317285788
0.639539765998254
0.6557790708039652
0.6629462269564601
0.6248095533425768
0.6625605472828489
0.6617033589330346
0.6458179580201306
0.6621245977123073
0.6419205417016188
0.6510619500754111
0.6703311431524682
0.6413512505158694
0.6587330711797825
0.6438861219025365
0.6445774679891394
0.6566882901765219
0.6471880256712311
0.6456722572593471
0.6427418031399789
0.6538318298813655
0.6666421996849212
0.6625163162433
0.6590627306530312
0.64082200205406
0.6354166678720029
0.6518187363301958
0.6513559077325211
0.6579966008944135
0.6593974174413711
0.6770884014647718
0.64899766460909
0.6350989750361388
0.6533561023024088
0.6291628251956216
0.6664046673150142
0.669340045649863
0.6204597311032348
0.6538410321277813
0.6702976983410244
0.6356208281726713
0.6574125242612963
0.6632430536932912
0.6505975503019977
0.6570132258346748
0.6651039592226928
0.6352926389116421
0.6614913853150425
0.6425165862497065
0.656036441631859
0.6430060077582579
0.6554650059346032
0.6674567908402773
0.656909146678325
0.6479180487209867
0.6614775644975195
0.6504017871329107
0.6490528680339051
0.6390779290083636
0.6472286270200294
0.6538507579784923
0.6382855065637403
0.6525845261470816
0.6206845794218899
0.6521914887486587
0.6572645572749399
0.6376931019834727
0.6519230062783206
0.6618991340404685
0.6583097642883127
0.636036431895195
0.6858893002222576
0.6618802079289624
0.6424744831082262
0.6518303931289782
0.6557891657509157
0.6491231640933854
0.664179653705792
0.6427989816847473
0.6475216740459641
0.6577050342364724
0.6576219109243436
0.6539003238814349
0.6500376944727451
0.6519067987006658
0.6535081536351943
0.649470117953495
0.6428222341609886
0.6328808098389045
0.6045478873194524
0.656090252029761
0.6456568886955498
0.6196549863793368
0.6514264500196575
0.6520787830514426
0.6633228564760935
0.6658295551053426
0.6382484733339028
0.6724113711666597
0.6816101194959603
0.6727203267927495
0.6232617426094379
0.629347565762904
0.6685980918455048
0.6595262111604283
0.6490189903463546
0.6516036695535529
0.5982668979139451
0.6510601992597721
0.6793346067071833
0.6490663179675086
0.6647794826843446
0.6590280009926623
0.6634647321001644
0.6564985649886274
0.6504505826130461
0.6517728739491127
0.635365391358227
0.6894388464764249
0.6503875769375427
0.6524896901189927
0.6775863039129061
0.6321004354807115
0.6625337898009986
0.6321872831636542
0.6386075954261267
0.6252887817357671
0.6860934017141537
0.6446271645251532
0.6305640828793212
0.6674356289061084
0.6375381520760043
0.6340958270083275
0.6308139053427217
0.6165297016899312
0.6567800463404354
0.66112162889696
0.6405663117607147
0.6446016928211397
0.6414028513254187
0.6257563407685817
0.6414528569044763
0.6629256461847991
0.6873508641892677
0.660870808754818
0.6320795474899377
0.6673978949993921
0.6229259964652147
0.6641436890929001
0.6252386206593976
0.6524777639646195
0.6676613868198755
0.642446833132816
0.6666458777911834
0.6393790046957945
0.6345994907010017
0.609228692024687
0.6745298793690561
0.6355997451060832
0.6556411486290661
0.6558231364367422
0.6459346408460733
0.6326316995009369
0.6506058870628366
0.6640436815349706
0.6544167073752206
0.6497315253594578
0.6620589362317004
0.6417739374466639
0.6476909886374399
0.6634008099806105
0.6287226749672734
0.6581977584915714
0.6613022511308629
0.6253078079325138
0.65210234973147
0.6432006722644746
0.6551019589860158
0.6343360253300068
0.6366450941745772
0.6624086742067438
0.6593834349294779
0.6090762768873104
0.6269575472837415
0.6512466319455074
0.6551068640686568
0.6453654032321193
0.6665822109776359
0.6594317771230446
0.6528596177384531
0.6509069687847295
0.625290162523876
0.6585313026782014
0.6351839749750032
0.6481800289109416
0.6128426638459823
0.6517670085749661
0.6645096214557854
0.6611527469813818
0.6642259960161722
0.6511697901358037
0.6323461451954615
0.6750514881901313
0.656697784499188
0.6606865854567647
0.6607038080118248
0.6716356393621721
0.66092010543834
0.6446753339766614
0.6512130206065277
0.6318677742732935
0.6563034365549869
0.6256380769944765
0.6247633369651924
0.6582496867146235
0.6552200363606839
0.6585703956552815
0.6610002329580069
0.6460782806231719
0.6625209381370603
0.6455552373136829
0.6522864978715791
0.6514329074372331
0.6653704186898333
0.6689436387966493
0.6719943599288773
0.6609424080458027
0.6708695668232748
0.650094423945069
0.6585426860847668
0.6667009707334602
0.6425948579162255
0.6499104352222614
0.6355244942595161
0.6566563084798106
0.6864511008008454
0.678361683400332
0.6687325700614332
0.6302379635066739
0.6469604893800348
0.6285228785227822
0.6376689904879406
0.6423011995922103
0.6272897676837947
0.6280916682874089
0.6631848153076971
0.656354941730988
0.6619340662149541
0.6621494167243155
0.6508060245548648
0.6671505276271399
0.6572037754007199
0.6535645045371326
0.6480945379839026
0.6478044510235457
0.6509680130573074
0.6552072631559694
0.6534287899451808
0.6401821542413983
0.6515515397917157
0.6489245138118943
0.6541793405860493
0.6384501946324828
0.646350529103105
0.6481569444631503
0.6365083183585378
0.6478313636389724
0.6565628220136471
0.6616633967615209
0.637450359400855
0.6612040064101367
0.6468596878154372
0.6395448911437703
0.6479583023579317
0.65547292012601
0.6710478960075552
0.650522143582751
0.6530543492208032
0.6464035948420905
0.633243703683384
0.6581529393000854
0.6651794761307016
0.6493472140571004
0.6663764838788496
0.6500760912446041
0.6501693318910068
0.6536984510030772
0.6853317780943808
0.6498841351612156
0.6475634875317076
0.6437439998024492
0.6431081847550024
0.650888385959596
0.6479945767292591
0.6508975293852617
0.6461410225515072
0.6664801470509758
0.6440543064555763
0.6510784028885322
0.6367044725592792
0.659008460607443
0.6490965672239285
0.6495037703470095
0.6285791981103326
0.6518961986888205
0.6448372406175299
0.6624550749963473
0.6445703057837386
0.6696533589415676
0.6236524712281482
0.6443584989092704
0.6704547295987497
0.6502937959405262
0.640793322843731
0.6519967783299506
0.6347805771342759
0.6493658239766499
0.6382217363902363
0.6596906816682477
0.6653385949897294
0.6699765187015455
0.662814725924594
0.6518937817484833
0.6274880334059563
0.6251632765335494
0.616847853492185
0.6310054852959556
0.6199046591464331
0.6549518862660255
0.6492985137366306
0.6524613197624256
0.6470156319549508
0.6390904091170025
0.6492073060754127
0.6602976315882201
0.6490968875627061
0.6682231157837615
0.6586281290212739
0.6546933554090612
0.6638667945965128
0.6598973605840247
0.6381029760961374
0.6478516375068473
0.6345160167287757
0.6734109498269153
0.6605515169130775
0.6503928646762708
0.6541213008359233
0.6395739544416036
0.6602555034815406
0.6523693781828867
0.6284915970895033
0.6542315168389701
0.6342794214876137
0.6538503160733091
0.6522249840314532
0.6451798216720763
0.6441921532180001
0.6416911332554782
0.6373790601985683
0.6247126470503562
0.6755425553684464
0.6634917097355396
0.6218495878066088
0.6629045990947245
0.647859715106866
0.6531226274837976
0.6418815483290014
0.6771908805516279
0.6554138538513326
0.6532134201013564
0.6521646545065229
0.643277366276068
0.6449426939579631
0.6843760921290898
0.6430916600045659
0.6354354725954094
0.6600947389424749
0.6625289411346251
0.6227286685154156
0.6511945980083189
0.6372708326630101
0.6717890989235082
0.6544744370965674
0.6472738869733773
0.6102454532739383
0.6581212387769346
0.6439839297247628
0.6665990289458203
0.6496009325671458
0.6664300424757019
0.6571454284946932
0.639021384351089
0.6425560079020438
0.6595223838637285
0.6381292077183959
0.6736585847966425
0.6599901201639172
0.6666430796923505
0.6649497793778261
0.6655275949630242
0.6458973468567383
0.6516744317946976
0.6435048147158847
0.6605459124413798
0.6395245219812077
0.6323236551491102
0.6521694233436193
0.6096690265760464
0.6499017521964832
0.6523013014280115
0.6293472990386159
0.6361095631403119
0.6509895108416329
0.6517251068733851
0.6593092596535813
0.6532946319922655
0.6827161818122049
0.6658853245878457
0.6634798488675359
0.6612021245239829
0.6489768393764426
0.6374496349904901
0.6634126894577536
0.6603753614798008
0.633505356726954
0.6528528987955857
0.6478115590559346
0.6777200539376366
0.6402552810668051
0.6280137788129704
0.639608189808813
0.6520460864490805
0.6736617647722419
0.6259293708606455
0.6392816274112075
0.6676580359620596
0.6396855730017718
0.6610003712250879
0.6479158332142734
0.6150121434542244
0.6439870727649508
0.6449862566718715
0.6592108837649568
0.6722192349866372
0.6470899079714132
0.6463713350677669
0.6695330370616509
0.6299032756448838
0.6576623196320244
0.6579031205509762
0.6631287363642621
0.658767547978944
0.6426350639550691
0.6647068757727097
0.6690356417052312
0.6598099869349923
0.6502755583239392
0.6307465771157262
0.657050894350761
0.6684950232995481
0.6252921644654446
0.6389798406449057
0.6763074534328455
0.6637371827668717
0.6753326632828912
0.6624789571127188
0.6247118747520858
0.6598016030579882
0.6858064998750345
0.6719420579659148
0.6163327472846157
0.6638965085297356
0.6560615879668958
0.6307414486002311
0.6558661520323973
0.630480362850357
0.6517989189295355
0.6672596486636097
0.6599333460641601
0.6431329415993013
0.6273756837222723
0.6758664113536705
0.6607461994953194
0.6242512385374565
0.6361893940355805
0.6367195813249403
0.6714655140400209
0.6733708248229562
0.6468385842141393
0.6449288632071016
0.6609345351037211
0.6480604834043994
0.6611262291946154
0.6636807375049932
0.6455502828276195
0.6764416587519001
0.6420255593761223
0.6502995654090681
0.6525404883830502
0.6459713196808501
0.6356588224683898
0.6800405800085562
0.6357488488461239
0.6510637459979107
0.6768856210434181
0.6602005320302495
0.6542800515807308
0.6632538600547946
0.6505071452651788
0.6496992903017874
0.6377636426846182
0.6559403265860237
0.6626841808789768
0.6412101187820513
0.6623313200501741
0.6498466799249528
0.6390331153213433
0.6370973253656688
0.6546574675706911
0.6474691265533775
0.658644778704308
0.654146751762482
0.6503887662283059
0.6297874396120876
0.6633691925213538
0.682323643603178
0.6546996711481765
0.6624040957780764
0.6639659346922047
0.643283904784425
0.6566383329231377
0.6517920846911228
0.642809815082241
0.6555284276165991
0.6735096975507338
0.6676513151159205
0.6734698220738629
0.6670288027114548
0.6444026007723482
0.6437223776345986
0.6437467717431802
0.6596635703932694
0.663720733567388
0.664405837310821
0.6451197896307083
0.6674972936278631
0.6648274814464313
0.6503272591651377
0.6422260527196203
0.6352388882513897
0.6428254578507969
0.6334810895772751
0.6373203545615731
0.6574667800125441
0.62044667683899
0.6485300837632043
0.6756282993506243
0.6806425875803007
0.6549034413843784
0.6330244712558398
0.6558957482591221
0.6527674957388458
0.6578628745030657
0.6641503737675937
0.6529932363598303
0.6504799514423593
0.6641008786632218
0.6594080342265998
0.6627693763214055
0.6385459584399367
0.6657636387217576
0.645090181490003
0.6387524149052969
0.6276440912020551
0.6421704800506962
0.664526862740155
0.6621575196049524
0.6826727826902486
0.6502868049417417
0.6486176221482027
0.6807259792682345
0.6538282935986006
0.6257118458228403
0.602283618673893
0.6502797817069523
0.6604900389947932
0.6590324704698235
0.6512268187460475
0.6533898944183344
0.6367322674655944
0.6461021955306876
0.6484731591308085
0.6562667632337408
0.660370686262731
0.6594127024469416
0.6481033761754978
0.6831549193492075
0.6533101653606134
0.6521415650240215
0.6296497260762275
0.663737081858131
0.6806799943819555
0.6546742121011044
0.629892777263272
0.6547415012643637
0.6585890984172366
0.645288710949088
0.6539662780692794
0.6735110149363182
0.68475659468436
0.6437409579990807
0.6666862200482827
0.649789535071205
0.6608404024015788
0.636524722773493
0.6486083648684764
0.6359645219254096
0.6675812474636648
0.6571095169020031
0.6691329984998416
0.6304432672805207
0.6255741854939373
0.6719302634331554
0.638416602310602
0.651645841681488
0.6585854133960249
0.6732593917297547
0.6511367838353916
0.6519860241074628
0.6457463072575182
0.6578659390005421
0.6505753611888553
0.6563853230035707
0.6620573342349809
0.6503988840087724
0.6519461349811585
0.6531249672210896
0.6531025516248135
0.6285800518137984
0.6737765899308871
0.663407524161321
0.6530666195796484
0.655981613036556
0.6565475907749941
0.6735238358537593
0.6567923066052506
0.6523524456348131
0.6470035114495873
0.6599501950652965
0.6612820901695909
0.6793270572142343
0.6486952113174455
0.6442623321365923
0.6286776961357396
0.6371742206741022
0.6594290717728092
0.6241607508676296
0.6564826729496772
0.6548975171924527
0.6478581065512711
0.662900562052972
0.6284019881035935
0.6404080818822294
0.6306137899774775
0.6829807985000313
0.6271036370484643
0.6794393430026088
0.664130443688868
0.6575944950913926
0.6134772374271034
0.6761454856587631
0.6794660091465183
0.6491759942104548
0.6291877124757194
0.6593656064717992
0.6611672351036224
0.6658916825461376
0.6681910064794095
0.6742792825169207
0.6770132812777397
0.6503720866194188
0.6511537181958642
0.6496353823550344
0.6667272812477045
0.6351879522164594
0.656461828746784
0.6587030632687483
0.6731223064110651
0.6415296357462842
0.6549178106387138
0.6707260740015093
0.6275299403500771
0.6571867812269715
0.6524249388039516
0.6674288523401939
0.6493323885496268
0.6438738281773679
0.6482040842594575
0.6862926426559067
0.6801346422492771
0.6572511485968002
0.6522974706475921
0.6514341663864518
0.6494067231865955
0.6309892152693248
0.6449848413078676
0.6543834446698057
0.6639396918530795
0.6270623983730695
0.6633493595035714
0.6410744470170777
0.6640936861570523
0.6702483400526588
0.6532094235075102
0.6428181740850563
0.6446816884831975
0.6577088578493386
0.6545678436426549
0.6554420392543873
0.6435245948323391
0.6335716754834745
0.6692286134604738
0.6211619938875839
0.6529540179941342
0.6632724487597702
0.6464390701758084
0.6771211579430434
0.6305821217030488
0.654592945999326
0.6481698553572904
0.6213529615963764
0.6333753912694756
0.6785418998805859
0.6459158159512788
0.6494904653571087
0.6505781171445877
0.6407232241819901
0.632577890703466
0.6629181467999358
1026
1
262153
4
devx
14
1000
0.6670308645465431
0.6485019573359072
0.6601698214886962
0.6698459696701569
0.6718821818577866
0.6550331925895457
0.6603403128006982
0.6864815005674048
0.6722508028999505
0.6907731543687533
0.6519337343459976
0.6853076007305092
0.6554203169479799
0.65450845516103
0.6662091209037495
0.6919381173847363
0.6556812921534148
0.6632867337124676
0.6482896172119814
0.6725409004789585
0.6648023394975746
0.6712171761138572
0.6697618488850143
0.6693653605352409
0.6670614898378889
0.6755172484611233
0.6627903270726798
0.6641554047339748
0.7088035253871924
0.6676440516457847
0.6714022389540427
0.6532232598386355
0.6883931978896535
0.655757547713547
0.6525921319866226
0.6662219409410089
0.6715973177605042
0.6589488288920147
0.6626529604627847
0.6773211963576379
0.6945655761340925
0.6905684939442776
0.64703658650913
0.6753758225192512
0.6759172547089506
0.6473190021462661
0.66092746925118
0.6600303385361361
0.678385257071764
0.6544364945640472
0.6405722492533948
0.681978381206607
0.6704250387615324
0.6624664636600546
0.6866342563711971
0.6897832054007423
0.6406961992362596
0.6743816101578366
0.6690711813618516
0.658750544275949
0.6861261184209524
0.6836234743735228
0.6722132539842485
0.6621905051947692
0.6731902946499121
0.6549572674796991
0.6641682511736521
0.6598138796966269
0.6711593186700191
0.6507538667673195
0.6664208506633659
0.6676634547617174
0.6732692519927652
0.6711910308528878
0.6785300230403267
0.6873359074277711
0.6937062096366868
0.6654707293434093
0.658935518454175
0.6736125627748136
0.6658899274731138
0.684362693506834
0.6834456146525314
0.7070930312888498
0.6545648289505935
0.6896031312216448
0.6739339485204996
0.6587010904324451
0.6769075506053234
0.6670298508476933
0.6885673379623635
0.6566694673586767
0.641115173743666
0.671246002232306
0.6662475577110529
0.6707051997021356
0.6267684671473578
0.6783149899426258
0.677381148207429
0.6429753430976712
0.6429697477834535
0.6689669987458786
0.6470026818102576
0.6666366604405876
0.6776792702230152
0.6784389605609776
0.6844461526106216
0.6647252651260314
0.6541926927136589
0.6609030323739447
0.66204672654217
0.663247900466722
0.6744652741491136
0.6669779324070501
0.6700136720841634
0.6479116463291245
0.6680361228876764
0.6842568333896674
0.6852476518106437
0.6817046076527387
0.6638562320284802
0.6706082803617006
0.6872204285800981
0.6749620836962883
0.6454848449603154
0.6664663526200224
0.6594333764697674
0.6902449755849982
0.683964653308149
0.6441332423751428
0.6806458145221518
0.6632952049751371
0.6697692239591329
0.6707724163469851
0.6614810747331428
0.6694161929826725
0.656819358063167
0.6761129348095073
0.660793949573255
0.6580260810323432
0.691516434382104
0.669955702458955
0.6797422507142131
0.6647466181118437
0.6532045062873983
0.6502633588691712
0.6296404041843975
0.6508423730165148
0.6889876663011196
0.6423741325891582
0.6788105351802755
0.6758589197150702
0.6643263040424306
0.6717729566480315
0.6801675280196096
0.6462613555253901
0.6700472797511722
0.6657598550827688
0.6711449335348896
0.6512714240350311
0.6841769947447345
0.6613022792405763
0.6595156526644482
0.6654793845314638
0.6564056100000124
0.6811227789396035
0.6625777693004585
0.6634106029168878
0.6804768668288561
0.6670368770457431
0.6943666978493557
0.6743352184040847
0.6742138695081217
0.6939656799439001
0.6631059505849943
0.6631763700429482
0.6706782038670986
0.6518814824677871
0.6533359400264342
0.6923984787502897
0.6760981078857053
0.6775189831681033
0.6775935027003389
0.6614772045457761
0.6737422151825559
0.6582738079462517
0.6707260983378004
0.6640591508703525
0.6834977575267219
0.6822293250136706
0.6462052307098926
0.6675986704939419
0.6922844811397854
0.6410123765749011
0.6418030211708373
0.687063597951823
0.6729712196602065
0.6846761596587647
0.6827069834307614
0.6781341675150749
0.6632882703107756
0.6881009504072584
0.6830597440464686
0.6787037140047437
0.6788757889041404
0.6558030095158612
0.6736578695833704
0.6611018475606024
0.6731166378780853
0.6757786589715661
0.6885709137333563
0.668051600257029
0.6751439655393486
0.6696838090974875
0.6622060141948999
0.6812840611778163
0.6677089458020629
0.6677799245633452
0.6796399832175386
0.680505298762618
0.6718321982676666
0.6535002442881229
0.6725275915134091
0.6778463794510217
0.6659959789261823
0.668484291522321
0.6569894863664387
0.6908603530747202
0.6750599035080075
0.6724632051783767
0.6690494413877871
0.6911463760350248
0.6594544421353987
0.6658533091154305
0.6935509173361143
0.6622029134921499
0.6311255291961082
0.6639673767929142
0.6693804318703113
0.6698377878731645
0.6921756329834243
0.6510877701881693
0.6590905461930193
0.6495971451025004
0.6703273828451342
0.6853075543415305
0.6704215023430506
0.6682994956128323
0.6802128526464113
0.6637580890210669
0.6571069967271946
0.675314631389471
0.6974503771512993
0.6733898598482861
0.6831230823730019
0.6559040946001816
0.6629825737953102
0.6772155820544772
0.6774885909223918
0.6740003393306058
0.6461334119917226
0.6865055066138855
0.6697769212901734
0.6671398183935038
0.69492533887365
0.6485205365832128
0.6582568215959509
0.6651901362467134
0.6648959553086546
0.6775214409486657
0.6743179513717241
0.6629848049927807
0.6740560510028155
0.6686218506447243
0.6716333452461875
0.6841430156663637
0.6576604721089819
0.6829152047877082
0.6781753141012506
0.6800002799636621
0.6728341963745512
0.6502955334678351
0.6583552135569503
0.6677990677676565
0.6904286055227439
0.6861296609776056
0.6786077927608788
0.6739673865185852
0.6587508803712302
0.6597701356213154
0.6473063130281412
0.6697299401238993
0.6887849993375122
0.6765080241727865
0.683895540596838
0.6529812662445839
0.6519293156149253
0.6871273749340677
0.6725300407816981
0.6498557801058397
0.6690122690567823
0.6678359164597932
0.654973469681888
0.6780950085507149
0.6544538474875971
0.6650111746173988
0.6852532479845096
0.661400908427294
0.6810628057047473
0.6646789491862238
0.6797358526111604
0.6636330792154591
0.6567231476397691
0.6563326277404986
0.6646488112637059
0.6656583351404987
0.6609516537367603
0.6751277051715959
0.6854135916224223
0.6779996297951311
0.6718441566314258
0.6852012114817652
0.6745746429138813
0.6900833675323372
0.6680203515482293
0.6712968896211409
0.6831242236088853
0.6698751055389758
0.6633230796388334
0.6611346383426324
0.6921963915499612
0.6362001785907195
0.6664281399189355
0.6841519530521192
0.6714546491271079
0.6752026537451616
0.680398764969671
0.6624518930008451
0.6767288370455087
0.6653206825648426
0.6634807565305491
0.6760247030924365
0.6728455038054404
0.6778267849851571
0.6773278195458224
0.6739687460438069
0.6783979253583344
0.6765013999377328
0.6859334402329128
0.71357491307194
0.6658299261883343
0.6761424057539492
0.7062660431814503
0.6755623679460475
0.6677257058398974
0.6586772596365642
0.6572149812437269
0.6869613432302042
0.6523005839224347
0.6474460501235972
0.6499963433689879
0.6899697489685923
0.6831995252606103
0.6557700074688587
0.6651192193471495
0.6665715071820506
0.6736115502411966
0.7098748544997447
0.6695075524218798
0.640975267790229
0.6752471235409425
0.6618525990104585
0.6570766964241525
0.6507423596475774
0.6689191595601163
0.6676828858195509
0.6588939205220576
0.6921582960731698
0.631514464979772
0.674464198294768
0.664734106576227
0.6430869228985633
0.6892928605198676
0.6494086760815695
0.6840278945775188
0.6841799851309964
0.6978355249611168
0.6365838844644505
0.6705969241447055
0.6952157736088165
0.646820316282301
0.6792622226185149
0.6854444553241913
0.6796054108068779
0.702476738236513
0.669960075645864
0.6621048522731801
0.6720795865079936
0.6780653511577986
0.6723728395385646
0.6927403742226648
0.6822310630894554
0.6670494340997879
0.6389131296059559
0.6614488557734238
0.6808160983455164
0.6567229942173162
0.6986153202487438
0.6622790364043337
0.6902780975291841
0.6716217205049853
0.6546831432886029
0.6838990670867188
0.6471132414386167
0.6899282828219587
0.6856658439819214
0.6991283573015084
0.64718315547869
0.6916810462354041
0.6573669484905107
0.6584670411780541
0.6785740967462094
0.6742471853705544
0.6821376704352867
0.6508517895664632
0.6727021191355597
0.6680104949810654
0.6670810523086333
0.6862375688940949
0.6590741130079482
0.66623380192506
0.691145994529678
0.6640216653163129
0.6675132221973274
0.6865297858919149
0.6737799788679789
0.6810952563318309
0.6685935015771582
0.692652980368386
0.6754911401552809
0.6560649144948082
0.6632260535507912
0.7099173257798792
0.6792875773845247
0.6632995460723523
0.6727232880500759
0.6643502874844707
0.6601454399798331
0.6623607067842529
0.667350850911739
0.6724651246281766
0.6845063331523021
0.6616359613089566
0.697208000083112
0.6674553805969732
0.6984161911097564
0.6556205704942343
0.6625028034366826
0.6594951133855653
0.6635062479605958
0.6746943466472847
0.695631149789404
0.6508006309843511
0.6675588094595966
0.65648380264832
0.6673475195450078
0.6519473800961713
0.6476727598144038
0.6703550207117204
0.6709768079761507
0.6845192044157248
0.6606084917638606
0.6938413851273381
0.6977326493707133
0.6624603634409379
0.6537642001077502
0.664339170179018
0.6611902284289753
0.6744498994994935
0.652530939998737
0.6784671539573028
0.6804318741748652
0.6780670967158972
0.6512168133834876
0.6518735830737631
0.6477401222448451
0.6680578542780454
0.6560645511511997
0.6779504410441661
0.6637067208742414
0.6589937273660557
0.6859319402784023
0.6793309387128782
0.6829106674924215
0.6727216895216234
0.6469442404152153
0.6525113157413689
0.6537547257764544
0.6973456449699916
0.681603319001361
0.6833390916394609
0.6846975308249017
0.6792266267005337
0.6967988971698266
0.697923462205349
0.6583944145373587
0.6613612227340172
0.653576003062832
0.6677187322833997
0.6760025484440102
0.6604693195506975
0.6694672430247147
0.6718635238943856
0.6674109164502775
0.6725157125785131
0.6604761291415222
0.6585888104543709
0.6653191412483891
0.6794436114226015
0.6608245285021841
0.6676026689835252
0.672601256870334
0.683542427590433
0.6807696522171554
0.675549452216226
0.6769225052648207
0.6783459902972955
0.6566377075481813
0.6694578225532213
0.6738208725363389
0.6557486971896198
0.6740239514265776
0.6850361521368401
0.6663198469557464
0.6690665240643547
0.652303124223768
0.6774003217424975
0.660426736765647
0.6806571493866467
0.6938145800171036
0.6708864651433727
0.6611338930224875
0.6745156845635626
0.6627160629154035
0.6607836032958273
0.6698364352030648
0.6680140368832557
0.6406675675715883
0.658873656537851
0.6752039430043121
0.663950774699857
0.6710805170066705
0.6628543680631881
0.6734075246808479
0.673742689332395
0.6826724407332811
0.6519948446248143
0.6798510535472531
0.6699383773861539
0.6866872058643728
0.6657524299301745
0.6748445336623601
0.6686833973216476
0.6931680807342669
0.671964373870656
0.6809076093882709
0.6598285419336605
0.68401742252815
0.6586225951563787
0.6914414959977552
0.6712662480354632
0.6502687097334027
0.6736836699755764
0.674699359344476
0.6727231848721519
0.6821051104626389
0.6761426882979135
0.6859320243468379
0.6711014703626403
0.6621962145423623
0.6528405864648162
0.6647960355489319
0.6740064622095721
0.6789399175486823
0.685805018823582
0.7004032823275096
0.6864096519153944
0.6928330068813882
0.6658185763004568
0.6675458029508958
0.677740414092018
0.6672041905941972
0.6809792910170492
0.6744995324823539
0.6633429577009617
0.6793222672328272
0.6463528805354157
0.6628208447826595
0.6802107726970095
0.6635507027963052
0.6531047392164259
0.6865939454200373
0.6669027274089968
0.6766681878559238
0.6544075354121444
0.6627089855827086
0.6733189882965561
0.6763188937026895
0.6820408972319092
0.6658698457665634
0.6709413299048312
0.6865302563471318
0.6628384041029595
0.68889925663401
0.6566492348529193
0.6719702914577906
0.6688054333776923
0.6753867511443414
0.6736931220831612
0.6806901654535864
0.6939527752167574
0.653055106447808
0.6643078177301739
0.6915633542736183
0.6662011620043981
0.6780342233311404
0.6657076184183119
0.6800227358445029
0.6495626418159879
0.6598879438168317
0.6615326580247548
0.6691583912416041
0.6766649561217544
0.6700940141876515
0.6398614695983037
0.6817341238474578
0.6871109176294812
0.6589355972073646
0.6634101972128138
0.6851886951387904
0.6729516705874765
0.6812903481712285
0.649807668906198
0.667331884390974
0.6801980378386481
0.7025536926914394
0.6506648832338564
0.6747845397608101
0.6556543418998059
0.6717648308721516
0.6406881129056334
0.6628989598389859
0.681846689999268
0.6880687909850277
0.6689517324689934
0.6740657657175401
0.6531666528669369
0.6600996582182919
0.6577494136698212
0.6633671444503255
0.6563284078320508
0.675742839473641
0.6706228030562478
0.6870375965814806
0.665644672469766
0.6736717163669984
0.6847619624244071
0.670637101817473
0.6935893128660463
0.6668456628907367
0.6586294253866902
0.6880510308792825
0.6789435075783112
0.672802161492971
0.6684126474374121
0.6563416213352616
0.6751897177148566
0.63900274746551
0.6477359358521227
0.6646464553669449
0.6635953605891113
0.6844476868181879
0.6767857670472748
0.6555034406488569
0.669551027198855
0.6897856209103166
0.6667144184173003
0.6683537785602961
0.6529689359140505
0.6852678937686421
0.6780915202540141
0.6779081531424731
0.6705927731259625
0.6497144988117817
0.6921569810074941
0.6723548148072035
0.6567657566270007
0.6787919861203781
0.6563408199495597
0.6703862026862867
0.6950426709994716
0.6766758035492825
0.676682614848205
0.6625693675539899
0.6557157782748534
0.6687436957172302
0.6814764841045083
0.6561365481043274
0.6886310006990539
0.6608929589380703
0.660586627550546
0.6652323263065717
0.6647424490684752
0.6869983849876986
0.6482242366277859
0.6627745572482733
0.6540857178907377
0.6693663640748304
0.6924109400403392
0.6651465923208805
0.6571773552893777
0.6958887185709083
0.6823281204617374
0.6562184569088644
0.6679987597047274
0.6517831033873865
0.6693511744365187
0.6824881228791073
0.6588237872135621
0.6249614023538859
0.6535423132682507
0.6951675912981385
0.6553203165402671
0.6554156199029926
0.6928670870602713
0.6717310878333028
0.6945811538718969
0.6691496882039715
0.6608276273391485
0.6664245913551344
0.6747021916607278
0.6783439708400226
0.6424676696501669
0.6603647294661009
0.6995510357325558
0.6819253543547859
0.6762453512283317
0.6445175626128159
0.6485137927577012
0.6749247134831525
0.6699907375290574
0.664500302785305
0.6634364179479134
0.6609444559485246
0.653516330668105
0.6716070091983739
0.6476722181749952
0.6789153959415766
0.6742967817106333
0.6739967935318316
0.6846734221612181
0.6878609287828491
0.6455625743775749
0.6883869173618343
0.668963022882258
0.652727991918423
0.6663430698248913
0.6683078255965303
0.6606266559420002
0.6700151097893406
0.6748737886237508
0.6840835462776379
0.6717551707033808
0.6619955208838015
0.6757202531367301
0.6621012230911291
0.6632277935853016
0.6878572332741978
0.6890092530457005
0.6727832182439857
0.6775118529816706
0.670601853214556
0.6667446620836325
0.6777596799862305
0.6841963076511743
0.6641388927431798
0.6418465947398427
0.661303723139125
0.6675019396903347
0.6540215164827137
0.67322432419453
0.6722280967429572
0.6713615087803581
0.6815437504914089
0.6693071195544046
0.6539858849769955
0.6537376714845102
0.6495755779359269
0.6586367136391503
0.6755656689589863
0.6773549591905381
0.6803306817637725
0.6642732769983746
0.6626243738214893
0.6596630656221851
0.6773664274128413
0.6581628655417467
0.6560525424580773
0.6738312595961383
0.6908166277970136
0.6847685346920559
0.6796397412660832
0.6939794858957787
0.6856331723497628
0.6546568840271159
0.6945437551214438
0.6811841927997897
0.6487741742142459
0.6454280623520233
0.6737533930413303
0.6859816481002035
0.654890505078918
0.6658902642689291
0.6731750610221647
0.6564128336473986
0.6761226021837334
0.6759319186594691
0.6669662255269412
0.6608635384801733
0.6686219941078912
0.6726400579040647
0.6565671794789961
0.6865717337483623
0.6782811949098593
0.6807852465688023
0.6803749663193316
0.660925305047479
0.6652928359180964
0.6410993604333752
0.672051101943149
0.6721817529555769
0.6485657771851666
0.6737752767329921
0.6850636565222461
0.7083487712436379
0.6662425067773404
0.6620919893486427
0.6634014407804023
0.67356073956142
0.6754306964102283
0.6908427375011653
0.6735446989568026
0.6730041094543652
0.6735926290769424
0.6606419771682295
0.6663323567629902
0.6740222873248863
0.6398437520164658
0.6757262658451414
0.6740145182994893
0.6969600055036212
0.6490477420696085
0.6482514523933884
0.6722663697455392
0.6812806097207971
0.6701796435107011
0.6625925268008842
0.6632322067062996
0.6659307471078906
0.6488489950222457
0.6372810477983498
0.6794888355580636
0.6600854164732878
0.6693549457231788
0.6730794043864057
0.6755884349071342
0.6678931080668804
0.6884183253410501
0.6595715890252545
0.6636085023066566
0.6589172007533117
0.6872003953134815
0.6898503214570085
0.6494921455867462
0.6941877081438681
0.6761193860550125
0.6685306185019344
0.6517017991957097
0.6731797359159498
0.6689419953988396
0.675029337165122
0.6592052136852155
0.6739797901554738
0.6684307469423992
0.6552325869664807
0.6774464498404716
0.6727578402684626
0.6749478354827717
0.676207764580775
0.6929835226981296
0.656193940874243
0.6676926269661868
0.6804718925450897
0.6693366122268986
0.6656332515777037
0.6417936501018242
0.6485290183901514
0.6688787618650557
0.6851570231123324
0.6583412359558979
0.6595735102716336
0.6320100891775292
0.6762992982675124
0.6746370161208639
0.697691641060512
0.6721505375038932
0.6641935485200574
0.6818224684372907
0.6668248106283758
0.6720406420896271
0.672452315887768
0.6650262034303854
0.685531805043228
0.6718642797162435
0.672764949762468
0.6408433857859971
0.6815085404822513
0.6428454284700917
0.661051801586547
0.6750593298097149
0.6905099194114626
0.6545989571923749
0.6354599033198201
0.6646856425732058
0.6918444387672102
0.6520983434064913
0.6583228684694964
0.6590463544812409
0.6520429439652948
0.657795170569527
0.6554085781658171
0.6771464046480908
0.6754776135669694
0.674752658095876
0.6377108467747162
0.6903337976387692
0.6726405849915083
0.6644160554603129
0.6612724830129879
0.684674276820244
0.6761101970610223
0.6545662663648547
0.69873944025155
0.6675782343893746
0.6713757271703914
0.6605490919569595
0.6645022764866877
0.6803628970717799
0.6761010418767187
0.6478571396103773
0.645045426054073
0.67494727021729
0.6657856187368795
0.6676022589758567
0.6737095221861228
0.6841295344599201
0.674412666484243
0.6684197467536193
0.6524068610530512
0.6857558263221134
0.6639338510164541
0.6785271771018014
0.6554768909921055
0.6487814944867055
0.6678307149837767
0.6768626776461013
0.677087843324275
0.6667149765865278
0.6753595651619149
0.6596924782665082
0.6799321659276342
0.6792332241602038
0.6557415403985541
0.7012808577824903
0.6660941775800929
0.6626519390395736
0.6739123871638097
0.6428774270748325
0.6811211451650439
0.6699538453061158
0.6705435854895289
0.7078468943440011
0.6810587369672838
0.6436038194485817
0.6789721537839897
0.6670526244558349
0.6795128041232396
0.673179375181338
0.6913102860050222
0.6582583764765534
254
