# Supplementary material for: Low dose radiation risks for women surviving the a-bombs in Japan: generalized additive model
Source: Environ Health. 2016 Nov 24;15:112. doi: 10.1186/s12940-016-0191-3 (PMC5121957; doi:10.1186/s12940-016-0191-3)
Supplement: Additional file 1 — Additional files are linked from a mini-website available with the online version of this paper. They consist of 1 PDF file with the Appendices, 10 images, 1 Excel workbook with 9 tables, 4 code files, 2 data files, and 6 output files. (ZIP 3727 kb) [file 12940_2016_191_MOESM1_ESM.zip › code2out2.txt]

RDA2
A
2
196610
131840
1026
1
262153
3
RRs
14
1000
1.098889795388231
1.189170406677785
1.261563156194381
1.266076988788553
1.377517810897964
1.134539095568734
1.258927852393818
1.294063994029665
1.432439995098854
1.36273262778487
1.018401329967754
1.469677022875696
1.09087715815223
1.286878684892125
1.312353906352942
1.54206185132711
1.211321395915724
1.113787341000497
1.200664492966093
2.284057828862579
1.111664055448966
1.019263369517585
1.063308575260654
1.159954359543701
1.130024603166403
1.248825919852388
1.156538585234719
1.065569831003632
1.411837495174557
1.111144815328668
1.427145965317871
1.084308372070447
1.497188417705045
1.453823141098021
1.145377913446108
1.279253308458358
1.417019718778011
1.068685296333282
1.361100379106684
1.400183419544485
2.684315826338438
1.260493516788768
1.16245798308964
1.511618272836826
1.414599161085631
1.084189459045837
1.169586978040031
2.337277369918831
1.096136809872552
1.174236504508293
1.171958208813126
1.177609132255876
1.341033127882312
1.577959702353251
1.316786655035791
1.468721469768926
1.250451493085075
2.044341083668455
1.365859255191702
1.848116804455036
1.311281449128704
1.213535404096923
1.124016643574069
1.31874749046683
1.455751695421515
1.522850750966428
1.122990579327453
1.190450693713873
1.141043644190594
1.250267839013614
0.9945124083197814
1.950921059855152
1.240393565952904
1.203780570087046
1.230356160610765
1.369482724631142
1.144209520050548
1.156704189451896
1.190989818221134
1.518268461631334
1.107612671566657
1.237368680413301
1.407750027210075
1.31786336570464
1.26624280561068
1.254716032302231
1.557858872183871
1.140829222516377
1.346526736127914
1.133474452923889
1.007368397807924
1.417439960446814
1.384663088800701
1.309380504804825
1.39948763391932
1.378071877000483
1.301698606385714
1.664781685068353
1.36973669167664
1.42149106978547
1.083246871649205
0.989020906464372
1.199169883749921
1.235470133420674
1.214826924657523
1.117087802284377
1.062154728383137
1.452282104031573
1.44815977525174
1.513737316710842
1.396558527863041
1.471801886430829
1.476142464976584
1.611634721715367
1.343111338638038
1.278153459119437
1.19951972785838
1.281700124713712
1.348607569273555
1.344023778470178
1.307735161750224
1.100673543847661
1.243701913416529
1.491610516584208
1.212027854647258
1.680546359711393
1.343898873432968
1.097181644569324
1.501787166347301
1.407901086161585
2.225254486678925
1.131011773827684
1.278383059350268
1.345630728094058
1.205006551396892
1.529490682277082
1.458155202710872
1.404649193004347
1.278382645051223
1.482969895029549
1.401156155196781
1.098305929577911
1.161137593919199
1.340923449476314
1.158158103786324
1.476009014492714
1.272055922454211
1.256333695465775
1.240365125966755
1.350852166486263
1.272408582819049
0.988862351827506
1.253419976182163
1.302595059841514
1.494542854399039
1.635299804764629
1.257649993076372
1.658107313584226
1.286344141379229
1.062127219011872
1.419509327051969
1.357875796796397
1.352427311980106
1.366731515759798
1.169955619001759
1.211706709590948
1.039811822947658
1.379135145278616
1.295607763535122
1.612157113572395
1.718042742919588
1.321506232627026
1.117670900903501
1.17522141008554
1.260878363733794
1.169371827996526
1.165051943185269
1.013374666291678
1.524100164029195
1.242389308097881
1.04969372533933
1.273353590389209
1.2272919665839
1.440459280802675
1.470770379043414
1.158213667399534
1.350809966040808
1.349025420884322
1.245119401051911
1.11694145766733
1.304125715697567
1.378045287469918
1.232959784078401
1.279133760065426
1.319592804261233
1.158466546010868
1.237789955934188
1.093097408952416
1.336071441257468
1.375491618165012
1.181823135882571
1.126416269131558
1.241171155594179
1.421329466702979
1.352106103193736
1.16704486227375
1.437624391055915
1.432799756588605
1.182338073816643
1.419366282615925
2.007453390770586
1.053379334374565
1.363981257234712
1.428207654656362
1.106933691881495
1.075329370985939
1.219440838501022
1.353710985360548
1.183655564665284
1.21325731282357
1.358033947121826
1.552655206232559
1.053286613291567
1.134803148325865
1.071332210224919
1.276050983981263
1.18974561182411
1.05385098615558
1.103881206082283
1.357481123061938
1.126542717856923
1.089705466793787
1.283772929082797
1.162090492657101
1.071958625735768
1.176453613902409
1.50117083454964
1.442236078134735
1.251531150804717
1.306157711034946
2.161357962064776
1.153621318693378
1.111633754544259
1.648803340877323
1.204306751374629
1.588851320534272
1.440325827218773
1.573042553515076
1.334970533726962
1.231103027720747
1.370857077812474
1.25321712711823
1.651342069525208
1.501026890850793
1.436515187345545
1.319897417242825
1.144407928031446
1.007840107559981
1.232117867044682
1.2147610422319
1.370702990540047
1.10168035955475
1.315646318748457
0.9935414383005096
1.135719500004656
1.157006036719489
1.069774146638953
1.211894501921043
1.486434909381978
1.472548204225081
1.315843591583121
1.228885126403946
1.386557000729714
1.549305225046263
1.280069541647522
1.282844930628793
1.378060385302451
1.517804702132984
1.210626894191298
0.8852871871065561
1.268034371835143
1.421668134837309
1.326396906302543
1.32622184540175
1.19934783952529
1.251602446647124
1.182459913390388
1.290198579231057
1.360882620811313
1.373036951875347
1.442731375330484
1.496832626367971
1.415524242909223
1.440622210387091
1.352998641084308
1.332465711949445
1.103207013127441
1.544819503069347
1.200668144453397
1.280003638569347
2.113829297809695
1.331600544654176
1.280741184761332
1.320718296794696
1.159782564579629
1.107244019596474
1.286267031706352
1.320083250731184
0.9765349420217496
1.571386443467795
1.610489182314195
1.214060971446941
1.215316393188175
1.229377351106354
1.461827489922983
1.279167853156772
1.21842163507379
1.209637064734759
1.331879762281803
1.411719810196828
1.271521594796494
1.549944828106955
1.141735394936733
1.138636276719499
1.197454652000954
1.054737680715161
1.184991501612185
1.274743712112821
1.071951759957817
1.140900388102975
1.24705598887511
1.470193342771291
1.324197967626779
1.492744371982199
1.423042421973577
1.330198338746755
1.531421786125072
0.9942065599321446
1.596362762198603
1.453582197944736
1.407332222672071
1.040858077343113
1.306214897494897
1.365079378809247
1.383307013648814
1.372366745585446
1.12244496911738
1.276837693906027
1.039794046708659
1.420818307923925
1.142731869069445
1.273464767997996
1.213437573612114
1.338286346515583
1.289887993020321
1.413393133219953
2.042432488792627
1.790767304069707
1.445297257151471
1.143558205332626
1.172866359865162
0.8971049691798832
1.294000800655863
1.600465129244864
1.092087421426846
1.335275662766571
1.134287779867991
1.439410199698876
1.47164290107245
1.049920105872129
1.212423319808339
1.265691399624306
1.115107219795139
1.265712846880013
1.518153089884101
1.352580087568025
1.315521129413189
1.222805425687977
1.284067160841612
1.27816878540801
1.411307786309849
1.154606538402795
1.291498077558629
1.209693336724956
1.048344196468481
1.079078082571546
1.244978687455827
1.20426256946172
1.496367843582777
1.245760718885777
1.365721960586779
1.33206339321419
1.09419390372654
1.560643187808601
1.341161349078843
1.348467712840479
1.374974102384526
1.15773896927841
1.406614334497044
1.149821742957243
1.243297893913493
1.515242409295436
1.179576468747316
1.106883219595222
1.340487145573809
1.400669531343842
1.527078689108968
1.247544473155374
1.366650963097281
1.233447365280261
1.393545694511197
1.276739951074472
1.251332803698113
1.20041942319157
1.328538349996672
1.286391900171153
1.120636902538144
1.470757404750152
1.191402314924027
1.226229676923204
1.314689500806793
1.281722586036955
1.295216212643696
1.364946323142803
1.034258733124477
1.230447383644999
1.0892396567717
1.115749371399608
1.562555773439559
1.1867757266874
1.2174524982968
1.513549111031182
1.289828965132138
1.166808973932628
1.276960009007527
1.140797169732171
1.915580269585499
1.435519489092305
1.436562765141008
1.745349006844725
1.182501170438026
1.287201624037249
1.480688700566777
1.385179621094314
1.043933554223563
1.227483140065383
1.443712977247019
1.168592820412482
1.301837666178032
1.081905131888512
1.05314464109441
1.174009839599359
1.422626546608429
1.265335604823919
1.157185439643403
1.294490174332587
1.274641291434998
1.306910271174608
1.07770972087336
1.378102427052153
1.519908739087416
1.338485320572389
1.163153628293118
1.640999884119287
1.4249233531968
1.059385371690299
1.218949351510613
1.103198689995609
0.9950634808721731
1.346839086828884
1.012342970081539
1.312189672393213
1.314044805807358
1.201420633285956
1.146389207348494
1.092559111281324
1.223465663581614
1.276108741000088
1.240156537707684
1.500293739249482
1.160760761034103
1.159877802944756
1.356441121288729
1.511536231617543
1.701031888742952
1.337522085627374
1.010308489161575
1.461538177613934
1.489055330130134
1.631577759131246
1.262722938328439
1.302420080047955
1.242093271457648
1.213997064199426
1.256378588924485
1.123177277927236
1.601653871245906
1.23971003621826
1.39213002237049
1.111469880971736
1.37331888965667
1.260055781162332
1.146050396410373
1.225838836269518
1.343875127680016
1.141231966588338
1.361905527230906
1.277507657901278
1.179435623937391
1.220300323705341
1.010847229417477
1.461370167214202
1.234853434179039
1.169956376000236
1.085610103874812
1.28883543921543
1.069424230024266
1.34033599912904
1.505506409357582
1.292358301912893
1.235666714466649
1.217336211061218
1.567757373077059
1.785215750814067
1.298953984785461
1.202402920834342
1.351893610232514
1.469600790513117
1.255524133848137
1.218792677872295
1.216087713032363
1.555685984771549
1.246059337148178
1.254001666089831
1.406601253759944
1.133222423887848
1.408807577126856
1.208387634032118
1.240404167480607
1.355595559642628
1.339207834758946
1.655500503342441
1.539984816962818
1.268473012864293
1.164492935610161
1.468098439400437
1.244538182842968
1.355874701175651
1.50960009000774
1.251708845640991
1.88781615644937
1.282464586058268
1.558477510862207
1.541471877280625
1.219412148189512
1.416310292943385
1.526165668252233
1.345526678859949
1.383940880095625
1.552368969986414
1.123492260467433
1.316135507251284
1.252551320595293
1.171186232406113
1.394774219107625
1.160697356399615
1.408756494322297
1.207172397950136
1.853090259090889
1.889916152923129
1.456534671390196
1.417764949294143
1.400303828023763
1.226608441037694
1.131344047919739
1.44852357026072
1.307192623784088
1.554970551007427
0.9763265275030297
1.352369120861106
1.1453294887219
1.190707221974129
1.119395159973334
1.016286213862625
1.192286687943518
1.346033981826695
1.197887634522778
1.222891919511718
1.290838561026944
1.113959595136709
1.429579571496142
1.385821743279663
1.049437390135551
1.062786120692004
1.375925945566134
1.237891012154265
1.362409722670864
1.122481231271154
1.096229859138279
1.023317830741773
1.183242252666625
1.201738703791395
1.171901692690001
1.07920176972228
1.29024666044841
1.425549273100234
1.204199005341456
1.545843525662322
1.09607154695828
1.541242299196467
1.102526398798546
2.086833564379455
1.585946818686384
1.792812040184082
1.34774103629549
1.226309998861743
1.224549809565139
1.158560994607333
1.33264710511115
1.303520393168357
1.163776105516768
1.096547875288363
1.139434770503129
1.515531271406702
1.691119310866233
1.105474397155521
1.222920347021453
1.178555848399341
1.046705998134836
1.486003681395105
1.309470661366857
1.348022395296449
1.108649706126206
1.179239382624528
1.399432347229172
1.094080743515563
1.320697710228803
1.354682131682267
1.36142586288367
1.322800412831814
1.245460900536737
1.251711099302883
1.146328565845044
1.247842205400743
0.9314072034122186
1.255402272192546
1.224999721973448
1.055384727192895
1.348630044217944
1.64851224082098
1.05338553611772
1.298731248209043
1.47923180202082
1.427564009534317
1.333979581835657
1.198491205975196
1.41369750483412
1.282702724122546
1.308729538866217
1.589486695845434
1.340066720371886
1.200662222771954
1.161497470933285
1.070301796290296
1.239501770283123
1.272055554796121
1.187237035439116
1.618453278128557
1.401573677568665
1.200265179112611
1.2459670650692
1.245042770823458
1.271031342117466
1.465763873979606
1.1972965968326
1.311843343473418
1.168037698420722
1.031914927350473
1.241026367807007
1.225647570668412
1.312750887989643
1.116296649328146
1.1940706003942
1.381761228566741
1.189348640296891
1.296182848517712
1.274298017513063
1.707484322514462
1.353140486534065
1.277305558990233
1.08867566607232
1.193103868236665
1.271157698983477
1.478093903377033
1.460992432283309
1.345976408645321
1.25243634994196
1.392174819632494
1.346612589620369
1.329550227351395
1.551778250736036
1.241552822958005
1.176355275687422
1.161145542921199
1.106801975986403
1.136973895119612
1.142596400373992
0.9975644805950761
1.019821046652542
1.268885371168517
1.10639094722465
1.326736006039232
1.408469979922507
1.244769444643165
1.11801353009463
1.179966108953711
1.338816243092192
1.617621781472331
1.179850223645931
1.174314660630717
1.297964638647185
1.226724395768265
1.295373764489677
1.663005033064386
1.169072461620079
1.265358505505369
1.333032507488653
1.244702735894882
1.121204402420744
1.564059131460669
1.211484247003375
1.470061099302457
1.279121891225367
1.115002353963076
1.373054308294429
1.115133439782772
1.251790984883763
1.340451319133085
1.16062973330466
1.06993171795978
1.166821172172155
1.072505967027638
1.084780746029131
1.165311356574592
1.46097082212364
1.292349375752834
1.200190095904641
1.559810774915086
1.24584050683275
1.408504773864849
1.073224510142029
1.124646116456452
1.357970303674866
1.344236882469341
1.25966599971221
1.427486641675896
1.057730450445342
1.280411351237394
1.212455334080243
1.329895183107121
1.296324304099198
1.15515607989277
1.158751435654308
1.128892092330576
1.340665103159418
1.220058135975
1.210356495595058
1.169858128407288
1.312485966204548
1.325921331944353
1.128728267613431
1.140005103708821
1.234094983480935
1.141848295784629
1.22480926053014
1.331921513819005
1.4815822566284
1.345516915707693
1.282945772309431
1.152696553970365
1.493142394524478
1.26969104100032
1.413095157080392
1.165694259916801
1.692059046713221
1.259377037013389
1.160754568573672
1.586455110338424
1.257708539892083
1.092685843907659
1.342647345912324
1.334375516443002
1.334239979210184
1.32146561385934
1.204840529949387
1.70580200162688
1.505127359523461
1.37141263006737
1.248455667139119
1.151474080927923
1.573335555138615
1.200860964557625
1.265468625978813
1.148796375955819
1.110684683532624
1.340111856713338
1.233768850227234
1.324262154463273
1.081925986892322
1.243973818685336
1.51843412811545
1.2407825196639
1.203061406476877
0.9960332690465445
1.462411247519319
1.345129690313065
1.096562908226743
1.25218987227815
1.283642441308365
1.341928424176715
1.730395911693666
1.1316096447091
1.106009487336684
1.236037888282929
1.289904967956963
1.654873288539719
1.437234503640199
1.23270691230122
1.140973608516021
1.022427977486407
1.294762640597558
1.415834851518403
1.229304691610808
1.225011727969715
1.207966870201299
1.271902394647334
1.316259777618177
1.313795500370802
1.429679356361179
1.302780464012945
1.452910188939026
1.274111996757232
1.101241926067504
1.469428191425022
1.064243291881187
1.300192133332808
1.069087085083931
1.179228884557488
1.13656536695043
1.264586672854453
1.084464835165879
1.147495634211701
1.306297180971202
1.52623667482762
1.115830617719013
1.407895225450924
1.267229074892619
1.438507765109349
1.451924573653935
1.625072977689775
1.237861231525682
1.440450097107697
1.132968380485619
1.343253738259283
1.281628051204181
1.26233817948779
1.186117142442578
1.245168191150934
1.214929269609642
1.368775164248428
1.077302895434314
1.29318583868842
1.180325811903689
1.765199551941703
1.255007464276324
1.235706740312314
0.9703761957852878
1.624549590633499
1.137374350899103
1.408360486724933
1.36863966557905
1.561225452420708
1.29986305455356
1.369015138080385
1.460464307961027
2.315004209524429
1.379412564007631
1.070943419355597
1.127630919329733
2.036927926290059
1.284427229001608
1.38104305067505
1.792616145915259
1.112260710988213
1.396649327211513
1.170062696713516
1.360133249318211
1.234737178020733
1.080520170172147
1.269376662373918
1.395365809376367
1.190226692131022
1.226214925871976
1.209907370012077
1.255865772656038
1.363653778009741
1.307699485688707
1.272240098540568
1.568311568800452
1.162142417760972
1.385181069158074
1.405572116642324
1.207935747441128
1.084781855047565
1.332116334547626
1.121392323084787
1.116233300945047
1.116677121581462
1.682944252298062
1.271755569183542
1.124515246133404
1.273010254174658
1.196011448252362
1.478755158308334
1.194362374153022
1.263832374476547
1.207235649517701
1.319451273692959
1.290369175731885
1.361662132808685
1.212641571713043
1.264164429049099
1.269441696136356
1.301981459323741
1.494620412536703
1.470629264494872
1.442832810083862
1.286257254383043
1.207777958915282
1.237608638262463
0.9055252560016774
1.379555075346056
1.264485460968759
1.459637846544503
1.517788352768861
1.151037137793392
1.067902563293876
1.382022048938968
1.239376807176643
1.059574872267403
1.075175234378571
1.271754141196931
1.0733798564324
1.117722118035562
1.223212822028451
1.217106667364985
1.375389672939292
1.39912777960526
1.179472910940241
1.360815333561919
1.323474126749808
1.317988707269856
0.993862926482
1.678043392189953
1.250351901651807
1.168772471962623
1.370288750221271
1.256551799745989
1.284129813840239
1.677844536134934
1.43212571097962
1.110896659473773
1.350269767897661
1.301178922649828
1.061688247073935
1.181086537150905
0.966108507804864
1.481218901667278
2.316987887746315
1.330176508496764
1.192537424127402
1.262327233071736
1.731150973380304
1.560140042475617
1.180914628467177
1.5476625214925
1.266604455327438
1.7750217707779
1.27800847846986
1.178045488990921
1.281703992220754
1.265387741140737
1.252905868066331
1.420220493334142
1.499589094127615
1.042752232935131
1.30814138065077
1.129284583589634
1.346629594975877
1.246168549708278
1026
1
262153
5
devnx
14
1000
0.6561202475663399
0.6315479563933686
0.6592698197682328
0.6550204984635515
0.6760595089337256
0.6759412767530684
0.6286207532393613
0.6714193474126176
0.637405594255498
0.6670959053651908
0.6323598017034882
0.67720245444947
0.668256093115748
0.6471384549980621
0.6638650053360944
0.6409191544674842
0.6764571689993654
0.6830807717896138
0.6388083835611498
0.6326299129330673
0.6504687258284443
0.6853860229752954
0.6385148660672466
0.6499436906258734
0.6609020929061562
0.6485036248026214
0.6414706224836351
0.6624161156129625
0.6653074561831546
0.6313743075493699
0.6545733759455289
0.6646408996918101
0.6437736984068749
0.6555517216461753
0.6381625873663954
0.6482299426900421
0.6657166803553207
0.6471600072330954
0.652442325176261
0.6569722696248892
0.6409669075805322
0.6546225717173054
0.6529716209045018
0.6626808733016772
0.6300328468977082
0.6416858879054129
0.6625606389427121
0.6569641327400523
0.6355839622229078
0.6263413471210999
0.6766872152022815
0.649739780363953
0.6468521794831101
0.6390700767914885
0.6375068867672267
0.626888445896762
0.6653046601933831
0.6465537406139975
0.6886415140362336
0.6514404002672186
0.668327493268025
0.642116303873744
0.6510925027065155
0.6632782265538527
0.6740180149650786
0.6347662943115931
0.6575605143119005
0.6721432605091596
0.6628908374331912
0.679767494566657
0.6355209601839454
0.6492330989706439
0.6254428435586723
0.6450253950985048
0.6717003535915178
0.6466204111344519
0.6888675605236303
0.648584616769363
0.6629929669063083
0.6545808905056013
0.6592591115088255
0.6684062861955509
0.6571000376615906
0.6577440822474281
0.6594113119934483
0.6522843744196447
0.6359840000466369
0.6494044415740284
0.6824450227341318
0.6400281048636949
0.6592574836516224
0.6551853314580494
0.6475799228909687
0.6681334762124883
0.6589926639462597
0.6515343777690785
0.6309631668093687
0.6548432412919573
0.6338432619872387
0.6741285842524157
0.6574562477674762
0.666160554862702
0.6698214654070812
0.6736844102978193
0.6338278494595307
0.6346650821965842
0.6388387887452268
0.6516301826222778
0.6549402952392546
0.6657301374272399
0.6524574170398879
0.6385613691466072
0.6681077734449848
0.6717408175985642
0.6679386147007467
0.6920841078932384
0.6603168452916116
0.6614710233589151
0.6600725803600653
0.6573823564797958
0.6664080618838648
0.646997373467901
0.6291834885708398
0.6317553578143219
0.6586968495971876
0.6291950513117487
0.6578202336088232
0.6557481167574912
0.6315271179783202
0.6582206156152911
0.6751788805984834
0.6677233661354034
0.672703927273845
0.6283456163971587
0.6383203636016161
0.6556816487832688
0.6438051933520051
0.6255907248162502
0.6595566225548263
0.6432955767896468
0.6646664682289581
0.6584943593699121
0.6545834915138077
0.6278087471076057
0.652888292833455
0.6316561967890243
0.6615533212725117
0.6575249366004092
0.6450735262393757
0.6501971737745625
0.6590649888436233
0.6479379993885149
0.6232835547923546
0.667152768370071
0.6418167456820483
0.6510391761686001
0.6571674462959028
0.6003090252403847
0.6494566074190085
0.6460132982136891
0.6411541705881247
0.6283457237370128
0.6493709793988091
0.6539558441397076
0.6495640274173475
0.66766499484386
0.6607515180093118
0.6414800994985312
0.6506764226534842
0.6422285190950029
0.6406361966336366
0.6471928746048795
0.6781771512324012
0.655358371422662
0.6703217536383228
0.6653411189576051
0.6420546000492693
0.6144658448293776
0.6339097871101613
0.6581103901164229
0.6597721671952419
0.6727540036427889
0.6611739468599775
0.6482755464520885
0.6472306412713954
0.673496336766903
0.6424101541350052
0.6696246241109913
0.6481871156276913
0.6586805351044345
0.6607644479429116
0.6747284748886329
0.6233640166185381
0.6552400517240762
0.6449362261489004
0.6761955030511021
0.6747753222838465
0.6527854735023936
0.6320121278975179
0.6301022342578464
0.6429217396094232
0.6637843712679791
0.6533620489725067
0.6197952733848396
0.6438845210088875
0.6439132556622756
0.6685488742537095
0.6378441594944
0.6359731633751325
0.6291238751752528
0.6585128119013866
0.6400086181252612
0.6475987470272634
0.6645629162000845
0.6595566630907436
0.6448903858662686
0.6499247686386028
0.6619205954080047
0.6679394299829737
0.6561096382361211
0.6305781896994493
0.6731994167224974
0.6580078617551568
0.6646000702181335
0.6365550818513612
0.6401741179750285
0.6970108038611141
0.661811337140753
0.6606581511470205
0.6126321654982465
0.6930997966417509
0.6446844177087844
0.6448595291863161
0.6472856647406546
0.6313981344910675
0.6529857940334295
0.6691997662168462
0.634907531654984
0.6505569506489906
0.6259346775896414
0.6496633014206574
0.6579518471670175
0.6364231835272206
0.6539698459952584
0.6368694791178275
0.6419169390602102
0.6585613229715419
0.6682370410882176
0.6755272918773886
0.6406000256887949
0.6469793215924642
0.6669918276009112
0.6503760726729922
0.6439771660779002
0.6542220924281453
0.6672895939528313
0.6384060951317644
0.6625085930317927
0.665794315228974
0.6524311092335795
0.6323724817637146
0.6452728332706983
0.6651679003288412
0.6649370794776736
0.6554927877739837
0.6448647896716225
0.6774163652883894
0.647127426793297
0.6297243628079734
0.641644189185699
0.6643466111196092
0.6343727940944782
0.6390744203661823
0.6535592280013491
0.6570179738154996
0.6776182222237309
0.6813473008828745
0.6491603900486224
0.6483665792022354
0.6592193238879754
0.6475142138955258
0.6490111440771582
0.6540655472107453
0.6456228297464223
0.653231091112578
0.6491551550682209
0.6483157165096154
0.6639235262848165
0.6630057604560189
0.6130275016223169
0.6286128687840652
0.6592174160392461
0.6538400842122496
0.6337724965411596
0.6598816797106831
0.63722459637018
0.6634224731124492
0.6495856158344636
0.6376734936465217
0.6621582936471876
0.6258670275845699
0.6363904627807316
0.6232766926132018
0.6525747154081721
0.6749905321005454
0.6701713818524535
0.6352128551751837
0.6477167326892587
0.6554840230045149
0.6643620147704501
0.6556157134303356
0.6406105906990204
0.6384355862276561
0.6489017306492891
0.6648342327562125
0.6664795472290995
0.6568260111347872
0.6684151706926125
0.6543899792835451
0.6530651268753794
0.6259129061040594
0.6360686288141089
0.6345788491611798
0.667040343370612
0.6503803209034954
0.6625322585052493
0.653349379804143
0.670333890722639
0.6399332023627379
0.6414270056863293
0.6562257140269538
0.6616058639504683
0.6328972678615623
0.6487677651446321
0.6677747751238009
0.6368528595616807
0.6408470249921521
0.6516390762890609
0.6689347118382688
0.6462075284190369
0.672475742298919
0.6782242887778102
0.6076516160796497
0.666628658325479
0.6679295538847111
0.6726482770166791
0.66943008400257
0.6522005482259809
0.6465731148599246
0.6384766295592351
0.6627718402334345
0.6467765633405101
0.6642389257951619
0.6665258594006002
0.6687867319403098
0.6399513964528415
0.6348955730087625
0.6683368816361533
0.6308738262071679
0.6396108938886467
0.6419159548226698
0.6577757785888059
0.6578316748037815
0.6667734761474375
0.6628839375401552
0.6531485331360638
0.6437310842237776
0.6543953313085176
0.6705400164383698
0.6634307653941571
0.6503740355183532
0.6508259261927676
0.664368483075112
0.6488235198683826
0.6387468619700486
0.6534585101102847
0.6762398353122848
0.625012902763091
0.6783311828746549
0.6683612995142724
0.6716406209809908
0.6382449387421912
0.6496023521644124
0.654716479990969
0.6534975288033673
0.6581278320094394
0.6489460028809965
0.6331758868885783
0.6619232724610412
0.6502749400772786
0.6549728402625444
0.6581200190291866
0.6687486358201536
0.6350928201128633
0.6458142666635667
0.6849859218402453
0.6644505678498168
0.6415662297952578
0.6820340429823913
0.6521186751833664
0.662492308960713
0.6498810120308052
0.6630665816599263
0.6613963942860779
0.6327255373044276
0.6549541653989371
0.6468416292256919
0.6557635590538696
0.62901686273613
0.6766947838410793
0.6456522586019667
0.6664828141626928
0.6305339800307235
0.6470743970249744
0.6340508505450124
0.6309374949866936
0.6566998764899232
0.6420523439505659
0.6581533916695481
0.6497473588081835
0.6689642465966511
0.6587672601630326
0.6626583368334477
0.6527366760410404
0.6799450777313355
0.6590769235223906
0.634205504628278
0.6623871893630212
0.660565895171633
0.649105689377359
0.6468715882068276
0.6455056287308545
0.6649208399927141
0.6779717804524752
0.6650929272810273
0.6521869671084001
0.6497125141846775
0.6567669840857367
0.6552082940818426
0.6270091540375874
0.6389705442382929
0.6615501968723303
0.6323508395586289
0.6558803601706367
0.6432783728572822
0.6297555660140138
0.6415945836727649
0.6422330532786977
0.642735221779658
0.6399574683233678
0.6464195963012656
0.6841006170571854
0.6444147720275557
0.6670118870222129
0.6678437180564402
0.670804718102757
0.6539660003863194
0.6505397375487091
0.6594409870615588
0.6603878236063095
0.636286802838783
0.645918556569356
0.6546000902993561
0.6543497288460535
0.6422356150435614
0.6606481867286105
0.6517040004112824
0.6606640154075085
0.6326269328543531
0.6790316462232706
0.660093682348012
0.6537746248597683
0.6472371940824981
0.6572745419728805
0.6574239027250307
0.6707904370217083
0.6460776751186122
0.6581565172340446
0.6472745129615136
0.660422001354821
0.6777596002956409
0.6671448046234638
0.6612748419825023
0.6531864637798238
0.6479901041237032
0.6599984050037949
0.6784107932496604
0.6584414339874746
0.6528867447782151
0.6349054792988021
0.6355774179310324
0.6452403987882179
0.6331522686233437
0.6454001177041692
0.6628510086233169
0.6393181702936449
0.653836396344659
0.6521022749118252
0.6564199140433321
0.6606660531869876
0.6783305411596853
0.6789073464338591
0.6780073481713501
0.6499010368711297
0.6540433537420349
0.6330981648913914
0.659310847335285
0.6881077310625471
0.6777174966375292
0.6626576667479198
0.6457104631161766
0.6609663108914499
0.6501331373501137
0.6727552723679876
0.6559007959077111
0.6345190165371939
0.6211134555069658
0.6368829903948529
0.6311711266429444
0.6469859839514478
0.6430339390781925
0.6774106913362046
0.6521242571659385
0.6195418980434274
0.6301540410439513
0.6748211621954443
0.6635597686689804
0.6616506152082497
0.639321269843497
0.6652207544800969
0.6701521029177842
0.6627783611769568
0.651377073568549
0.6490543717971249
0.6558545651714094
0.6655088582671402
0.6402963488962289
0.6315588989761548
0.6703805021113342
0.6808551441183187
0.6545325193791874
0.6459148230659353
0.645413657622214
0.667997225655255
0.6279312579533248
0.6439557270783507
0.654292916781834
0.6367063174729645
0.6175031731786818
0.6488150169451391
0.6533362194620007
0.6567728210890053
0.6431261418837796
0.6661837378360718
0.6634403211905301
0.6429768703166943
0.6209073559458322
0.6385468914962885
0.6442366684510091
0.6654930788527424
0.6725047221079136
0.6413390538707002
0.6405122597281668
0.6706340044129501
0.6563679618900006
0.6658441615520522
0.6373023030212399
0.6560188350438176
0.6382963347852291
0.6634948747252984
0.6519351202956374
0.6565981395765565
0.6389949598053162
0.6696092957092074
0.6329767393428267
0.6205432385000906
0.6636506882790604
0.644989184629648
0.6525933195836201
0.6585540084444531
0.6347797343710836
0.6343200177332906
0.6570833194066968
0.6496805495111542
0.6567244601433202
0.6376435086908157
0.665311594048914
0.6375915244821592
0.651012822877986
0.6238666050333992
0.6593512625637615
0.6397380572348571
0.6543095703010192
0.6241998822492422
0.6870939555688558
0.6483008302867626
0.6522111064886429
0.6478436762301604
0.6474314004943674
0.6753354262676351
0.6457209360112036
0.6659087360742091
0.6540278065637795
0.6699987680861695
0.6532080817717576
0.6513663891801982
0.6728222331612922
0.6629850642162126
0.6553328503200005
0.64430875886912
0.6308475488240818
0.6625842560549878
0.6422936506627732
0.6555788386424302
0.6485223232884725
0.6559238978586265
0.6491368450987125
0.6420223178512877
0.6676331860264535
0.651115037674566
0.6540428853964279
0.6528205226990655
0.6397674397973779
0.6581496319296981
0.6564761778627562
0.6436369463517915
0.6470034784626667
0.6235237580787427
0.6442932936593055
0.6495249800704308
0.6498287666887523
0.6640762652366029
0.6550678370250614
0.6765801206008394
0.6753590625669333
0.6445055324660325
0.6552025261169591
0.6621628392749277
0.6588559586441675
0.6603852416238165
0.6533731080510993
0.6481530500839593
0.6597989875142716
0.6497842569143594
0.6620508556035866
0.6597054634507967
0.6343122976935605
0.6562808157898827
0.6757933338488127
0.6657679246766731
0.6405102039938321
0.6465808817252688
0.6425862638024863
0.66896835186865
0.6521870838411682
0.6779221690869244
0.6293129789104054
0.6692975389410173
0.6335759267296602
0.6280447113319255
0.6438267072493001
0.6680540308297849
0.6397237384177658
0.6535918014743651
0.6616722017301755
0.6583698033666113
0.668124953893944
0.6386238579320894
0.6592729239311769
0.6455881240662471
0.6256536553869502
0.6453428492009631
0.6519878053508938
0.6648952037470099
0.6700998687422792
0.6445793223651478
0.663607591459815
0.6503104980874712
0.6621451785604151
0.6497569157947874
0.6458943324521288
0.6475499384638049
0.6394329913671046
0.6490983356634579
0.6380279608999329
0.6681861872560668
0.6421293005486443
0.6474675109319569
0.6439501711639605
0.6569141657676717
0.6763530816866503
0.6292355104527152
0.6454012303216768
0.6545789834468339
0.6547982504363494
0.6529151594311734
0.6690977855339459
0.6406332792100609
0.6612350043450923
0.6596021858714687
0.6513402022099696
0.6484076076817188
0.6407812100000123
0.6404479729197935
0.6340719623461335
0.6472725993937372
0.6815671050647693
0.6536372792558117
0.6348930485056753
0.6152943906795462
0.6805928466596457
0.6506670449579062
0.6602906428319
0.6479224179687511
0.6467428409932268
0.6423964414213452
0.6487105922599143
0.6329877640664509
0.6562875048871689
0.6546725760229375
0.6421298530854931
0.6769963063970247
0.629709485754213
0.6408991787613045
0.6299637632961297
0.6573178941212288
0.638080641809833
0.6446342488139788
0.624680706143726
0.6777637967372421
0.6365744573573244
0.6052840489077315
0.6422524032001637
0.6416363650671942
0.6552813923097569
0.6230688690389324
0.6601503086440268
0.6651690337227241
0.6567939857982548
0.6465738252625779
0.6387511833636473
0.6471943290899289
0.6497146846824394
0.6571078759713308
0.64933174041484
0.6633134018967999
0.6591123646436208
0.642091490532478
0.6422976635243802
0.6691726749765455
0.6720090317563939
0.6666922806333468
0.6533503460873629
0.6470171613899177
0.638922964641508
0.6661349212233686
0.6509699436970392
0.6429259165565524
0.6468308915832196
0.6389304556756114
0.6466047075654542
0.6403263383886082
0.6294545268348255
0.6614789123889594
0.6621632742648076
0.6523111211193098
0.6813648151663533
0.6655190874832785
0.6362883893069445
0.6636740168971156
0.6686611602551764
0.6440935269721086
0.6449524800638495
0.6290925942164433
0.6449263027918481
0.6413358798918434
0.6347067771320549
0.6497329005946483
0.6383260698925051
0.6554399541803855
0.6526896506939931
0.6412174196012653
0.633652097162032
0.6272769197566493
0.6613371428870399
0.6456591534444698
0.6462456518256322
0.642429663603364
0.6197737448037814
0.6805908345994652
0.6521875371564604
0.6560927202038821
0.6746528112155161
0.6553875349099068
0.6520937846444458
0.6345684481641859
0.6534745965208817
0.6559361593801643
0.6372177312320617
0.6423786008372074
0.6629880627979762
0.6509554329851938
0.6597332611283218
0.6588820748379707
0.6601909899529129
0.6349765350319172
0.6347987561376293
0.6578194530745773
0.6335745863027101
0.6640137761509201
0.673310846554884
0.6664184560458274
0.67908541145872
0.6450246777095743
0.6512112603599335
0.6394459128544506
0.6572019899860631
0.6291864270784089
0.6323897321338332
0.6510641374393455
0.6528606127215105
0.6657266105920515
0.6418625196922796
0.6506130129531693
0.6536915513400147
0.6644235946789417
0.6750308439564392
0.6575536379696214
0.6768769157619891
0.6473900571371424
0.6472502375138542
0.6512816547301287
0.6440651430483239
0.6267513231589231
0.6563563713556693
0.6825723438142575
0.6548031552794368
0.639120019065576
0.6394310640324683
0.6310716193514602
0.6596445331758085
0.651030167217896
0.6654590320299923
0.6340453923251403
0.6203195490786626
0.6215304071925613
0.6668094629957192
0.6538251467126586
0.6627673081465275
0.6806516517993724
0.6827387914547638
0.669218144648843
0.6586447050894293
0.6627270635018936
0.6337724849765771
0.6476426536008029
0.6579722194388176
0.6764267507801481
0.6646481284419925
0.6644873859202401
0.6652736536140379
0.6463598977042889
0.6583733283226786
0.6556977622642542
0.6433451141280782
0.6311450683886035
0.65812289506522
0.6545831103974175
0.6598104996503265
0.6336737010349118
0.6483964989449137
0.6627166158390622
0.6462488855073991
0.657632641553571
0.6542728836082934
0.6408758861716732
0.6641642670486386
0.6323982011139357
0.6538258355561167
0.6481014129888127
0.6637586265806982
0.6640413905814586
0.6619254748652379
0.6418847244859573
0.6665679507839887
0.6329787357485169
0.6510456609714651
0.6573420251609731
0.6464527848068841
0.6549323925544291
0.6225665242205781
0.6436038285705018
0.6234838114864587
0.6598838749175184
0.6726770356916772
0.633428607148937
0.6850840727762079
0.664743961315485
0.6469826038465856
0.6437433367510047
0.6617875022942625
0.6441010761815158
0.6517595071896471
0.6571588380785147
0.6622152264200911
0.6615747923559334
0.6788273376678987
0.6498781600270739
0.6502568135331634
0.657772051575691
0.6580736216443278
0.6407260512938312
0.6702577904182636
0.6600063913319073
0.6585586329689403
0.6431229046260715
0.6708422481678523
0.6770886028241292
0.6860736913162389
0.678329741921935
0.6628300201262569
0.6648330669402507
0.6667509519336577
0.6507430360264851
0.6673613219674838
0.6770613098625852
0.6567143906211137
0.6377839771155523
0.6646193745974232
0.6436012380535624
0.6474784558817979
0.6522723477772429
0.6602554588550179
0.6604460565606469
0.6442659183290138
0.6373677491979295
0.659188412817882
0.6460532045324576
0.623725441681042
0.6378964087488526
0.6330427409202646
0.6255525451185368
0.6656853292260055
0.6391015736564929
0.6696609900585188
0.6807838083801985
0.6541237760560752
0.6594720191917447
0.6713614820981418
0.66724120061504
0.6493016303918656
0.6175500485462445
0.6467231550517353
0.6489210027959282
0.6396752603356421
0.6669622592678003
0.6333407282833379
0.6646325494113432
0.6347343134595674
0.6686073589518728
0.6627162215569526
0.6334928075681685
0.6780436454672327
0.652866417676098
0.641704979073334
0.6574579800107692
0.6480623413667631
0.6248637513718026
0.6498174999014888
0.6379412132238789
0.6592070574132524
0.6387397577568604
0.6518369778453362
0.6735512975231563
0.6460863911372164
0.6434067801641653
0.6633010253585971
0.6699464723821119
0.6586104999883492
0.6706826231430776
0.6467062208227243
0.6576692906121642
0.6588496688411204
0.6673420249860007
0.6466467517417147
0.6696495486649179
0.6520743568317908
0.6638321530483597
0.6791786746621602
0.672766315061133
0.6367308782381109
0.6186878908429581
0.6491206764015747
0.668482973093588
0.622351305695392
0.6369133962614161
0.6603796754265838
0.6653649098190485
0.6522468488739513
0.6612884699981108
1026
1
262153
4
devx
14
1000
0.6632471558456048
0.6746027875452724
0.6689849934113808
0.6698896740590732
0.6357041300865935
0.6512603545411498
0.688943861140389
0.656934279463476
0.6804580861256425
0.6588802684164227
0.6914466835659928
0.6592140802886789
0.6497890793955939
0.6790525661637785
0.6602947371171627
0.6841143978344718
0.6505286347635143
0.634507218027744
0.6718752450845275
0.6793759769270388
0.6706045293647908
0.6296914323587621
0.6852577650696796
0.6726587288142448
0.6665047239629021
0.6684352266818598
0.6768858162222103
0.6617706626852113
0.6535717957619518
0.686635676436357
0.672659970889754
0.6603072131554171
0.6830202981873822
0.6720643660530305
0.6860680890025033
0.6742994192209911
0.6470837155335459
0.6750463170285823
0.6747011172797169
0.6743875683991764
0.6814422974812298
0.6684686794300961
0.6719977007485544
0.6536055493961986
0.6851779932824783
0.6878655252916777
0.6648829541748441
0.6624488294441162
0.6810737352881401
0.6923608243330664
0.6533753607197339
0.6806801268192628
0.6803363089701235
0.6811804576426373
0.6828242508916763
0.6930339232597336
0.6621030886787153
0.6713048263312704
0.637652253717694
0.6692871583174832
0.6489850843180472
0.6809804557248412
0.6656124462330515
0.6567408948221556
0.6473034039728529
0.6853277031972751
0.6723682847280931
0.6501152553035608
0.6612102204542404
0.643540005438861
0.6837417695057614
0.6832438013091369
0.6940195143032877
0.678070227378477
0.6457955449049863
0.6735241181067452
0.6243105291452182
0.6694257855094207
0.6564177437977726
0.674855462508649
0.6634412246455077
0.6462042818590824
0.6710028521066436
0.662230509767964
0.6712687183372218
0.671301222166045
0.6865272247756171
0.6718813625078015
0.6481119230880549
0.6795445431410609
0.6602532604447099
0.6627500725394599
0.6753815729094527
0.6611581651446672
0.6572701870692045
0.6648647760532812
0.6792547306661311
0.6680262375113748
0.6820309957311295
0.6520415006952376
0.659027474545937
0.6503211513340527
0.6442733390009736
0.6372340787991191
0.6850315424348773
0.680330359346056
0.6795321898750011
0.676810295600358
0.6663299612519542
0.6511547650564082
0.6666943597269889
0.681820223673252
0.6492951147410354
0.6606240826849423
0.6546467860372498
0.6195441892739201
0.6564209947788276
0.6681981130574217
0.6653110445253787
0.6640076368108333
0.6607587686126929
0.6780524932715278
0.6920440745242361
0.6939160184801153
0.6599525817258564
0.696372786277961
0.6644450617974814
0.6696162833079676
0.6849337106820004
0.6679604272626845
0.6486279727933315
0.653493734737623
0.6549180978986812
0.6895520304877631
0.6765381856721231
0.6658584518916257
0.6766036497279356
0.6943115048095776
0.6610226430782109
0.6791625906171831
0.6579397073301785
0.670961904506144
0.6701302459585489
0.7022588589905918
0.663372656206071
0.6818267743474404
0.67146629341217
0.6581137197153697
0.6745050613825846
0.6821268455930871
0.6546060120006317
0.6732617674693613
0.6929659078530415
0.6534799145304883
0.676787635687994
0.6770987042139212
0.6662741960185897
0.7065117765269382
0.6736093661749757
0.6727060828525632
0.6769850052524257
0.6920689920440289
0.6840932669515711
0.6642580186873656
0.6791000884169242
0.6581230783415605
0.6670972465719012
0.676034231478379
0.6672377456281869
0.6875907597489814
0.6821614255826147
0.6690112762655557
0.6416005497335434
0.6718207225709025
0.6615409311795898
0.6539698397320121
0.6903926268419467
0.697969320401993
0.6813938527318653
0.6665745567438196
0.6616286457731944
0.6570873745969367
0.6663991530461978
0.6824050251539577
0.6763135317454841
0.6577641277959885
0.6879429144609254
0.654050639884789
0.6718176869090149
0.6697562479339301
0.6575680688758214
0.6397572399157346
0.6905135547941367
0.6777869165671911
0.675371790860872
0.6308647698146079
0.6588092194633979
0.6649595035254569
0.6834822192001359
0.688443907671079
0.6858842066191612
0.6521844052903026
0.6720136652602897
0.6920149150844019
0.6872493956172812
0.6703593624999767
0.6546553628193997
0.6829204150807353
0.6773747006895199
0.6907894655995914
0.6604703567096096
0.6835067576375816
0.6685866391738819
0.6679765586132396
0.6550957807427713
0.6838919788500185
0.6724143483365582
0.6686846110457236
0.6555910700535732
0.6722089693940465
0.6909741399206544
0.6574649983454411
0.6609481865417864
0.668353466269865
0.6932005935755228
0.6775635523418647
0.6284345332280251
0.6661187368904468
0.660071139560047
0.6956821307479726
0.6254546551082142
0.6675247104289725
0.665354166005516
0.675559062141063
0.690064148143165
0.6679564394286774
0.6559904696540113
0.685207469031467
0.6708376602351727
0.6962013050051113
0.6759157917059021
0.6544713295945418
0.6752383881408953
0.6637412292611665
0.680679108498507
0.6874992036423468
0.6606913977138408
0.6610017391136904
0.6544045305077748
0.6882533355932858
0.6751933234833551
0.6534685319447796
0.6700226193789824
0.6848003493631482
0.6697497027466284
0.6574923182962741
0.6894771413475339
0.653978492200374
0.6545424821001027
0.6657702578883303
0.6932768130225359
0.6780112629820786
0.6645090323515228
0.6513677578984018
0.6637230066569966
0.6844415628427011
0.6457754004527039
0.6747494870778177
0.6855782699318808
0.6727994098949374
0.6684863989182096
0.6843351882411687
0.6845813763649297
0.6630638258160341
0.661712387240992
0.6452755585096247
0.6516845433885158
0.6723874324683358
0.673256300654793
0.6663752749347116
0.670409723077975
0.6759145082487341
0.6658041120320641
0.6666616207951459
0.6648566950412123
0.682721412707492
0.6704609961931548
0.661969542512526
0.667607721045949
0.709623871834813
0.6873793411864156
0.6622971383789882
0.6613636615823643
0.6837595472401106
0.6592567891556111
0.6863916875218975
0.6592165955031128
0.6705619041064654
0.6779364658957814
0.654809748605383
0.6885223062802278
0.6832693195538613
0.6947908948458372
0.6651804069078882
0.6474239479474692
0.6479351396655935
0.6900426032529013
0.6828298561663974
0.6641495256516572
0.6691627469052412
0.6700360300086968
0.673325477720387
0.6835875791316293
0.6717193212841387
0.6552746811495512
0.6540053071250084
0.6662774749068482
0.651288812406693
0.6624430973440097
0.6667454369201842
0.6941249758890257
0.6723096034449104
0.6914920387033671
0.6601925642803483
0.6707892769882734
0.6549528031304396
0.6768142801643098
0.659703808242269
0.6866256734245688
0.6858461639351725
0.6649875210618404
0.6560557131933616
0.6886402796460386
0.6804907277913319
0.6572817064433486
0.6905827269359986
0.680856541617731
0.663081340959103
0.644655883058455
0.6848591597007252
0.6442628619853843
0.6505876947252838
0.7078584422434944
0.6548561823391993
0.6538828727933217
0.6508780005125095
0.651224470001447
0.6794225748574723
0.684492589472159
0.682157034161001
0.6536420005834501
0.6802608182780296
0.6647957756965314
0.658012149254201
0.6476189807316084
0.6770806134099013
0.6859266463242263
0.6527603432941532
0.6961120225864191
0.6809927005574974
0.6894827512094567
0.6595935201549638
0.6581442480708667
0.6497015797362075
0.6729824238483726
0.6674561448512567
0.6803092035978137
0.6770269965595184
0.6605518189803244
0.6627465965158444
0.6707772083328826
0.6718164145190909
0.6556698251675994
0.6799518333586205
0.6892079245080945
0.6767960490641629
0.6404888470774058
0.6842861116322443
0.6379528208534909
0.6487189307302739
0.6579580409700668
0.6744320781325344
0.6694193977439273
0.6743942504443162
0.6628037366304877
0.6716876448035416
0.6691431181151357
0.6894606965420607
0.6558228408096454
0.6817117706158909
0.6749453528205609
0.6589096693892214
0.6542324865915797
0.6876587270737824
0.6832001803590928
0.6315036276820459
0.6535610540628004
0.6818125386331622
0.6426187134114268
0.6671071843972523
0.6688458832699683
0.6694929606330334
0.6652640019817209
0.6561605990618489
0.6810149418888954
0.6747033820437088
0.6687462005971543
0.6759484147063796
0.6819143262160237
0.6480252787995133
0.6703384493880921
0.6529343829356119
0.7004632468196563
0.664136023362129
0.6821741793226352
0.6852452192615638
0.661339339071038
0.678612394262033
0.6688947960194396
0.6706609866833845
0.6581597624039833
0.6702533846834381
0.6682217426681643
0.6693915153477322
0.6496619151945984
0.6705417134998397
0.6814610778766279
0.6612055026989884
0.6608390282920059
0.6770116852799242
0.6794541770771187
0.6697348402632355
0.6603072711362072
0.649850619145307
0.6615245168240242
0.6711800671095252
0.6681698729854608
0.6680011988055333
0.6708246141908614
0.689822900989325
0.6868513274611403
0.6564089614941711
0.6869961015346618
0.6695342481655568
0.6778381923496689
0.6934818399399644
0.6882475638415122
0.6784929283859645
0.6789076082692145
0.6799033673425099
0.6765278833879963
0.6443974208384508
0.6748464307485591
0.6444973961562915
0.6480579346722478
0.6417784230000552
0.6751436823085126
0.6692377507042816
0.6603374943672018
0.664850730521874
0.681986612880024
0.6818287375320775
0.6766247222823678
0.6717334656492815
0.6835347392696804
0.667711740544696
0.6693356529876137
0.6685392675015885
0.6839782263000858
0.6464168308851683
0.6636088261203229
0.677422107950772
0.6705280887233948
0.6674275989222083
0.6650964684627065
0.6604640284027393
0.6807063910036023
0.6718096665978934
0.6676006248907397
0.6701886851589299
0.6429176351342388
0.6543841241975485
0.6701206404620925
0.6569180836113245
0.6741449230357655
0.6577847479831841
0.6424670891993848
0.6657243414115577
0.6740293318797556
0.6799672979916592
0.6761481386082711
0.6886299235565349
0.6812637259262861
0.670303538260916
0.6651952409498071
0.6738419285109383
0.6687517710788861
0.6757269414484283
0.6737975085732131
0.6669973283211802
0.644474985126938
0.6325508909361518
0.6445250585280567
0.6709577055945204
0.6619299332275834
0.6885956361755038
0.6584048780915224
0.6347039002969953
0.6484224334334943
0.6660040259504706
0.6774756875837848
0.6669707005533697
0.67102705246247
0.6514567438512956
0.6721409563583368
0.6794579440147808
0.6980149765857137
0.6781871233344104
0.6947101177714834
0.6736241724577039
0.6755320679997221
0.6460093959884373
0.6659897742469306
0.6890378872583178
0.6889518436960825
0.6441374740247223
0.6615513862822253
0.6674127219928828
0.6784296888252054
0.6681100870022297
0.6633271126730007
0.6637424174538381
0.6749987390582926
0.6790221700432588
0.6616521323516696
0.6545769633049486
0.6796193914694381
0.6891384945670033
0.6484543940440548
0.6505048535301438
0.6646704375912593
0.6787768313880537
0.6805825339609765
0.6562774962977858
0.6846371783225111
0.6869109105780892
0.6701644000425333
0.6768209112230823
0.7101048058591635
0.6727656859254781
0.667628712330274
0.6641725881215235
0.6716687745974962
0.645839168655764
0.6633934653656404
0.6723922089221868
0.6944217354365566
0.6895037834377347
0.6796438131840455
0.6515872701373785
0.6501447558341036
0.6872971624616495
0.6741129705976839
0.6505213729320676
0.6656226218702936
0.6600381478981017
0.6942887489199565
0.6640667764096824
0.6839990339203267
0.6508196890816533
0.6701996558975493
0.6593671701874856
0.6850811569840847
0.6577545418477142
0.6810346064627127
0.6980967431458458
0.6605897811952008
0.6753283313703168
0.6640546133496058
0.672068252552373
0.6801213161541345
0.6913532770050775
0.6629084042780106
0.6698619959523072
0.6544441444033161
0.6897203169212784
0.6509151765477496
0.67730481371477
0.6672979257932659
0.6996533472384495
0.6656106621882857
0.687261651611461
0.6698842263623941
0.688683554478991
0.6333656236213343
0.673568571550025
0.6709368680581391
0.6748771322609352
0.6847636973068046
0.6536558341621673
0.6825339709308231
0.6528245190945005
0.6716844738762245
0.6520017205309943
0.6629969418146612
0.6699717549758714
0.6416787277562218
0.660853252446956
0.6626582341018094
0.6832432319046392
0.682757319465731
0.6619908066450462
0.6776630361017453
0.667854154023606
0.669595114960409
0.6647399721701467
0.6761695781727201
0.6734784103514823
0.6613466520125156
0.6712051512364555
0.6794236465073114
0.6788468988153836
0.6796014918116644
0.6609442573891534
0.6606957847119181
0.6872632735470052
0.6692494528341921
0.6996878223401795
0.6711159644952081
0.6690403648360891
0.6682273731508191
0.6595573861813073
0.6739072960986451
0.6544216337456434
0.6605512553863544
0.6723107691191716
0.6622833637838047
0.6678913354535477
0.6735186701980368
0.6628449995192555
0.6646056285774445
0.6786307177761517
0.668990003299103
0.6664574329943824
0.6656360767797853
0.6582826327772687
0.6838755849090398
0.6704950691460205
0.650848209310994
0.6544183668005281
0.6685712508687847
0.6813678384248618
0.685941090869027
0.6528176265176173
0.6714662184978329
0.6466669574768399
0.6918671788149451
0.663487129329232
0.6900836626267148
0.694518719486894
0.6721292500594762
0.6518854608866514
0.6807337765802318
0.6690695595348118
0.6575792893691074
0.6631980461585456
0.662678121233265
0.6835798407724574
0.6736925537122087
0.6781684739873526
0.6896809365205336
0.6759000663508385
0.6794557390792316
0.6506667280460442
0.6486465774440873
0.6856009237964013
0.6476476795560074
0.6682681595672836
0.6547542726863237
0.6701843869609658
0.6765872163580497
0.6796070725723417
0.6893754705961674
0.6806608456773032
0.6922878693676277
0.650670302115202
0.670459989095874
0.6679775756907114
0.6786928183561555
0.670088813195906
0.6520836269335464
0.6938368493026142
0.6878893811738299
0.6640520258722883
0.6665195593387483
0.6586141739171084
0.6499995270991117
0.6827696044317151
0.6659844966049249
0.6698491237606599
0.6643227412190671
0.6720762032019224
0.6848432116573312
0.6767894161932042
0.6866751744750965
0.6704059567337586
0.6375918600639553
0.6728329025478259
0.6884732853315363
0.6945579942117585
0.6531444678906586
0.6732517578880156
0.6733453862849735
0.667374994519023
0.6771644455655657
0.6836433197570831
0.6771285409884807
0.6843596180264896
0.6673362350637732
0.6615744974103719
0.6758434049145864
0.6268663782295373
0.6874988099654286
0.6849724986943269
0.6889077285390949
0.6653895249623069
0.6790627562038893
0.677382984814611
0.6823716051575699
0.6338693949485374
0.6836168572167618
0.7072460225250036
0.6818497299714081
0.6755759078929459
0.6739239374222159
0.692376943824081
0.6583260719714118
0.6561499621336268
0.6703858376807105
0.6644608931776002
0.6769459858664182
0.6638241835581887
0.6688736116107475
0.6706291037360587
0.6696539528085429
0.6567020056694789
0.6728165582514238
0.676230326284624
0.6841132170542589
0.6513205667364474
0.65180910051557
0.6525188691924392
0.6681715593710721
0.6711650136435767
0.6802105654618926
0.6574788787324463
0.6674658435531683
0.6773947326220002
0.681709642025405
0.683495311633616
0.67799007801648
0.6873080866676602
0.682670702140792
0.6576354655404635
0.6572890778331035
0.6656919794377469
0.6465197606700818
0.6601038105097637
0.6857928797354135
0.6576669722465308
0.6466324933612734
0.678826375415996
0.6761392933352851
0.6868901946739531
0.6802418159960676
0.6725712564010461
0.683455186926523
0.6730711806041203
0.6921799778617166
0.6640015362961442
0.6702460592206588
0.6834420359055065
0.6871887870303078
0.6865359532083295
0.6620359365774623
0.668677246275477
0.676714808455409
0.6719071200010934
0.6952671601933063
0.6405843580387887
0.6661132008924938
0.659606669557139
0.651545289313278
0.6612594111910192
0.666764638685037
0.6844400680531482
0.6698310074932978
0.6635445228916407
0.6807512594683421
0.6836405106220371
0.6598562789319172
0.6719555090004223
0.6670439887994022
0.6651956532123229
0.6561137299611094
0.691802585663652
0.6802022207375755
0.6676349176253878
0.6861238796122667
0.6588153413109384
0.6604893961229751
0.6485882446930133
0.6482288995208417
0.6697129193985727
0.6766127100662671
0.6816771167010075
0.6628609370902225
0.6860198593973095
0.6916020043286775
0.6773830947191023
0.6672079489515343
0.6700154420319185
0.6822101554095792
0.6796046846449462
0.6621083442179415
0.6489941787119617
0.6544785479459846
0.6750891960864998
0.6576936299383245
0.6728918848135319
0.6733323214579972
0.6740560239088005
0.6844335944429742
0.6865914841394634
0.6633491855823618
0.6429965854416745
0.6691097123054576
0.6913685960508588
0.6803410659536461
0.6956892703789292
0.6703131801043762
0.6689384553757135
0.6534915448838781
0.6813708672463282
0.7037779591766399
0.6906884314794934
0.658785834525828
0.6728523111052143
0.6575710868130448
0.6392499559653776
0.6318938535892025
0.6451775230673604
0.6606057593553316
0.658938050639607
0.6875314214225543
0.6801239545989961
0.6693963571339672
0.6417127527590465
0.6519079231329317
0.653439621036724
0.6572423207228728
0.6707197882536227
0.6752569538316842
0.6701431930270269
0.6751045045240291
0.6828527561726144
0.6630658277311727
0.6778782550707294
0.6642616956113668
0.6853316775362155
0.6732062060645136
0.6619579901276788
0.6715655079489135
0.6565170316731073
0.6813337113853223
0.6700118267879327
0.6520232419554124
0.6947964430151008
0.6724958786145185
0.6697374525441896
0.6584864855108932
0.6591842120284302
0.6575707485100046
0.6732902929115715
0.6544441022594738
0.6797275657564346
0.6695028788254537
0.6635053864819082
0.6707374871381315
0.6637751093024175
0.687681461528898
0.6742910639838692
0.701466460417429
0.6665571748634136
0.6552931401031133
0.6956717656728189
0.6305961349553663
0.6619645479844152
0.6725483805411125
0.6705678838833665
0.6536534309437447
0.67963228268818
0.6768073211611045
0.6695548407634656
0.6577186251626365
0.6734464793164023
0.6418232890938431
0.6672937249716873
0.668486157411502
0.6606338965028744
0.6690084272754281
0.6774113146660231
0.6454463239770849
0.6650619599341299
0.6547082760565834
0.6712788283556103
0.6509587978673572
0.6422647397804344
0.6323019911590941
0.6430209693835681
0.6583973614658954
0.6656813778485899
0.6592790906787337
0.665473883514764
0.6593842138902221
0.6545494181006235
0.6731154474183536
0.6797663434957034
0.6666144762891377
0.6768795441486123
0.6761857317259302
0.6705371675767057
0.6674165991732498
0.6732848350976224
0.6822370700265157
0.6855430474928181
0.6670290271309041
0.6779511692875213
0.6941405079262581
0.6814795815980432
0.6882907114613583
0.6886751699230982
0.6517822282682507
0.676269133247695
0.6469223425604385
0.6484296164369893
0.67449866444619
0.6705854775833889
0.6519391046980517
0.6613871589000797
0.6784547458767342
0.7089548529165576
0.6698050994571157
0.6708610734010164
0.6785401718794993
0.6517035260061965
0.6915279415069372
0.6520284158758398
0.6804783552605841
0.6511993168539705
0.6591326046387672
0.7004345998394246
0.6401823247697016
0.6656926562710844
0.6863084492316553
0.6712276607056731
0.6801968590656624
0.6827715932177996
0.6835887608307665
0.6836529332468543
0.6592427726724758
0.6795792856613846
0.6664361685372113
0.6612826826018273
0.6777086967918309
0.6804147324198361
0.6553266318161627
0.6593704770154303
0.6606703281744343
0.6566225463234625
0.6719911658242297
0.663244588723385
0.6640611638517384
0.6479623080009888
0.6668898937903616
0.6503941707955883
0.669154803323163
0.6520578201696431
0.6363229580074815
0.6589804363771173
0.688192545714193
0.6895836353266805
0.6714947309065867
0.6517805046503157
0.6988451141778309
0.6861492911010821
0.6662383353379561
0.6588882985693366
0.6730683056185519
0.6550797133330846
254
