# Supplementary material for: Low dose radiation risks for women surviving the a-bombs in Japan: generalized additive model
Source: Environ Health. 2016 Nov 24;15:112. doi: 10.1186/s12940-016-0191-3 (PMC5121957; doi:10.1186/s12940-016-0191-3)
Supplement: Additional file 1 — Additional files are linked from a mini-website available with the online version of this paper. They consist of 1 PDF file with the Appendices, 10 images, 1 Excel workbook with 9 tables, 4 code files, 2 data files, and 6 output files. (ZIP 3727 kb) [file 12940_2016_191_MOESM1_ESM.zip › code3.txt]

#ability to detect putative dose response
R
library(mgcv)

#detach and remove previous data

detach(soldat)
rm(list=ls())

#load all solid data from B-
#rename some covariates

soldat<-read.table("Documents/mini/soldat100x.txt", header=TRUE)
attach(soldat)
soldat<-soldat[(sex==2)&(distcat<3),]
detach(soldat)
attach(soldat)
obs<-solid
py<-pyr
since<-round(year-ifelse(city==1,1945.597,1945.603),2)
len=length(obs)

fd<-factor(distcat)
fc<-factor(city)

#define dose, and ecdos as its empirical cumulative distribution function

dose<-1000*cola02w10
ecdos=ecdf(dose)(dose)

logage<-log(age)
birth<-year-age


#fit the initial model P0
#define lam as the vector of its fitted values

P0<-gam(obs~offset(log(py))+(fd+fc)^2+ti(logage,bs="cr",k=10)+ti(birth,bs="cr",k=10)+ti(logage,birth,bs="cr",k=10),family="poisson",method="ML")
P0
lam<-fitted(P0)
sum(lam)
sum(obs)

#define g to represent the "true" ERR
g<-function(t,beta,sigma,tau) beta*t+sigma*t*exp(-tau*t)

beta=0.002
sigma=0.01
tau=0.08

plot(dose,g(dose,beta,sigma,tau))

#find the "true" RR at 10, 20,... 100 mGy
tru<-rep(0,10)
for (j in 1:10)
{
tru[j]<-1+g(10*j,beta,sigma,tau)
}

dat<-data.frame(py,fd,fc,logage,agex,since,ecdos,dose,birth)
dat0<-transform(dat,ecdos=ecdf(dose)(0))
datd0<-transform(dat,dose=0)

#define variables for the std deviation, lower and upper confidence limit, lower and upper coverage
#for each resample, these will be evaluated at 10, 20... 100 mGy
#for each resample, obtain new data obsx by sampling with Poisson parameter lam*(1+g(dose,...))
#fit P0, P2e, and P2d to the new data.
#for each resample, obtain the lower and upper confidence limits and coverage at 10, 20... 100 mGy

###You may wish to run simulations with B=2, in which case do not save the output

B=500
pb<-txtProgressBar(min=1, max=B, initial=1, char="=", style=3)
se<-loe<-hie<-le<-he<-matrix(0,B,10)
sd<-lod<-hid<-ld<-hd<-matrix(0,B,10)
mle<-mhe<-rep(0,B)
mld<-mhd<-rep(0,B)
for (k in 1:B)
{
setTxtProgressBar(pb,k)
obsx<-rpois(len,lam*(1+g(dose,beta,sigma,tau)))
P0x<-gam(update.formula(as.formula(P0),obsx~.),"poisson",method="ML",fit=F)
P2ex<-gam(update.formula(as.formula(P0x),~.+ti(ecdos,bs="cr",k=10)),"poisson",method="ML")
P2dx<-gam(update.formula(as.formula(P0x),~.+ti(dose,bs="cr",k=10)),"poisson",method="ML")

for (j in 1:10)
{
datj<-transform(dat,ecdos=ecdf(dose)(10*j))
difmatj<-predict(P2ex,datj[1,],"lpmatrix")-predict(P2ex,dat0[1,],"lpmatrix")
predifj<-difmatj%*%P2ex$coef
se[k,j]<-sqrt(rowSums((difmatj%*%P2ex$Vp)*difmatj))
loe[k,j]<-exp(predifj+qnorm(0.025)*se[k,j])
hie[k,j]<-exp(predifj+qnorm(0.975)*se[k,j])
le[k,j]<-ifelse(loe[k,j]<tru[j],1,0)
he[k,j]<-ifelse(hie[k,j]>tru[j],1,0)

datdj<-transform(dat,dose=10*j)
difmatdj<-predict(P2dx,datdj[1,],"lpmatrix")-predict(P2dx,datd0[1,],"lpmatrix")
predifdj<-difmatdj%*%P2dx$coef
sd[k,j]<-sqrt(rowSums((difmatdj%*%P2dx$Vp)*difmatdj))
lod[k,j]<-exp(predifdj+qnorm(0.025)*sd[k,j])
hid[k,j]<-exp(predifdj+qnorm(0.975)*sd[k,j])
ld[k,j]<-ifelse(lod[k,j]<tru[j],1,0)
hd[k,j]<-ifelse(hid[k,j]>tru[j],1,0)
}
mle[k]<-mean(le[k,])
mhe[k]<-mean(he[k,])
mld[k]<-mean(ld[k,])
mhd[k]<-mean(hd[k,])
}

###only run next line (omitting the hash) if full B=500 has been run
#save(loe,hie,le,he,lod,hid,ld,hd,mle,mhe,mld,mhd,file="Documents/mini/code3out1x.txt")

###otherwise load previous output (omitting the hash)
#load("Documents/mini/code3out1.txt")

B=500

#two-sided coverage
lhe<-lhd<-matrix(0,B,10)
for (k in 1:B)
{
lhe[k,]<-le[k,]*he[k,]
lhd[k,]<-ld[k,]*hd[k,]
}

#mean coverage at 10, 20... 100 mGy
apply(le,2,mean)
apply(ld,2,mean)
apply(he,2,mean)
apply(hd,2,mean)
apply(lhe,2,mean)
apply(lhd,2,mean)

#mean coverage across the dose range
mean(le)
mean(ld)
mean(he)
mean(hd)
mean(lhe)
mean(lhd)

#log fitted values
lfite<-1/2*(log(loe)+log(hie))
lfitd<-1/2*(log(lod)+log(hid))

#plot "true" dose response, geometric means of P2e output at 10, 20... 100mGy, and smooth curves interpolating these
par(mfrow=c(1,4),mar=c(3,3.5,3,1),mgp=c(2,0.5,0))
plot(dose,1+g(dose,beta,sigma,tau),ylim=c(1,1.5),main="A: ECDOS P2e 95%CI",ylab="RR",cex.lab=1.2)
points(rep(10*1:10,3),exp(c(apply(log(hie),2,mean),apply(log(loe),2,mean),apply(lfite,2,mean))))
lines(smooth.spline(c(1,exp(apply(log(loe),2,mean)))~10*0:10,spar=0.5),col="blue",lwd=2)
lines(smooth.spline(c(1,exp(apply(log(hie),2,mean)))~10*0:10,spar=0.5),col="red",lwd=2)
lines(smooth.spline(c(1,exp(apply(lfite,2,mean)))~10*0:10,spar=0.5),col="green3",lwd=2)
text(x=0,y=1.5,"geometric mean and CIs",adj=0,cex=1.2)
text(x=0,y=1.47,expression(ERR==beta*D+sigma*D*exp(-tau*D)),adj=0,cex=1.2)
text(x=0,y=1.44,expression(beta==0.002),cex=1.2,adj=0)
text(x=0,y=1.41,expression(sigma==0.01),cex=1.2,adj=0)
text(x=0,y=1.38,expression(tau==0.08),cex=1.2,adj=0)
text(x=0,y=1.35,paste("coverage=",100*mean(lhe),"%",sep=""),cex=1.2,adj=0)

#likewise for P2d
plot(dose,1+g(dose,beta,sigma,tau),ylim=c(1,1.5),main="B: DOSE P2d 95%CI",ylab="RR",cex.lab=1.2)
points(rep(10*1:10,3),exp(c(apply(log(hid),2,mean),apply(log(lod),2,mean),apply(lfitd,2,mean))))
lines(smooth.spline(c(1,exp(apply(log(lod),2,mean)))~10*0:10,spar=0.5),col="blue",lwd=1,lt=2)
lines(smooth.spline(c(1,exp(apply(log(hid),2,mean)))~10*0:10,spar=0.5),col="red",lwd=1,lt=2)
lines(smooth.spline(c(1,exp(apply(lfitd,2,mean)))~10*0:10,spar=0.5),col="green3",lwd=2,lty=2)
text(x=0,y=1.5,"geometric mean and CIs",adj=0,cex=1.2)
text(x=0,y=1.47,expression(ERR==beta*D+sigma*D*exp(-tau*D)),adj=0,cex=1.2)
text(x=0,y=1.44,expression(beta==0.002),cex=1.2,adj=0)
text(x=0,y=1.41,expression(sigma==0.01),cex=1.2,adj=0)
text(x=0,y=1.38,expression(tau==0.08),cex=1.2,adj=0)
text(x=0,y=1.35,paste("coverage=",100*mean(lhd),"%",sep=""),cex=1.2,adj=0)

###as above, for another "true" ERR

f<-function(t,beta,sigma,tau) beta*t+sigma*(1-exp(-tau*t))

beta=0.015
sigma=0.75
tau=0.2

#plot(dose,f(dose,beta,sigma,tau))

tru<-rep(0,10)
for (j in 1:10)
{
tru[j]<-1+f(10*j,beta,sigma,tau)
}

dat<-data.frame(py,fd,fc,logage,agex,since,ecdos,dose,birth)
dat0<-transform(dat,ecdos=ecdf(dose)(0))
datd0<-transform(dat,dose=0)

###You may wish to run simulations with B=2, in which case do not save the output

B=500
pb<-txtProgressBar(min=1, max=B, initial=1, char="=", style=3)
se<-loe<-hie<-le<-he<-matrix(0,B,10)
sd<-lod<-hid<-ld<-hd<-matrix(0,B,10)
mle<-mhe<-rep(0,B)
mld<-mhd<-rep(0,B)
for (k in 1:B)
{
setTxtProgressBar(pb,k)
obsx<-rpois(len,lam*(1+f(dose,beta,sigma,tau)))
P0x<-gam(update.formula(as.formula(P0),obsx~.),"poisson",method="ML",fit=F)
P2ex<-gam(update.formula(as.formula(P0x),~.+ti(ecdos,bs="cr",k=10)),"poisson",method="ML")
P2dx<-gam(update.formula(as.formula(P0x),~.+ti(dose,bs="cr",k=10)),"poisson",method="ML")

for (j in 1:10)
{
datj<-transform(dat,ecdos=ecdf(dose)(10*j))
difmatj<-predict(P2ex,datj[1,],"lpmatrix")-predict(P2ex,dat0[1,],"lpmatrix")
predifj<-difmatj%*%P2ex$coef
se[k,j]<-sqrt(rowSums((difmatj%*%P2ex$Vp)*difmatj))
loe[k,j]<-exp(predifj+qnorm(0.025)*se[k,j])
hie[k,j]<-exp(predifj+qnorm(0.975)*se[k,j])
le[k,j]<-ifelse(loe[k,j]<tru[j],1,0)
he[k,j]<-ifelse(hie[k,j]>tru[j],1,0)

datdj<-transform(dat,dose=10*j)
difmatdj<-predict(P2dx,datdj[1,],"lpmatrix")-predict(P2dx,datd0[1,],"lpmatrix")
predifdj<-difmatdj%*%P2dx$coef
sd[k,j]<-sqrt(rowSums((difmatdj%*%P2dx$Vp)*difmatdj))
lod[k,j]<-exp(predifdj+qnorm(0.025)*sd[k,j])
hid[k,j]<-exp(predifdj+qnorm(0.975)*sd[k,j])
ld[k,j]<-ifelse(lod[k,j]<tru[j],1,0)
hd[k,j]<-ifelse(hid[k,j]>tru[j],1,0)
}
mle[k]<-mean(le[k,])
mhe[k]<-mean(he[k,])
mld[k]<-mean(ld[k,])
mhd[k]<-mean(hd[k,])
}

###only run next line (omitting the hash) if full B=500 has been run
#save(loe,hie,le,he,lod,hid,ld,hd,mle,mhe,mld,mhd,file="Documents/mini/code3out2x.txt")

###otherwise run the next line (omitting the hash) to load previous output
#load("Documents/mini/code3out2.txt")

B=500

lhe<-lhd<-matrix(0,B,10)
for (k in 1:B)
{
lhe[k,]<-le[k,]*he[k,]
lhd[k,]<-ld[k,]*hd[k,]
}

apply(le,2,mean)
apply(ld,2,mean)
apply(he,2,mean)
apply(hd,2,mean)
apply(lhe,2,mean)
apply(lhd,2,mean)

mean(le)
mean(ld)
mean(he)
mean(hd)
mean(lhe)
mean(lhd)

lfite<-1/2*(log(loe)+log(hie))
lfitd<-1/2*(log(lod)+log(hid))

plot(dose,1+f(dose,beta,sigma,tau),ylim=c(1,4.5),main="C: ECDOS P2e 95%CI",ylab="RR",cex.lab=1.2)
lines(smooth.spline(c(1,exp(apply(log(loe),2,mean)))~10*0:10,spar=0.5),col="blue",lwd=2)
lines(smooth.spline(c(1,exp(apply(log(hie),2,mean)))~10*0:10,spar=0.5),col="red",lwd=2)
lines(smooth.spline(c(1,exp(apply(lfite,2,mean)))~10*0:10,spar=0.5),col="green3",lwd=2)
points(rep(10*1:10,3),exp(c(apply(log(hie),2,mean),apply(log(loe),2,mean),apply(lfite,2,mean))))
text(x=0,y=4.5,"geometric mean and CIs",adj=0,cex=1.2)
text(x=0,y=4.3,expression(ERR==beta*D+sigma*(1-exp(-tau*D))),adj=0,cex=1.2)
text(x=0,y=4.1,expression(beta==0.015),cex=1.2,adj=0)
text(x=0,y=3.9,expression(sigma==0.75),cex=1.2,adj=0)
text(x=0,y=3.7,expression(tau==0.4),cex=1.2,adj=0)
text(x=0,y=3.5,paste("coverage=",100*mean(lhe),"%"),cex=1.2,adj=0)

plot(dose,1+f(dose,beta,sigma,tau),ylim=c(1,4.5),main="D: DOSE P2d 95%CI",ylab="RR",cex.lab=1.2)
lines(smooth.spline(c(1,exp(apply(log(lod),2,mean)))~10*0:10,spar=0.5),col="blue",lwd=1,lt=2)
lines(smooth.spline(c(1,exp(apply(log(hid),2,mean)))~10*0:10,spar=0.5),col="red",lwd=1,lt=2)
lines(smooth.spline(c(1,exp(apply(lfitd,2,mean)))~10*0:10,spar=0.5),col="green3",lwd=2,lty=2)
points(rep(10*1:10,3),exp(c(apply(log(hid),2,mean),apply(log(lod),2,mean),apply(lfitd,2,mean))))
text(x=0,y=4.5,"geometric mean and CIs",adj=0,cex=1.2)
text(x=0,y=4.3,expression(ERR==beta*D+sigma*(1-exp(-tau*D))),adj=0,cex=1.2)
text(x=0,y=4.1,expression(beta==0.015),cex=1.2,adj=0)
text(x=0,y=3.9,expression(sigma==0.75),cex=1.2,adj=0)
text(x=0,y=3.7,expression(tau==0.4),cex=1.2,adj=0)
text(x=0,y=3.5,paste("coverage=",100*mean(lhd),"%"),cex=1.2,adj=0)

par(mfrow=c(1,1))
