# Supplementary material for: Low dose radiation risks for women surviving the a-bombs in Japan: generalized additive model
Source: Environ Health. 2016 Nov 24;15:112. doi: 10.1186/s12940-016-0191-3 (PMC5121957; doi:10.1186/s12940-016-0191-3)
Supplement: Additional file 1 — Additional files are linked from a mini-website available with the online version of this paper. They consist of 1 PDF file with the Appendices, 10 images, 1 Excel workbook with 9 tables, 4 code files, 2 data files, and 6 output files. (ZIP 3727 kb) [file 12940_2016_191_MOESM1_ESM.zip › code3out1.txt]

RDA2
A
2
196610
131840
1026
1
262153
3
loe
526
5000
0.9754618936128874
0.9019576163082953
0.9921711444686866
0.9727795105885333
0.9819903773316079
1.017698164445078
0.9642099601717119
0.9892833852921571
0.9603896602925607
1.005935047698678
1.041901359185373
1.035953578115685
1.020322852451049
0.8824187739591874
1.032173212554698
0.9984389881464282
0.9713550124108352
1.015345786897182
1.027220824936204
1.013061450151016
0.9818211799834454
1.002212738012796
0.9693659176989016
1.05436903078853
0.9950683277258613
0.998605659412274
0.9801867283385108
1.013105432873876
0.9850353665597037
0.9976394359602734
1.001334449116299
0.9936203124112755
0.9767696804698724
1.047240673688545
0.9768252084628138
1.015459067384723
0.9681395289078754
0.9598601635350522
0.9932125522984393
0.9577208129386999
0.9802692519580873
0.9699706294954435
1.000406168257434
1.073541795492854
1.011746308069118
0.9920505003181511
0.9626226912196284
1.007068253762148
1.007802179119957
1.035880374676871
0.9918842330577355
1.024238987686321
1.025787725593433
1.019799282935353
1.023436515026563
1.00695279569813
0.9922718474203203
0.9964175714088214
1.021411954546565
1.035954486047263
1.011235829145045
0.8685450732236357
0.9969833444588045
1.061452297609532
0.998480737784663
1.007896396287043
1.01836941084495
0.9552437124473012
1.010813109961741
0.7585151211256214
1.015124910485245
1.020393134041447
0.9740079042363428
0.9955106795610341
0.983761177801236
0.9859690550429498
1.026935152372224
0.9873099778909198
0.9394202889718837
0.9950583776534135
0.9927738230213973
0.9809477698555635
0.9870483563827236
0.9508756681853242
1.006954245657006
0.5138835921849308
1.039869387288099
1.038807730128392
1.022605637108218
1.066632087550394
1.018244454295527
0.9618652546458515
0.9879757157999868
1.022254099964408
1.016122400593239
0.9596763204627553
0.9760683690306851
0.9985877629303545
1.056516204257769
0.9888037075818576
1.001588454554549
1.026397068449526
0.9829328845756574
0.9695009392531061
1.078372006239978
1.049754204627744
1.056460965283279
1.002933050341538
0.9942375021096935
0.9637301998631083
1.008906326015063
1.018924162738122
1.027081281588356
0.9992365264031551
0.9883626852968714
1.024246912659189
1.011244025861471
0.9974083146219446
1.028710590911811
0.9977542303123239
1.00821945252726
1.049084338312682
0.9750399956270864
1.012734714092165
1.004327367181191
0.9510855440197311
1.014828411039745
0.9570538258287535
0.99115351451925
1.021237207818944
0.9727679748899026
0.9715113093605112
0.9916003722970728
1.01372963409506
1.017981371115222
1.001415572992703
1.0632439521742
0.9687152081111643
0.9759805608809796
1.00753395909635
1.000812064907608
0.99204531190301
0.9862608155106729
1.061028273344204
0.7703147352000279
1.022534185354496
1.016724547121113
0.9968282418549396
1.007610814242433
1.044285447781543
0.9971365109034155
1.023599556908861
0.9646917895854199
0.9912137308827647
0.9934405621959617
1.010648341387084
1.043514619673749
1.023317743257684
0.985536758667741
1.015762109007813
0.9846918318003178
0.9823643515169325
1.020563299471116
1.032747698929454
1.005486625175472
1.026525001277533
1.015776779595619
1.008228325740039
0.9961038493997205
1.039264513568283
1.001439602893986
1.010226938045407
0.9705278592317892
0.9955860734307965
1.038342243475178
1.057599346217624
0.9916231217833646
1.011629766839477
0.9837595282623378
1.066213679782583
1.017054906729638
1.042414286664116
0.9175707288570768
1.02221230858963
1.024332827947592
0.9870913112177528
0.9945787948751773
1.016253016090653
1.014242034817624
1.019447480026401
0.8547976938929905
0.9998695725539635
0.9827728416057578
1.003824972992708
0.9980469269976705
0.9912647782103837
1.019971519393803
1.037256145295022
1.013699789951876
0.9970304324028133
0.9825737417898733
1.00531882595488
0.9893864123579242
1.011121809437939
1.033274595426887
1.041489211309087
1.015243611854804
1.012010828498275
1.001009371381667
1.00210966846371
1.015534819537367
1.040356410749808
1.041992716994882
1.031708544400229
0.989628465639927
0.9490131886064297
0.9958211288716042
1.027691072792087
0.9995928437301286
1.009306172773455
1.024486006263798
1.042529464421287
1.007567807728781
1.004624082581729
0.9510922094165112
0.9993728894727053
1.027364368223935
0.8021732814594019
1.010670496368069
0.975359496334375
0.9985377250850889
1.060793452257027
1.067517915793398
0.985724128909728
0.9930942317684172
0.9928642820009612
1.000108704697412
1.001986200607412
1.027975472180662
0.8202731692639164
1.048605588439952
1.034246976542006
0.9509987886722965
1.006171457723847
0.9865448583078618
0.9983708419683254
0.9864418187357047
0.741819365719606
0.9422646809396263
1.047400830657629
1.002059760605335
1.009315183457866
1.065255258132073
1.024161457984665
1.017681182756375
1.00477535994039
0.6867516583752812
0.9583770790217431
1.004548985217038
0.9605793505225735
1.002222894354372
0.9963011177786099
1.026608143998396
1.024471711632394
1.01350629775488
0.9998456861149166
1.044201755635744
0.9781322995518615
1.031850971940858
1.000952299306637
0.7499335758166202
0.9485708633080103
0.9597972905380601
1.008641433967522
1.06415205748856
1.027649932954634
1.035564441153272
0.8058143757790199
0.9648232552024905
0.9859848013691384
1.019649338421926
1.03344598282042
1.005924623758704
1.00218101097856
1.01825345231566
1.020379370303039
0.9465730572784129
1.042962004229346
0.9897432308660592
0.9954175060233699
0.8352708058587377
1.02411582789144
1.010724886479241
1.015583601196707
1.019329123572035
0.9945345075413099
1.015136931604212
1.004956877852216
1.041068335260241
1.023579725999232
1.016008921614314
0.991985047074925
0.9791455919584801
0.9823196076819877
1.027262991620149
0.9672754588545681
1.004241409021825
0.9963070479165226
0.9948129073436769
1.022392219495534
1.034741749523003
1.063576574418768
1.049176662695104
1.036046723250438
0.9516947794680684
1.019159991547588
1.007768141225696
0.7106232230360229
1.012037504528433
1.011737099720849
0.9638232768422583
1.014477043552638
0.9989251478409796
1.003474731935364
0.9822593697992316
0.9779202493208788
1.026127300638616
0.9966304078978571
1.013993372154166
0.9923905099157621
1.007422135677306
1.027539951268675
0.9497582426625478
1.021195400531209
1.02143194009786
0.9954767222122448
1.038341378694617
1.010861828853093
0.9859873457408235
0.8131069113682512
1.041955603387099
1.004072264001406
1.010358924399137
0.9862877854992773
0.9760056983623628
0.9852732133054793
1.039348713762082
1.006924929067324
1.003582498605029
1.063478800651481
1.025072969927514
1.008830971823126
1.01234733850058
0.9830301150047162
1.020218262385884
0.9941126370634787
1.00977072207677
0.971560433571661
0.9485445309118785
1.001428685888324
1.032454524271637
1.011485626543499
1.029099835732168
1.016314476953994
1.041994286112855
0.9563120860646247
1.054903159148103
0.9640724352244815
0.9758017345877851
1.003381658130766
0.8523283677612347
1.024005580911071
1.020036418082282
1.02865072576909
1.024676597875477
1.047362481242923
0.9908809458173314
0.99486286419046
1.050067215534591
1.041740861103989
1.046103499404861
1.046534179834911
1.000418584392377
1.01514302839156
0.9980275377448204
1.016981075125736
1.006611835093599
1.02545957923681
1.011729068849245
0.9732531283835552
1.057668030026161
1.03060873707437
0.9860423071874276
0.9701464287704685
1.006222963821152
1.01060979617078
0.9480369156856981
0.9934280725810184
0.9623009780697559
0.810399012540339
0.9734122939254704
1.009739467883682
0.9943540719305596
1.011155780918094
1.016770776789899
0.9852085088954037
1.018486804496086
1.03336068509896
1.001848567750386
1.022677990024109
0.9589508852961578
0.951437654245372
1.018195055108268
1.044798734456416
1.00227903625251
1.033531112365952
0.9776920101344185
0.9867859621588509
0.989976233485064
1.073717472902395
0.9647280678391508
0.7599490326811492
1.009208501925647
0.98762136298082
1.043924641794031
0.9813243846860017
0.980795000629788
0.9846140919015145
1.018129172087919
1.001139486364288
1.029008647038359
1.027838658078436
0.9867880886930616
0.998690119423726
0.9937300505205385
0.6163028946857753
0.9918709378680104
1.007651354062028
1.016017684534207
1.005629404658602
1.006038708723924
1.000958615253289
1.00481489095427
0.9832898581100464
0.8644714673381209
1.048952464954645
1.036642942046375
1.00560452266118
0.9752378805081642
1.031059306313318
0.978559827543286
1.037241735490336
1.00936857111917
1.000096495922864
1.035506630098803
1.000725963726046
0.9925563468739067
1.057608609819274
1.001519636064111
0.7676597951318169
0.9790193962967463
0.9825091297419415
0.9934823816204843
1.0163253406931
0.9916170043871795
1.014656825832984
0.9926990123477452
0.9431659288702323
1.052776438978191
0.968431396734946
0.7924084202121582
0.9894073294964159
0.9659451984514735
1.025061191364265
1.021099495852314
1.013443567074024
1.011938303000853
0.9964058595832371
1.047398855079939
1.011266403767668
0.972780898539418
1.015371778431453
0.8501473082923773
0.988421176740011
1.014065342423795
1.041083049225877
0.9806184396962505
1.01971181951203
0.9670918263711729
1.023861518699867
0.9647847813673938
0.9607163352566536
1.029177260111457
1.002769708843887
0.9733593184885898
0.9959218980979578
1.041273957111613
1.010265384473831
1.029948835294226
0.983285137251363
0.9663347697833103
0.9006713642193847
0.9892640228330642
0.9626834681972772
0.9752652867356396
1.024511569211175
0.9510052512500855
0.9852595907602506
0.9458118054567102
1.008209948480393
1.058255842603354
1.049939831466963
1.028156927213766
0.8727965019925968
1.044660834034345
0.9978574450138367
0.9607374952667725
1.021255299656429
1.037788068044386
1.018069123157958
0.9750233031459253
1.003072571028642
0.9580324682362391
1.075767737543872
0.9932299581830147
0.9980982643367743
0.9727941126113457
1.018128488661126
0.9794369077861064
0.9967695318440195
1.001863125217584
0.9912312629409334
0.9681199934103412
1.065751059201416
0.9681986610991488
1.021405660245498
0.9563727686162606
0.9450810306910002
0.9906623430191466
0.9421739902374663
0.9729069444482978
0.9588371095439725
1.00057935669264
1.102830019963849
1.016258546348231
0.9890740248316222
0.948848956359894
1.00977932052403
1.010799387671052
1.049928255635664
0.9888332541093603
1.033604081402003
1.035781508598602
1.027431902346223
1.032483852054574
1.009624646590728
0.9893819229460137
0.9950835109321323
1.029668629647662
1.049941964517147
1.015573748894632
0.862555443437271
0.9958647716359396
1.085739698154844
0.997958520793937
1.010918985448699
1.025440373336663
0.9388181797823786
1.014957963598407
0.7514459799976615
1.020926896456654
1.028264344700399
0.9643414221088192
0.9938715765198399
0.9777311334193795
0.9807176931165933
1.037348860975196
0.9825721093297508
0.9174436063950274
0.9932145214702942
0.9900693176781197
0.9738323968364959
0.9822077257985501
0.9329287579727816
1.009620961989969
0.559653864260224
1.055428003959623
1.053951668384844
1.031318239804298
1.093064020767125
1.051729400978224
0.9478099243158812
0.983475130068224
1.030842085543153
1.022320075655273
0.9448534195891154
0.9671608003446432
0.9980539723493745
1.078833619943682
0.9846179658282089
1.002213676266111
1.036601159710671
0.9765480587369072
0.9581993341979855
1.109680426214521
1.069280023515077
1.07871024808377
1.004108415884861
1.014540542408391
0.9503389909092899
1.012325244615734
1.026205772892926
1.037601316792559
0.9989774832937875
0.9840114203283945
1.033622520913728
1.035360052817906
0.9964359164184428
1.039825187271173
0.9969446128528138
1.011389845780911
1.068337262210598
0.9657645722978619
1.017664963620516
1.005994536799072
0.9331933226221031
1.020523833326395
0.941272985229113
0.9878762250564503
1.029428347624968
0.9626567974857191
0.960935469203742
0.9884829988702506
1.049373911226684
1.024900671664864
1.002002751872326
1.088273892570888
0.9571224511860283
0.9670455488937899
1.010434219986303
1.00116712279722
0.9890672760827943
0.9811240655463186
1.085136974260635
0.764643176666541
1.031321431911734
1.023158795965786
0.9956570455444312
1.010515408643535
1.061597980837309
0.9960708796382243
1.046557982185075
0.9516543885768027
0.9879223022288889
0.9909869847099504
1.014737267293249
1.060516652380016
1.032317982601936
0.9801286002011458
1.021833109623015
0.9789650158867177
0.9757715228880104
1.028486104599375
1.045458463117059
1.007598779285537
1.044564343653264
1.021828250016824
1.011381825976702
0.9946559719626266
1.054574674488673
1.001998483426332
1.014146839706521
0.9595897593542834
0.9939433126300196
1.053276425760999
1.080301449052868
0.9884847400546036
1.016095309741607
0.977688991536857
1.092469643375017
1.023616596839749
1.058975436969984
0.9472660166148884
1.030794758818191
1.033743920627616
0.9822721971093831
0.992546789676696
1.02249623717236
1.019732842474954
1.026938642897508
0.8397757260270853
0.9998361930257961
0.9763439061102259
1.005306617359472
0.9973397208427397
0.9879816763818735
1.027663473153061
1.051761997972071
1.018964832789972
0.9959176517725313
0.9760643792954345
1.007360578415637
0.9854402177523447
1.015389401723269
1.046192626210531
1.057684917294228
1.02111535785705
1.016619374627908
1.001411023023896
1.002923727914763
1.021539246738598
1.05609967266518
1.058403984977907
1.043995705684866
0.9857423826785153
0.93040305815874
0.9942488176657723
1.038409376253171
0.99946264314753
1.01287126471304
1.03397141538862
1.059127399872952
1.01047089999173
1.006405339436347
0.9332004060747254
0.9991535023352835
1.037947747471635
0.7806393830571972
1.033902841673056
0.9661988374150593
0.9980034377400968
1.084861982745071
1.094316453849148
0.9804146117450785
0.9904923865794586
0.9901853603195415
1.000165268899991
1.002758432006136
1.038803421665052
0.8059205531811676
1.067657487333521
1.047553732045746
0.9330783344771085
1.008562320578296
0.9815249920145481
0.997775929215288
0.9813782098847825
0.7215480011676619
0.9212639073184132
1.065973071398439
1.002857278690167
1.012886223992672
1.091132629425299
1.033487320368382
1.024484472970338
1.006600654634666
0.7668455260419685
0.9430735234532935
1.006296673115013
0.9460737400381728
1.003091723256662
0.9949106460223924
1.036889857033286
1.033924152531268
1.018716191316309
0.9998095454735717
1.061498134576033
0.9699938380672676
1.044215062442594
1.001346700568223
0.7755876646695686
0.9297816622253137
0.944998512846689
1.011954865741018
1.08958275872638
1.038357162436735
1.049399826547137
0.8373129692907076
0.9518246517915974
0.9807397562201701
1.047571461550663
1.046424326876499
1.032575511892412
1.003020574878366
1.025275789194559
1.028233210169868
0.9271130369277897
1.059829498885838
0.9859073971013972
0.9937044020446071
0.819767868773759
1.033471836458826
1.014853344988305
1.021602912131561
1.026776213675605
0.9924981959910751
1.020958177762878
1.006872394739651
1.057091828766941
1.032702598632876
1.02217446170984
0.9889867917641907
0.9713670986108053
0.9757059941300198
1.037845587352405
0.9551626187836031
1.005858020737588
0.9949302780881819
1.020432439564087
1.03102492788566
1.048242443517468
1.088752236157024
1.068468514921509
1.050100489393206
0.9340174494475292
1.026542562555536
1.010748815305501
0.7055370710818403
1.016676300308266
1.016234333604344
0.9504776044591737
1.020035265991103
0.9985314527307266
1.004831555520707
0.9756283253876082
0.9696813480265524
1.036225882479232
0.9953706927554213
1.019356764704961
0.989541588050042
1.010273109584904
1.038188796003034
0.9314004746772251
1.029371368580832
1.029706255508125
0.9937829406254747
1.053281064750287
1.015023757466965
0.9807383940243347
0.7922041626407023
1.058332440576063
1.005658981470978
1.014337279224598
0.9811708592260201
0.9670713761999037
0.9797565231965789
1.054672589082844
1.009578503546266
1.004970357116568
1.08859312457656
1.03476040711366
1.012218537993142
1.017094926877814
0.9766776530538848
1.028037669702653
0.9919125423803459
1.013547125021023
0.9610216346984366
0.9297674896374297
1.001996579345092
1.045061032154867
1.015891199961717
1.040370711021701
1.022587778284111
1.058385461604393
0.9402736696354967
1.107532736258952
0.9508109509629804
0.9668199587624584
1.004689801293939
0.8408652785496791
1.033267535409776
1.027743093270546
1.039752791499246
1.03422919434601
1.065914652894508
0.9874904399102997
0.9929293774058401
1.096163507847818
1.05803376721258
1.064151997142981
1.064755848542933
1.000627920426398
1.020950120709965
0.9972998305338487
1.023503811843264
1.009140556976961
1.035286781058254
1.016283174742101
0.963314445986586
1.08040654824252
1.04254738543201
0.9808236971651453
0.9590851708387906
1.00863918816552
1.014690606776629
0.9290700770506398
0.990991490402011
0.9484255041249149
0.7823897635852929
0.9635550375084259
1.013478525931105
0.9922339077132629
1.015439233399404
1.023228340467597
0.979677975339831
1.025604557410879
1.046336649068014
1.002573153719668
1.031515337264004
0.9616150255998162
0.9336736927796875
1.02521677711908
1.062323513932315
1.003171521658993
1.046547456572188
0.9693767024991771
0.981829710656004
0.9862224621736511
1.103071764908919
0.9516960593123601
0.7493143802834479
1.012737054872112
0.9829784308889452
1.06115948603296
0.9743678954086739
0.9736213253464802
0.9788729239426351
1.025106336594038
1.001580830876834
1.040264231598613
1.038606610475033
0.9818564481969132
0.9982282168111857
0.9913741198135811
0.6337129816382655
0.9888228636213618
1.010579012711931
1.022189127453457
1.00779253009104
1.008355531553211
1.001342138236115
1.006668944273348
0.9770520695815131
0.843475185047086
1.068150045692776
1.050900002466831
1.007759045784275
1.02605542554857
1.043113232149061
0.9705675517227671
1.051779783960659
1.01298384057539
1.00018794367105
1.049310188355834
1.020588363125141
0.9897670034633355
1.080330853015423
1.002140866954687
0.760265989444599
0.9712044362367143
0.9759769421646067
0.9910431139971231
1.022612700228868
0.9885075401949321
1.020280470727873
0.9899480228566686
0.9224917842370455
1.073519797377611
0.956729434991607
0.7546043285609414
0.9854385017853768
0.9533463465924695
1.034741670843026
1.029290502985358
1.018608465389864
1.01652545300068
0.995083290708998
1.066010426542655
1.015586070096309
0.9626636850310132
1.02127988041386
0.848813991396913
0.9840822843992776
1.019456494907738
1.057114617043372
0.9733947341794508
1.027312411722851
0.9549295109642717
1.033071623424795
0.9517819468786097
0.9462468165274545
1.040510532415256
1.003845664646251
0.9634533266960533
0.9944181587310572
1.057405389899171
1.014203785349225
1.041552484715176
0.977078050081043
0.9572301147132566
0.916758075869322
0.9863591113038194
0.9526206518835777
0.9685418678529785
1.031428507096432
0.9378917952830743
0.981224790805366
0.9313481736641194
1.010512639499275
1.074998464714111
1.06422923223387
1.036117112786718
0.8847341872906074
1.057400036624965
0.997272728867012
0.9501654366431744
1.027256209463922
1.048548005541354
1.02314225371578
0.9682248733639336
1.003943482563856
0.9467566181380652
1.097770874000642
0.9913870282160508
0.9975928276158043
0.9654061008672057
1.023216680620389
0.9738337817870169
0.9958997028201414
1.002402976238601
0.9888361043268638
0.959485542487312
1.084740293875199
0.9595899686298198
1.027434668643002
0.9446836366016188
0.9304244135533272
0.9881024228981053
0.9267659485657078
0.96555004835282
0.9477496183348235
1.000757176885567
1.133150478642375
1.020828792458593
0.9860893488353328
0.9351804017166799
1.012523414771278
1.013838903694698
1.064325258154624
0.985771903676108
1.043131075854654
1.045963713948511
1.035188322657216
1.041687539483243
1.012330879227925
0.9864846461832396
0.9937484512894014
1.038059571110562
1.064233446954115
1.019971187221329
0.8756678972564802
0.9947452258495295
1.110776352502704
0.9974505531984086
1.013976625986711
1.032621123352174
0.9225586555326801
1.019155159854611
0.7734355692423506
1.026809403810738
1.036267525146382
0.9547020302017716
0.9922351325877118
0.9717077838733157
0.9754596873235148
1.047950915176429
0.9778273641677798
0.8958257379499942
0.9913702598452065
0.9873588907707567
0.9667194484945019
0.9773635196791851
0.9152006364610439
1.012320231954465
0.5736761990244874
1.071347848921429
1.069437415107786
1.040174801195566
1.120367293642287
1.082977483726994
0.9338613124289212
0.978967115887048
1.039571547274318
1.028608576796266
0.9301598979452792
0.9582729254684856
0.9975168226543184
1.101823625445671
0.9804243862476827
1.002849835050637
1.046988498996317
0.9701593652705166
0.9469485366097942
1.142149568265244
1.089323579049403
1.101607010006635
1.00529826109072
1.024014894560498
0.9370381951619772
1.015790003059442
1.033600503551587
1.048320688981533
0.9987273733076688
0.9796518777449843
1.043162669650881
1.042027725896542
0.995459310151624
1.051148937235664
0.9961371697696902
1.014603217077898
1.088101079773172
0.956513559791013
1.022667539933666
1.007681054406327
0.9155116825631322
1.026300503810821
0.9256392242685232
0.9846069199396971
1.037753431049703
0.9525805061405974
0.9503985292125031
0.9853580075797866
1.06117812223912
1.031924463446845
1.002607436206081
1.114095041856505
0.9455841232410922
0.9581296911763433
1.013374658222837
1.001545651685796
0.9860806824228239
0.9759817218239043
1.109985472973835
0.7911181083913736
1.040268079308398
1.029685926728417
0.9944828391793479
1.013451874213791
1.079335451677448
0.9950048914338506
1.028205403645712
0.9386997360177871
0.9846197177738787
0.9885288176170298
1.018882859462161
1.07793261451809
1.041472027539591
0.9747164912184582
1.027993527630912
0.9732327545932917
0.9691776709860102
1.036534848924402
1.058430012052648
1.009738174796525
1.028625515527703
1.027963256752191
1.014573481946031
0.9932089314789636
1.070238258070269
1.002565720523126
1.018115165049979
0.9486957318046785
0.9922970044355748
1.068544220732934
1.103669812128805
0.9853391372171301
1.02062071692551
0.9716143238588995
1.119584188618892
1.030274818460965
1.075934090126806
0.9187592001428027
1.039529234806059
1.043325456916432
0.977450695151499
0.9905078677279411
1.028830715003066
1.025301547674879
1.034548859728639
0.8459240994740334
0.9998063840722958
0.9699174012027766
1.006811301756154
0.9966342700461858
0.9846861997137528
1.035474893986794
1.066588559785548
1.024303965716204
0.9947990538086257
0.9695559996867165
1.009427741283577
0.9814897426591694
1.019711549422686
1.059376079178908
1.074265186114964
1.027073581602375
1.021287176619003
1.001820685444111
1.003746714120968
1.027631094989877
1.072208397018833
1.07520599029563
1.056524395762121
0.9818480275131781
0.912030791792639
0.9926694315958625
1.049328159128655
0.9993412612942634
1.01648035491327
1.043626703507381
1.076119479360487
1.013408294928863
1.008208057008908
0.9155208939057633
0.9989362855371559
1.048727782664347
0.7870636104621906
1.068167114364203
0.9570614218442705
0.9974694391994667
1.109673898220491
1.122008322908846
0.9751068897190809
0.9878793106251194
0.9874971932690169
1.000226775840704
1.00354431752292
1.049832644849379
0.8155373130240311
1.087206706697651
1.061138849329628
0.9153727944648432
1.01098440358795
0.976497744328033
0.9971827037417517
0.9763073615295184
0.7174102111354572
0.9005790411696982
1.085024595621377
1.003665871365857
1.016500981641449
1.117851736058515
1.042974076109516
1.03138993717257
1.008445588218234
0.7859047888316129
0.9279067346237245
1.008064626849437
0.9316894695249242
1.003978357804777
0.9935139285942706
1.047354730522364
1.04354082393519
1.02400919420912
0.999781391098954
1.079225641787166
0.9618658805852471
1.056830641876395
1.001755683583517
0.8541456213226954
0.9112294065116207
0.9303237226749556
1.015309942644106
1.115842296819918
1.049267588694969
1.063529665021152
0.9006669008305924
0.9389083302037114
0.9754884854388598
1.064603478218574
1.059668221602768
1.049840875097323
1.003870725880902
1.03240304260747
1.036212698591421
0.9079253510449732
1.077145981662797
0.9820673254942194
0.9919858155491216
0.805245190772959
1.043012122809658
1.019041333421873
1.027722643592242
1.034341886231912
0.9904585549725757
1.026865362786042
1.008815748934761
1.073491380945117
1.041992630194277
1.028432802753776
0.9859775580179695
0.9635957540024921
0.9690895729023875
1.048635108097046
0.9431145934928401
1.007490619475306
0.9935511843699817
1.041113406446212
1.039800044605255
1.062028442033921
1.114729493207011
1.088272969528379
1.064472612257347
0.9165443451517935
1.034041428251599
1.013768102056623
0.751774731921749
1.021378873371652
1.020789783294703
0.9372224079023457
1.025668565912619
0.9981394861647308
1.006215638884386
0.9689945913946347
0.9614512917292839
1.046504825710686
0.9941059527493107
1.024792024593826
0.986685405590126
1.013160266505663
1.049033025859242
0.9132716095390803
1.037678521614568
1.038121161737366
0.9920829194743858
1.068558193686363
1.019236690448227
0.9754835184455283
0.7906153858081363
1.075100023203602
1.00726774608492
1.018370474682963
0.9760560282644846
0.9581555826273299
0.9742332769889812
1.070342236240672
1.01226071653296
1.006375127995242
1.114499051724871
1.044617724938332
1.015649587320599
1.021910997981162
0.9703200004571952
1.035995892785141
0.9897082885829552
1.017381337061522
0.9505307208110819
0.9112288464715057
1.002578060334067
1.057927156478863
1.020353919461727
1.051856557984476
1.028952285337652
1.075166541615351
0.9243928729555082
1.146620671231708
0.9376402527130714
0.9578674009747735
1.006018119116488
0.8487039944102804
1.042688059676983
1.035568918513203
1.051066926030336
1.043953394771513
1.084943549211365
0.9841062174884943
0.9909865304371109
1.1074701464738
1.074712153619941
1.082656247578274
1.083438847884606
1.000859474178273
1.026837554863668
0.9965718209013751
1.03012134351236
1.011696801777771
1.045284909525113
1.0209024333491
0.9534074901635092
1.103816451237105
1.054747785103866
0.9756024986338919
0.9480761196473187
1.011097103879279
1.018822876068268
0.9103480179622896
0.9885595361254444
0.9346628703390065
0.771966054437227
0.9537389071358899
1.01726360473238
0.9901061680387718
1.019780687331864
1.029779963250388
0.9741424674211286
1.032831270640725
1.059586155196087
1.003311665142985
1.040541964040806
0.9639383157899422
0.9161163831740617
1.032355260478072
1.080283929366474
1.004076965956555
1.059832948004466
0.9610732383438222
0.9768626127868356
0.9824618201176109
1.133461296040196
0.9387467430547596
0.7632433655809748
1.016308826487691
0.9783248879109959
1.078848157721497
0.9674217691678515
0.9664494656805146
0.9731306312347187
1.032189538386593
1.002028529209964
1.051742260663869
1.049573950352901
0.9769256880514251
0.9977775466317267
0.9890093161980503
0.6549974518832963
0.9857672329620034
1.013539476455358
1.028451205689528
1.009979636670775
1.010700050014289
1.001734889138967
1.008547073276375
0.970815719158879
0.8511386179634842
1.087855283675923
1.065469336260607
1.009940301865113
1.069773486662652
1.055406964857895
0.9625858214639371
1.066654705794591
1.016651438214419
1.000302142515681
1.063407784166071
1.037250183073868
0.9869716579353943
1.103726217848734
1.00277602676244
0.7845444872818884
0.9634031201604568
0.9694459108891491
0.9885929638991158
1.028998309038448
0.9854049725945974
1.025981792269536
0.987185048657679
0.902125375902347
1.094834689306199
0.9450827771255818
0.7352385320502725
0.9814624004353012
0.9408202749327113
1.044592784985399
1.037616195447233
1.023847506655716
1.021173734344471
0.9937577992917048
1.085114196621534
1.01996138707778
0.9525774995889689
1.027272788506649
0.8756531084192413
0.9797334834600875
1.02491808407022
1.073519303802941
0.9661743979277304
1.035033004469784
0.9428418691431285
1.042441007849837
0.9388652190688898
0.9318931025606406
1.05207105342986
1.004938173661966
0.9535770544363321
0.9929157999579444
1.073925744644856
1.018192795739768
1.053381197489989
0.9708868714841716
0.9555350250423842
0.9216225868972235
0.985817059522776
0.9507477124509102
0.9672883834390791
1.032729229099598
0.9354568419079645
0.9804712220582111
0.9286639684235984
1.010944797013317
1.078163427130571
1.066927086438115
1.03761484290514
0.8890979898101231
1.059802937636597
0.9971631780834962
0.9481989388830941
1.028384759015506
1.050574729081919
1.024095135725939
0.9669573161744545
1.004106790312949
0.9446604017874154
1.101940990458463
0.991042448449631
0.9974984727475592
0.9640289450065084
1.024172382855959
0.9727884841359938
0.9957370667351875
1.002504348485959
0.9883885919671206
0.9578772178026829
1.088334342686728
0.9579867714124057
1.028567376623079
0.942512355868812
0.9277053037510045
0.9876239162171202
0.923908649152798
0.9641788717735803
0.9456874311831469
1.000790378732751
1.13892055290119
1.021686736642819
0.9855316517983634
0.9326432727770474
1.013038445804378
1.014409940838479
1.067047408648876
0.9851998589876086
1.044924943091469
1.047882824128022
1.036647879389637
1.043420589349835
1.012838772897153
0.9859433606375122
0.9934991224537887
1.03963870449208
1.06693184382945
1.020796620926745
0.8805639764005238
0.9945358896529988
1.115528821093911
0.997356293765182
1.014550375803952
1.033971870063259
0.919545549984804
1.019943086724545
0.7819363601739749
1.027914976092026
1.037773871373276
0.9529078019277634
0.9919289578494518
0.9705843445953244
0.9744783419568824
1.049948311481622
0.9769412364947888
0.8918346289319061
0.9910260454510478
0.9868526633850315
0.9653934621087512
0.9764595435020588
0.9119189789079087
1.01282671910783
0.5731438207831803
1.074356157604377
1.072362359401269
1.041841855859868
1.125556203517276
1.087975689667536
0.9312723271814574
0.9781255709217581
1.041214360365095
1.02979068929964
0.9274343180891274
0.9566179841429996
0.9974162972519685
1.106184995176053
0.9796411104948505
1.0029693122115
1.048945310505706
0.9689677380070153
0.9448563047443261
1.148334963952061
1.093118685196042
1.105948646074543
1.005520413914305
1.02418564457966
0.9345683710600373
1.016440839130021
1.034991661262673
1.05034045103843
0.998681203023476
0.9788376925000706
1.04495908592165
1.04115168902672
0.9952766402374323
1.053283193677494
0.9959861482152952
1.015206339545911
1.091843135686622
0.9547912165606405
1.023607169323165
1.007997197535934
0.9122381524275894
1.02738644117475
0.922740632681883
0.9839975804974556
1.039320082927015
0.9507055229352386
0.9484383315036117
0.984773488938599
1.059050806500325
1.033245355422473
1.002721534732026
1.118998513352369
0.9434388972832988
0.9564692849913262
1.013926844203063
1.001618161425405
0.9855226568179569
0.97502221174085
1.114701854901373
0.7988889567037065
1.041950634209506
1.030912770986582
0.9942629104427526
1.014002846424145
1.0826899643903
0.9948057962200394
1.023061073274271
0.9362934821551696
0.9840024507329852
0.9880695893506577
1.019661784831781
1.081226030792092
1.04319555616401
0.9737067018612998
1.029151316255482
0.9721632874110688
0.9679481606495077
1.038049370126895
1.060877317393684
1.010139568321243
1.024784526171585
1.029116285253984
1.015172563289979
0.9929389516041252
1.07319798872416
1.002672191607595
1.018860143092801
0.9466695432178925
0.9919891194492638
1.071427920308858
1.108101954904152
0.9847514870746418
1.021470703089715
0.970481131352919
1.124736438431754
1.031526484691631
1.079140480592977
0.9129578734915327
1.041173976703046
1.0451304166783
0.9765508845065684
0.9901266698159152
1.030021741533385
1.026347814259507
1.035980686914661
0.8494898153860506
0.9998008425725415
0.9687190607089056
1.007093928472881
0.9965024755105079
0.9840702947570757
1.036944382911149
1.069388599396967
1.02530735062346
0.9945895795216496
0.9683424834338986
1.00981567816226
0.9807520405297842
1.020523056880974
1.06186347339904
1.077399421945889
1.028193530912929
1.022163723207313
1.001897660230607
1.003900902758871
1.028775644447726
1.075252657665294
1.07838191068773
1.058887265323805
0.9811207016126205
0.908631266046328
0.9923740692320103
1.051385936147065
0.9993192440010473
1.017157896107449
1.045445025733373
1.079331801659441
1.013959384659051
1.008546079594726
0.9122480744280894
0.9988957574142983
1.050759371183424
0.7905424055464603
1.078486721015685
0.9553601561806541
0.9973696085886804
1.114382812290513
1.127272180303161
0.9741166900027043
0.9873908626545482
0.9869947657771435
1.000238622304255
1.003691961783565
1.051911087197124
0.8194284763159865
1.090907498572508
1.06370257625172
0.912095290192662
1.01143863809255
0.9755590166357961
0.9970719507790815
0.9753604451398423
0.7200556541491393
0.8967574427670907
1.088630294926878
1.003817655604427
1.017179547486593
1.122927931105594
1.04476054146746
1.032688396682826
1.008791647464897
0.7833210793728486
0.9250940775910628
1.008396134643182
0.9290208645172321
1.004145167705025
0.993252629067331
1.049326199573524
1.04535188905397
1.025004509049158
0.9997767364277901
1.082578787811598
0.9603513310751052
1.059210617162684
1.00183295267041
0.8659279634511127
0.9077966909546462
0.9276013619239853
1.015939913121768
1.12083121092301
1.051324157447709
1.066196611686695
0.9145450763707107
0.9365092813665881
0.9745084710931243
1.067213963330298
1.062167057113591
1.05216514164525
1.004030217308167
1.033743196620767
1.037714046635817
0.9043777094561003
1.080423509232247
0.9813504941488779
0.9916645012790468
0.8071681113653173
1.044810906430415
1.019827957914786
1.028874014661363
1.035765284050895
0.9900775734314915
1.027975953040956
1.00918060542671
1.076591002929966
1.043742975241816
1.029609375820367
0.9854147222528863
0.9621474979875441
0.9678556242240316
1.050668927048482
0.9408755150161821
1.007796722056359
0.9932934516243943
1.043877426723248
1.041451769039378
1.064630388229745
1.119663008358541
1.092022807291999
1.067187276138097
0.9133090413118206
1.035452005956119
1.014334970044135
0.7628075460091089
1.022262374734398
1.021645443625057
0.9347609172263763
1.026726936917624
0.9980663923943741
1.006476263721181
0.9677574161105528
0.959917849230047
1.048441202310913
0.993869257950617
1.025813249798259
0.9861518096175774
1.01370212264515
1.051076558190587
0.9099167293787555
1.039241412127547
1.039705428097423
0.9917649957379945
1.071443968181058
1.020027528521364
0.9745030694663557
0.7918874256971545
1.07826990646945
1.007569540853035
1.01912811820994
0.9751021769925801
0.9564952496402584
0.9732026632614539
1.073302557349231
1.012763612152849
1.006638420329362
1.119418438882896
1.046474152554138
1.016293878079247
1.022816079971925
0.9691341022498947
1.037494399353127
0.9892964653507532
1.018101586701018
0.9485797057599894
0.9077982313961395
1.002687599542775
1.060354640689659
1.021192021823853
1.054021703056151
1.03014874388519
1.078338937547053
0.9214491936590679
1.152283207236336
0.9351946622753096
0.9562009268887816
1.006267662627926
0.852200536863375
1.044461933386094
1.037041155646653
1.053199616656106
1.045784625367125
1.08854486624545
0.9834753310923866
0.9906232173688382
1.106957968030386
1.077864791523199
1.08615722929517
1.086973779703242
1.000904113041854
1.027944056585451
0.9964357818197664
1.031365638280023
1.012176258680215
1.047167968005778
1.021769389385537
0.9515638814672468
1.108256744837602
1.057049741339061
0.9746284606908578
0.9460290548417729
1.01155933088626
1.019598391625441
0.9068842555256076
0.9881059397485938
0.9321090316529306
0.7723542964467577
0.9519128538502323
1.017973915909357
0.9897084010074428
1.020596239208895
1.031011580246125
0.9731096606991391
1.034190481856613
1.062086383831063
1.00345063226268
1.042245073319433
0.9637379620356279
0.9128655344481867
1.033698505689116
1.083681296212972
1.004246934708567
1.062339931180181
0.9595264099731864
0.9759353125023665
0.9817595764083145
1.139244777066877
0.9363416852598307
0.7685930576096626
1.016979262844598
0.9774559344649384
1.082196322352692
0.96612734122915
0.9651125081863501
0.9720593419024882
1.033521619562158
1.002112619212874
1.053906591568206
1.051640815651919
0.9760059982038973
0.9976941980974035
0.9885673135061663
0.659096821798934
0.9851964707727406
1.014094785062661
1.029628333682221
1.010389618763013
1.011139879591399
1.001808820698536
1.008899512242316
0.9696528889036453
0.8578741026662638
1.091586196705666
1.068220441568403
1.010349585370678
1.075264593566262
1.057725399681585
0.9610987809547465
1.069465253112649
1.017340381687102
1.000325017879633
1.066068838561991
1.039481710350363
0.986449499649995
1.108163892230405
1.002895040761669
0.7918012503397678
0.961949862679547
0.9682280789977363
0.9881346689723416
1.03019930518546
0.9848266561850607
1.027053262271031
0.9866685486755047
0.8983621312448326
1.098873025843437
0.9429175773455852
0.7336184928806968
0.9807200907152451
0.9384929817095072
1.046448180479939
1.039181599014673
1.024832208440762
1.022046667667456
0.9935098651415875
1.088730371663519
1.020783094743415
0.9507005350350124
1.028399259189062
0.8827262777925536
0.9789214270867082
1.025944101268796
1.076619427458733
0.9648281150769069
1.036485377017475
0.9405961211282745
1.044205331436079
0.9364662975725409
0.9292296714555339
1.054250970874591
1.005143237382311
0.9517390413625562
0.9926348639046751
1.07704891739006
1.018941944966528
1.055611568926355
0.9697332482356494
0.9473230783822768
0.9521046138570909
0.9831817191289859
0.941676169814073
0.9612083644985489
1.039086999790685
0.9236895570503204
0.9768098740624297
0.9156994307976188
1.013052262165579
1.093711558039211
1.080164147707619
1.044939329597506
0.9174169067183269
1.071582382546768
0.9966288535713534
0.9386794627265518
1.033900174748864
1.060497598846877
1.028748001901267
0.9608088056803034
1.004901981529641
0.9345182134318141
1.122475156380343
0.9893646086880454
0.9970390462155444
0.9573498965956326
1.028838988899124
0.9677145488310388
0.994944992200091
1.002997907240489
0.9862122393428406
0.950082108026595
1.106009366746068
0.9502179273950719
1.034098749703663
0.9320139012450257
0.9145765255247946
0.9852968390332528
0.9101187199998879
0.9575297088108211
0.9357072312971576
1.000950295006757
1.16744313880488
1.025872475429137
0.9828199353200185
0.9203865128877675
1.015551066538822
1.017197921314059
1.080415220683588
0.9824192083881798
1.05370400436012
1.057282096320501
1.043786118756169
1.051901845047281
1.015315189049562
0.9833116867327019
0.992286632174157
1.047363158881395
1.080172105248081
1.024822113619576
0.9149385930079181
0.9935163140449917
1.138965412671799
0.9968977484695578
1.017348674396206
1.040575950199607
0.9050123665424584
1.023787847995151
0.8355423192164865
1.033316424567519
1.045142498339513
0.9442179020517081
0.9904360196826987
0.9651292892581703
0.9697130546025495
1.059729129866623
0.9726341358778996
0.8726500390048624
0.9893531830564786
0.9843919127234201
0.9589621234416164
0.9720697203587344
0.8961041814225692
1.015296505844246
0.5404304481349061
1.089128284299534
1.08671915508374
1.049998261524397
1.151173087907743
1.106671089762108
0.918765570756309
0.9740381225014058
1.049250510090796
1.035566462821941
0.9142744298113942
0.9485998579197152
0.9969269496699602
1.127675353441007
0.9758343858741143
1.003551160657735
1.058526570651066
0.9631852124097415
0.9347317202187858
1.178939771035265
1.111790006688971
1.127337065123032
1.006594827814269
1.019329339875434
0.9226332658686991
1.019618003820244
1.041794356876046
1.060227867427471
0.9984575259376556
0.974880982775061
1.053749561949746
1.032512616879538
0.9943872985290323
1.063737859469678
0.99524908893096
1.01814694861063
1.110251848743702
0.9464466068821689
1.028192613849076
1.009536882378946
0.8964626326850056
1.03269267627137
0.9087534100328087
0.9810396727695213
1.046982520877597
0.9416265525622555
0.938949846921511
0.9819266964771984
1.038784038768031
1.039702469831958
1.003279170306556
1.143189576877594
0.9330604387400926
0.9484231406563931
1.016620745059909
1.001975140405623
0.9828098104535837
0.9703640989845437
1.137959172710416
0.8467260638339748
1.050167716515873
1.036907226787574
0.9931902744327002
1.016690779099507
1.099175519722275
0.9938372774405833
1.004751745027111
0.9246617784606732
0.9810007492731562
0.9858362324366736
1.023465255199863
1.09740998305084
1.051629736100463
0.9688041351807695
1.034806739723646
0.9669719776300884
0.961983421659697
1.045457291375154
1.072876739112292
1.012096050646935
1.011161340629447
1.034750045148877
1.018095307794206
0.9916272068746933
1.087730953983127
1.003191031417182
1.02249592239968
0.9368636409679376
0.9904899886755948
1.08558238496437
1.129942537972258
0.981894754986619
1.025620147925973
0.964981050969917
1.150168773486513
1.037642572356554
1.094894064427344
0.9116683138642041
1.049222313432545
1.05396677687419
0.9721804596255545
0.9882719658200766
1.035842954899287
1.031456415604566
1.042982756771569
0.875500023530204
0.9997727768491367
0.9629043059445446
1.008471995170185
0.9958602991983779
0.9810758700850428
1.044130150331708
1.083130473562518
1.030208667607076
0.9935686041810308
0.9624546275905379
1.011707413767727
0.9771657012175408
1.024482925043666
1.07406050667698
1.092795212924293
1.033665110865691
1.026442352889673
1.002272973784237
1.004651606380891
1.03436361910667
1.090202507564833
1.093980105136691
1.070470003570268
0.9775861923512297
0.8922556668668918
0.9909368434109623
1.061465097772914
0.9992136174156871
1.020463889172955
1.054343612224239
1.095113546345742
1.016646216350921
1.01019212407383
0.8964766331904637
0.9986977781227414
1.060710439717186
0.8159552583964573
1.141867007154027
0.9471177949691787
0.9968832032365252
1.137596278251505
1.153263236812993
0.9693092483308697
0.9850158591814211
0.984551649238025
1.000296870979141
1.004411723216619
1.062091137767305
0.8451795486731395
1.109111773815238
1.076276575868163
0.8963012180589559
1.013651904509934
0.9709975786320511
0.9965322976175914
0.9707594877554866
0.7518288959339895
0.8783765811530811
1.106362505942011
1.004557827952188
1.020490458446512
1.147979823661113
1.053504562183444
1.03903491162044
1.010478887037817
0.7661995861898484
0.9115180800881285
1.010011461170844
0.9161348356733541
1.004959409383313
0.9919804351553377
1.05898023487357
1.054216709088875
1.029867640601051
0.9997549801995707
1.099058483746825
0.9530077881928565
1.070878973686126
1.002210463278327
0.8740310982323614
0.8912631230205147
0.9144569045474052
1.019014537789644
1.14545081393001
1.06139864380702
1.079278459838416
0.9587079595353438
0.924913256588104
0.9697495391064168
1.076819968013619
1.074420880600386
1.057511226380604
1.004807464230626
1.040293745999728
1.045056375280382
0.887300547646323
1.096537348940222
0.9778671110897583
0.9901007926563873
0.834105530709131
1.053623280056372
1.023666678950816
1.034501324713047
1.042725497785526
0.9882245819936669
1.033402729565471
1.010960226233545
1.091815066045782
1.05231260968736
1.035358841131852
0.9826753990112297
0.9551253996270449
0.9618686398809806
1.060629896609212
0.9300472746324103
1.009288977732657
0.9920391184553733
1.0521070447537
1.049532872148348
1.077392532929363
1.144002383458115
1.110470869127221
1.080510489042266
0.8977156960444593
1.042348656134245
1.017100945965827
0.8002500067505603
1.026575846784469
1.025823219920106
0.9228648096071419
1.031896261913178
0.9977108918865454
1.007749746064325
0.9617546900285858
0.9524845048511317
1.057922472890281
0.9927163417943747
1.03080160337171
0.9835577364446815
1.016344788735506
1.061085994477443
0.8937548781103942
1.046883918345263
1.047456520315778
0.9902178050136902
1.085609332087366
1.023886846062641
0.9697435245662284
0.8024438015132878
1.093842202651155
1.009039578233098
1.02282701595759
0.9704726312931358
0.9484501176550167
0.9681993599576507
1.087837205485344
1.01521461197954
1.007920150165724
1.14368730115527
1.055561212296501
1.019438225722543
1.027236451242699
0.9633795587489822
1.044826939476267
0.9872931040909806
1.021614968618373
0.9391369049767088
0.8912728128071929
1.003222177478738
1.072256836828727
1.025283160461535
1.064628728677537
1.035995045001933
1.093924133340576
0.9072468922025572
1.176434603230689
0.9233762446737147
0.9481279396119764
1.007485057061565
0.8761501807185842
1.053143672504806
1.044240977171093
1.06364723529707
1.054746619975976
1.106255241434122
0.9804112024978108
0.9888558145620555
1.102587496730379
1.093351096319304
1.103369126050116
1.104353458318333
1.001123103772051
1.033350136987524
0.9957730318377825
1.037447429928257
1.014514210768866
1.056386760110712
1.025995822154328
0.9426367416994546
1.13013806722596
1.06833082706973
0.9698999813426501
0.9361236392496243
1.013816764163436
1.023380638221724
0.8902020883730885
0.9859019060981059
0.9197736047844705
0.7851468995914018
0.9430719553489877
1.021438068863431
0.9877731451041294
1.024578208501794
1.037029107091533
0.968096018279931
1.040835372469742
1.074345510313396
1.004129302057935
1.05059204023251
0.9583398151605417
0.897197730121822
1.040266680853574
1.100379908663988
1.0050754788042
1.074634505534997
0.9520289762887351
0.9714319241060745
0.9783473066638044
1.167835320913746
0.9247174616818988
0.8074727218504724
1.020250366681881
0.9732346849907179
1.098659409944804
0.9598495878164578
0.9586282804809099
0.9668583860579804
1.040033385239781
1.002522767974981
1.064512280203829
1.061764922874099
0.9715413698986971
0.9972898461336819
0.9864176787399914
0.6795673604226431
0.9824225905944947
1.016802791923172
1.035379647278383
1.012386694848372
1.013284156109287
1.002169370073716
1.010617852275476
0.9640107299185816
0.9161800072787655
1.109940720741531
1.081720450909262
1.012344955339931
1.086020447242498
1.069088438260984
0.953890332297599
1.083262761429358
1.02070239981077
1.0004392729363
1.079123448937434
1.047618531795327
0.9839109044041159
1.130032501810094
1.003471492789306
0.8326571593049508
0.9549050524460742
0.9623194838458832
0.9859040412697155
1.03606905453095
0.9820190628364486
1.032288064187353
0.9841570240488099
0.8802588083958093
1.118753108810945
0.9324436373036998
0.7321577202703625
0.977114321161299
0.9272408774862388
1.05553110735975
1.046829058099968
1.02964213076518
1.026307392273051
0.9923022099898665
1.106513632638028
1.024794708463001
0.9416124944838252
1.033902768951433
0.9196494258969587
0.9749764157285434
1.030955401384686
1.091843856648737
0.9582963969442455
1.043587006736432
0.9297366989307103
1.052840488338405
0.9248710139204148
0.9163667648328717
1.064931940530054
1.006142357938951
0.9428387158608429
0.9912660587728837
1.092390685672761
1.02259871222196
1.066541238727073
0.9641361736480019
0.9451595632034901
0.9615899281891442
0.9824841982035654
0.9392867248901527
0.9596044849737766
1.040777405586386
0.9205973991187351
0.9758423085372214
0.9122948495434814
1.013611044482431
1.097867666371753
1.083697827069071
1.046887744042564
0.9265751980531981
1.074724050167457
0.9964869946221927
0.9361734960897229
1.035366154214378
1.063140520719036
1.029983847065123
0.959186829961894
1.005112392901809
0.9318496741461333
1.127977445515932
0.9889199266840059
0.9969171422161667
0.9555882568135228
1.030078458210417
0.9663749190412375
0.9947350193777865
1.003128370819073
0.985636322725574
0.9480274380036948
1.110739125056005
0.9481705927135712
1.035567976315526
0.9292532459170608
0.9111300306322573
0.9846812417343643
0.9065004439266228
0.9557761896579385
0.9330808920436229
1.000991974746491
1.175117106383411
1.02698306955508
0.9821025999097702
0.9171669454980551
1.016217696834839
1.017938080712214
1.083985615240884
0.9816840269319042
1.056041177659537
1.059786128689587
1.045685068819265
1.054159618135929
1.015971712571396
0.9826155281193865
0.9919656868900634
1.049418575073879
1.083706748537687
1.025889700270465
0.9267894096986462
0.9932459846981185
1.145255356433719
0.9967757999646527
1.018090945404907
1.042332259076934
0.9012013773306383
1.024808260887996
0.8515943169231546
1.034751908844965
1.047103160227717
0.9419291960657247
0.9900394968045458
0.9636881942215896
0.9684544487851761
1.062334731686723
0.9714952597779547
0.8676374119027718
0.988910714288601
0.9837410279138458
0.9572656636017097
0.9709100729810328
0.8919605586914481
1.01595142190928
0.5296727435777874
1.093074930463553
1.090553390515108
1.052169265127771
1.158055854468602
1.109803768897496
0.9154805078531817
0.972958230875863
1.051388982072487
1.037101450456438
0.9108195996782693
0.9464872627147596
0.9967973728088348
1.133437020811542
0.9748280127711612
1.003704978668993
1.06107875364919
0.9616591115118202
0.9320676049139583
1.187182121221971
1.116788581441917
1.133070928224692
1.006876723206543
1.01677929466854
0.9194973824214474
1.020461379613718
1.043603808294245
1.062860298836571
0.9983982622100378
0.9738350394251318
1.056089301745475
1.029435384184491
0.9941516827233107
1.066523943495569
0.9950528322311744
1.018926421420015
1.115179587824033
0.9442478878148429
1.029409317111226
1.009944544451726
0.8923296496561055
1.034102923463952
0.9050838296264992
0.9802580222757766
1.049021095779392
0.9392359051675718
0.9364523208794769
0.9811720447221322
1.032087904028171
1.041419543442947
1.003427015899351
1.14968471232811
0.9303302585982024
0.946302685123832
1.017335271837149
1.002070096670058
0.9820923521661136
0.9691340856081455
1.144200680026066
0.8611193796634036
1.052349921812681
1.038500385088345
0.9929055200660032
1.017404054948742
1.103583951304206
0.993580820264929
1.00417151469781
0.9216045198463605
0.9802066952582145
0.9852452167632504
1.024475311991879
1.101737350506347
1.053874918215646
0.9675094188390788
1.036309220337378
0.9656014158172237
0.9604096628916603
1.047428334031107
1.076077637691619
1.012614515803269
1.010599101313994
1.036247470491884
1.018870745230872
0.9912802465074853
1.091613580277438
1.0033284174622
1.023461026630051
0.934283145062084
0.9900927557505048
1.089362599056335
1.135799561612621
0.9811392763303736
1.026721787876741
0.9635290815572428
1.157001067106667
1.039268156183877
1.099105483709497
0.9234835508501981
1.051364526341862
1.056319939288452
0.9710256984743083
0.9877810203994456
1.037390622238574
1.032812989032995
1.044845428497249
0.8843455756899226
0.9997649077505418
0.9613696810142452
1.008837121122805
0.9956897027257483
0.9802840005637143
1.046041598833556
1.086799822708141
1.031510878008925
0.9932978090196618
0.9609008112467857
1.012208962454019
0.9762168265680091
1.025533799899196
1.077314479160592
1.096909996900697
1.035119109737439
1.027578337615442
1.00237236879275
1.00485035013682
1.035847222947774
1.094197012705102
1.098148243104805
1.073559212252173
0.976651849199707
0.887967153414186
0.9905563727018225
1.064150834032896
0.9991858321010603
1.02134116317866
1.05671231605787
1.099332415866998
1.017358520741904
1.010627789311202
0.8923447667326085
0.9986449373036707
1.063362156950113
0.8247352361402515
1.156536162609425
0.9449461624743538
0.9967541412452032
1.14382320001765
1.160247597070672
0.9680396502326188
0.9843877323409158
0.9839053953615851
1.000312267043872
1.004602374318876
1.064803784335733
0.8532435550995855
1.113984558347033
1.079631856455119
0.8921633229141023
1.014238240536662
0.9697918139709458
0.9963889507602274
0.9695435003835104
0.765160372029524
0.8735710632750547
1.111107678895864
1.004754025067719
1.021368945837957
1.154708351848424
1.0558328236162
1.040722295252326
1.010926245351415
0.7636058419770732
0.9079553666603422
1.010439498780054
0.9127515310067544
1.005175323174648
0.9916434148747573
1.061552186843236
1.056577151602066
1.03115977180843
0.9997491221634578
1.103465216177003
0.9510712306079943
1.073991180197602
1.002310412590562
0.8643746097662627
0.8869341045987587
0.9110062153876832
1.019830600416643
1.152062581901314
1.064083281765831
1.082769721534289
0.9616299386792651
0.9218656024587518
0.9684925618848103
1.078448077745609
1.077690284968468
1.056778970147709
1.005013326010225
1.042035498259562
1.04700964216713
0.8828315167315692
1.100847120820512
0.976946092809476
0.9896867008321256
0.8460259295020139
1.055971273087952
1.024685322659775
1.035996890598376
1.04457673722383
0.9877340706556985
1.034845036014499
1.011432192058337
1.095883634670046
1.054594718890541
1.036887037617531
0.9819501309089704
0.9532737588821165
0.9602888778205011
1.063283336191851
0.9271999548837939
1.009684661244982
0.9917068366860669
1.053009328314972
1.051683651093397
1.080798116205452
1.150537209834797
1.115409518728323
1.084067834612032
0.8936298382438836
1.044182824077457
1.017834852231004
0.8004129023802466
1.027721061832878
1.02693266018986
0.919738755370673
1.033269695371726
0.9976167070297955
1.008087790909522
0.960170735110504
0.9505250317341279
1.060448009530659
0.9924107699431737
1.032127069556899
0.9828716772774008
1.017045653096052
1.06375326513771
0.8895221514856192
1.048916815164586
1.04951919077583
0.9898080874949378
1.089392497462662
1.024911243018321
0.9684868073593961
0.8059949967570833
1.098004663320514
1.009428734844921
1.023809116046082
0.9692502333410233
0.9463301763071985
0.9668782974015435
1.091720175748112
1.015864257030015
1.008259424259225
1.150203201095632
1.057980964112083
1.020272685482395
1.028410549225942
0.9618609604675805
1.046778408866092
0.9867627151051506
1.022546637320268
0.9366514967425988
0.8869453692916007
1.00336374097074
1.075431644878166
1.026369274147696
1.067455646995797
1.037548891541836
1.098090282422752
0.9035215240057666
1.182279512901691
0.9202707442914482
0.9460008238193417
1.007807827775138
0.8838813589031672
1.05545519813879
1.046156396842973
1.066431515237766
1.057132449090114
1.110994517091865
0.9796011079899495
0.9883881251749258
1.102898652211958
1.097490294809676
1.107973558322829
1.10900307534822
1.001180750812211
1.034786879040903
0.9955971532128507
1.039064407352203
1.015134253202427
1.05884211469325
1.027116066386289
0.9402860601665028
1.136006091512675
1.071337720644905
0.9686513282029522
0.9335171956504751
1.014416019995425
1.024383778647168
0.8858343595331452
0.9853188751468565
0.9165337190851486
0.7907764546552237
0.940743970152258
1.022356811639287
0.9872608418062966
1.025635612523413
1.038628149752701
0.9667722603700992
1.042602407917147
1.077615421928128
1.00430936189487
1.052816762786044
0.9555991889542038
0.8930925809476151
1.042013465560627
1.10484579657292
1.005295016593001
1.077914860531591
0.9500527248289442
0.9702424408533323
0.9774453163070544
1.175528081324662
0.9216626827245358
0.8213275698518829
1.021118367019486
0.9721193672268521
1.103063424883413
0.9581935623357546
0.9569179886832908
0.9654848895627417
1.041764907073066
1.002631486259276
1.067339502265225
1.064462862235792
0.970362313097085
0.9971825947648042
0.985848906688896
0.6853262747973109
0.9816892729631782
1.01752104887127
1.03690810003185
1.012915638357935
1.01385260652041
1.002264873004898
1.011073393256517
0.9625216682472966
0.9368873902970557
1.114854196859194
1.085324738764063
1.012873824983427
1.084659611360795
1.072118302633698
0.951990009771049
1.086947629304795
1.021594415540787
1.000469530717689
1.082607990146293
1.049163449628301
0.9832393793230193
1.135897073753718
1.003622853655052
0.8438099549097469
0.9530476712950242
0.9607603584923021
0.9853133117672931
1.0376292584958
0.9812771587594035
1.033679234003853
0.9834927788146266
0.8755247696786398
1.124078820915973
0.9296887229484699
0.7329877290616088
0.9761615822611812
0.9242828762009956
1.057950067405137
1.048860817243205
1.03091988665081
1.027438448489413
0.9919819236543335
1.11127178227064
1.025859950127842
0.9392197240823972
1.035365249055169
0.9289061409004443
0.973933921835637
1.032286856301889
1.095911923189099
0.9565728203060233
1.04547591416154
0.9268811860409434
1.055139550053633
0.9218235167897868
0.9129891252385663
1.067778704513563
1.006406865326628
0.9404950779236109
0.9909031126657724
1.096490963709906
1.023569459863897
1.069454979121919
0.9626586892973938
0.93745028225472
0.9968621398522474
0.9799856183535287
0.9307743765989661
0.9538819376145805
1.046852453748417
0.909606465307773
0.972384323494429
0.9002018699640231
1.015613271011253
1.112881997304127
1.096447050305429
1.053893175814909
0.9617312836962619
1.086049232260206
0.995977665033045
0.9272510202156489
1.040631819196065
1.072654205821708
1.03442117596937
0.9534002323593237
1.005864221812731
0.9223524036225761
1.147902001953706
0.9873252362279713
0.9964788684070565
0.9493044206644222
1.034528588503535
0.9615911497815824
0.9939812606171107
1.003593766911848
0.9835746865863121
0.9407029382761236
1.127843224428641
0.9408732414186564
1.040843294878585
0.9194317779122272
0.8988922058133648
0.9824789674427011
0.8936588228907509
0.9495218161029456
0.9237335328056862
1.001138117123237
1.203015282598877
1.030966189723794
0.9795357546913923
0.9057275562569138
1.018607803136197
1.020592917353225
1.096867594219157
0.9790553694930108
1.064450860430507
1.068800223876145
1.052512555795001
1.062283120347695
1.018323935581582
0.9801241043308221
0.9908160298213301
1.056811179001508
1.096459632587287
1.029715862920866
0.9745203910475716
0.9922759742913515
1.168067177285216
0.9963345748301697
1.020752585465201
1.048645381538123
0.8876835231078879
1.028469158512406
0.9103091712076188
1.039908715754242
1.054153802610175
0.9337766986222282
0.9886133642221636
0.9585387006674742
0.9639585670532327
1.071717081784174
0.9674228696009793
0.849918259007534
0.9873268006125523
0.9814115932120497
0.9512137254711784
0.9667662350946955
0.8772734592611448
1.018298886840597
0.522092403323822
1.107324830233958
1.104392658878087
1.059980312106703
1.183043682554149
1.114495244978092
0.9038092997511822
0.9690994082348225
1.059080988413602
1.042615541543553
0.8985500042026267
0.9389590209597635
0.9963333926849218
1.154308520780491
0.9712299496888076
1.004253864447727
1.070267747979835
0.9562122119547516
0.9225866065564746
1.217175354254895
1.134872904548514
1.15384326181964
1.007875959913645
1.005982524147133
0.9083528906272841
1.023486511796542
1.050109132065083
1.072330866201378
0.9981843020936606
0.9700957922546101
1.064506036769243
1.013528941712108
0.9933072061256787
1.07655946260256
0.9943441363224224
1.021718527769197
1.133005834092816
0.9364124613811008
1.033772013539059
1.011403008667531
0.8776819361241661
1.039168446541753
0.8920612887606575
0.9774609124583334
1.056351222303706
0.9307219671217988
0.9275612290339722
0.9784647906777469
1.006990706721476
1.047591451813708
1.003953911049458
1.173249660246553
0.9206165982701124
0.9387448246178215
1.019896128811095
1.002408326722537
0.9795255298236567
0.9647405547470513
1.16683604123172
0.9148887943707606
1.060182746315764
1.044223415796586
0.9918824595906411
1.019962707245662
1.119516142371205
0.9926615741915646
1.015918299351072
0.9107358502812949
0.9773658832384015
0.9831298824243537
1.02810036547524
1.117375087937536
1.061953178543981
0.9628848098881639
1.041704194876927
0.960707438840366
0.9547938544419392
1.054516518090244
1.087618100670309
1.01447104013767
1.012685200998716
1.041627706422014
1.021651471914802
0.990037392222184
1.10563162960852
1.003819713000757
1.026923515215408
0.9250988555663424
0.9886686376710287
1.10300746730186
1.157025354678289
0.9784368666728784
1.030674497010189
0.958345011192679
1.181803033932905
1.045108450180867
1.114320734320289
1.009743487193709
1.05907045635408
1.064789207445356
0.9668987731017168
0.9860233561777406
1.042952438105176
1.037681252850419
1.051542859878669
0.9181943737872491
0.9997344879338496
0.9558921391279608
1.010143687075367
0.995075641055163
0.9774521765936178
1.052914036670866
1.100041785507048
1.036186856336303
0.9923265914302141
0.9553548372206401
1.014005685148793
0.9728200783332829
1.029303578225827
1.089047917454616
1.11177257296851
1.040340689566413
1.031655391700471
1.002727466296715
1.005561414673142
1.041169764242585
1.108621314965976
1.113201055156462
1.084695698480932
0.9733112425640683
0.872773064142495
0.989194075566652
1.073823275329318
0.999085962393252
1.024487719936089
1.065232592962902
1.114575168586252
1.019910875542792
1.012186375444643
0.8777011473404102
0.9984534717386214
1.072912866084843
0.8588600622051826
1.148945403722753
0.9372073788324798
0.9962902687725987
1.16639343407213
1.185607787019995
0.9635043145329165
0.9821412064430741
0.981593490149255
1.000366313842403
1.005284101175586
1.074573803342966
0.8841133117338668
1.131611541058882
1.091732563060382
0.8774979056476366
1.016336898959166
0.9654809536284923
0.9958731082254459
0.9651968068474615
0.8232571530285469
0.8565746943963518
1.128268283964468
1.005456082091312
1.024519162786382
1.179127239479915
1.064212221731742
1.046786350750711
1.012529409545772
0.7699854509961611
0.8953084569413103
1.01197250593267
0.9007353731548274
1.005947543133874
0.9904359292500055
1.07081379182838
1.065072031830037
1.035798724620104
0.9997261340845427
1.119389475066526
0.9441641449881816
1.085209644070593
1.002666173455445
0.8108344438556768
0.8716009864276277
0.8987529971545506
1.022757709839673
1.176054534080629
1.073751634002406
1.095362860940401
0.9313085671857694
0.9110317144192032
0.9640025765806556
1.080386711402975
1.089480424266792
1.045834578937759
1.005749868421282
1.048295669601796
1.054033110369834
0.8670079792951961
1.116419218694289
0.9736519835562369
0.9882034803920132
0.9039989532142551
1.064422058404628
1.028338314574347
1.041367723909755
1.051231483274486
0.9859772155206554
1.040025754294221
1.013122949390405
1.110578556638051
1.062807092619691
1.042376839756089
0.9793532838536105
0.9466702871816066
0.954651651465268
1.072835022568806
0.9170732192212261
1.011102939808666
0.9905157933904595
1.051078777641426
1.059420969097394
1.093080710217131
1.174245605092516
1.133276058557494
1.096903036446258
0.8791473078158427
1.050775699792525
1.020466316564585
0.7516386252097529
1.03182992113646
1.030914980188813
0.9086279154725789
1.038202370853764
0.997278699768963
1.009298500883839
0.9545183917068883
0.9435397795187794
1.069541012082114
0.9913151915141721
1.036887869100425
0.9804170884906679
1.019558005151233
1.073359934064776
0.8745256507784559
1.056225984742066
1.056937320588474
0.9883402983923862
1.103047746124411
1.028586534786085
0.9639988494353865
0.819366503348517
1.113041597121997
1.010820113165671
1.027332950373709
0.9648834699035987
0.9387751949089149
0.9621611004112413
1.105740585952375
1.018191807520007
1.009472887002197
1.173844028392779
1.066690051112549
1.023265228817376
1.032625079081989
0.9564414403829282
1.053795735662166
0.9848630850091902
1.025884264400604
0.9278025686183162
0.8716155178580711
1.003869105149022
1.086876551479729
1.0302665245286
1.077638985988771
1.043130737598602
1.113141521815243
0.8903031279674934
1.200235108589434
0.9092329868807496
0.9384190607248749
1.008963531852207
0.9128894786475159
1.063774036378567
1.053044425266121
1.076459926029945
1.065716270048645
1.128133918883706
0.9767022927335284
0.9867144421830787
1.108617370682455
1.112442252570172
1.124619918253026
1.125814385922072
1.001382576281429
1.039948416758282
0.9949655025023133
1.044875288599973
1.017356880146124
1.067681853611639
1.031127742754335
0.9319142280019844
1.157271682846029
1.082167492884873
0.964190984459536
0.9242404131542092
1.016562896890752
1.027980394922912
0.8703646041476653
0.9832316265902454
0.9050220692828769
0.8122275129801746
0.9324516267057239
1.025650608997785
0.985426741822944
1.029430412297575
1.044371010435431
0.9620449809807987
1.048953296357557
1.089402280024519
1.004953579872361
1.060822570305235
0.9400726611179532
0.878541936682231
1.048291333650824
1.120986693146292
1.006080340393269
1.089744323930165
0.9430075025407147
0.9659936428621165
0.9742200871602291
1.203496551709069
0.9108044035648969
0.8805134029144946
1.024231361496512
0.9681343247385615
1.118980831803276
0.9522843096580528
0.9508170423975764
0.9605786586933909
1.047987796381879
1.003020703575877
1.077525150065892
1.074180639862108
0.9661497081198839
0.9967957925738005
0.9838134027955533
0.7096446194745728
0.9790669429789433
1.020096290500888
1.042398108244947
1.014809242704561
1.015889098769695
1.002606222645731
1.012705107308213
0.9572061687413286
1.015841801651968
1.132629455942589
1.098330374328673
1.014768074164262
1.066401774723331
1.08303765132297
0.9452145605099568
1.100245181250626
1.024791995576677
1.00057480009167
1.095179069482081
1.052027731920568
0.9808366019795904
1.157149544515389
1.004159691808338
0.8775770380666474
0.9464238035761795
0.9551960007909936
0.9831972627987132
1.043233477706635
0.9786225257784753
1.038676499575768
0.981117224907192
0.8587765564442064
1.143359585590236
0.9198886080681177
0.7369603188495236
0.9727565112351014
0.9137655601495668
1.066657395762287
1.056156290999301
1.035507314318191
1.031496904894601
0.9908317230460265
1.128475046954722
1.029683272174459
0.9306994283319635
1.040618115545518
0.9575789250123907
0.9702080178329782
1.037068863386252
1.110603335660928
0.9504215335526821
1.052266191078164
0.9167242513557297
1.06341323377619
0.9109897524643253
0.9009922521451181
1.078032531696814
1.007352517403911
0.9321486252183192
0.9896011341207254
1.11130002205936
1.027052345302032
1.079953552660537
0.9573822260866598
0.9352089428343369
1.006730744067354
0.9792551206726167
0.928300271859496
0.9522158827215224
1.048633691509572
0.9064190733484591
0.9713759143753536
0.8966975028225678
1.016198542369682
1.117307661357355
1.100200080749168
1.05594820430086
0.9717991628057009
1.089380248145315
0.9958284255180605
0.9246590712191691
1.042174734953223
1.075448148616413
1.035721055088671
0.9517158222811899
1.006083237441002
0.9195945856510503
1.153789173057429
0.9868585364065888
0.9963501123072419
0.947475579628871
1.035832181378486
0.9601972466233751
0.9937603109099716
1.003729108965259
0.9829724040951567
0.9385726485420829
1.132890043201756
0.93875098841204
1.042388716760471
0.9165806336103989
0.8953470373345439
0.9818360603067861
0.8899405449090185
0.9477016464581868
0.9210193086026924
1.001179844970732
1.211291141751588
1.032131700084655
0.9787862010644733
0.9024113837795483
1.019306794413454
1.021369570789776
1.100658828520486
0.9782884416193082
1.06691978114882
1.071447374908169
1.054515281273882
1.064667875254216
1.019011443228811
0.9793963786647497
0.9904798695156992
1.058980492828468
1.10021378774556
1.030834411581892
0.9887748093337936
0.9919918785504545
1.174817854967625
0.9962039010653435
1.021531228298998
1.050496827751692
0.8837716916037697
1.029540742554713
0.9264397687606225
1.041420173302204
1.056222267526008
0.9314074196370306
0.9881946307597851
0.9570372001509587
0.9626481919390282
1.074473686449289
0.9662347843525894
0.8448085746333839
0.9868639516493094
0.9807312260973581
0.9494522054379274
0.9655579431175166
0.873026347263957
1.018985349583249
0.5304497703953457
1.111522767305623
1.10846808835263
1.062273330237537
1.190445920208244
1.114010048378935
0.9004263696687161
0.9679742138257673
1.061338470658587
1.044231659330842
0.8949947458494129
0.9367701888947334
0.9961978262733089
1.160477458910917
0.9701802391901803
1.004413570677891
1.072967179886641
0.9546260231089592
0.9198338305594522
1.226081263162745
1.140211421170793
1.159983667648462
1.008164877663654
1.002344259870567
0.9051215666311763
1.024371654648476
1.052017304738536
1.075110589767131
0.9981209968361717
0.9690050036165624
1.066976417501184
1.006573529353259
0.9930602044094242
1.079508932225785
0.9941351677247482
1.022534380911964
1.138267670237645
0.9341343314305121
1.035048122215513
1.011828619690923
0.8734467000497558
1.040652825484696
0.8882909320419405
0.9766436605157002
1.058501622854429
0.928248117031077
0.924978835901107
0.9776722286647682
0.9987425067662374
1.049401415815912
1.004106530181516
1.180225746066283
0.9177969845577948
0.9365469723164053
1.020644746744815
1.002506159864803
0.9787760728052385
0.9634598740221729
1.173534300849886
0.9307678368319695
1.062476575936681
1.045900734720059
0.9915823904861666
1.020711527658301
1.124214307607593
0.992392585169558
1.020992928913014
0.9075834756509338
0.9765365594149981
0.9825120698636954
1.029161637391127
1.121985956840799
1.064324675241867
0.9615369430136689
1.043284669197911
0.9592815207148524
0.9531587374574036
1.056596173253529
1.091013016174046
1.015013269462603
1.012235803158087
1.043204955127832
1.022464976895571
0.9896738468353695
1.109761026437441
1.003962977735893
1.027936891494991
0.9224319761590133
0.9882519431361562
1.107026106131376
1.163301969381586
0.9776480017277241
1.031831477859575
0.9568347958409132
1.189149467548123
1.046820439767806
1.118805937599383
1.045524772537267
1.061331952893593
1.06727603880305
0.9656952790549446
0.9855098515515553
1.04458312744576
1.039106400629596
1.053507567404124
0.9277704439288957
0.9997248353820763
0.95429688757041
1.010524966970095
0.9948951350674589
0.9766258957277373
1.054930009685355
1.103940886502545
1.03755660257499
0.9920424010559031
0.9537397046050732
1.014530662589761
0.9718277631560593
1.030406916407432
1.092500100441451
1.116152786993436
1.04187035536015
1.03284921771235
1.002830807896151
1.005768878396279
1.042727394459441
1.112871184148382
1.117636690532882
1.087971430528138
0.9723366471371138
0.8683812596020227
0.9887960420854137
1.076665402656999
0.9990564691983427
1.025408473344545
1.067732826700082
1.11906879379013
1.020657038110787
1.012641303540626
0.8734671855928351
0.998396771569815
1.075719481266131
0.8684465353720893
1.127883540705847
0.9349572429284516
0.9961541066056935
1.173068650976117
1.193121438606482
0.9621821044594226
0.981485603895435
0.9809186199404227
1.000381622947303
1.005482825506461
1.077444835388694
0.8931618030392405
1.136814388138696
1.095293288480357
0.8732575351172706
1.016949566608694
0.9642233605869576
0.995721545655905
0.9639289191808562
0.8421673719097796
0.8516707407741597
1.133332001016364
1.005660867727293
1.025440760474719
1.186358235670157
1.06667278322499
1.048564367901118
1.01299806884437
0.7758744827543006
0.8916457520557948
1.012420376822405
0.8972534896003961
1.006172599227657
0.9900829287514329
1.073534956737954
1.067566373538301
1.037157216559306
0.9997185998875627
1.124084622224022
0.9421541424779997
1.088509002980066
1.002769173230928
0.7918675238713571
0.8671704508863922
0.895203210904808
1.023614159212782
1.18315793634916
1.076592516454443
1.099069182959304
0.9098597367562088
0.9078896342435859
0.9626939513910364
1.079244754896183
1.092949624043925
1.0402314124965
1.005964801335467
1.050131467950515
1.056093629065771
0.8624370020568001
1.12100905573932
0.9726905932503103
0.9877699434093576
0.9257741687287134
1.066902855951365
1.029407005639732
1.042941118333181
1.053183200248823
0.985463601686099
1.041543852287509
1.01361682889333
1.114909142194499
1.065217951861486
1.043985725099457
0.9785945821687922
0.9447488524669906
0.9530104107728307
1.075640209994283
0.9141347070725677
1.01151767051657
0.9901673490679886
1.048584129332
1.0616920237575
1.096695229009396
1.181264058020518
1.13854989383813
1.100681256443263
0.8749593264542979
1.052709092352187
1.021235951696768
0.7259291065824902
1.033032429785337
1.032081227644552
0.9054060061410645
1.039647735475304
0.9971796233094699
1.009651857984038
0.9528726557258517
0.9415081542457979
1.072212206836114
0.9909946058967186
1.038283010382087
0.9797003482082549
1.020292710827427
1.07618297507477
0.8701909139443751
1.058370186341449
1.059113848648682
0.9879111905461225
1.107069315550556
1.029662308793368
0.962691096073342
0.8230115531053273
1.117473907090953
1.011225744892259
1.028364324673352
0.9636104347946415
0.9365784881111237
0.9607867730361243
1.10987125956701
1.018872169011916
1.009826802212042
1.180842966061776
1.06924754394362
1.024140694903507
1.03385922334117
0.9548634052272417
1.055854088710531
0.9843078386748189
1.026859486910376
0.9252319288915264
0.8671851670358462
1.004016125738215
1.090242773075051
1.031407432092295
1.080632130309749
1.04476664329639
1.117578279541706
0.8864766779653732
1.203810591077846
0.906032230909334
0.936213937732769
1.009300945064037
0.9209218710629562
1.066216740292795
1.055065452870811
1.079406996808998
1.068235864995379
1.133191474464788
0.9758555913472055
0.9862256924246926
1.110065848663698
1.116849159480751
1.129530376766868
1.13077403923662
1.001439810188252
1.041461341058349
0.9947803296781252
1.046579049170346
1.018006846353694
1.070278545802731
1.032299505936365
0.9294815754064359
1.163559995557675
1.085349585554476
0.9628908471997116
0.9215464879009799
1.017189819731449
1.029032501094185
0.8658947046101162
0.982621636288508
0.9016847374677919
0.8177756336272822
0.9300414448333549
1.026614057877691
0.9848909835732866
1.030541374064317
1.046053770566557
0.960667432256844
1.050815562662592
1.092868689340873
1.005141349977868
1.063171564860369
0.9335796201740957
0.87433419132084
1.050131967143895
1.125746693565596
1.00630924981778
1.093224968551786
0.940958314537691
0.9647553392794689
0.973279018078656
1.211793872022377
0.907655467861708
0.8997050199089879
1.025142153243355
0.966972574427797
1.123673955767633
0.9505636881880598
0.9490413364720817
0.9591486409634659
1.04981238675031
1.003134319202648
1.080518984610261
1.077036575381236
0.9649214143281497
0.9966817021236152
0.9832189740174887
0.7168663699396653
0.9783016591503557
1.020849604304593
1.044006825058799
1.015362296772906
1.016484210861568
1.002705616442853
1.013181783019344
0.9556578862100925
1.03806676289852
1.137876315196564
1.102159492014649
1.01532154414759
1.057242279535336
1.086248482174574
0.9432435178271323
1.104160038101478
1.025726948067911
1.000604289693081
1.098879524027297
1.051690297793448
0.9801350450451101
1.163433677591375
1.004314906495389
0.8843352414234658
0.9444963194470765
0.9535756514905764
0.9825787615733925
1.044875702665287
0.9778469570921339
1.040141046716252
0.9804240484807313
0.8539427150785387
1.149055157974252
0.9170443787157301
0.7377024676574545
0.971763410247488
0.9107147202833431
1.06921466751608
1.058293570914563
1.036850957928542
1.032684989010261
0.9904944943108602
1.133549712445731
1.03080280298293
0.928224098339235
1.04215736727082
0.9642911194928736
0.9691214499912509
1.038470137066494
1.11493253629525
0.9486302980234744
1.05425763999027
0.9137765769342215
1.065842611760115
0.9078475214161043
0.8975158617469543
1.08104572852321
1.007628151263434
0.9297234723490044
0.9892198698913567
1.115663902718579
1.028071759137157
1.083039994762802
0.9558444978244072
0.9293226708852902
1.029699336715243
0.977327455372147
0.9218046607478945
0.9478350851218081
1.053343491476673
0.8980654634688214
0.9687209299890365
0.8875189592354237
1.017742141420617
1.12906184640312
1.110156777680003
1.061384534087299
0.9950645474956068
1.098211240975065
0.9954338216720673
0.9178565985543675
1.046251975214276
1.082845278614051
1.039155694355374
0.9472877242214972
1.006658940094214
0.9123590150212932
1.16945657123054
0.9856262362887342
0.9960085904785287
0.9426684550476738
1.039276755107623
0.9565297019489687
0.9931758438740623
1.004084315450582
0.9813841759457976
0.9329764745016351
1.146305253208356
0.9331758206181328
1.046472533765118
0.9091014609077569
0.8860642111589395
0.9801416975478708
0.8802083848029477
0.9429174107228663
0.9138985752408645
1.001287679665607
1.233387510837838
1.035208653346093
0.9768103597947082
0.8937227282648366
1.021150835711491
1.023418836821749
1.110712101474502
0.9762683585249842
1.073455385525591
1.078455493408134
1.059812839729371
1.070980379560258
1.020824531859441
0.9774774380461599
0.98959248219909
1.064720491427491
1.110173503793515
1.033784814466943
1.023119826862817
0.9912411378765819
1.19280593887451
0.9958547470258791
1.023586212228442
1.055393333989145
0.8735376409307209
1.032370478622817
0.9619227626305984
1.045415769575438
1.061693983692977
0.9251874001477366
0.9870856427461854
0.9530840214127362
0.9591998487650345
1.081775708502052
0.9631058524725702
0.8314794315926672
0.9856427975620539
0.9789375180694216
0.9448217226851297
0.9623768875128796
0.8619217700600911
1.020796384620756
0.5598099990968119
1.122666396932631
1.119282756401771
1.068343043714204
1.210186640411783
1.108104906622271
0.8915644389577744
0.9650117458248078
1.06731262922316
1.048503882570465
0.8856833417340104
0.9310215055350635
0.9958403285752191
1.176898192545447
0.9674152499391725
1.004832931665916
1.080116724297306
0.9504548831319416
0.9126124704611803
1.249878561723639
1.154407584141798
1.176330954223044
1.008919970170897
0.9889541488182116
0.8966543122830303
1.026707869399424
1.057064771286217
1.08246744806864
0.9979516753143812
0.9661320571751835
1.073514911427575
0.9807692811110009
0.9924082224002563
1.087323861023253
0.9935798892637413
1.024685430648845
1.152258958254666
0.9281513532153848
1.03841503222995
1.012949598784812
0.8623743593381606
1.044575925110714
0.8784232091736242
0.9744873311241842
1.064190679770092
0.9217543853358279
0.9182024983880793
0.9755792279164855
0.9700407800114801
1.054187952825961
1.004504757906518
1.198819615842327
0.9104019639938835
0.9307738789277955
1.022619000496457
1.002760905953025
0.9768005175117312
0.960088904029735
1.191382208501516
0.9689594259402643
1.068536144326965
1.050334538483519
0.9907883372014966
1.022688560767297
1.136696756082833
0.9916821787981641
1.028131358471043
0.8993208048677714
0.9743509437590119
0.9808831496819544
1.031963871671177
1.134235233078339
1.070602056740624
0.9579898112049906
1.047461090189969
0.9555300410576952
0.9488592266720541
1.062098355667846
1.10001493845343
1.016442245126109
1.003052159748445
1.047375208170803
1.024611976149168
0.9887136606602476
1.120722392142766
1.004339942020755
1.030612331624571
0.9154355263023961
0.9871516195186246
1.117692040705494
1.180016546965348
0.9755691537132821
1.034886484675605
0.9528619819961228
1.208739776035334
1.051346664727578
1.130718949161326
1.144435044745853
1.067316366562484
1.073859267964326
0.9625264315263308
0.9841557543381841
1.048894804213899
1.042869574429383
1.058704713139494
0.9497080194976085
0.9996975907877715
0.9501011915133541
1.01152888307038
0.9944164423682156
0.9744494925339399
1.060263001978722
1.114287413443964
1.041175482684167
0.9912921888132999
0.9494920651920093
1.015914630950824
0.9692109121849528
1.033320130956791
1.101654844982079
1.127784640695102
1.045912003873468
1.036002434522351
1.003101893502774
1.00631496516246
1.046839365308319
1.124154250156986
1.129414640594471
1.096656647066377
0.9697698135612479
0.8569026914198079
0.9877464362145868
1.084194214875875
0.9989772452065009
1.027839169869145
1.074348411301974
1.131005123030108
1.022625394389726
1.013839765530858
0.8623984060509591
0.9982453916989935
1.083154739217426
0.8893339982157322
1.045099729512763
0.9290473454887418
0.9957934085463088
1.190846947883303
1.213161958901061
0.9587007080600128
0.979758523632893
0.9791402337730462
1.000420603003112
1.006005471647272
1.085050824361804
0.9142336996336674
1.150648294538328
1.104736931155754
0.8621717851677867
1.018563220955905
0.9609110739718342
0.9953199210453428
0.9605901356408708
0.8905619256376759
0.8388725627878387
1.146792681321148
1.006199742860185
1.027873189401318
1.205636195535473
1.073187457483118
1.05326587962958
1.014234129334539
0.7864285123455185
0.8820571022666168
1.013600935920666
0.8881339880923997
1.006764349736006
0.9891517394219662
1.080742914993832
1.074170112441325
1.040744908379415
0.9996966452784658
1.136557153979452
0.9368714092003252
1.097255313649059
1.003038115574935
0.7319812118926925
0.8555938517307771
0.8859080298832296
1.025874647820258
1.20209263278712
1.084117921155145
1.108900517127303
0.8314087377600702
0.8996546503111369
0.9592501211392875
1.07022047344501
1.102150407980106
1.019586706212532
1.006530800764333
1.054986503337196
1.06154491561477
0.8504955992012722
1.133196026114071
0.9701576164228298
0.9866261471433146
0.9883967892536898
1.073467561773518
1.032227541910239
1.047098157283884
1.058345271962041
0.9841080858877446
1.045555799984464
1.014917898921852
1.126408782061077
1.071598529473793
1.048238143447884
0.9765939653080028
0.9396994949580353
0.9486953124285602
1.083067704879037
0.9064298101969246
1.012611850531178
0.9892473315565151
1.03667950703369
1.067702885159374
1.106282536695427
1.199970873783708
1.1525730637902
1.110703428433388
0.8640093240401614
1.057822218123509
1.023266501928142
0.6466967853611025
1.036206671068274
1.035162117108791
0.8969625066979309
1.043467584322156
0.9969173991463942
1.010581723004666
0.948545299239173
0.9361712555040503
1.079286786432157
0.9901480296713125
1.041970555617905
0.9778109346786421
1.022231010727745
1.083661904832163
0.8588611855094455
1.064042813264945
1.06487220664086
0.9867790848497082
1.11774260028696
1.032503000562516
0.9592501756122077
0.8298224187811695
1.129245902610871
1.012292637304876
1.031087245909804
0.9602591701454872
0.9308091603690171
0.9571712873979932
1.120837773850521
1.020666754343711
1.010758099057804
1.199499283653178
1.076019160807388
1.026451143791895
1.03711880151471
0.9507140298084347
1.061297999276292
0.9828429819241198
1.029430402244155
0.9184850133200532
0.8556071827283697
1.004402064906412
1.099166943324649
1.034420408847036
1.088563287795526
1.049090900657071
1.129362305257817
0.8764632908289299
1.206553647212234
0.8976441450955674
0.9304205277131968
1.010189477005913
0.9386900255818944
1.072683961100745
1.060412972221121
1.087214728486956
1.074904544271253
1.146635986214764
0.9736226793832337
0.984937316682579
1.106682245971014
1.128552671355489
1.142580457464076
1.143955910001198
1.001586469412828
1.045461015741925
0.9942904379364319
1.051084314364175
1.019721760100846
1.077155820504062
1.035387884980327
0.9230958417584886
1.180305455386939
1.09377781229611
0.9594689664043747
0.9144784036636102
1.018841086306134
1.031809259058634
0.8542155070469614
0.9810117656654717
0.8929398469778935
0.8281525420652438
0.9237126869336204
1.029156670943112
0.9834785216971518
1.033475014825104
1.05050133852292
0.9570424720704471
1.055740334323361
1.102057821672275
1.005634812517457
1.069383014767545
0.9119390767037554
0.8633322562536836
1.054998490961938
1.138394016743218
1.006910828673562
1.102455720032932
0.9355748495366367
0.9614966858614207
0.9708000638054266
1.233948854567691
0.8994027410679771
0.9488863737496537
1.027546265879456
0.9639147693017844
1.136138166802824
0.9460389991322514
0.9443737043078392
0.9553852500002976
1.054637131633043
1.003433374066948
1.088450868983161
1.084603133816306
0.9616875443971006
0.9963780539925169
0.981652110966296
0.7296988201069815
0.9762852317173545
1.022837764036301
1.048258170403162
1.016819971735024
1.018053301287919
1.002966449822082
1.014438027068196
0.9515852774450105
1.086158484920338
1.151827681171875
1.112319614669406
1.016780687966383
1.023922679112319
1.09475891910123
0.9380643878535011
1.114545720286367
1.028193177736806
1.000678289606062
1.108696580972782
1.047031494940997
0.9782859452986876
1.180166951845726
1.004720097845469
0.8928358520200651
0.9394304269117681
0.9493145816201592
0.980947369218396
1.049215939863221
0.975800870279343
1.044012194028187
0.9785982097025095
0.8413241631702579
1.164209328497037
0.9095857981115968
0.7366155198688757
0.9691481893785507
0.9027176856104575
1.075986152898441
1.063941182719607
1.040400721246477
1.035822460865228
0.9896021887112533
1.147034955814978
1.033759755888387
0.9217273608487153
1.046225493661834
0.9766175049215017
0.9662605227225641
1.042173730246649
1.12642801640801
0.9439199607247952
1.059524506796567
0.9060466819641643
1.072274363956006
0.8996115436708778
0.8884111629318101
1.089027548456724
1.008353054732684
0.9233577689554543
0.9882122025477479
1.127250549267283
1.030763249098716
1.091219641270505
0.9517975106491027
0.9257188907466445
1.040845502446893
0.9761405616143852
0.9178293516697751
0.9451490543125491
1.056249667813788
0.8929633732044733
0.9670906604347334
0.8819172461502581
1.018691776215002
1.136353114440554
1.116325005039532
1.064741096196961
1.005752658395466
1.103677632073732
0.9951902527619043
0.9136951840902714
1.048766095280408
1.087416559300461
1.041273388425143
0.9445735011285569
1.00701165284814
0.9079341693207857
1.179198372732695
0.9848670235815199
0.9957969505646654
0.9397223790239521
1.041400747245235
0.9542794053121657
0.9928148778007058
1.004301478903852
0.9804070756070319
0.9295492682612447
1.154635040736184
0.9297613124070893
1.048990864517994
0.9045283371359635
0.8804007142929384
0.9790999936697931
0.8742736432047539
0.9399853629254138
0.9095444223543059
1.001352368485174
1.247179196827762
1.03710404328039
0.9755953274459681
0.8884177081120341
1.02228561651599
1.024680100119096
1.116935537287725
0.9750272636169202
1.077493844207393
1.082786117455692
1.06308335514108
1.074880833187331
1.021939877355298
0.9762968958133541
0.9890457416819517
1.068265420958199
1.116343562918706
1.03560035913756
1.040089754183553
0.9907781402313413
1.204007099460123
0.9956365447618041
1.024851496513893
1.058415577779911
0.8673001570017392
1.034114054292212
0.9764124776339936
1.047880758570918
1.065072079122782
0.921381031315486
0.986399874277916
0.9506564791915842
0.9570836722198792
1.086291362831631
0.961183938731205
0.8233833069828883
0.9848909538262703
0.9778343541007317
0.9419836999212613
0.9604236828552487
0.8551584921978194
1.02191088384446
0.5664821567569137
1.129574578878511
1.125984129818097
1.072093487683069
1.222491049587761
1.100411551148761
0.8861550196203309
0.9631925689211844
1.071002728349607
1.05113956422766
0.8800008732529795
0.9275017223305677
0.9956203964000433
1.187110471539884
0.9657164156382132
1.005089449942271
1.084537261186918
0.9478973446559734
0.9081971426144052
1.264745442951433
1.163226368793227
1.186499797649347
1.009379509520069
0.9760298803074263
0.8914840216418178
1.02814631455122
1.060180956965231
1.087012520224868
0.9978455893651181
0.96436701569292
1.077554623760834
0.9586576400141086
0.9920066333566724
1.09215814429837
0.9932352479668327
1.026008341806381
1.160949829275616
0.924488297327832
1.04048692192136
1.013638177612057
0.8556316595433695
1.046995510697328
0.8724064178410925
0.9731594206492871
1.067703698798336
0.9177809820422309
0.9140578459517396
0.9742896459188918
0.9449283894256433
1.057142083406619
1.004746284943471
1.210401576241088
0.9058817400729456
0.9272386936329197
1.02383344089636
1.002914831126045
0.97558561488049
0.9580195105574313
1.202495628652783
0.9865526267745149
1.072271611326534
1.053069680323813
0.9902978110505219
1.023906412397242
1.144443164289507
0.9912443416133817
1.022531582458664
0.8942736895877703
0.9730072273180198
0.9798811205962544
1.033690070239412
1.141835933629921
1.074480717378123
0.9558128568077998
1.050036522870443
0.9532284399309648
0.9462230976095661
1.065496098353843
1.10558833998688
1.017320605275054
0.9884772444596448
1.049948481706621
1.025933874439036
0.9881216251464647
1.127517477482988
1.00457116349679
1.032260357048473
0.9111574727894834
0.9864735466392088
1.124303059869346
1.190417206589805
0.9742912609738202
1.03676871643374
0.9504248613284493
1.220949301114222
1.054139403856238
1.138109295548301
1.192386547519084
1.071012640833622
1.077927086124981
0.9605802924483612
0.9833227074672587
1.051555317524244
1.045188021924814
1.061913269326544
0.9594871801574696
0.9996795142554014
0.9475278738181814
1.012145217162403
0.9941198896052627
0.9731124298614728
1.063555818639727
1.120698807681595
1.043406433129203
0.9908301318285603
0.9468872617060551
1.0167656592851
0.9676007831013377
1.035114804542743
1.107323497286
1.134998816166344
1.048403854304315
1.037945657418619
1.003267413850303
1.006650054014651
1.049371996125223
1.131150198627316
1.136718808433669
1.102033494057283
0.9681930774232196
0.849914835105002
0.987100763184813
1.088850187955196
0.9989270756105511
1.029336294216117
1.078434214595457
1.138410642008078
1.023836753644825
1.014576086689855
0.8556580089141463
0.9981508637165275
1.087753203585211
0.8973833705287003
0.9769729143069922
0.9254287357144906
0.9955702104718746
1.201911229931265
1.225655273893219
0.9565623569104807
0.9786973389291672
0.9780470674022573
1.000443473129048
1.006325880281694
1.089755024584879
0.9234435032601058
1.159240951196487
1.110585322514697
0.8554208768308225
1.019554036724377
0.9588761225324914
0.9950714262838146
0.9585396307384705
0.9144913688142809
0.8310948943422444
1.155151147068449
1.006530291381468
1.029371036679321
1.217647609644747
1.077213929330583
1.056167199439709
1.014994564595223
0.7778642309358468
0.8762083830880619
1.014326679244899
0.882568287490457
1.007127034084988
0.9885787276721658
1.085200204435383
1.078251291019258
1.04295532896362
0.9996816245073904
1.144295848411208
0.9336342439979497
1.102668709731966
1.003201482495936
0.6840637624942427
0.8485485761743914
0.8802368862654409
1.027266523316749
1.213887770202546
1.088771645259073
1.114990009235267
0.7711228942919441
0.8946251165359552
0.9571365636066314
1.059374866844006
1.107848320006326
1.001940474537834
1.00687837583327
1.057983125264035
1.064910982183346
0.8432297558142563
1.140752341888413
0.968600924983983
0.9859219931285327
1.022409339760761
1.077521675456064
1.033964200210354
1.049660898329069
1.061531856885448
0.9832732376713572
1.048029919799124
1.01571697446212
1.133540682884685
1.07553992096052
1.05086090945304
0.9753633020712658
0.9366058698180493
0.9460500620837338
1.087658407933694
0.901721506995143
1.01328528609533
0.9886804347821947
1.025131866049827
1.071416471690692
1.112220716813206
1.211623280047631
1.161283648662731
1.116910697829897
0.8573401668054247
1.060978225332411
1.024516166224361
0.5908761893730397
1.038161344114554
1.037061236994257
0.8918058904994647
1.04582333377781
0.9967552930027488
1.011152005852819
0.94589212470628
0.9329029476363871
1.083660820875174
0.9896263480548025
1.044245091684036
0.976648968703812
1.023423778751127
1.088287629658399
0.8519636239379137
1.067545647785594
1.068427894091176
0.986082264677274
1.124357815466257
1.034253258562278
0.957138859723192
0.8307779745318161
1.136548363210848
1.012946665706971
1.032764451605267
0.9582015129462546
0.9272769011019911
0.9549533312678175
1.127637455139935
1.021771038392541
1.011329350641768
1.211121543701512
1.080204683394713
1.027873586986896
1.039127439819771
0.9481700185120748
1.064658154818715
0.9819413067061682
1.031011218692415
0.9143572792102634
0.848559619779983
1.004638079887713
1.104690838510732
1.036276984998588
1.093469822911679
1.05175844349929
1.13667227875731
0.870358404861285
1.201961527770585
0.8925214576376577
0.9268719305032472
1.010734934570373
0.94613557017925
1.076680953830599
1.06371558930069
1.092043913800283
1.079024573378259
1.154984525214477
0.9722486324188001
0.984145021734144
1.095727394229056
1.135811856594911
1.150681656096895
1.152139573468568
1.00167357396
1.047928687519683
0.9939878069885185
1.053864683600774
1.02077736645072
1.081407948328596
1.037286497405978
0.9191884757058477
1.190725094597347
1.098988825105318
0.9573686114049133
0.9101560017576464
1.01985525171015
1.033519020968234
0.8471079946467007
0.9800200325233636
0.887599815628337
0.8303428426278949
0.9198385341596503
1.030722118894535
0.9826098508157517
1.035282399721307
1.053244607073698
0.9548178600573999
1.058779847171049
1.107745581245364
1.005936908367973
1.073214884849871
0.8954703075361898
0.8566313525350059
1.05800109413646
1.146243090889508
1.00727912397015
1.108171950760148
0.9322776348129911
0.9594968925859864
0.9692769171283763
1.247778053665166
0.894362393715084
0.9739697849078055
1.029026869847243
0.962037828104217
1.143868499958596
0.943264445259468
0.941513004860156
0.953075546328408
1.05761466781142
1.00361678820384
1.093356618854535
1.089283315685245
0.9597017191814836
0.99618916786331
0.9806886903922387
0.7289126183427337
0.9750458090220652
1.024061947932316
1.050879754267283
1.017716088670942
1.019018310009755
1.003125760041696
1.0152100926427
0.949087145101503
1.10249575402765
1.160493629028418
1.118615047716069
1.017677885034092
0.9961559180134528
1.100025345790242
0.9348915117354742
1.120978969251316
1.029710602948964
1.000720650100783
1.114778170204663
1.040961737004521
0.9771490044415757
1.190578123488538
1.004966204331299
0.890661081196975
0.9363260773583403
0.9467017451837395
0.9799435146737375
1.051892786228797
0.9745411814235317
1.04640004469548
0.9774765091092575
0.8336532629603045
1.173629472224136
0.905027386991817
0.7329392988986185
0.9675418440116875
0.8978326245543183
1.080171807248054
1.067423479721214
1.042589044620326
1.03775565108603
0.9890507889152834
1.155405220542467
1.035582017004845
0.9177528172499611
1.048734540770358
0.9793541955247986
0.9645035762114245
1.04445805708667
1.133557007209831
0.9410317588684143
1.062775399396766
0.9013223596952635
1.076249236851662
0.8945808824831223
0.8828550843345042
1.093963336559847
1.008797511126273
0.9194629395994802
0.9875905420772139
1.134435173888045
1.032421145194703
1.096280837089477
0.9493134008393734
1026
1
262153
3
dim
13
2
500
10
254
1026
1
262153
3
hie
526
5000
1.081102422174029
1.150853763026319
1.099238323647957
1.079464271859768
1.087522742232042
1.127722846939533
1.070111383431481
1.097133338994249
1.066587868133086
1.113894531249731
1.153154986446078
1.147162300689557
1.132024467078042
1.154969911472478
1.14300895511015
1.105761294333821
1.077184333622999
1.126530348743635
1.139239610198709
1.121760024861361
1.088098775111471
1.109327356774799
1.075998820652071
1.166767374256708
1.104244802569516
1.106301248356169
1.087416713782229
1.12261244525293
1.093113297354082
1.106929781411254
1.109861156199167
1.101542089084142
1.082173562278504
1.158783046166819
1.083405117464571
1.125560430082512
1.076187152207785
1.065911844164177
1.103013581513722
1.06275182808733
1.088621047162619
1.075173650553215
1.109048127930457
1.18846529124116
1.120542282805695
1.1007703173586
1.068279642474057
1.116568107503361
1.116740305759325
1.147470030081786
1.098562131636291
1.135168677960211
1.136925700983867
1.130119832547567
1.135372116275699
1.115888823355201
1.098498750696302
1.10521114367987
1.132646694292926
1.146793132113697
1.119880281537645
1.169394363985919
1.106467079421579
1.173859743607731
1.109193986847243
1.115042672035969
1.129277266978435
1.059573742329544
1.12069633579304
1.123810119616213
1.125152887467665
1.129926467857754
1.082300777342044
1.104009714232006
1.091015221062346
1.093900982920794
1.136285359140601
1.093603091453551
1.042366648831336
1.104108825432293
1.101933614141141
1.088343994471083
1.095086992200996
1.055344921423403
1.115824492733027
0.9914640924078921
1.150764560533146
1.150167010309697
1.131617715520775
1.181488640901345
1.329068370678062
1.066763420000566
1.097237264166944
1.132686652156149
1.125790028735452
1.065413910347554
1.082196542200722
1.104976198307049
1.169975689155988
1.098218479346815
1.110325943176159
1.137453400938911
1.089132576846418
1.076057595753925
1.193382181125086
1.161036029734893
1.167621089818033
1.111641800181814
1.361575937448042
1.067876065004871
1.118223564273024
1.128115728140138
1.136371682046181
1.108306338778731
1.096705099314162
1.135827316787761
1.429382389875007
1.105821916512954
1.139504978953617
1.106579637925721
1.117810218428558
1.161047820429354
1.081928277249677
1.122001278560401
1.112561431507287
1.056802395502028
1.12412237127298
1.060986241957554
1.100098341153207
1.130619833369168
1.079849806424077
1.078435310947655
1.100363017695924
1.493961731040255
1.127530047710758
1.109662672088931
1.175703357764112
1.074797593118008
1.084281721128086
1.116266096281167
1.110200689357502
1.099099751543814
1.095227195348095
1.173952609737416
1.112664935536687
1.13311991058458
1.128052968388276
1.103782237694309
1.117560923926976
1.155912043539233
1.10636155922994
1.620869596917417
1.071559053870451
1.098856540571589
1.100498399736262
1.121286542152231
1.154661955643036
1.134108536181964
1.092329191459857
1.126195297208334
1.092489003290029
1.092309363935125
1.130699109726516
1.143831253404377
1.114097035295142
1.597114458624767
1.12618648102297
1.116461307992223
1.104745855064408
1.152649445533904
1.111397188331943
1.120884932934748
1.077549995219213
1.103460649632036
1.149182459768533
1.170530549415476
1.099450874212349
1.122253276492085
1.091766507375427
1.179355807141483
1.126685414952752
1.153971461325879
1.596975434580336
1.13308604909061
1.134455176241675
1.09678925537511
1.102508380703605
1.126847115158138
1.123885411807619
1.129065223960602
1.139249942667591
1.107203893094089
1.08956079573557
1.112507198187639
1.107513247176793
1.100414634238839
1.130211382697009
1.147578155635699
1.123386644130754
1.104979455353282
1.090540140589581
1.115673454625553
1.095072824037983
1.119897072094099
1.145347596171054
1.153744064598101
1.124963343875807
1.122007372320759
1.11033825839309
1.112360366334308
1.125311740557199
1.151303325329669
1.154695961719717
1.142641376849317
1.097062359242473
1.05324516996585
1.10591069300283
1.139243956081765
1.107591625879475
1.116764910215655
1.134334251353318
1.15485713777935
1.117434917374919
1.113723542987121
1.057304596839982
1.109255159337759
1.137191836121528
1.110249541585639
1.807939900414688
1.080843107820978
1.107300359705338
1.174309865893556
1.180636804659019
1.09351462951848
1.101329897330075
1.099632206132046
1.107590956203857
1.11201951001015
1.139823717389024
1.106314181896748
1.160804735623544
1.144766740727015
1.054919179676283
1.117060657451124
1.09458691011033
1.107718586882314
1.095224645416912
1.128340056581469
1.044415196614729
1.160034843405849
1.111318632076712
1.117428692666367
1.177521000160641
1.136537760137876
1.129096040151917
1.11532769399422
1.234432881544087
1.063406441635944
1.114097043066139
1.068115898242206
1.110899505101486
1.104625095823388
1.136182483396061
1.136468811024375
1.122560842756319
1.106584666000026
1.156357078934387
1.085056619459037
1.14354843777303
1.108957066491387
1.329852038225136
1.053903585722839
1.065094550060646
1.11927038251837
1.177185488116597
1.136196430775747
1.146129615746697
1.367176231900078
1.072012086824475
1.093760515547192
1.375729058172825
1.146470704795811
1.368366387623182
1.110880722022954
1.127199025384202
1.130464275060855
1.049723231313462
1.155331686528899
1.098793499312472
1.103352343719361
1.32271700762009
1.133936296205926
1.121649709594407
1.1256954437114
1.13011447335244
1.10291722459742
1.125182094596248
1.112960184513796
1.153232982106071
1.133750696387098
1.1256001177261
1.099581203522659
1.084969810272329
1.088885166577407
1.138969822216484
1.073771676533156
1.112437355223958
1.10554815807514
1.303204397740718
1.133405979317494
1.146279398032364
1.178320359150956
1.164063745299856
1.147923053743779
1.056036208013653
1.129410286029297
1.118059454348648
1.288351473930368
1.123018060634087
1.119923942812099
1.0697467974043
1.123845922651258
1.107582648874128
1.112972649892519
1.088961922017239
1.08624373415416
1.135829208780864
1.106455202792575
1.124312334078562
1.101839249179366
1.116090164013469
1.138820284705263
1.054321596970765
1.13131806526174
1.130882708607882
1.104125436048622
1.150940482069564
1.119858699406473
1.093553772969396
1.068524341783466
1.152150780148862
1.115418429397377
1.119926508557093
1.093294494371967
1.083455583460517
1.092909102966565
1.150113316084051
1.115769586138779
1.112299564627614
1.175368461377829
1.134452410833778
1.117233594031311
1.121800063460497
1.092572878823301
1.130450459707913
1.103282564815454
1.119451703677699
1.079974928701357
1.054011194052451
1.111281127312113
1.142583205782872
1.123025150171551
1.140728866394998
1.125985898363127
1.154683608579675
1.062268784347874
1.44130495764098
1.069668250143029
1.08159517125974
1.11218032173142
1.114527816162557
1.134251290851316
1.130204413703865
1.137265508235163
1.135899401905225
1.158251409791176
1.099027958318187
1.102621588969897
1.57260862993061
1.153593341437871
1.159073010494338
1.160828945120535
1.107316082069074
1.124348238327036
1.10586572825729
1.127018990918203
1.116803103071412
1.137857542730702
1.120917420173701
1.079990292370423
1.168995198522299
1.140884902894985
1.093572591964716
1.075126494373676
1.115579902827931
1.121429851072784
1.053626471275072
1.101380756188126
1.06902486977624
1.10185405493293
1.081650894256347
1.118164013177891
1.103185196072481
1.122185497322951
1.127910038770388
1.09302911035771
1.128868247625346
1.144753592898328
1.110061432245708
1.131249513644397
1.235279545295392
1.057609421252406
1.126793224081483
1.158210026691853
1.112786739766028
1.146533171759063
1.084784598847012
1.092787327660043
1.097286686503994
1.186237403856467
1.070511547318089
1.114074370222941
1.118770531828607
1.096114830895094
1.156160359929618
1.087514777825677
1.087642329938996
1.09294822001424
1.127459517341793
1.108553202622708
1.139050544330475
1.137877888345725
1.09314809084041
1.1063854215835
1.10185115910309
1.013219176699374
1.099106751633072
1.117067355769675
1.126976704666494
1.115265067883945
1.114149315719036
1.108594656210537
1.114182486777239
1.090971186188379
1.393650012993828
1.161508016520491
1.147743887276444
1.114136254864608
1.406662704139696
1.142087058837695
1.085115344722599
1.149513481717363
1.117961237152507
1.108531520569609
1.148568251065661
1.271943942722108
1.099273993707715
1.16994097923342
1.109686345970942
1.110303210340313
1.087302604047199
1.089560311972674
1.101773797142954
1.125972023573692
1.100634834513988
1.124094139359689
1.100080059040486
1.047068493757789
1.16326400140097
1.074710874025093
1.042606445960426
1.098269296869455
1.072990358665697
1.13481232623017
1.132694249398004
1.124207210350512
1.121272881793882
1.103912672647483
1.160039453883584
1.120078020282633
1.079285344417475
1.125777665898412
1.145809483046344
1.095907936721536
1.123401650870757
1.153484659219013
1.09058920359418
1.129401154687734
1.073913631190491
1.133481998113398
1.071486024930324
1.066185567554193
1.139284847315156
1.109051364388335
1.080188938113163
1.10432906882349
1.150929508770574
1.119012277715489
1.140594883044704
1.089846734820922
1.113520107272193
1.192275454001361
1.139338504792029
1.111178111895889
1.122651416662686
1.180271981490437
1.097932133494623
1.136366194548142
1.092931119665592
1.16036888687268
1.217153972810959
1.208426896923732
1.186489519660574
1.18418488816467
1.202391568438169
1.148700849314637
1.107952127820084
1.178551038499184
1.196874886037595
1.171688690384654
1.123484505562064
1.153802558700328
1.106261166498882
1.236998733650763
1.146513254211839
1.149465273343375
1.122504098686693
1.172920125399305
1.13062026995189
1.150366936402306
1.154575298979699
1.142655466022011
1.115038905835097
1.22534338907277
1.116791536040644
1.177149150867976
1.106520368588191
1.092002512392923
1.144768760235843
1.087542173497015
1.12421937158817
1.105106544290503
1.153398981726462
1.26884754067681
1.169914952591118
1.14154633205838
1.095341566295922
1.164208996042945
1.164455985001611
1.208810648638919
1.138410872952288
1.191027022964211
1.193549855769517
1.183739687145049
1.191336351249969
1.163228943612885
1.138289619095459
1.147910485428757
1.187385875968407
1.207889348499118
1.168934342280624
1.200755308166773
1.149709708203825
1.247392352240883
1.153588353898757
1.162022095209207
1.182526942549852
1.083060732611878
1.17015409157549
1.136847596061911
1.176583475550851
1.18345402870853
1.115231944037582
1.146143514734889
1.127583634927767
1.131746743385128
1.192664306676313
1.131302696341305
1.05887211255829
1.146331659408417
1.143217626821991
1.123829666213865
1.133431667357302
1.077079061608647
1.163140534120564
1.037397271393616
1.213648093559245
1.212744484361066
1.185916849954484
1.2585788765149
1.422925499453796
1.093202875072323
1.136503665936359
1.187438197766203
1.177497018412026
1.091264484428945
1.115079017396561
1.147593586569659
1.241656502068098
1.137895460603487
1.155236066831523
1.194346479465972
1.124953171896415
1.106359847742727
1.276086496673959
1.22862058543846
1.238247643540026
1.157052876149255
1.433883489490616
1.094779157658497
1.166589169872274
1.180855999789167
1.192709560473504
1.152337734058838
1.135728270255732
1.191974150970818
1.503930500402931
1.148791650489961
1.197319420638139
1.149836017676171
1.165976087875516
1.228650783264023
1.114683881129639
1.171960330833137
1.158445737804219
1.079151412201815
1.175090102498225
1.085047505702838
1.140545695385923
1.184452130465446
1.111738559879217
1.109739344242182
1.140909104982806
1.581441258701253
1.180003461615411
1.154253393141585
1.250084883457925
1.104583645751566
1.118033370912376
1.163766797766713
1.155037484631851
1.139157675536496
1.133626616240582
1.247534515119752
1.131086348083256
1.187950416250349
1.180747538218782
1.145842781498572
1.165654264602804
1.221163895211909
1.149565659981144
1.670047684383668
1.099972470115397
1.138804816448565
1.141166404256926
1.170998111240173
1.219345925238593
1.189505678727039
1.129496695707716
1.178065089969985
1.129726394343588
1.129476012040167
1.184578322834005
1.203598073736031
1.16065268918607
1.645757643178686
1.178076169314387
1.164057998714555
1.147229338183935
1.216404998487006
1.15679037568287
1.17041993899544
1.108490571516316
1.145393872010704
1.211366783640017
1.242519168178249
1.139668363777185
1.172388617851028
1.128690035612602
1.255441277756244
1.178783538325503
1.218339733797282
1.628340258492937
1.188025451222674
1.189998828030308
1.135852099148934
1.144045507270247
1.179025916288927
1.174706802280628
1.182219116384225
1.158683046169318
1.150761482900142
1.125551027648158
1.158369575168799
1.151192255000611
1.141055948590256
1.183874790577806
1.209030324722389
1.174021538112491
1.147584723697287
1.126949643961657
1.162923840305823
1.133360331472443
1.168993456670646
1.20579778281034
1.218001434522723
1.176285497867219
1.172035079201978
1.155259648516932
1.158165001081279
1.176727496405122
1.214442206181563
1.21936793903118
1.201880186249195
1.136261106468779
1.074126511952108
1.148924590198155
1.196935271956046
1.151316008347548
1.164496686219548
1.189778151080741
1.219635824207388
1.165455026281586
1.160114858511692
1.079861370476543
1.153703795330298
1.193975674844604
1.113812798881703
1.819554872832716
1.113142788191749
1.150900539133159
1.247971018001169
1.257327028178463
1.131162387316549
1.142371313099756
1.139936678963261
1.15132099284559
1.157675221581311
1.197779328137349
1.123475212557294
1.228297046398735
1.204951237424759
1.076496371377914
1.164879018036352
1.132676608751441
1.151500500444287
1.133608253412612
1.115678910822976
1.061757491984294
1.227170972418874
1.156669349823587
1.165444940167567
1.252730077361264
1.193032221433851
1.182260811590694
1.162434191430442
1.348185168013998
1.088453286234584
1.160659592366628
1.095103116809571
1.156065053144558
1.147082703812959
1.192515226755781
1.192917231210183
1.172811584884927
1.149877449636844
1.221784192376997
1.119118750540915
1.203173205006827
1.15326857534831
1.351345067155854
1.075078587807706
1.090846977583948
1.168098375942876
1.252241762093009
1.192522332122849
1.206914430390323
1.408588904000788
1.100635201512887
1.13154170832812
1.461149795260958
1.207438766012582
1.450624400150687
1.156048894645359
1.179525009126332
1.18423818258194
1.069181568606789
1.220242635561456
1.138719027681915
1.145249998618228
1.306351102691987
1.189206598097212
1.171506748874729
1.177339311642597
1.183732336455324
1.144613684636074
1.176610646876037
1.159010300023951
1.217261817735898
1.188965224962976
1.177212706729111
1.139838965849625
1.119024929089327
1.124604179181931
1.196501555922379
1.103127028292516
1.158290780340226
1.148390453363908
1.384910118616497
1.188496102868327
1.207149965719189
1.253914341928418
1.233047008352839
1.209505141528006
1.078068797914193
1.182710281410696
1.166349773092209
1.250105010193196
1.173463540084776
1.169047656491985
1.097410632345498
1.174690697227764
1.151317324015189
1.15903096291717
1.124703276798325
1.120846669343917
1.191997990073343
1.149690586396259
1.175375442490637
1.143078084460042
1.16351870472653
1.196334725993105
1.075657381159549
1.185461606301691
1.184825499213998
1.14636039403321
1.213917785615547
1.168945440314289
1.131256323577084
1.078526375220242
1.215695005577864
1.162528730725237
1.169042725035975
1.13086835427931
1.116870300709063
1.13033727926474
1.212735725486414
1.163061951470184
1.158056977842299
1.249610910846092
1.190002720464552
1.165161484294147
1.171737796672884
1.129859355880886
1.184207499273174
1.145142292620769
1.168308847574876
1.111913734382013
1.075201433976908
1.156614683790349
1.201768073223044
1.173503930009642
1.199094504271857
1.177769007532922
1.219380199220448
1.086856613951544
1.563497629408438
1.097308669362496
1.114200165859389
1.157899012854499
1.138243357121598
1.189719746572229
1.183877669568724
1.194067818588066
1.192069863323502
1.224571298618391
1.1390323226384
1.144213036744241
1.674915498745214
1.217783266031609
1.225762928595066
1.228323561262325
1.150905544482809
1.175426881125999
1.148843245295414
1.179271811144426
1.164555130141747
1.194946281294346
1.170389313325676
1.111946150869894
1.240267941139856
1.199251328858982
1.131271213569609
1.105042095300456
1.162766634905291
1.171192227285701
1.074678561887656
1.142404077985303
1.096373496654665
1.100013639281044
1.114280348545931
1.166490241129204
1.145017844486633
1.172294552135727
1.180534931071082
1.130489692791199
1.181927379639148
1.204893441520536
1.154855770918353
1.185267891374295
1.284119042782485
1.080273892208589
1.178925572994984
1.224501891128305
1.15876117099929
1.207524652674594
1.118759272988927
1.130160375890849
1.136574268840141
1.265574035645813
1.098506319199724
1.122491308962604
1.16738148195161
1.134910343017943
1.221452671140896
1.122633000723303
1.122827994264302
1.130371722533183
1.179895643631307
1.152709702655988
1.196642359009753
1.1949693428027
1.130660283748558
1.149583918181761
1.143107955329492
1.040591945702132
1.13917852035196
1.164936013888084
1.179184020260264
1.162329636553936
1.16072779091567
1.152761574099495
1.160777001061195
1.127560156280461
1.365854680005516
1.229323323018399
1.20927728209799
1.160710511424726
1.520185670526233
1.201050211189683
1.119226662081298
1.211803824575611
1.166190737365681
1.152644634975462
1.210477691553506
1.344824546041159
1.139416380200816
1.241638425550968
1.154291048323878
1.127272843815263
1.122333057904975
1.125558970942898
1.142980514092155
1.177744245263782
1.141330895482688
1.175055741700349
1.140584977973192
1.06546539718343
1.231882402959274
1.104465563347963
1.028210980620256
1.137983488418267
1.102025687538871
1.190526151008969
1.187352844172537
1.175208824451575
1.170976482103631
1.146015242859133
1.22711910558906
1.169265185008435
1.110949547198149
1.177470861780082
1.181868258457727
1.134603660684843
1.174058208658117
1.217621301944808
1.126996276950317
1.182684527810277
1.103316711260263
1.188607163616348
1.099881437652248
1.092388161873874
1.196964753711024
1.153408359534768
1.112233942436832
1.14663561518643
1.213888616840633
1.167723004390026
1.198899875702324
1.125935473030075
1.147158904738529
1.236366130864225
1.18120858900296
1.144056217120023
1.159187513872308
1.235683904113986
1.126686451807313
1.17731101477625
1.12010908373547
1.209149825588453
1.285225223472525
1.273455592582508
1.244007133164857
1.219672147073012
1.265330288777248
1.193642652961674
1.139832984529174
1.233387730124284
1.257851268732418
1.224236207820494
1.16030023158908
1.200405156169737
1.137600323122492
1.312023146273506
1.19072431952432
1.1946486557008
1.158995481109804
1.225882931855913
1.169707024631263
1.195845867241374
1.201442092809833
1.185624142699736
1.149152421354116
1.296266724608021
1.151464293119085
1.231502576395526
1.13794371943043
1.118930394074174
1.188432298264951
1.11309690091336
1.161259201932256
1.136097625987614
1.1998652193864
1.355328546715334
1.221845404901601
1.184147376674478
1.123294782327607
1.214257908410793
1.214590908909747
1.273921097510992
1.180020766455016
1.250072765335465
1.253436770718858
1.240331048072526
1.25050789892824
1.212949435894982
1.17982490548977
1.192595084639455
1.245202724217148
1.272731381225601
1.220504833422324
1.234400152790789
1.194980582390796
1.326132781934986
1.200100482039261
1.211352133656161
1.238713186527274
1.107247410248967
1.222186388313183
1.173778144234525
1.230777543370886
1.239942619774065
1.149421560226201
1.190194146905545
1.165645258801726
1.171197402992231
1.252292052014438
1.170586454091412
1.075759194803155
1.190503219605344
1.186371426274494
1.160750237619483
1.173418152313905
1.099417921345365
1.212836105921627
1.075431084483724
1.280466990096337
1.279203403908555
1.243257989025989
1.341332400106599
1.488964377241786
1.120497538808561
1.177480760201926
1.245265082246792
1.231991754880176
1.117927465664395
1.149215478350046
1.19219479425658
1.318307034481985
1.179309214724774
1.202312188129753
1.254538378947207
1.162231947282963
1.137744830717187
1.365205050901796
1.300678795217105
1.313718666843536
1.204633915545507
1.462856180812749
1.122564825148739
1.217430507448862
1.236485624305155
1.252257127366826
1.19846324663671
1.176435962833119
1.251335719661038
1.52459676706258
1.19376942056834
1.258528617122552
1.195105696284434
1.216588726038494
1.300740852662805
1.148678031214424
1.224508318598601
1.206578568223194
1.102140396233337
1.228775231757043
1.109834872572967
1.18278673504
1.241271063731471
1.144812553885311
1.142192846359011
1.183235732823047
1.605663348732345
1.235335467015012
1.200971119039641
1.329778757889235
1.135424250915837
1.153091872535132
1.213662073215883
1.202036888569398
1.18098362579544
1.17366791953753
1.326334173738875
1.175964510660993
1.245808883236336
1.236315853434749
1.189823395535022
1.216202773454182
1.290627221227679
1.194799251382123
1.640072354619336
1.129347814173834
1.180508903434549
1.18365651502308
1.22330926756578
1.28817941202544
1.248050582214922
1.168217459542113
1.232729482574313
1.168521312889746
1.168198027501082
1.241452640249219
1.266970643230118
1.209518282737714
1.621475997682993
1.232772756384993
1.214059424688682
1.191677058523062
1.284202731668261
1.204397741728487
1.222534131834883
1.140560913523637
1.189243521848511
1.277415147809569
1.319524548071405
1.181671841399582
1.225159385779131
1.167144991520102
1.337055701094247
1.233702331234896
1.286822403950496
1.57960827824559
1.246070952513583
1.248704685845171
1.176607504913399
1.187473221325531
1.234040350256581
1.22821053667667
1.238299481486717
1.183578655202822
1.196371746736715
1.163009572792336
1.206483488011749
1.196927387143583
1.183517470964213
1.240511014350423
1.274265493460051
1.22733867065072
1.192166133185665
1.164858774510365
1.212548710072497
1.173261619829048
1.220626853841421
1.269924868197904
1.286357713148287
1.230349558208707
1.224686084986619
1.202350140240786
1.206214581964235
1.230864886323341
1.281548929120448
1.288171768594674
1.264668775153338
1.177168217040193
1.095572094617594
1.193952537340875
1.258007894056531
1.197110668452294
1.214646539359677
1.248350951251657
1.28857545662951
1.215915346871558
1.208799433881561
1.103072019770394
1.200279485241155
1.254053463775305
1.133759900733383
1.881030051535329
1.14665197201659
1.196556140388837
1.326815753937291
1.339629654904354
1.170387808067773
1.185268543846056
1.182035726247912
1.197120715685341
1.205567172750662
1.259143318279587
1.150906472917293
1.300260799775286
1.268782020444126
1.098678259158681
1.21510361107544
1.172367655117543
1.197354524825009
1.173624011799905
1.1111468312318
1.079519139640737
1.298736401120049
1.204227554215964
1.215901613936561
1.33334749301922
1.252789991045307
1.238350189339859
1.211904055341873
1.384078059935218
1.11427625043096
1.209534088982146
1.122974223441439
1.203425081395987
1.191508161465183
1.252091469367692
1.25261745255893
1.22570650411759
1.195204873508238
1.29143505053729
1.154500570685268
1.266382829158001
1.19969687843268
1.488155656840044
1.0968396422773
1.117417812152533
1.219443183065511
1.332699276510047
1.252090594462637
1.271401184534868
1.512530859190717
1.130242954522649
1.170921933588342
1.503323550439654
1.272143893996011
1.491708342057705
1.20341189371967
1.234693970039142
1.240997101645633
1.089145301150413
1.289318055175234
1.180406405393247
1.189065410696573
1.282427345973107
1.247604861251064
1.223971227023988
1.2317625952969
1.240321355228412
1.188207843318913
1.230798323120507
1.207324512629765
1.285364124975738
1.247306377010079
1.231599300925162
1.181874403713838
1.154413199423509
1.161775509987083
1.257386233209227
1.133510574581171
1.206400505403524
1.193228115943681
1.435186209029081
1.246704544038202
1.271743311088811
1.334971770409109
1.306678082989677
1.274880809115232
1.100725289377435
1.238947069478899
1.217107028669475
1.335374677174756
1.226560005382011
1.220718387413832
1.125993298905297
1.228237139150794
1.197125380998882
1.207359317585608
1.161893503968201
1.1568240084056
1.251392139459513
1.194951805280649
1.229168217408738
1.186180615341016
1.213335291453489
1.257216456536767
1.097586766214249
1.24261940496396
1.241766774063016
1.190541662270897
1.280847532183656
1.220570418217638
1.170557144666198
1.093250721205871
1.283262997498126
1.211986228016211
1.220704190330455
1.170027757058625
1.151574916756088
1.169342509588436
1.279277978816921
1.212728099511615
1.20604658212955
1.329153576242217
1.248714160691385
1.215522785396749
1.224295709594639
1.168711236509884
1.240950516781591
1.188916406545961
1.21966942670065
1.145044152609809
1.096964309601522
1.204155786537364
1.26448841476441
1.22665065634247
1.260913431357625
1.232342047874797
1.28822903299796
1.11220021661575
1.637059561189911
1.125873960224278
1.148034911643204
1.205856794326828
1.166246563762438
1.248346179601336
1.240532094912883
1.254157326918196
1.251454369796922
1.29522534247259
1.180802809199623
1.187700939192561
1.697069976380932
1.286062756648879
1.296826652677898
1.300284056196048
1.196552416270282
1.229237144658046
1.193824935964208
1.234365177044976
1.214726828360543
1.255359606394495
1.22239678651273
1.145094892655423
1.316468563289917
1.261052938256131
1.170564561879006
1.136021311359021
1.212318067240684
1.223546168748628
1.096306423683376
1.185272979126867
1.124624661213423
1.099038314102885
1.148143473420593
1.21727864853916
1.188766969276554
1.225038712912507
1.236023407144731
1.169521971304016
1.237898998337179
1.2686617476769
1.201808313075005
1.242276465463739
1.309857860220083
1.103588448226559
1.233883478563328
1.295121660312573
1.206988877974857
1.272255410986578
1.154061378584412
1.169103123774071
1.177575624225639
1.350872833822731
1.12744630311905
1.147582815097316
1.218489373196537
1.175383135847962
1.290949604891614
1.159158833796985
1.159425974190279
1.169363281187391
1.235185056727726
1.19897493044001
1.257601807498853
1.255384382330438
1.169753412653892
1.194809916119743
1.186234397190014
1.073496964103384
1.181025950026729
1.215234803084007
1.234214105295356
1.211745361648313
1.209618297258243
1.199035675084848
1.209685727320388
1.165660615734049
1.376561227318835
1.3016507826314
1.274606719225366
1.20959663433586
1.594774038284773
1.263523167038
1.154674394446669
1.277960080575962
1.216874025321704
1.198857989814982
1.276222744631759
1.391989142603636
1.18134019370274
1.318311549890296
1.20102254465366
1.169406937419472
1.158764521596065
1.163028982616823
1.186041816437163
1.232308222300396
1.183846829923591
1.228735585096746
1.182903319465686
1.084321915165994
1.305101203821834
1.135275419189874
1.017361032050915
1.179446347640428
1.132071910174536
1.249420563489972
1.245028852719084
1.22893126664633
1.2232733198338
1.19003495916928
1.298599545124567
1.221002847262491
1.143787462503373
1.231946919899105
1.23371684165003
1.174964865469333
1.227402284043323
1.285836623067222
1.16488967242272
1.238896382444871
1.133751914698738
1.246856410641625
1.12924613890782
1.119433624332148
1.258014534517263
1.199885818474094
1.145479738090025
1.190889257987137
1.280795000335262
1.218937682458293
1.260652853290784
1.163498260471721
1.15357013191997
1.245642327259044
1.189218403888824
1.15031907258546
1.166160398352626
1.246345626436921
1.132154088335977
1.185140890626777
1.125271657407793
1.218510070441342
1.298389486372557
1.286016395785239
1.255083610989345
1.22763634923907
1.277476867398351
1.202251555614088
1.145903854129751
1.243936881306358
1.269607577907276
1.234335030389282
1.167327595768214
1.209338551453814
1.143566523451241
1.326569393477831
1.19919028389024
1.203304812900104
1.165959403636429
1.236063393212495
1.177175383551665
1.204559615356402
1.210427363260498
1.193848248010857
1.155655166576664
1.309997455878493
1.158075786439667
1.241955383465931
1.143927329237714
1.124046125084306
1.196791957754373
1.117948282907618
1.168329818843331
1.141996294814388
1.208771623144255
1.372166543444932
1.231822200627227
1.192299485844461
1.12860797996235
1.223866499701972
1.224216859141535
1.286499776154797
1.18798025611115
1.261450179181963
1.264980830810113
1.251225425781809
1.261910894827573
1.222493455534243
1.187769217284314
1.201154192620421
1.256338159171882
1.285255333112551
1.230410070108783
1.242526141134288
1.203653812377545
1.341421159112516
1.209016012261265
1.220819803572021
1.249527852724208
1.1118363258874
1.23218387091516
1.186493963132386
1.241200280703743
1.250816715238878
1.155939507262294
1.198627401139643
1.172912871148047
1.178736267650718
1.263784777125992
1.178091904195246
1.078950955828397
1.198962469676714
1.194631796758336
1.167797745547231
1.181061405669456
1.103651835766903
1.22237530171244
1.077113740830612
1.293382156648899
1.292045563352487
1.254300035943775
1.357423537203831
1.498305793758802
1.125683727498373
1.185316759470522
1.256401960590234
1.242473319406229
1.122991658324367
1.155723198698539
1.200737785095131
1.333178425097185
1.187229579341284
1.211338355880758
1.266142394333681
1.169348896509366
1.143719669272695
1.382572665964019
1.314634446071673
1.328354253593006
1.213755575785227
1.464197749587891
1.127845721769968
1.227194876977968
1.247190929136553
1.263731793542403
1.207303779903766
1.184218792703751
1.262775252997028
1.523779638145966
1.20238568332526
1.270333512719836
1.203777676170538
1.226307057662728
1.31470367129215
1.155157595511381
1.234605024538455
1.215811229924606
1.106499172471185
1.239098007562433
1.114538814984847
1.190869139781104
1.252209684510327
1.15111424205404
1.148374685260571
1.191332171918113
1.602450417604778
1.245981708212027
1.209926767922094
1.345257585816641
1.141294295282502
1.15977764058405
1.22324053108306
1.211048867864345
1.18898469571478
1.181321741358613
1.341634675828745
1.187518920282429
1.256946582981131
1.247007986735265
1.198243752500323
1.2259096591643
1.304067486790222
1.203465678501602
1.631898621971711
1.134934523214822
1.188485827296035
1.191787376627076
1.233362118811623
1.301494965908658
1.259329792469319
1.175614474302831
1.243243690163319
1.175932708975893
1.175595509539604
1.252402610677804
1.279203717375535
1.218894695462663
1.615289641325554
1.243294227705288
1.223658733094275
1.200189948354435
1.297312762184496
1.213528228965672
1.23254772812093
1.146668829860012
1.197638922013351
1.290177687679736
1.334466728922939
1.189707751846484
1.235301990696282
1.174490083935321
1.352918419053998
1.244266928302794
1.300068545713345
1.570989407159834
1.257252075984286
1.260015875055828
1.18440005864367
1.195786792615076
1.244624608708569
1.238495925647256
1.249093232670325
1.190020764299188
1.205111178600466
1.170161332838538
1.215713058071126
1.205690956593787
1.191642658046885
1.251413874918931
1.286867109223
1.237588768075121
1.200704645025676
1.172098261440539
1.222074251699371
1.180886783814168
1.230545873030609
1.282307062699382
1.299578524406117
1.24074596771596
1.234804931614174
1.211379229031336
1.215431219515497
1.241273526163718
1.294521516616918
1.301480090366373
1.276786316587905
1.184990610001903
1.099634816521955
1.202578738839819
1.269785962459186
1.205886758806321
1.22427497895268
1.259634090264294
1.301912084856593
1.225604275836152
1.21814017967594
1.107473789883189
1.209207733300197
1.265635551924677
1.139380314716097
1.900934486344976
1.153037751222608
1.205304490199403
1.342121913335865
1.355630637692375
1.177882195779737
1.193479028515583
1.19009035787919
1.205897614025007
1.214753357211316
1.270978758062082
1.157493692171737
1.314198367908012
1.281105457335435
1.10288268148288
1.224745218280181
1.179951759016058
1.206141823834462
1.181271643360732
1.115086143707279
1.08287800176352
1.312594601790263
1.213348319175557
1.225590032363079
1.349010110875844
1.264308758843528
1.249145320431515
1.22139930956141
1.381342522012811
1.119179295120906
1.218912303468975
1.128271622580745
1.212507315938547
1.200016578179052
1.263574175582927
1.264124502997085
1.235873633291679
1.203889664800805
1.30491234032506
1.161248446022166
1.278583590628796
1.208596530700927
1.51005090362554
1.100963238217055
1.122464871824524
1.229306145315087
1.348331254782422
1.263571989728708
1.283853664462525
1.536440347602101
1.135875183214838
1.178447116240383
1.508479746631151
1.284640821879691
1.496259397337422
1.212494576611716
1.245307840159612
1.251924172731295
1.092925289751941
1.30268218034478
1.188380838577506
1.197454554803267
1.285478629255448
1.258856021641251
1.234053415664733
1.242230486555322
1.25121518222245
1.196553781374897
1.241219709118862
1.21659300264832
1.298534465945306
1.258545917737522
1.242059355823396
1.189915421529108
1.1611632661524
1.168871666711265
1.269126553359201
1.139292485583501
1.215629451499031
1.201816907181673
1.441271205188059
1.257917473904361
1.284217842261127
1.350722895077391
1.320947460134359
1.287510515735154
1.105020359495251
1.249771167724487
1.22685457450145
1.356760693290036
1.236766016012982
1.230645416361487
1.131427250292004
1.238532009972401
1.20590403239136
1.216631373141879
1.168993049748556
1.163688460226908
1.262838855899737
1.203623006498685
1.239512088802608
1.194430725380191
1.222898142808873
1.268957115729705
1.101742830175675
1.253624317575637
1.252730023629286
1.199002225893487
1.293784960639457
1.23048786961687
1.178067413962819
1.096726345265128
1.296327635860161
1.221477929110051
1.230629367501751
1.177510479871202
1.158192521692824
1.176795066177609
1.292139070472353
1.222261104761206
1.2152508887244
1.344602292381051
1.260025947928273
1.225192711023501
1.234396865125265
1.176133869995959
1.251875133379187
1.197297561507392
1.229534251161374
1.151357230233899
1.10108696224511
1.213273394321102
1.276592134901409
1.236867138572748
1.272838959692516
1.24283883154374
1.301547798270263
1.117011190680406
1.646434880691786
1.131305238758999
1.154483910251988
1.21505586715057
1.172775723260496
1.259641653340665
1.25143900971992
1.265741046483671
1.262898076440209
1.308902365395587
1.18879382334053
1.196026428222143
1.696155715572169
1.299268040119377
1.31058478612442
1.31422029720232
1.205299553495843
1.239584524551068
1.20244172510187
1.244964816400626
1.224359433784987
1.267007741049117
1.232386385700421
1.151411344747349
1.331250158133788
1.272973836881381
1.178073173252667
1.141918344184341
1.221829357643451
1.233605961523691
1.100404118546205
1.193477770794639
1.129995395817996
1.100690654029489
1.154598290693964
1.227031454511869
1.197143410883972
1.235176353672898
1.246699770720723
1.176979398471471
1.248670977510584
1.280972088072926
1.210810657392754
1.25325368213926
1.312191064966127
1.108009338230469
1.244456295376456
1.308791741818523
1.216240228244125
1.284757542684474
1.160794843270033
1.176543312668312
1.185416398222375
1.367474045999194
1.132949721393153
1.155523510802612
1.228305605860504
1.183120925797128
1.304397433140992
1.166129821797414
1.166410821530231
1.176812527203685
1.245822777370041
1.207842976687743
1.269357555549058
1.267032839098813
1.177223190724608
1.203475039291363
1.194489413669852
1.080364016339265
1.18903165986812
1.224892210741428
1.244800269542371
1.221229160089432
1.218999637368787
1.207905281636923
1.219070750238395
1.172937265571355
1.387381821089889
1.315660950375341
1.287227231824865
1.21897718736226
1.603167043295153
1.275577565761507
1.161436134860478
1.290744323936197
1.226606600999049
1.207715951825314
1.288925293824057
1.398016565809973
1.189360760737634
1.333187202104199
1.20998009849381
1.180248110105505
1.16571720429383
1.170183115767861
1.194283229380678
1.242803619675716
1.191983161015046
1.239057221120941
1.191000882657529
1.087889870027936
1.31928804666564
1.141139730041825
1.016708524344736
1.187377245155167
1.137788761591803
1.260768712096084
1.256131894660031
1.239261324656419
1.233322547678026
1.198462914122025
1.312439473364635
1.230942814063071
1.150043694494121
1.242424767894914
1.244769977017079
1.182680815774011
1.237657679124491
1.299028646773449
1.172124880571598
1.249715180780604
1.139544065234582
1.258077559243194
1.134831405079969
1.124571949131034
1.269787512459642
1.208794947021115
1.151815078546755
1.199363326762422
1.293727840692175
1.228774954998581
1.272565626685463
1.1706704819837
1.185309166552959
1.297057886310126
1.229009597901327
1.181309324429324
1.200724280577269
1.299597461525723
1.159164333836521
1.22402347285481
1.15075245123454
1.265140793177155
1.36445364295967
1.34898159804864
1.3104513402912
1.272748305008657
1.338316783437373
1.245071461591003
1.175933621016095
1.296617173279655
1.328446037902007
1.284719306548599
1.202165017882065
1.253803013425177
1.173072619611668
1.399745536040903
1.241285998055244
1.246365140534278
1.200476104740959
1.286863119722178
1.214234359042737
1.247911183128215
1.255155111008497
1.234722533347011
1.187852118117653
1.378974816929397
1.190821123930255
1.29413912695371
1.173526295022331
1.149296308710471
1.238351602867276
1.141878123139469
1.203384828182054
1.171161957728705
1.253097617600827
1.457205306158479
1.281582452214748
1.232809249821359
1.154846066450128
1.271759102479056
1.272199878724148
1.349569428791708
1.227517662195929
1.318354120746671
1.322741531688389
1.305665209431699
1.318947202143262
1.270056268805906
1.227229442109885
1.243724242042451
1.312007105392179
1.348032079608149
1.279804632624675
1.293547492215223
1.24679980805932
1.418432229669272
1.253390914945971
1.267995134814925
1.303560866356058
1.134458445831387
1.282051465030669
1.265685864239216
1.293234791480798
1.305153802509537
1.188214020958825
1.240555274538364
1.208956165412471
1.216149675926252
1.321278509550198
1.215333171976741
1.094630067676706
1.241028269040235
1.235690377531866
1.202735881111603
1.219002529992449
1.124504799715648
1.269913936630826
1.025155099385274
1.358165762232953
1.356450384371465
1.309492151233105
1.438590985574293
1.532074588939039
1.151284921983249
1.224230651838926
1.312076752231539
1.294806485800136
1.147984369865414
1.187947318190214
1.243225368158826
1.408037504629088
1.226567265300349
1.256273466691338
1.324205444452075
1.20463610286823
1.173267089922476
1.470362797137516
1.384767566097957
1.401992273311895
1.259164795434134
1.459253867533026
1.153921262775752
1.275880488591287
1.300666586639954
1.321128088187588
1.251299601979966
1.222861862243042
1.319995163102526
1.510966683340218
1.245243843348199
1.32942365397843
1.246915712477165
1.274754222722438
1.384874924509537
1.187238143117485
1.284974957546425
1.261792495102668
1.127974226151634
1.290624518280351
1.137733301586649
1.231032263725714
1.306872974506391
1.182302323462685
1.178961931883189
1.231554469634376
1.570659021596986
1.299155136661394
1.254506764224584
1.423254789643889
1.170317448520475
1.192894429909369
1.270979770178016
1.255917114303537
1.228731790895072
1.219316902016
1.418709414905518
1.256888195037445
1.312606577149875
1.300413697916902
1.240107643871078
1.274301545683266
1.37154847241842
1.246578789449397
1.604472427994755
1.162538021024479
1.228109235383309
1.232190181605038
1.283514869247603
1.36833614329072
1.31573328386056
1.212313148465319
1.295741772560757
1.21270396554129
1.212297243056831
1.307125864380098
1.340488067548445
1.265606448731701
1.594050450354266
1.295831538370009
1.271503577004918
1.242527573871174
1.363098953258909
1.258992979480936
1.282498679928652
1.17688512869738
1.239377988450503
1.354176376410323
1.409689605621263
1.229630804488411
1.285909421044
1.21092646665153
1.432901039348298
1.297022289388625
1.366553894044448
1.576841626843877
1.313156275746991
1.316584867267108
1.223093642399214
1.237112911658724
1.297483418957602
1.289827639809762
1.30301962206876
1.230144388522557
1.24859204872864
1.205624160422894
1.261680900785147
1.249294653362046
1.232016164093128
1.305895417016863
1.350041277270632
1.288744524647461
1.243167608140834
1.208003274609366
1.269544587017875
1.218733703313442
1.280014003580741
1.344355387386678
1.365933010900242
1.292645788917603
1.285290341962915
1.256329949017268
1.261332144934399
1.293229968749808
1.359599853340565
1.368279204995497
1.337478683944658
1.223834923560339
1.119636640232998
1.245487446790818
1.328740316056787
1.249556621765482
1.272267456484323
1.316055093091318
1.368861109508749
1.273902723025903
1.264669377888235
1.129163825839107
1.253645911989451
1.323588592676275
1.176160452128965
2.02278498017678
1.184648153370868
1.248831393072055
1.419216284997934
1.436330542967346
1.215072201040678
1.234284695671521
1.230107934516042
1.249570359083824
1.260501023139354
1.33022568404205
1.196065056357519
1.384240090565876
1.342852768215236
1.123590020375678
1.272802536512244
1.217590190238644
1.249866009933841
1.219230711418406
1.163108740470062
1.099385425732276
1.38222746047259
1.258764342930424
1.273887267553309
1.427955772952993
1.321937111097501
1.303077345049615
1.268715666233711
1.360824442536855
1.143367723154069
1.265633201741697
1.154431060228472
1.257728905772282
1.242328249005507
1.321017783508551
1.321692592998792
1.286608371767944
1.247096230728533
1.372584567197501
1.19467651045295
1.33970373982138
1.252891989407546
1.532902122564179
1.121267655358718
1.147371937089896
1.278492304975286
1.427123055778805
1.321010603536177
1.346259956077638
1.616493897639725
1.163707981682688
1.215791438806809
1.525314188386555
1.347277959456745
1.506364506224913
1.257716864465893
1.29831487542094
1.306529442766624
1.111525940906886
1.369782902740812
1.227993299344464
1.239162939296271
1.329380864533582
1.315125996997677
1.284352392330546
1.29449673930131
1.305651558143829
1.238044344929219
1.293248198127593
1.262758806023264
1.364629086536757
1.314751096410914
1.294283854425932
1.229860385261545
1.194604364905256
1.204054314029622
1.327887267439452
1.167875219206471
1.26159382752276
1.244536117135044
1.459973471984583
1.31398225478837
1.346739098167869
1.430126850924283
1.392699086086782
1.350832642347944
1.126178353923657
1.3038509245125
1.27545347386671
1.43270102020746
1.287696114182776
1.28015663273323
1.158266961054291
1.289914069506822
1.249585450017732
1.262818372688235
1.204192532256649
1.197704580059321
1.320098424772932
1.24675834419483
1.291145040058933
1.235436860123453
1.270557132167218
1.327720718565378
1.122210435044517
1.308624095915377
1.307521697321839
1.241072008754253
1.358682260908419
1.279948739737861
1.215338387367016
1.116827007710613
1.361879729520454
1.268774480714714
1.280131997767679
1.214643983465604
1.190967488852844
1.213773832262983
1.35664536753337
1.269766735685816
1.261087972628224
1.422441953279348
1.316594877732975
1.273397104864904
1.284794846321117
1.21296158925135
1.306472985582764
1.23896574719328
1.278726323568499
1.182605035478453
1.121384487473601
1.258673817295937
1.337214337995646
1.287850385034643
1.332546749022965
1.295249807486048
1.368406423377585
1.140739897544072
1.682997181540431
1.158133473547312
1.186413956759907
1.260869839417339
1.211023342334479
1.316128302696266
1.305942053383231
1.323700504955037
1.320139590823864
1.377602437709332
1.228492897870475
1.23741334267684
1.688088222370758
1.365541918467584
1.379701288107634
1.384253074257273
1.248822747962995
1.291235263407219
1.24530216335152
1.297901218345418
1.272372930833143
1.325297218326775
1.282207213762394
1.182674606719356
1.405643883483501
1.332656728515522
1.215335821129027
1.171078443859758
1.269230859813943
1.28378813103867
1.12057864363561
1.234256722490445
1.1565229754869
1.121379381805385
1.186558492847371
1.275653354128932
1.238787517491408
1.285759712599806
1.300024498867687
1.213983065177974
1.302485313623078
1.342650353897176
1.255627281413425
1.308130525115791
1.314351620386011
1.129793386897296
1.297256901006181
1.377455676709134
1.26231834923494
1.347422018109774
1.194152790900459
1.213459413747345
1.224354288313011
1.451285098590204
1.160138619291991
1.212178686754112
1.277252504166455
1.22153773511144
1.371927749332573
1.200684241704794
1.201033664067179
1.213773549389298
1.298952451568093
1.251977572248932
1.32819959738452
1.32532449136754
1.214290929483188
1.246582727433106
1.235520004176736
1.116472470410849
1.22880325469039
1.273031155131514
1.297666402935891
1.2684845526843
1.265736701104426
1.252047602848207
1.265827205434423
1.209030345280439
1.482732943050797
1.386077479398996
1.350498422533608
1.265710461008236
1.617832422186494
1.335945585167393
1.194936910916814
1.354859866374087
1.275128565365938
1.251802146103827
1.352616839505219
1.420430919442904
1.229206543916072
1.408066877088926
1.254563355097984
1.23938020015971
1.200179300819815
1.205658322984808
1.235242629153992
1.295208990510909
1.232418708428909
1.290577288608203
1.231235326617924
1.105435070856887
1.390612538459763
1.170134702160356
1.019844390173143
1.22677121290505
1.166044948619333
1.317524663530807
1.311622506501789
1.290824401919898
1.283453370099115
1.240366763005527
1.38197607207495
1.280519787880669
1.181004224993578
1.294739554303117
1.298840571296769
1.220988099775569
1.288839335738202
1.365231955339384
1.208005339140725
1.303767574630083
1.168179132329636
1.314184939018846
1.16242930607582
1.149934345021641
1.32871558570347
1.253136870050688
1.183172995143749
1.241499710434467
1.358603669393247
1.277829715217076
1.332209702192155
1.206238196244657
1.193862114727021
1.312634088864879
1.239771434780013
1.189656777640588
1.210051005742353
1.314080828173789
1.166427010615297
1.234535227137807
1.157597972524118
1.277789080159594
1.382510024217215
1.366171188384305
1.325522512520991
1.286922949935816
1.354912490208626
1.256667103757529
1.184019305206829
1.310942333700397
1.344483670122025
1.298406734543483
1.211566268781135
1.265852768013943
1.181015729189263
1.41979595415964
1.252681943914795
1.258027520152001
1.209789265274106
1.300665618708519
1.224245165879874
1.259653903689395
1.267277537947189
1.245782380529058
1.196529836705366
1.397847391483788
1.199649480543212
1.308325095618842
1.181496198795701
1.156079593681175
1.249600191429809
1.14830240658798
1.212845884485839
1.179011546065621
1.265108717939663
1.480600919036535
1.295096249017547
1.243768732908618
1.161898578687619
1.284756815047551
1.285223146630582
1.366792215158479
1.238209569389784
1.333852604722751
1.338480165779948
1.32047877082926
1.334482670218244
1.282962206404071
1.237900318067054
1.255251611466634
1.327162202599954
1.365169150674706
1.293217284370218
1.310877858614395
1.258485538269792
1.439562152616595
1.265416456422431
1.280793888604111
1.318261272621616
1.140527915527847
1.295595429786221
1.289707301156609
1.307380016843212
1.319939206722023
1.196913144718561
1.25190491669014
1.218687791155936
1.226257529155243
1.336941059289195
1.225393035173227
1.098821347162688
1.252416932849377
1.246801166888487
1.212164614987758
1.229255737428339
1.130094481118448
1.282813250998741
1.007388334357161
1.3758638564557
1.374042310326029
1.324514381270052
1.460893363907159
1.538486993552086
1.158163365817471
1.234751287777938
1.327233218724232
1.309034391157945
1.154698091344703
1.196633031799167
1.254729525566929
1.42856250472284
1.237204043388416
1.268453156416949
1.340026756049854
1.214160368320363
1.181220815951971
1.494537192797549
1.403963913093447
1.422172681188541
1.271473653137242
1.456280162471445
1.160929118913819
1.289097937152737
1.315212143129975
1.336762882172862
1.26322053116699
1.23330763962602
1.335581155069173
1.506761245257979
1.256850224800987
1.345530973012924
1.258599046081351
1.287904769341337
1.404082013316336
1.195884113652864
1.298658491673406
1.274260964751971
1.133732535753273
1.304629178973911
1.143957894907048
1.241898203376707
1.321748167696987
1.190704443329273
1.187199941016441
1.242433809869971
1.560803061028757
1.31361674130695
1.266589729681137
1.444663060265646
1.178128187705325
1.201823962454482
1.283934954322012
1.268079895451096
1.23948160393996
1.229585310738281
1.439857452892297
1.277991898758252
1.327755575436567
1.314939428744364
1.251439727551562
1.287437126660805
1.390001145188887
1.25825575418515
1.604795321437198
1.169961797719759
1.23882459616923
1.243120167204924
1.297138853341707
1.386609909782473
1.331092644820827
1.222224921045015
1.310015328313751
1.222635740322852
1.222210004036366
1.322018148772684
1.357207830331268
1.278277062877137
1.593980800630429
1.310116255542817
1.284487777086533
1.253991431244844
1.381077835475534
1.271318984136448
1.296066209657106
1.185021645634666
1.250675869308144
1.371654366757839
1.430316179043721
1.240428855411755
1.299658819328637
1.220766167616344
1.454868755159973
1.311367239066098
1.384728171418284
1.599809900677081
1.328377226253748
1.331991038448059
1.2335535739614
1.248297058257688
1.311857856993005
1.303777784230405
1.317690537752416
1.243454936660288
1.260370108543222
1.215196899336778
1.274146149981756
1.261106820215512
1.242937855000473
1.320720186327516
1.367289108368579
1.302646383661735
1.254664605243287
1.217697193594344
1.282425233685933
1.228960758619622
1.29344724637049
1.361288440066943
1.384070554524698
1.306754029332964
1.299005757526743
1.268514246213482
1.273778642952939
1.307353051924453
1.377380124767536
1.386540149297295
1.354033191101699
1.234336053478941
1.124995884939227
1.257107762051383
1.344810320843349
1.261387742072044
1.285292352236004
1.331419387221039
1.387164843812826
1.287012003708758
1.277289009811631
1.134980437557812
1.265688226801984
1.339379735058746
1.188863200425532
2.052265789317397
1.19316589846225
1.26062241039897
1.440368114072325
1.458500694171635
1.225119718780913
1.2453255235974
1.240931848368892
1.261401807348996
1.272905402487321
1.34637702109548
1.208010675575187
1.40341107869883
1.35970189095602
1.129140264648679
1.285845688255187
1.227759658191563
1.261711272759489
1.229488155476301
1.183750401049919
1.103800071826473
1.401283783107704
1.271077199658595
1.28699653516378
1.449631051213186
1.337637501036488
1.317749515349125
1.281553615850049
1.359135512838563
1.149862574136384
1.27830636826394
1.161462251303663
1.269988308450955
1.253783718488508
1.336666730033421
1.337376250176243
1.300394067780199
1.258799090378839
1.391091222235421
1.203691196976573
1.356378225844396
1.264895647021454
1.519027784791747
1.126708567024531
1.154061825035936
1.291848211362061
1.448756072433352
1.336658579862693
1.363292691574773
1.623917331764173
1.171194267995357
1.225880332032163
1.528509307107599
1.364375491640639
1.506097974669653
1.26997583953666
1.312729900779379
1.321388666278436
1.116507134890738
1.388133146759779
1.238705807077627
1.25045242016869
1.349166499407628
1.330451438852128
1.29801622047775
1.308707006987036
1.320463942927347
1.249274136891496
1.307392230869917
1.275279266845239
1.382693829252157
1.33005669420334
1.308482159612849
1.240663713026299
1.203622838926504
1.213549930389453
1.343903409488833
1.175566180668179
1.274057852836925
1.256104319282908
1.46318337794095
1.329247248683655
1.363803985015765
1.451931135643745
1.412350245176718
1.368123316183685
1.131850753095091
1.318564143472153
1.288646698131931
1.436052007838564
1.301535413690554
1.293602219255905
1.165482803244623
1.303878239204785
1.261419153904969
1.275345293404849
1.213692878850289
1.206880341649919
1.335696102971544
1.258441073564282
1.305178897541271
1.246533287172515
1.283489894638317
1.343737547955829
1.127696110106666
1.323592394081881
1.322433285015439
1.252460999444808
1.376411741375243
1.293380157056134
1.225407479290025
1.123223282261054
1.379792572018644
1.28160708021493
1.293575639023691
1.224675939070025
1.19980350261983
1.223762394898431
1.374265496019104
1.282656530838174
1.273516867681873
1.443805004340776
1.332000062928241
1.286481059179341
1.298486618280874
1.222908645283848
1.321331718583378
1.250244179043813
1.292083488624218
1.191024197214036
1.126823532553262
1.270982369202232
1.3537497115519
1.301703863163344
1.348826283427342
1.309499524191013
1.38668531600494
1.147109691545966
1.691909583262932
1.165346413353517
1.195019681417335
1.273292860712117
1.223057380861347
1.331510746429534
1.320772780891773
1.339493093980298
1.335732048250221
1.396397078915483
1.239230192064954
1.248614285651795
1.688812790218515
1.383656834553768
1.398612505570877
1.403421166552087
1.260613281683967
1.305273957497747
1.256909177614626
1.312296911296125
1.285403663745647
1.341181643628362
1.29573777027477
1.191097430095662
1.42603729844474
1.348930026483013
1.225402774578277
1.178927060340271
1.282093868602975
1.297418858924402
1.125984267584105
1.245291179730814
1.16365498534718
1.130089193085085
1.19517267738767
1.288852061672343
1.250059084461061
1.299502819299212
1.314527513670436
1.223978877322902
1.317124867089397
1.359479989296963
1.267774998503153
1.323071251891785
1.313192824025598
1.135635666600494
1.311615468935275
1.396240049942247
1.274814400998243
1.364527314735207
1.203148580407852
1.223430759564685
1.234881425658399
1.474333760364465
1.167449794145092
1.232730920083902
1.290541683333801
1.231921205188628
1.390398097670805
1.21000840800461
1.21037604427789
1.223757246735892
1.313401808264065
1.263936384896182
1.344239124909671
1.34120975527283
1.224304734244992
1.258258503409603
1.246622773633282
1.127183596599281
1.239559942685153
1.286096460263874
1.312042758644926
1.28130511400204
1.278414392174464
1.264008698961762
1.278510519911626
1.218776226840145
1.51715321230493
1.405353830107238
1.36777324340685
1.278387076458948
1.615841132972305
1.352409739556514
1.203972069410216
1.372372533908661
1.288300528114213
1.263748578272306
1.370009136897496
1.425583252555362
1.2399832658368
1.428597251918331
1.266645236630975
1.255720859790435
1.209478018251185
1.215234462931416
1.246325410281412
1.309457477556707
1.243359465458272
1.304579967840649
1.242118776848686
1.110130159022012
1.410143273078809
1.177937840032766
1.022422676225687
1.237424025386461
1.173646536047502
1.332982244975612
1.326725986509221
1.304839041836541
1.297070390952317
1.251710393325203
1.401005478833736
1.293983741279149
1.189344168563305
1.308962601890489
1.31240667750085
1.231341745614527
1.302747885944372
1.383326461298698
1.217692130279491
1.318473360895674
1.175884674293591
1.329461896219721
1.169851775410748
1.156747871727045
1.344778605988157
1.265152861395027
1.191621567486719
1.2529070982964
1.376327954184366
1.291149078769491
1.348471833697445
1.215840343652895
1.225005414804332
1.376176388096157
1.279096668011672
1.22004034519889
1.244055614817728
1.367292083588636
1.192816656055431
1.272929358664808
1.182453218203983
1.324135746345242
1.449162403513905
1.429554022955725
1.380936452113379
1.347018825989745
1.416057665795049
1.299089897597703
1.213438747838509
1.363561649807592
1.403533356658162
1.348635856646842
1.24584449570156
1.309968180189909
1.209911096716303
1.493990919301933
1.294361902081647
1.300700476504979
1.243741895139392
1.351324397130572
1.260781823322161
1.302625819967524
1.311663540537519
1.286213292153917
1.228132675781038
1.467584815270302
1.231810453518716
1.360419741723275
1.210494038293715
1.180705681074037
1.290732589812574
1.171610006570107
1.247346610186372
1.207559582357438
1.309078940893104
1.567515781826702
1.344674949736293
1.283826950873038
1.187516119303426
1.332409342180967
1.332972556376304
1.430316844087876
1.277272742910332
1.390870882378627
1.396406253508102
1.374927254013287
1.391639187043238
1.330270814140888
1.276887517511323
1.297422288620294
1.382892050726797
1.428354407464479
1.342420222151923
1.387114413790753
1.301244162597595
1.517854204096925
1.309444549702168
1.327701957224069
1.372285046089248
1.162535211674731
1.345287259839052
1.384512004158926
1.359322182129242
1.37428402817826
1.228594724806827
1.293415006240931
1.254192832626957
1.263153087855766
1.394574099638106
1.262110485394704
1.113965505647165
1.294072099365055
1.287421430298487
1.246544569500084
1.266691848350464
1.150345719941473
1.330097389928729
1.003472178190915
1.441166054055999
1.438946280244605
1.379743521254046
1.543645373667722
1.559574237788986
1.183138039745759
1.273180141472584
1.382968093833303
1.361286030886976
1.179071376723048
1.228266687986282
1.296810957702684
1.504563085789109
1.276064034816709
1.313052891868464
1.398257598991019
1.248893152626316
1.210152681108577
1.584424791031508
1.47492578082823
1.496860648000021
1.316555058451771
1.451378895154347
1.186380067681652
1.337571810697161
1.368654756119474
1.39429362868494
1.306857711168962
1.271458847842749
1.392926648375748
1.493574238492224
1.299312923445592
1.404836318926515
1.30134941407416
1.336127744397653
1.475083838727615
1.227370668112857
1.348878850246714
1.319936543775154
1.154599619853053
1.356046320422251
1.166532961857958
1.281616082583062
1.376426387341481
1.221290665019591
1.217180254995017
1.282193495273233
1.533371150800964
1.366745818340692
1.310834555575487
1.524014894896345
1.20653241557119
1.23435769888888
1.331429034610949
1.312621873538081
1.278761542604688
1.267079067582586
1.518218696367775
1.363912708002283
1.383461701968835
1.368307756769511
1.292883156796103
1.335602538985248
1.458149417707839
1.300981968257159
1.636569726323394
1.196943294785557
1.277976043989508
1.283068739453357
1.347133333045374
1.454083046603213
1.387588362797586
1.258394595728403
1.362438636286757
1.258879503956854
1.258383231384147
1.376761319483606
1.418818803355836
1.324707489905494
1.609356950956046
1.362580580495779
1.332088956526165
1.295927614506503
1.44743908987124
1.316463120171756
1.345847539881778
1.214626580413743
1.291992031995262
1.436123035318395
1.506696887208845
1.279887033119346
1.35012007772278
1.256668857606993
1.536346897738601
1.364057461193081
1.451825582253146
1.762110380342165
1.384355040864289
1.388665660702759
1.271757666160778
1.289189498855167
1.364660126749204
1.354992462228834
1.371604549536723
1.300390296941373
1.303472447423126
1.250111679345899
1.319811120707624
1.304337872806338
1.282853789244379
1.375209247052113
1.430891169267175
1.353679813770747
1.296719296865828
1.253059353990096
1.32963966035932
1.266302269237043
1.342725608943533
1.423703190086194
1.451029581433183
1.358560410064065
1.349340240334727
1.313131811389934
1.319372828027198
1.359215723288781
1.442990481071092
1.453963575969011
1.415021248612923
1.272690739210147
1.144403359478235
1.299621944025166
1.40397713043071
1.304691186728121
1.333044727883902
1.387936171354202
1.454749941961753
1.335079017249327
1.323528082449881
1.1560607894935
1.309775044057882
1.397498057297504
1.244628004585568
2.057327468117297
1.224179567313583
1.303773902858988
1.518743890075105
1.540748281916244
1.26179826216257
1.285684125364345
1.28048530018417
1.304703946025848
1.318342753047872
1.405849228299643
1.259886941113972
1.474277027981619
1.421800518044301
1.149245837902878
1.33367051701992
1.264886464571651
1.305063985791377
1.2669392377297
1.280072574959612
1.119757129808504
1.471716147261539
1.31617345276827
1.335064162269141
1.529998263195063
1.39541345502389
1.37166730348415
1.328608041530016
1.383384418165461
1.173430735668798
1.324746275443399
1.187001714083221
1.314885935130923
1.295683815157893
1.394249697261256
1.395090224913964
1.35099603147024
1.301622107247675
1.459446152061398
1.236540433916118
1.417820952193498
1.308840944647907
1.44000323713178
1.14641305002641
1.17834449081096
1.340838971934146
1.528965804543993
1.394239458198557
1.426083351917877
1.588131046794363
1.198404026501144
1.262706252421766
1.54240870320448
1.427409029491401
1.501479840213785
1.314869714020592
1.36568313636968
1.376007560681882
1.134535656603962
1.455911845476383
1.277846380015597
1.291737010002214
1.450694256072852
1.38683100625665
1.348158492404687
1.36089691468628
1.374907056031397
1.290338414799227
1.359332292060994
1.321152562524843
1.449377761670231
1.386356051918907
1.360625591765798
1.280140527498298
1.236484785004331
1.248176632392292
1.402870308436632
1.203530273083683
1.319716084870581
1.298426085662825
1.474607750638231
1.385387740934078
1.426713988407663
1.532787552208449
1.485034901201475
1.431893533872704
1.152403861602095
1.37263567891104
1.337029749407049
1.36363099329572
1.352336798938161
1.34292665820393
1.191699937863099
1.355143437006438
1.304729066839784
1.321243862358126
1.248338346765016
1.240322925785546
1.393086980323594
1.301188414981581
1.35670405491057
1.287101103078244
1.330899736329783
1.40270333832763
1.147566435975315
1.378619324817944
1.377250851017491
1.294114748127063
1.441830014007607
1.342651312214748
1.262159919007193
1.152749991933762
1.445902160515838
1.328644649733718
1.342894651840627
1.261293488811393
1.231990882464256
1.260215671075325
1.439269739373791
1.329903563617798
1.31904701791629
1.522981344007476
1.388667052374936
1.334455429192813
1.348734028936212
1.259207802067235
1.375953728880232
1.291487876618297
1.341080674920448
1.221675337825062
1.146523410960715
1.316062737130043
1.414668632946033
1.352554207961782
1.408779475923082
1.361833786225189
1.454178462569488
1.170218113325095
1.728441270420598
1.19155225176167
1.226360294104913
1.31880130949917
1.273967572889269
1.388092374418847
1.375283309241621
1.397616505561539
1.393104209129312
1.465839283264926
1.278466775496943
1.289568818253223
1.708483884978485
1.450530416637295
1.468495200723322
1.474275954176713
1.3037646706786
1.356816902656714
1.299375391379179
1.365177526557316
1.333177594830687
1.399648816470169
1.345383351844196
1.221759658058995
1.501534182430079
1.408867432575214
1.262148189641421
1.207472589137873
1.329247228448044
1.347435752206644
1.14556014282104
1.285632395564019
1.18956762873454
1.169466306878984
1.226545345133043
1.33725408262261
1.291275678952762
1.349941847005908
1.367810058016537
1.260461427985466
1.370920287532116
1.421506532949581
1.312257402571753
1.378018548398077
1.307252426872511
1.156811570292988
1.364360505372944
1.465643124033953
1.320596284197107
1.427590578468426
1.235927070154393
1.259820286680089
1.273333667173513
1.559925891867008
1.194016669474839
1.327254279547027
1.339281407902449
1.26983878501293
1.458630506516532
1.244004029349816
1.244436601498881
1.260193697419385
1.366484150887993
1.307712421534953
1.403295633064365
1.399681180144513
1.260854694992071
1.300981902846246
1.287212100672186
1.176515450423218
1.278865286552946
1.333999291050145
1.36485404185618
1.328294270973915
1.324871237329646
1.307794568471176
1.324989366723883
1.254332363523026
1.655069318710791
1.476618869431747
1.431476106172628
1.324839953468729
1.598424234878666
1.413060587926838
1.236897402477999
1.436980784232209
1.336605484668214
1.307483451110185
1.434155234186622
1.446563968845582
1.279361947334954
1.504615477052324
1.310881508514087
1.312186682494685
1.243378668447694
1.250160652351135
1.286840404542155
1.36178806389216
1.283353806625297
1.355989052039033
1.28189223124841
1.127111168213613
1.482370538043797
1.206314035975333
1.038426620847316
1.276343486364437
1.201280270978352
1.389846931674453
1.382263357448377
1.356293401911558
1.347036516397975
1.293199103012941
1.471340322019974
1.343377783445878
1.219700030261471
1.361197211613361
1.36141681033258
1.269150033073484
1.353803912866386
1.450121481824411
1.25302823778132
1.372518367403882
1.203903815081026
1.385647864248569
1.19682805552642
1.18148385637754
1.403922976515575
1.309142647726085
1.222378164083208
1.294631729151899
1.441730289093608
1.340003202658312
1.408360163327782
1.250867286304895
1.234259017449518
1.397271997659581
1.290823172954428
1.229065148908644
1.254172329626023
1.383245135525271
1.200641341241007
1.284372648573466
1.189817685628266
1.337994021192597
1.469239447005376
1.448625315720331
1.397562826875418
1.367644017129417
1.434441464534699
1.311754954650709
1.222173594641392
1.379333916747915
1.421275831766574
1.363677383398056
1.256043164188192
1.323147920412043
1.218488781637346
1.516395144679326
1.306801711013177
1.313441990981864
1.253842519796128
1.366496786450204
1.27166324025363
1.315458129204615
1.324925516650771
1.298274216614758
1.237524498127611
1.488613032643677
1.241370797917673
1.376031026166532
1.219103455953425
1.18800099309229
1.303006128244454
1.178510163279929
1.257612885436501
1.216031937642591
1.322214364181157
1.593863844296482
1.359518037399479
1.295775000529781
1.195109332004253
1.346665631489192
1.347258706339186
1.449436919720359
1.288918722152411
1.407988692640035
1.413803773444379
1.391258389430527
1.408798983978813
1.344422163129394
1.288511298036843
1.310011349122702
1.39961538948896
1.447365085814007
1.357149563433474
1.413704048684162
1.314011393053853
1.541526257385478
1.322598765636009
1.341731070882848
1.388486148881196
1.169046538505564
1.360164738880048
1.414941529288966
1.374886549073004
1.390584018096342
1.238010001492057
1.305804367585756
1.264763896063211
1.274142881181646
1.411879676264844
1.273046764686658
1.118430664171263
1.306504768539954
1.299539732987119
1.25677404565748
1.277845661521603
1.156332942196069
1.344241342623402
1.022120145332674
1.460828389255142
1.458487014202875
1.396312842494719
1.568700860641044
1.566914170061055
1.190537657617078
1.284634546528517
1.399693144648384
1.376945007877938
1.186291844587839
1.237667992395258
1.309371914557776
1.527527849295717
1.287649196516862
1.326380015622604
1.41574677832131
1.25922895291513
1.218740504350909
1.611698137693889
1.496331799696247
1.519417320701681
1.330029764164705
1.453560083109495
1.193922499094607
1.352078570182105
1.384677854517745
1.411569209401477
1.319892562906348
1.282829479979323
1.410144443676357
1.491111984709541
1.311990011958711
1.422654836020817
1.314114704994442
1.350558095917601
1.496501899067036
1.236727857159974
1.363920324490479
1.33359060393788
1.160770046483268
1.371450673609162
1.173213869304481
1.293463186254323
1.392827492567243
1.230376469999626
1.226083438170297
1.294051522430229
1.529084178010497
1.382673469673049
1.324055310814782
1.548015947888906
1.214961242601362
1.244030301828325
1.345637286059967
1.325932911187708
1.290473845332421
1.278250575064451
1.541912241943453
1.393561826264378
1.400179469820485
1.384308380491903
1.3052515020287
1.350014387487653
1.478687135983682
1.313739258640026
1.653650718349718
1.204945516038957
1.289649406228781
1.294983567242576
1.362104004055882
1.474412905530254
1.404545929354459
1.269165177158627
1.378150480018356
1.269672407968597
1.269154697869258
1.39318236298884
1.437345173935551
1.338591430901873
1.617472006015765
1.378304387449762
1.346329420899145
1.308446005255849
1.467426984822924
1.329955282215945
1.360752606771758
1.223416435016142
1.304321682976154
1.455527856236706
1.529777028878756
1.291653032327893
1.365232571308308
1.267358801305919
1.561007055685811
1.379850612315831
1.472039652963987
1.830613807951938
1.401154486330629
1.405678908144264
1.283144410213297
1.301390215151082
1.380487711490539
1.370335906686239
1.387772294771
1.320081660560592
1.316344039147806
1.260503339890897
1.333462319367047
1.317249252596718
1.294758057114219
1.391552335215557
1.450029854874948
1.368967415308872
1.30927234455677
1.263585722348021
1.343762215135709
1.277428726170005
1.357477254470643
1.442476632216433
1.471201287885119
1.374084199391782
1.364414261477224
1.326464376653389
1.333002152839585
1.374757578180233
1.462746984234007
1.474278266648049
1.433355970592384
1.284122172164883
1.15013839852933
1.312314489622758
1.42175359064349
1.317624878859878
1.347331014207417
1.40490127348063
1.475113895928725
1.349461145882255
1.337353662708184
1.162294901049442
1.322945863977702
1.414952830430579
1.264097630912286
2.028373076812201
1.233394261524919
1.316660690055656
1.542443208745137
1.565646951419932
1.27272459541911
1.297722462438752
1.292279919123956
1.3176364105463
1.331924402842983
1.423719214588979
1.278646080078766
1.49565324607919
1.440476773057811
1.155188990903677
1.347980587772974
1.275947531645139
1.318011718848113
1.278097538136807
1.315284021700399
1.124463521436896
1.492958670524717
1.329651347138071
1.349446582393585
1.554314545566633
1.412762906846102
1.387836001437544
1.342681659788747
1.3991615924913
1.180409460281296
1.33863306724101
1.194571668109384
1.328303596911936
1.308189793771077
1.411540088001297
1.412421085766035
1.366153038823607
1.31440892900382
1.480048596339136
1.246308582836218
1.43629630309845
1.321969422590898
1.413328374373408
1.152236028896925
1.185536785580845
1.355503099858813
1.553233983487144
1.41152983811196
1.444972650146499
1.559900320714752
1.206474045730376
1.273675228178396
1.54832194756836
1.446372214412566
1.501000168986877
1.328285647648436
1.381556735515314
1.392390648124403
1.139860037321557
1.476341026122852
1.289516346303136
1.304056895810203
1.492202902308839
1.403756105651195
1.363174219669592
1.376538467810217
1.391236262987652
1.302591974422472
1.374896734372103
1.334867801570184
1.469464612693419
1.403255019869197
1.376252315863863
1.291912175357313
1.246256037792731
1.258480366134555
1.420586692541024
1.211827066081209
1.333364361952713
1.311060820160664
1.478924091602858
1.402236170626365
1.445639240818259
1.557255032048488
1.506972932740539
1.451085984629288
1.158480728713337
1.388851329812026
1.351508750309858
1.323797876309495
1.367554439395485
1.357692105521485
1.19947291527576
1.370501411324361
1.317663699249019
1.334967014958856
1.258648183284698
1.250269002003635
1.410318771020899
1.313952143498516
1.372140992791952
1.299203754277255
1.345082251843463
1.420417643785118
1.153439501911255
1.395127119250349
1.393695436343737
1.30654629363485
1.461527318765168
1.357400459362529
1.273106474305405
1.164034642887762
1.465811902771506
1.342714438411691
1.35765893780773
1.272200153478106
1.241558666726771
1.271071604645808
1.458838966154414
1.344035757476122
1.332657521119796
1.546926927841717
1.405676834162529
1.348809789643385
1.3637817804611
1.270017010592467
1.392339014920444
1.30379543519541
1.355747790659473
1.230781173178741
1.152345953292155
1.329535968001635
1.43298323272356
1.367785407617877
1.426796809873951
1.377518284870598
1.47451462525286
1.177058911568243
1.741634288307644
1.199321474911113
1.235674126162276
1.33240510459881
1.291483708183396
1.405075919541299
1.391632611302031
1.415072974776011
1.410330770155549
1.486776271239323
1.290167058396908
1.301788154893763
1.71956467457767
1.470675755066015
1.489568029238588
1.495648884261655
1.316652040939113
1.372259208511929
1.312054041328671
1.381028719600132
1.34747028943071
1.417210035414093
1.360248698540838
1.230868093276158
1.524341162712076
1.426882895188205
1.273092966220433
1.215944401302145
1.34335250149473
1.362412895077033
1.151345004910011
1.297667667593515
1.197250236087037
1.183438748797234
1.235869048027287
1.351738736150249
1.303574479903567
1.365047884724435
1.383784392096608
1.271326973933006
1.387051549130032
1.440161326192722
1.325549158131931
1.394508573034044
1.305806595358924
1.163074650200507
1.380171489842753
1.486568101016907
1.334283591795236
1.44656302213552
1.245673268963994
1.270656955739272
1.284794968901867
1.585862659335282
1.201894084570704
1.361834681012354
1.353868544278947
1.281137731975721
1.479199332525047
1.254118327778367
1.25456966923881
1.271045136597911
1.382397262799872
1.320788720355691
1.421039598076595
1.417244047976265
1.271740820040774
1.313738943935454
1.299320644292427
1.194183392561871
1.290585135496109
1.348331266289081
1.380685224098585
1.342348193250195
1.338763179439144
1.320874315693646
1.338888295056807
1.264917792359023
1.698392510031455
1.498118326943404
1.450645482540402
1.338730813474607
1.592757094076444
1.431292997284415
1.246688276046673
1.456431267894693
1.351061343063783
1.320549053990551
1.453460984982414
1.454196344723261
1.291103840682094
1.527584324447672
1.324098853051086
1.328219779069413
1.253464013612581
1.260555285510242
1.298926652590197
1.377471719983897
1.295284073829593
1.371390771606001
1.293753102806667
1.132122655021841
1.504166953069129
1.214734371044748
1.045300028936139
1.287946374489622
1.209477484524355
1.406917466604565
1.398929617838706
1.371709195826879
1.361998080024983
1.305582016755383
1.492554507699572
1.358164746533269
1.228716032920314
1.376851314084689
1.37716863863552
1.280416383485081
1.369097626883569
1.47024244041434
1.263547074602436
1.388726406193661
1.21221766981018
1.402510429471192
1.204828452348199
1.188811807240821
1.421693982011581
1.322284224023313
1.231514772643996
1.307085709851602
1.461423789635256
1.354625745711811
1.426357633979606
1.261294030526301
1.25899985528728
1.460039907557305
1.322269233157561
1.253188518324312
1.281249072403214
1.426215478376502
1.221525510812358
1.315045830623603
1.209462396238967
1.375240315734712
1.523529124359002
1.500148777545387
1.442376066622829
1.430323129719931
1.484076048980095
1.345749956101553
1.245513303482676
1.421809898997681
1.469154667607034
1.404153403555954
1.283340447571492
1.358545360760395
1.241405186488017
1.577102929108058
1.34018517873129
1.347646145188109
1.280875104581989
1.407330013243975
1.300812175822533
1.349909709299217
1.360546983718139
1.330626738826937
1.262638919027957
1.545524285646393
1.26694119352264
1.418065931489805
1.24210722397692
1.207457868045681
1.335936061732979
1.196903081672712
1.285094400446057
1.238661807460276
1.357491130560138
1.665489858723934
1.399452858289582
1.32782109228078
1.215369753722522
1.384998216749722
1.385673350793874
1.501105756233012
1.320142362338352
1.454149306948787
1.460734303019967
1.435263220935979
1.455073549701677
1.382468499667565
1.319676958131164
1.343800682227976
1.444694574388564
1.498722147967014
1.39677621900035
1.495276367301803
1.348285232408308
1.605737734424534
1.357929561071701
1.37944295560835
1.432134494670409
1.1863943512334
1.400192686784056
1.506818025915627
1.416791457580205
1.434504637303372
1.263186942395511
1.339053846208339
1.293075827594652
1.30358567651346
1.458553405643115
1.302345923880525
1.130293383208866
1.339868678336159
1.332048253443066
1.28415521842713
1.307734608110597
1.172275318918512
1.382267355381117
1.108208451757279
1.513979132418273
1.511305737727094
1.44096831714308
1.636743862656269
1.593395605614055
1.210275412278261
1.315339324843224
1.444777804525246
1.419109246585275
1.205549885667574
1.262807988005527
1.343082292739054
1.589789816062877
1.318709747700474
1.362179424870483
1.462924773542478
1.286897811190867
1.241682228950503
1.685893967749404
1.554285233803904
1.58054608847814
1.366236206417575
1.470392785045845
1.214044517574959
1.391095292336904
1.427838258221176
1.458166074764731
1.354896250972394
1.313307773461504
1.456579358192655
1.492660765057881
1.346017539266263
1.470736257367133
1.348385589916709
1.389367283932737
1.554487733491997
1.261749682676274
1.404403585018441
1.370280530933186
1.177202191350246
1.41291882857731
1.191017357542683
1.325239886764919
1.437023819767318
1.254663787153122
1.249876554823991
1.325856300999864
1.529348712910908
1.425573479342277
1.35956817710778
1.613138993320161
1.237472847001768
1.269904657926142
1.383839593631011
1.361691631264017
1.321879422011063
1.308187779816312
1.606182971021542
1.487329194696473
1.44525204780071
1.427408365497709
1.338441119068533
1.388769730046154
1.534245583584457
1.34798546252542
1.719448686364582
1.226308219732293
1.320949402137798
1.326939176439672
1.402387860924802
1.529398833713713
1.450266493011659
1.298014026105822
1.420460892905411
1.298581553551182
1.298005156906529
1.437432786370189
1.487370275456136
1.375908276614054
1.654270287387628
1.420645189321254
1.38461855603166
1.342044215594266
1.521472556321912
1.366202873963416
1.400856273410562
1.246902542809297
1.337405671051605
1.507967850555599
1.592351216785999
1.323203817179662
1.405903226245058
1.295989163906558
1.627954841705625
1.422382385042882
1.526706618780884
2.057530004476135
1.446442789538289
1.451553666128595
1.313666807823703
1.334122353010928
1.423113334442769
1.411640539167424
1.431329661490815
1.381196984902036
1.350901855109438
1.288325492768311
1.370144994732266
1.35191719158367
1.326683457406323
1.43558897417195
1.501738721795189
1.410117343124055
1.342962242326988
1.291772079792152
1.381729439697586
1.307247247206236
1.397162215731617
1.49318076019594
1.525752405566447
1.415880630344799
1.404980087545951
1.362278178030589
1.36962415244629
1.416606921697615
1.516155369276196
1.529224164522117
1.482853490483664
1.314763644861557
1.165403435880128
1.346383624140557
1.469720385944571
1.352353349080252
1.385744738921535
1.450646175273278
1.530192825281118
1.388136784983539
1.374511401543241
1.17889797154727
1.358318588815122
1.462036214075668
1.325061992741073
1.940206410759841
1.258030379414533
1.351260299309209
1.606736257592594
1.633255169254733
1.301999760390796
1.330011740048405
1.323907748032299
1.35235996519372
1.368416606852188
1.471942319779902
1.338610170225588
1.553523478334131
1.490913822365048
1.171011478140445
1.386463728352233
1.305587382888703
1.352777089057445
1.307999143544473
1.429234770983253
1.136970138338892
1.550460583347611
1.365860693244015
1.388123013344664
1.62031219271561
1.459556851127592
1.431395815822183
1.380514688683665
1.460739206502034
1.199015068591365
1.375957363874892
1.214770038760465
1.364349352239255
1.341751131137509
1.458172095384011
1.459165253683086
1.406948583890931
1.348735975713347
1.53578815766234
1.272442793805099
1.486182643702745
1.357228285558817
1.352259088608486
1.167734737009176
1.204716256919118
1.394948966249493
1.619099492683554
1.458163670190876
1.495996544881458
1.475523342944006
1.228017752396722
1.303061970582511
1.571599588203845
1.4975967546728
1.507465084553908
1.364325277468669
1.424308492711067
1.436537441290135
1.154024540384704
1.531612208895861
1.320807005759862
1.337113576604633
1.638998647980964
1.449394112079913
1.403582088731367
1.418658490425944
1.435235358516025
1.335469468086205
1.416803528763272
1.371726063747138
1.523781703725374
1.448818023072762
1.41833002183959
1.323478919679046
1.272396445605162
1.286062182812947
1.46839253779409
1.233982696364834
1.370036604696365
1.344974257380603
1.495929199481117
1.447656766669728
1.496760292277963
1.623670015466406
1.566394126171872
1.502947005840761
1.174662061149
1.432539758054496
1.390449509643405
1.22393207586123
1.408515514737389
1.397413791313165
1.220217938763265
1.41184286890329
1.352392603402899
1.371847288081502
1.286247466758998
1.276881657172016
1.456790847506285
1.348216087929489
1.413697175034179
1.33167006501898
1.38321415685051
1.468212471017681
1.169073907593125
1.439615737841422
1.438012339668879
1.339906008508996
1.514772720582935
1.397077751876132
1.302431702069513
1.201038707121473
1.519640868322004
1.380540614037234
1.3973785068901
1.301419404981989
1.267148298994022
1.300150775289957
1.511729911218153
1.382028958642514
1.36923007371087
1.611894250056294
1.451540142735763
1.38741027445537
1.404276300333671
1.298969103407773
1.436494324843981
1.336818937597241
1.395205473255247
1.255123575344913
1.167846090874574
1.365733241520193
1.482428472817023
1.408780319838111
1.475424098467706
1.419753016291651
1.529517997241478
1.195292885474685
1.786394817083727
1.220055393677492
1.260579797363342
1.36895873173107
1.345303254064752
1.450866717692701
1.435685120209866
1.462162157188089
1.456790819556912
1.543435476271006
1.321542822565976
1.334570136345838
1.764818449926401
1.52515404967111
1.546602077401565
1.553510676618559
1.351255343364661
1.413829966353714
1.346087119913856
1.423718517183595
1.385901057538669
1.464584416394285
1.400250147993265
1.255215858422011
1.586161202327522
1.475513094708279
1.302414464947643
1.238573148951736
1.381275620943185
1.402714770089343
1.166742378261817
1.329953677092895
1.21775362395979
1.227938171586425
1.260801638163115
1.390695380031022
1.336572835877453
1.405701198138332
1.426812796093682
1.300433927696165
1.430509168243092
1.490542118599548
1.361252439793653
1.438961839732736
1.305755160193296
1.179756465519028
1.422754276346112
1.543194938491945
1.371065524254154
1.497813336119765
1.271746013352582
1.299683867916728
1.315518287483024
1.656346922124072
1.222919142563694
1.472457351376837
1.393103420134184
1.311419064253866
1.534853780341997
1.281189641999191
1.281689711940006
1.300114136319929
1.425257355541806
1.355903328621853
1.468919824555108
1.464623724000727
1.300904187361199
1.347986159280898
1.331801571296319
1.253808937330952
1.322010594856547
1.386869312860128
1.423323272192031
1.380128555815462
1.376101636665669
1.355999436752962
1.376246279252342
1.293265186931442
1.827368302543739
1.556328614952791
1.502438057806621
1.376066703501999
1.585011200665992
1.480512745763723
1.272882575230253
1.509002850394763
1.389941152037781
1.355639255007577
1.505628539450164
1.479866600357428
1.322589132596924
1.58985295926926
1.359601499459468
1.37560334236595
1.280456189259566
1.288384479453887
1.331348179253448
1.41970481147727
1.327285191949385
1.412851223543435
1.325559911128457
1.145447023170447
1.563196465410194
1.237222660654605
1.069183314245571
1.319053999696604
1.231363828602998
1.452947376657079
1.443860008840368
1.413209024349965
1.402256739943545
1.338813206914574
1.549983213745779
1.397945756600096
1.252813401776602
1.419002826726264
1.426231144563673
1.310610347875833
1.410262401873033
1.524653790120467
1.291714373715491
1.432395209143556
1.234420863875818
1.447970146734346
1.226185560741509
1.208356298565587
1.469649378886782
1.357577736694872
1.255938029327373
1.340508728636987
1.514661059017081
1.393958383771914
1.47493025761452
1.289214565434557
1.27446703677346
1.505032320225923
1.341997138114479
1.268265818312027
1.298197107093091
1.453312432436537
1.234555186935924
1.334278652867611
1.221710815003303
1.398667913486118
1.55791969724792
1.532752836808543
1.470656857648289
1.476097127525667
1.515461652545761
1.367100048840399
1.260094309168893
1.448589785340179
1.499412514479689
1.42964875909506
1.300427399684237
1.380791671431272
1.255719287500916
1.615652058452065
1.361146445268921
1.369130546353513
1.297794806191817
1.43305416321418
1.31907606748341
1.371552245407688
1.382936355090866
1.350930082999752
1.278342709278528
1.581612194470569
1.282933871873432
1.444562413166961
1.256477613944191
1.219586508995669
1.35660680776674
1.208361228226248
1.302299080390538
1.252793147409804
1.379660473742733
1.711143459048876
1.42460247145112
1.347929478605428
1.228005854514274
1.409121163496355
1.409849183970998
1.533811572363611
1.33972550193831
1.483297240142007
1.490379793695289
1.463024463741853
1.484293926616634
1.406408498129579
1.339225096988136
1.365020313892281
1.473146447192852
1.531218898044408
1.421730527863409
1.555641237294747
1.369813957829757
1.646561893893402
1.38013577399527
1.403168088683211
1.459666248062236
1.1971950755682
1.425401098740111
1.578130124417332
1.443202957487406
1.462212466855808
1.278929621173221
1.359932299363387
1.310811511698209
1.322036320344828
1.488030188693792
1.32070655790131
1.137654937313346
1.360817002859329
1.352451069246042
1.301295808507646
1.326469754383615
1.182194743591136
1.406194049368555
1.198874246233107
1.547635427496775
1.5447495129677
1.469146459913437
1.680062442462988
1.616379178928847
1.222581288488742
1.334593293726734
1.473233724889271
1.445687780019142
1.21755549968382
1.27852774839178
1.364249714360955
1.629352050150837
1.338190763899697
1.384682792955356
1.492726685754639
1.304220818267029
1.256010812107785
1.733225855848932
1.591048648398471
1.619368301494177
1.38900413112835
1.489613123939457
1.22659230884207
1.415656588194895
1.45505611179811
1.487598490364405
1.376891667710279
1.332418361816275
1.485904279475604
1.502732492822115
1.367388199439338
1.501119975078538
1.369914513829074
1.413796886100301
1.591271509466384
1.277395563038212
1.429909204327824
1.393352874650722
1.187427655128893
1.439050791558274
1.202104824285608
1.345180164699008
1.464908325888021
1.269843896891434
1.264743290847767
1.345814222123198
1.540576148239744
1.452624617151822
1.381890947775533
1.654556772790626
1.251528884952521
1.286090262085656
1.40787992155361
1.384171214969568
1.341579798234852
1.32695372066831
1.647045292889169
1.559771945300172
1.473708045864528
1.454588395253017
1.35927914127311
1.413161923128734
1.569457082992754
1.369496032957437
1.781785428888675
1.239639923499168
1.340582732965418
1.346989644070502
1.427761019096928
1.564239775695802
1.479130601078115
1.316087599686244
1.447134595732477
1.316693226911684
1.316079066700981
1.46535143941497
1.51900691861715
1.399381580131762
1.695110634656131
1.447336247868873
1.408713518546252
1.363142772054821
1.555706373123676
1.388991455590314
1.42611343493556
1.261574468229837
1.35817588573197
1.541163336299004
1.632110909798625
1.342996239299832
1.431524163739775
1.313923969331357
1.670560217266921
1.449197174276566
1.561341272006705
2.244712585425584
1.475029686782719
1.480517986099979
1.332805730359391
1.354667261104072
1.449987808717787
1.437670185110073
1.458803162384439
1.427035010082359
1.372611742644603
1.30574713359426
1.393212982853928
1.373698738482563
1.346713611781694
1.463370092656052
1.534462565061235
1.436045859275002
1.364117551317064
1.309424461218422
1.40561838912241
1.325940622748572
1.422151382167566
1.525255479760707
1.560312712872977
1.442224638790415
1.430533761282137
1.384790296992156
1.392652450898359
1.44298801881475
1.549977149778013
1.564041053864302
1.514148913734632
1.333976776062973
1.17489727593737
1.367780523957174
1.500030802991967
1.374172908283231
1.409919186344051
1.479529278849077
1.565093251909352
1.412479285715613
1.397882945153628
1.189230696660264
1.380548825983307
1.491776890754034
1.371911304456142
1.912300650092438
1.2734316838658
1.37299705187937
1.647619230249434
1.676290480395616
1.320346855903228
1.350273302934353
1.34374861241422
1.374175516274833
1.391362121188706
1.502417631586829
1.384438478067224
1.590232037882277
1.522816371256535
1.18085432248229
1.410685885578601
1.324166116494512
1.374619694854851
1.326743025505728
1.519132785078368
1.144733317433428
1.586930918395024
1.388625314522859
1.412465958139829
1.662300765918455
1.489110930038949
1.458870873575032
1.404317092575353
1.52443921561387
1.210608086849715
1.399434968375457
1.227367468054815
1.387009953892537
1.362824062608983
1.487621856378474
1.488688227212072
1.432651677807629
1.370298608157455
1.571119026292293
1.288794156039096
1.517730808803891
1.379386911308806
1.335197326923287
1.177373285598633
1.216670174120532
1.419784763902193
1.661002681406718
1.487616032394103
1.528278773079145
1.43875529122055
1.241462459086287
1.321477201601384
1.593596797371464
1.530006508153782
1.519320462667434
1.386980829645593
1.451264285142449
1.464389677819301
1.162828358043103
1.566646177043646
1.340434405581399
1.357865690869481
1.762372000718339
1.478209653025565
1.429035730511987
1.445211195599711
1.462992726027543
1.356108290493922
1.443217563375804
1.394906823054442
1.558190372837997
1.477582902624713
1.444854144036185
1.343282146327947
1.28875001382188
1.303329750914757
1.498602522036142
1.247813965602852
1.393095926726773
1.366273059578901
1.512249822598724
1.476327303159156
1.529104091497639
1.665929237678904
1.604108810828578
1.535771978002302
1.184730130912082
1.460097717164559
1.414962071658368
1.189308438888657
1.434324780827314
1.422425634374063
1.233159942219561
1.437893559353911
1.374211101600063
1.395042498933743
1.303526768897816
1.293533900223387
1.486138258906798
1.369738175200747
1.439884709609519
1.352046143103278
1.407209099860895
1.498411052088416
1.178798624167385
1.46768816391014
1.465975192528181
1.360851004551626
1.548489122013898
1.422061402702614
1.320807248455889
1.229621171789615
1.553733488218301
1.404341440726151
1.422389854808592
1.319729284684738
1.283152608740384
1.318369761360694
1.545215549558885
1.405934329052912
1.392228227857907
1.653209240621548
1.480495950965488
1.411704930679638
1.429784614676907
1.317107046069393
1.464353936712491
1.357550313711381
1.420052065097328
1.270339272239064
1.177487554017019
1.388490672278684
1.513692525071729
1.43460891319824
1.506159661406019
1.446377314408849
1.564370155929016
1.206651561133459
1.823885369494715
1.232989726174174
1.27615299727489
1.391944171475579
1.385287715730658
1.479775256423949
1.463475417714602
1.491907715958639
1.486132768826913
1.579359677203269
1.34122637343151
1.355146151734199
1.808471818681469
1.55966706928845
1.582769454680128
1.590214260367774
1.372996457993251
1.44002679492715
1.367462330392562
1.450634040526344
1.41008609021181
1.49451178044706
1.425447338134989
1.270433715901736
1.625431748798713
1.506256963806638
1.32078857788779
1.252704060220251
1.405138690146397
1.428100107379817
1.176318138131691
1.350216785748737
1.230544568461734
1.262558702086668
1.276391910399121
1.415218638353077
1.357287107185757
1.431310974686475
1.453947329515008
1.318671833264133
1.457918912761229
1.52241102024239
1.383694466546643
1.467020535575908
1.31000552505028
1.190139481006183
1.449603345576516
1.579098931125619
1.394197419614434
1.530240086372175
1.288056713819293
1.31786962817753
1.334783987984127
1.701255096172833
1.236036771333253
1.557983296116907
1.417803677864989
1.330402613034541
1.570134403258278
1.298135177972444
1.298664579702906
1.318328385908506
1.452283035368412
1.37796794899474
1.499176127237192
1.494555065514384
1.319178455893702
1.369498780158987
1.35218594595175
1.30869741349998
1.341723082218006
1.411123036249472
1.450207847069564
1.403898263615081
1.399588529570897
1.378071618311878
1.399745884068832
1.311020470722228
1.92935751491077
1.593257692654748
1.535215442977849
1.39955214766039
1.589759969296441
1.511631450323122
1.289270701053139
1.542287620875755
1.414416508853756
1.377691898602184
1.538647924293101
1.500764942474551
1.342339792927383
1.629415775501502
1.381917283438054
1.413817140234066
1.297350980394468
1.305809920579538
1.351695781669929
1.44632861233386
1.347367354222546
1.438977757908992
1.345513980496092
1.153723027366715
1.60065652854595
1.251263536779063
1.088779257053273
1.338564055141529
1.245024528974749
1.482010226580568
1.472222855082653
1.439361656179795
1.427613772070627
1.359678974149215
1.586410351616393
1.422995965921932
1.267872281448522
1.445573608211387
1.46428660595014
1.329539064226319
1.43619903067185
1.559123766946254
1.309355864033727
1.459941347468192
1.248283409798014
1.47666602450755
1.239513278012009
1.220540198537871
1.49995521926789
1.379757753888905
1.271203171578095
1.361495819362219
1.548373884051578
1.418721894939192
1.505630492462493
1.306701265524166
1026
767
13
2
500
10
254
1026
1
262153
2
le
526
5000
1
1
1
1
1
1
1
1
1
1
1
1
1
1
1
1
1
1
1
1
1
1
1
1
1
1
1
1
1
1
1
1
1
1
1
1
1
1
1
1
1
1
1
0
1
1
1
1
1
1
1
1
1
1
1
1
1
1
1
1
1
1
1
1
1
1
1
1
1
1
1
1
1
1
1
1
1
1
1
1
1
1
1
1
1
1
1
1
1
0
1
1
1
1
1
1
1
1
1
1
1
1
1
1
0
1
1
1
1
1
1
1
1
1
1
1
1
1
1
1
1
1
1
1
1
1
1
1
1
1
1
1
1
1
1
1
1
1
1
1
1
1
1
1
1
1
1
1
1
1
1
1
1
1
1
1
1
1
1
1
1
1
1
1
1
1
1
1
1
1
1
1
1
1
1
1
1
1
1
0
1
1
1
1
1
1
1
1
1
1
1
1
1
1
1
1
1
1
1
1
1
1
1
1
1
1
1
1
1
1
1
1
1
1
1
1
1
1
1
1
1
1
1
1
1
1
1
1
1
1
1
1
0
1
1
1
1
1
1
1
1
1
1
1
1
1
1
1
1
1
1
1
0
1
1
1
1
1
1
1
1
1
1
1
1
1
1
1
1
1
1
1
1
1
1
1
1
1
1
1
1
1
1
1
1
1
1
1
1
1
1
1
1
1
1
1
1
1
1
1
1
1
1
1
1
1
1
1
1
1
1
1
1
1
1
1
1
1
1
1
1
1
1
1
1
1
1
1
1
1
1
1
1
1
1
1
1
1
1
1
1
1
1
1
1
1
1
1
1
1
1
1
1
1
1
1
1
1
1
1
1
1
1
1
1
1
1
1
1
1
1
1
1
1
1
1
1
1
1
1
1
1
1
1
1
1
1
1
1
1
1
1
1
1
1
1
1
1
1
1
1
1
1
1
1
1
1
1
1
1
1
1
1
1
1
1
1
1
1
0
1
1
1
1
1
1
1
1
1
1
1
1
1
1
1
1
1
1
1
1
1
1
1
1
1
1
1
1
1
1
1
1
1
1
1
1
1
1
1
1
1
1
1
1
1
1
1
1
1
1
1
1
1
1
1
1
1
1
1
1
1
1
1
1
1
1
1
1
1
1
1
1
1
1
1
1
1
1
1
1
1
1
1
1
1
1
1
1
1
1
1
1
1
1
1
1
1
1
1
1
1
1
1
1
1
1
1
1
1
1
1
1
1
1
1
1
1
1
1
1
1
1
1
0
1
1
1
1
1
1
1
1
1
1
1
1
1
1
1
1
1
1
1
0
1
1
1
1
1
1
1
1
1
1
1
1
1
1
1
1
1
1
1
1
1
1
1
1
1
0
1
1
1
1
1
1
1
1
1
1
1
1
1
1
0
1
1
1
1
1
1
1
1
1
1
1
1
1
1
1
1
1
1
1
1
1
1
1
1
1
1
1
1
1
1
1
0
1
1
1
1
1
1
0
1
1
1
1
1
1
1
1
1
1
1
1
1
1
1
1
1
1
1
1
1
1
1
1
1
1
1
1
1
1
1
1
1
1
1
0
1
1
1
1
1
1
1
1
1
1
1
1
1
1
1
1
1
1
1
1
1
1
1
1
1
1
1
1
1
1
1
1
1
1
1
1
1
1
1
1
1
1
1
1
1
1
1
1
1
1
1
0
0
1
1
1
1
1
1
1
1
1
1
1
1
1
1
1
1
1
1
1
0
1
1
1
1
1
1
1
1
1
1
1
1
1
1
1
1
1
1
1
1
1
0
1
1
1
1
1
1
1
1
1
1
1
1
1
1
1
1
1
1
1
1
1
1
1
1
1
1
1
1
1
1
1
1
1
1
1
1
0
1
1
1
1
1
1
1
1
1
1
1
1
1
1
1
1
1
1
1
1
1
1
1
1
1
1
1
1
1
1
1
1
1
1
1
1
1
0
1
1
1
1
1
1
1
1
1
1
1
1
1
1
1
1
0
1
1
1
1
1
1
1
1
1
1
1
0
1
1
1
1
1
1
1
1
1
1
1
0
1
1
1
1
1
1
1
1
1
1
1
1
1
1
1
1
1
1
1
1
1
1
1
1
1
1
1
1
0
1
1
1
1
1
1
1
1
1
1
1
1
1
1
1
1
1
1
1
1
1
1
1
1
1
1
1
1
1
1
1
1
1
1
1
1
1
1
1
1
1
1
1
1
1
1
1
1
1
1
1
1
1
1
1
1
1
1
1
1
1
1
1
1
1
1
1
1
1
1
1
1
1
1
1
1
1
1
1
1
1
1
1
1
1
1
1
1
1
1
1
1
1
1
1
1
1
1
1
1
1
1
1
0
1
1
1
1
1
1
1
1
1
1
1
1
1
1
1
1
1
1
1
0
1
1
1
1
1
1
1
1
1
1
1
1
1
1
1
1
1
1
1
0
1
1
1
1
1
1
1
1
1
1
1
1
1
1
1
1
1
1
1
1
1
1
1
1
1
0
1
1
1
1
1
1
1
1
0
1
1
1
1
1
0
0
0
1
1
1
1
1
1
1
1
1
1
1
1
1
1
0
1
1
1
1
1
1
1
1
1
1
1
1
1
1
0
1
1
1
1
1
1
0
1
1
1
1
1
1
1
1
1
1
1
1
1
1
1
1
1
1
1
1
1
1
1
1
1
1
1
1
1
1
1
0
1
1
1
0
1
1
1
1
1
1
1
1
1
1
1
1
1
1
1
1
1
1
1
1
1
1
1
1
1
1
1
1
1
1
1
1
1
1
1
1
1
1
1
1
1
1
1
1
1
1
1
1
1
1
1
0
0
1
1
1
1
1
1
1
1
1
1
1
1
1
1
1
1
1
1
1
0
1
1
1
1
1
1
1
1
1
1
1
1
1
1
1
1
1
1
1
1
1
0
1
1
1
1
1
1
1
1
1
1
1
1
1
1
1
1
1
1
1
1
1
1
1
1
1
1
1
1
1
1
1
1
1
1
1
1
0
0
1
1
1
1
1
1
1
1
1
1
1
1
1
1
1
1
1
1
1
1
1
1
1
1
1
1
1
1
1
1
1
1
1
1
1
1
0
1
1
1
1
1
1
1
1
1
1
1
1
1
1
1
1
0
1
1
1
1
1
1
1
1
1
1
1
0
1
1
1
1
1
1
1
1
1
1
1
0
1
1
1
1
1
1
1
1
1
1
1
1
1
1
1
1
1
1
1
1
1
1
1
1
1
1
1
1
0
1
1
1
1
1
1
1
1
1
1
1
1
1
1
1
1
1
1
1
1
1
1
1
1
1
0
1
1
1
1
1
1
1
1
1
1
1
0
1
1
1
1
1
1
1
1
1
1
0
1
1
1
1
1
1
1
1
1
1
1
1
1
1
1
1
1
1
1
1
1
1
1
1
1
1
1
1
1
1
1
1
1
1
1
1
1
1
1
1
1
1
1
1
1
1
1
1
1
1
1
1
1
1
0
1
1
1
1
1
1
1
1
1
1
1
1
1
1
1
1
1
1
1
0
1
1
1
1
1
1
1
1
1
1
1
1
1
1
1
1
1
1
1
0
1
1
1
1
1
1
1
1
1
1
1
1
1
1
1
1
1
1
1
1
1
1
1
1
1
0
1
1
1
1
1
1
1
1
0
1
1
1
1
1
0
1
0
1
1
1
1
1
1
1
1
1
1
1
1
1
1
1
1
1
1
1
1
1
1
1
1
1
1
1
1
1
0
1
1
1
1
1
1
0
1
1
1
1
1
1
1
1
1
1
1
1
1
1
1
1
1
1
1
1
1
1
1
1
1
1
1
1
1
1
1
0
1
1
1
0
1
1
1
1
1
1
1
1
1
1
1
1
1
1
1
1
1
1
1
1
1
1
1
1
1
1
1
1
1
1
1
1
1
1
1
1
1
1
1
1
1
1
1
1
1
1
1
1
1
1
1
0
0
1
1
1
1
1
1
1
1
1
1
1
1
1
1
1
1
1
1
1
0
1
1
1
1
1
1
1
1
1
1
1
1
1
1
1
1
1
1
1
1
1
0
1
1
1
1
1
1
1
1
1
1
1
1
1
1
1
1
1
1
1
1
1
1
1
1
1
1
1
1
1
1
1
1
1
1
1
1
0
1
1
1
1
1
1
1
1
1
1
1
1
1
1
1
1
1
1
1
1
1
1
1
1
1
1
1
1
1
1
1
1
1
1
1
1
1
0
1
1
1
1
1
1
1
1
1
1
1
1
1
1
1
1
0
1
1
1
1
1
1
1
1
1
1
1
0
1
1
1
1
1
1
1
1
1
1
1
0
1
1
1
1
1
1
1
1
1
1
1
1
1
1
1
1
1
1
1
1
1
1
1
1
1
1
1
1
0
1
1
1
1
1
1
1
1
1
1
1
1
1
1
1
1
1
1
1
1
1
1
1
1
1
1
1
1
1
1
1
1
1
1
1
1
1
0
1
1
1
1
1
1
1
1
1
1
0
1
1
1
1
1
1
1
1
1
1
1
1
1
1
1
1
1
1
1
1
1
1
1
1
1
1
1
1
1
1
1
1
1
1
1
1
1
1
1
1
1
1
1
1
1
1
1
1
1
1
1
1
1
1
0
1
1
1
1
1
1
1
1
1
1
1
1
1
1
1
1
1
1
1
0
1
1
1
1
1
1
1
1
1
1
1
1
1
1
1
1
1
1
1
0
1
1
1
1
1
1
1
1
1
1
1
1
1
1
1
1
1
1
1
1
1
1
1
1
1
0
1
1
1
1
1
1
1
1
0
1
1
1
1
1
0
0
0
1
1
1
1
1
1
1
1
1
1
1
1
1
1
0
1
1
1
1
1
1
1
1
1
1
1
1
1
1
0
1
1
1
1
1
1
0
1
1
1
1
1
1
1
1
1
1
1
1
1
1
1
1
1
1
1
1
1
1
1
1
1
1
1
1
1
1
1
0
1
1
1
0
1
1
1
1
1
1
1
1
1
1
1
1
1
1
1
1
1
1
1
1
1
1
1
1
1
1
1
1
1
1
1
1
1
1
1
1
1
1
1
1
1
1
1
1
1
1
1
1
0
1
1
0
0
1
1
1
1
1
1
1
1
1
1
1
1
1
1
1
1
1
1
1
0
1
1
1
1
1
1
1
1
1
1
1
1
1
1
1
1
1
1
1
1
1
0
1
1
1
1
1
1
1
1
1
1
1
1
1
1
1
1
1
1
1
1
1
1
1
1
1
1
1
1
1
1
1
1
1
1
1
1
0
0
1
1
1
1
1
1
1
1
1
1
1
1
1
1
1
1
1
1
1
1
1
1
1
1
1
1
1
1
1
1
1
1
1
1
1
1
0
1
1
1
1
1
1
1
1
1
1
1
1
1
1
1
1
0
1
1
1
1
1
1
1
1
1
1
1
1
1
1
1
1
1
1
1
1
1
1
1
0
1
1
1
1
1
1
1
1
1
1
1
1
1
1
1
1
1
1
1
1
1
1
1
1
1
1
1
1
0
1
1
1
1
1
1
1
1
1
1
1
1
1
1
1
1
1
1
1
1
1
1
1
1
1
0
1
1
1
1
1
1
1
1
1
1
1
0
1
1
1
1
1
1
1
1
1
1
0
1
1
1
1
1
1
1
1
1
1
1
1
1
1
1
1
1
1
1
1
1
1
1
1
1
1
1
1
1
1
1
1
1
1
1
1
1
1
1
1
1
1
1
1
1
1
1
1
1
1
1
1
1
1
0
1
1
1
1
1
1
1
1
1
1
1
1
1
1
1
1
1
1
1
0
1
1
1
1
1
1
1
1
1
1
1
1
1
1
1
1
1
1
1
0
1
1
1
1
1
1
1
1
1
1
1
1
1
1
1
1
1
1
1
1
1
1
1
1
1
0
1
1
1
1
1
1
1
1
0
1
1
1
1
1
0
1
0
1
1
1
1
1
1
1
1
1
1
1
1
1
1
1
1
1
1
1
1
1
1
1
1
1
1
1
1
1
0
1
1
1
1
1
1
0
1
1
1
1
1
1
1
1
1
1
1
1
1
1
1
1
1
1
1
1
1
1
1
1
1
1
1
1
1
1
1
0
1
1
1
0
1
1
1
1
1
1
1
1
1
1
1
1
1
1
1
1
1
1
1
1
1
1
1
1
1
1
1
1
1
1
1
1
1
1
1
1
1
1
1
1
1
1
1
1
1
1
1
1
0
1
1
0
0
1
1
1
1
1
1
1
1
1
1
1
1
1
1
1
1
1
1
1
0
1
1
1
1
1
1
1
1
1
1
1
1
1
1
1
1
1
1
1
1
1
0
1
1
1
1
1
1
1
1
1
1
1
1
1
1
1
1
1
1
1
1
1
1
1
1
1
1
1
1
1
1
1
1
1
1
1
1
0
1
1
1
1
1
1
1
1
1
1
1
1
1
1
1
1
1
1
1
1
1
1
1
1
1
1
1
1
1
1
1
1
1
1
1
1
1
0
1
1
1
1
1
1
1
1
1
1
1
1
1
1
1
1
0
1
1
1
1
1
1
1
1
1
1
1
1
1
1
1
1
1
1
1
1
1
1
1
0
1
1
1
1
1
1
1
1
1
1
1
1
1
1
1
1
1
1
1
1
1
1
1
1
1
1
1
1
0
1
1
1
1
1
1
1
1
1
1
1
1
1
1
1
1
1
1
1
1
1
1
1
1
1
1
1
1
1
1
1
1
1
1
1
1
1
0
1
1
1
1
1
1
1
1
1
1
1
1
1
1
1
1
1
1
1
1
1
1
1
1
1
1
1
1
1
1
1
1
1
1
1
1
1
1
1
1
1
1
1
1
1
1
1
1
1
1
1
1
1
1
1
1
1
1
1
1
1
1
1
1
1
0
1
1
1
1
1
1
1
1
1
1
1
1
1
1
1
1
1
1
1
0
1
1
1
1
1
1
1
1
1
1
1
1
1
1
1
1
1
1
1
0
1
1
1
1
1
1
1
1
1
1
1
1
1
1
1
1
1
1
1
1
1
1
1
1
1
0
1
1
1
1
1
1
1
1
0
1
1
1
1
1
0
1
0
1
1
1
1
1
1
1
1
1
1
1
1
1
1
1
1
1
1
1
1
1
1
1
1
1
1
1
1
1
0
1
1
1
1
1
1
0
1
1
1
1
1
1
1
1
1
1
1
1
1
1
1
1
1
1
1
1
1
1
1
1
1
1
1
1
1
1
1
0
1
1
1
0
1
1
1
1
1
1
1
1
1
1
1
1
1
1
1
1
1
1
1
1
1
1
1
1
1
1
1
1
1
1
1
1
1
1
1
1
1
1
1
1
1
1
1
1
1
1
1
1
0
1
1
0
0
1
1
1
1
1
1
1
1
1
1
1
1
1
1
1
1
1
1
1
0
1
1
1
1
1
1
1
1
1
1
1
1
1
1
1
1
1
1
1
1
1
0
1
1
1
1
1
1
1
1
1
1
1
1
1
1
1
1
1
1
1
1
1
1
1
1
1
1
1
1
1
1
1
1
1
1
1
1
0
1
1
1
1
1
1
1
1
1
1
1
1
1
1
1
1
1
1
1
1
1
1
1
1
1
1
1
1
1
1
1
1
1
1
1
1
1
0
1
1
1
1
1
1
1
1
1
1
1
1
1
1
1
1
0
1
1
1
1
1
1
1
1
1
1
1
1
1
1
1
1
1
1
1
1
1
1
1
0
1
1
1
1
1
1
1
1
1
1
1
1
1
1
1
1
1
1
1
1
1
1
1
1
1
1
1
1
0
1
1
1
1
1
1
1
1
1
1
1
1
1
1
1
1
1
1
1
1
1
1
1
1
1
1
1
1
1
1
1
1
1
1
1
1
1
0
1
1
1
1
1
1
1
1
1
1
0
1
1
1
1
1
1
1
1
1
1
1
1
1
1
1
1
1
1
1
1
1
1
1
1
1
1
1
1
1
1
1
1
1
1
1
1
1
1
1
1
1
1
1
1
1
1
1
1
1
1
1
1
1
1
1
1
1
1
1
1
1
1
1
1
1
1
1
1
1
1
1
1
1
1
0
1
1
1
1
1
1
1
1
1
1
1
1
1
1
1
1
1
1
1
0
1
1
1
1
1
1
1
1
1
1
1
1
1
1
1
1
1
1
1
1
1
1
1
1
1
0
1
1
1
1
1
1
1
1
1
1
1
1
1
1
0
1
1
1
1
1
1
1
1
1
1
1
1
1
1
1
1
1
1
1
1
1
1
1
1
1
1
1
1
1
1
1
0
1
1
1
1
1
1
0
1
1
1
1
1
1
1
1
1
1
1
1
1
1
1
1
1
1
1
1
1
1
1
1
1
1
1
1
1
1
1
0
1
1
1
0
1
1
1
1
1
1
1
1
1
1
1
1
1
1
1
1
1
1
1
1
1
1
1
1
1
1
1
1
1
1
1
1
1
1
1
1
1
1
1
1
1
1
1
1
1
1
1
1
1
1
1
0
0
1
1
1
1
1
1
1
1
1
1
1
1
1
1
1
1
1
1
1
0
1
1
1
1
1
1
1
1
1
1
1
1
1
1
1
1
1
1
1
1
1
0
1
1
1
1
1
1
1
1
1
1
1
1
1
1
1
1
1
1
1
1
1
1
1
1
1
1
1
1
1
1
1
1
1
1
1
1
0
1
1
1
1
1
1
1
1
1
1
1
1
1
1
1
1
1
1
1
1
1
1
1
1
1
1
1
1
1
1
1
1
1
1
1
1
1
0
1
1
1
1
1
1
1
1
1
1
1
1
1
1
1
1
0
1
1
1
1
1
1
1
1
1
1
1
1
1
1
1
1
1
1
1
1
1
1
1
0
1
1
1
1
1
1
1
1
1
1
1
1
1
1
1
1
1
1
1
1
1
1
1
1
1
1
1
1
0
1
1
1
1
1
1
1
1
1
1
1
1
1
1
1
1
1
1
1
1
1
1
1
1
1
1
1
1
1
1
1
1
1
1
1
1
1
0
1
1
1
1
1
1
1
1
1
1
1
1
1
1
1
1
1
1
1
1
1
1
1
1
1
1
1
1
1
1
1
1
1
1
1
1
1
1
1
1
1
1
1
1
1
1
1
1
1
1
1
1
1
1
1
1
1
1
1
1
1
1
1
1
1
1
1
1
1
1
1
1
1
1
1
1
1
1
1
1
1
1
1
1
1
0
1
1
1
1
1
1
1
1
1
1
1
1
1
1
1
1
1
1
1
0
1
1
1
1
1
1
1
1
1
1
1
1
1
1
1
1
1
1
1
1
1
1
1
1
1
0
1
1
1
1
1
1
1
1
1
1
1
1
1
1
0
1
1
1
1
1
1
1
1
1
1
1
1
1
1
1
1
1
1
1
1
1
1
1
1
1
1
1
1
1
1
1
0
1
1
1
1
1
1
0
1
1
1
1
1
1
1
1
1
1
1
1
1
1
1
1
1
1
1
1
1
1
1
1
1
1
1
1
1
1
1
1
1
1
1
0
1
1
1
1
1
1
1
1
1
1
1
1
1
1
1
1
1
1
1
1
1
1
1
1
1
1
1
1
1
1
1
1
1
1
1
1
1
1
1
1
1
1
1
1
1
1
1
1
1
1
1
0
0
1
1
1
1
1
1
1
1
1
1
1
1
1
1
1
1
1
1
1
0
1
1
1
1
1
1
1
1
1
1
1
1
1
1
1
1
1
1
1
1
1
0
1
1
1
1
1
1
1
1
1
1
1
1
1
1
1
1
1
1
1
1
1
1
1
1
1
1
1
1
1
1
1
1
1
1
1
1
0
1
1
1
1
1
1
1
1
1
1
1
1
1
1
1
1
1
1
1
1
1
1
1
1
1
1
1
1
1
1
1
1
1
1
1
1
1
0
1
1
1
1
1
1
1
1
1
1
1
1
1
1
1
1
0
1
1
1
1
1
1
1
1
1
1
1
1
1
1
1
1
1
1
1
1
1
1
1
1
1
1
1
1
1
1
1
1
1
1
1
1
1
1
1
1
1
1
1
1
1
1
1
1
1
1
1
1
0
1
1
1
1
1
1
1
1
1
1
1
1
1
1
1
1
1
1
1
1
1
1
1
1
1
1
1
1
1
1
1
1
1
1
1
1
1
1
1
1
1
1
1
1
1
1
1
1
1
1
1
1
1
1
1
1
1
1
1
1
1
1
1
1
1
1
1
1
1
1
1
1
1
1
1
1
1
1
1
1
1
1
1
1
1
1
1
1
1
1
1
1
1
1
1
1
1
1
1
1
1
1
1
1
1
1
1
1
1
1
1
1
1
1
1
1
1
1
1
1
1
1
1
0
1
1
1
1
1
1
1
1
1
1
1
1
1
1
1
1
1
1
1
0
1
1
1
1
1
1
1
1
1
1
1
1
1
1
1
1
1
1
1
1
1
1
1
1
1
0
1
1
1
1
1
1
1
1
1
1
1
1
1
1
0
1
1
1
1
1
1
1
1
1
1
1
1
1
1
1
1
1
1
1
1
1
1
1
1
1
1
1
1
1
1
1
0
1
1
1
1
1
1
0
1
1
1
1
1
1
1
1
1
1
1
1
1
1
1
1
1
1
1
1
1
1
1
1
1
1
1
1
1
1
1
1
1
1
1
0
1
1
1
1
1
1
1
1
1
1
1
1
1
1
1
1
1
1
1
1
1
1
1
1
1
1
1
1
1
1
1
1
1
1
1
1
1
1
1
1
1
1
1
1
1
1
1
1
1
1
1
0
0
1
1
1
1
1
1
1
1
1
1
1
1
1
1
1
1
1
1
1
0
1
1
1
1
1
1
1
1
1
1
1
1
1
1
1
1
1
1
1
1
1
0
1
1
1
1
1
1
1
1
1
1
1
1
1
1
1
1
1
1
1
1
1
1
1
1
1
1
1
1
1
1
1
1
1
1
1
1
0
1
1
1
1
1
1
1
1
1
1
1
1
1
1
1
1
1
1
1
1
1
1
1
1
1
1
1
1
1
1
1
1
1
1
1
1
1
0
1
1
1
1
1
1
1
1
1
1
1
1
1
1
1
1
0
1
1
1
1
1
1
1
1
1
1
1
1
1
1
1
1
1
1
1
1
1
1
1
1
1
1
1
1
1
1
1
1
1
1
1
1
1
1
1
1
1
1
1
1
1
1
1
1
1
1
1
1
0
1
1
1
1
1
1
1
1
1
1
1
1
1
1
1
1
1
1
1
1
1
1
1
1
1
1
1
1
1
1
1
1
1
1
1
1
1
1
1
1
1
1
1
1
1
1
1
1
1
1
1
1
1
1
1
1
1
1
1
1
1
1
1
1
1
1
1
1
1
1
1
1
1
1
1
1
1
1
1
1
1026
767
13
2
500
10
254
1026
1
262153
2
he
526
5000
1
1
1
1
1
1
1
1
1
1
1
1
1
1
1
1
1
1
1
1
1
1
1
1
1
1
1
1
1
1
1
1
1
1
1
1
1
1
1
0
1
1
1
1
1
1
1
1
1
1
1
1
1
1
1
1
1
1
1
1
1
1
1
1
1
1
1
0
1
1
1
1
1
1
1
1
1
1
0
1
1
1
1
0
1
0
1
1
1
1
1
1
1
1
1
1
1
1
1
1
1
1
1
1
1
1
1
1
1
1
1
1
1
1
1
1
1
1
1
1
1
1
1
1
1
0
1
0
1
1
1
1
1
1
1
1
1
1
1
1
1
1
1
1
1
1
1
1
1
1
1
1
1
1
1
1
1
1
1
1
1
1
1
1
1
1
1
1
1
1
1
1
1
1
1
1
1
1
1
1
1
1
1
1
1
1
1
1
1
1
1
1
1
1
1
1
1
1
1
1
1
1
1
1
1
1
1
1
1
1
1
1
1
1
1
0
1
1
1
1
1
1
1
1
0
1
1
1
1
1
1
1
1
1
1
1
1
1
1
1
1
1
0
1
1
1
1
1
0
1
1
1
1
1
1
1
1
0
1
1
1
1
1
1
1
1
1
1
1
1
1
0
1
1
1
1
1
1
1
1
1
1
1
1
1
1
0
1
1
1
1
1
1
1
1
1
1
1
1
1
1
1
1
1
1
1
1
1
1
1
1
1
1
1
0
1
1
1
1
1
1
1
1
1
1
1
1
1
1
1
1
1
0
1
1
1
1
1
1
1
1
1
1
1
1
1
1
1
1
1
1
1
1
1
1
1
1
1
0
1
1
1
1
1
1
0
1
1
1
1
1
1
1
1
1
1
1
1
1
1
1
1
1
1
1
1
1
1
1
1
1
1
1
1
1
1
0
1
1
1
1
1
1
1
1
1
1
1
1
1
1
0
1
1
1
1
1
1
1
1
1
1
1
1
1
1
1
1
1
1
1
1
1
1
1
0
1
1
1
1
1
1
1
1
1
1
1
1
1
1
1
1
1
1
1
1
1
1
1
1
1
1
1
1
1
1
1
0
1
1
0
1
1
1
1
1
1
1
1
1
1
1
1
1
1
1
1
1
1
1
1
1
1
1
1
1
1
1
1
1
1
1
1
1
1
1
1
1
1
1
1
1
1
1
1
1
1
1
1
1
1
1
1
1
1
1
1
1
1
1
1
1
1
1
1
1
1
1
1
1
1
1
1
1
1
1
1
1
1
1
1
1
1
1
1
1
1
1
1
1
1
1
1
1
1
1
1
1
1
1
1
1
1
1
1
1
1
1
0
1
1
1
1
0
1
0
1
1
1
1
1
1
1
1
1
1
1
1
1
1
1
1
1
1
1
1
1
1
1
1
1
1
1
1
1
1
1
1
1
1
1
1
1
1
1
0
1
1
1
1
1
1
1
1
1
1
1
1
1
1
1
1
1
1
1
1
1
1
1
1
1
1
1
1
1
1
1
1
1
1
1
1
1
1
1
1
1
1
1
1
1
1
1
1
1
1
1
1
1
1
1
1
1
1
1
1
1
1
1
1
1
1
1
1
1
1
1
1
1
1
1
1
1
1
1
1
1
1
1
1
1
1
1
1
1
0
1
1
1
1
1
1
1
1
0
1
1
1
1
1
1
1
1
1
1
1
1
1
1
1
1
1
0
1
1
1
1
1
0
1
1
1
1
1
1
1
1
1
1
1
1
1
1
1
1
1
1
1
1
1
1
0
1
1
1
1
1
1
1
1
1
1
1
1
1
1
0
1
1
1
1
1
1
1
1
1
1
1
1
1
1
1
1
1
1
1
1
1
1
1
1
1
1
1
0
1
1
1
1
1
1
1
1
1
1
1
1
1
1
1
1
1
0
1
1
1
1
1
1
0
1
1
1
1
1
1
1
1
1
1
1
1
1
1
1
1
1
1
0
1
1
1
1
1
1
1
1
1
1
1
1
1
1
1
1
1
1
1
1
1
1
1
1
1
1
1
1
1
1
1
1
1
1
1
1
1
0
1
1
1
1
1
1
1
1
1
1
1
1
1
1
0
1
1
1
1
1
1
1
1
1
1
1
1
1
1
1
1
1
1
1
1
1
1
1
0
1
1
1
1
1
1
1
1
1
1
1
1
1
1
1
1
1
1
1
1
1
1
1
1
1
1
1
1
1
1
1
0
1
1
0
1
1
1
1
1
1
1
1
1
1
1
1
1
1
1
1
1
1
1
1
1
1
1
1
1
1
1
1
1
1
1
1
1
1
1
1
1
1
1
1
1
1
1
1
1
1
1
1
1
1
1
1
1
1
1
1
1
1
1
1
1
1
1
1
1
1
1
1
1
1
1
1
1
1
1
1
1
1
1
1
1
1
1
1
1
1
1
1
1
1
1
1
1
1
1
1
1
1
1
1
1
1
1
1
1
1
1
0
1
1
1
1
1
1
0
1
1
1
1
1
1
1
1
1
1
1
1
1
1
1
1
1
1
1
1
1
1
1
1
1
1
1
1
1
1
1
1
1
1
1
1
1
1
1
1
1
1
1
1
1
1
1
1
1
1
1
1
1
1
1
1
1
1
1
1
1
1
1
1
1
1
1
1
1
1
1
1
1
1
1
1
1
1
1
1
1
1
1
1
1
1
1
1
1
1
1
1
1
1
1
1
1
1
1
1
1
1
1
1
1
1
1
1
1
1
1
1
1
1
1
1
1
1
1
1
1
1
1
1
1
1
1
1
1
1
1
1
1
1
1
1
1
1
1
1
1
1
1
1
1
1
1
1
1
1
1
1
1
1
1
1
1
1
1
1
1
1
0
1
1
1
1
1
1
1
1
1
1
1
1
1
1
1
1
1
1
1
1
1
1
1
1
1
1
1
1
1
1
1
1
1
1
1
1
1
1
1
1
1
1
1
1
1
1
1
1
1
1
1
1
1
1
1
1
1
1
1
1
1
1
1
1
1
1
1
1
1
1
1
1
1
1
1
1
1
1
1
1
1
1
1
1
1
1
1
1
1
1
1
1
1
1
1
1
1
1
1
1
1
1
1
1
1
1
1
1
1
1
1
1
1
1
1
1
1
1
1
1
1
1
1
1
1
1
1
1
1
1
1
1
1
1
1
1
1
1
1
1
1
1
1
1
1
1
1
1
1
1
1
1
1
1
1
1
1
1
1
1
1
1
1
1
1
1
1
1
1
1
1
1
1
1
1
1
1
1
1
1
1
1
1
1
1
1
0
1
1
1
1
1
1
1
1
1
1
1
1
1
1
1
1
1
1
1
1
1
1
1
1
1
1
1
1
1
1
1
0
1
1
0
1
1
1
1
1
1
1
1
1
1
1
1
1
1
1
1
1
1
1
1
1
1
1
1
1
1
1
1
1
1
1
1
1
1
1
1
1
1
1
1
1
1
1
1
1
1
1
1
1
1
1
1
1
1
1
1
1
1
1
1
1
1
1
1
1
1
1
1
1
1
1
1
1
1
1
1
1
1
1
1
1
1
1
1
1
1
1
1
1
1
1
1
1
1
1
1
1
1
1
1
1
1
1
1
1
1
1
0
1
1
1
1
1
1
0
1
1
1
1
1
1
1
1
1
1
1
1
1
1
1
1
1
1
1
1
1
1
1
1
1
1
1
1
1
1
1
1
1
1
1
1
1
1
1
1
1
1
1
1
1
1
1
1
1
1
1
1
1
1
1
1
1
1
1
1
1
1
1
1
1
1
1
1
1
1
1
1
1
1
1
1
1
1
1
1
1
1
1
1
1
1
1
1
1
1
1
1
1
1
1
1
1
1
1
1
1
1
1
1
1
1
1
1
1
1
1
1
1
1
1
1
1
1
1
1
1
1
1
1
1
1
1
1
1
1
1
1
1
1
1
1
1
1
1
1
1
1
1
1
1
1
1
1
1
1
1
1
1
1
1
1
1
1
1
1
1
1
0
1
1
1
1
1
1
1
1
1
1
1
1
1
1
1
1
1
1
1
1
1
1
1
1
1
1
1
1
1
1
1
1
1
1
1
1
1
0
1
1
1
1
1
1
1
1
1
1
1
1
1
1
1
1
1
1
1
1
1
1
1
1
1
1
1
1
1
1
1
1
1
1
1
1
1
1
1
1
1
1
1
1
1
1
1
1
1
1
1
1
1
1
1
1
1
1
1
1
1
1
1
1
1
1
1
1
1
1
1
1
1
1
1
1
1
1
1
1
1
1
1
1
1
1
1
1
1
1
1
1
1
1
1
1
1
1
1
1
1
1
1
1
1
1
1
1
1
1
1
1
1
1
1
1
1
1
1
1
1
1
1
1
1
1
1
1
1
1
1
1
1
1
1
1
1
1
1
1
1
1
1
1
1
1
1
1
0
1
1
1
1
1
1
1
1
1
1
1
1
1
1
1
1
1
1
1
1
1
1
1
1
1
1
1
1
1
1
1
0
1
1
0
1
1
1
1
1
1
1
1
1
1
1
1
1
1
1
1
1
1
1
1
1
1
1
1
1
1
1
1
1
1
1
1
1
1
1
1
1
1
1
1
1
1
1
1
1
1
1
1
1
1
1
1
1
1
1
1
1
1
1
1
1
1
1
1
1
1
1
1
1
1
1
1
1
1
1
1
1
1
1
1
1
1
1
1
1
1
1
1
1
1
1
1
1
1
1
1
1
1
1
1
1
1
1
1
1
1
1
0
1
1
1
1
1
1
0
1
1
1
1
1
1
1
1
1
1
1
1
1
1
1
1
1
1
1
1
1
1
1
1
1
1
1
1
1
1
1
1
1
1
1
1
1
1
1
1
1
1
1
1
1
1
1
1
1
1
1
1
1
1
1
1
1
1
1
1
1
1
1
1
1
1
1
1
1
1
1
1
1
1
1
1
1
1
1
1
1
1
1
1
1
1
1
1
1
1
1
1
1
1
1
1
1
1
1
1
1
1
1
1
1
1
1
1
1
1
1
1
1
1
1
1
1
1
1
1
1
1
1
1
1
1
1
1
1
1
1
1
1
1
1
1
1
1
1
1
1
1
1
1
1
1
1
1
1
1
1
1
1
1
1
1
1
1
1
1
1
1
0
1
1
1
1
1
1
1
1
1
1
1
1
1
1
1
1
1
1
1
1
1
1
1
1
1
1
1
1
1
1
1
1
1
1
1
1
1
1
1
1
1
1
1
1
1
1
1
1
1
1
1
1
1
1
1
1
1
1
1
1
1
1
1
1
1
1
1
1
1
1
1
1
1
1
1
1
1
1
1
1
1
1
1
1
1
1
1
1
1
1
1
1
1
1
1
1
1
1
1
1
1
1
1
1
1
1
1
1
1
1
1
1
1
1
1
1
1
1
1
1
1
1
1
1
1
1
1
1
1
1
1
1
1
1
1
1
1
1
1
1
1
1
1
1
1
1
1
1
1
1
1
1
1
1
1
1
1
1
1
1
1
1
1
1
1
1
1
1
1
1
1
1
1
1
1
1
1
1
1
1
1
1
1
1
1
1
1
1
1
1
1
1
1
1
1
1
1
1
1
1
1
1
1
1
1
1
1
1
1
1
1
1
1
1
1
1
1
1
0
1
1
0
1
1
1
1
1
1
1
1
1
1
1
1
1
1
1
1
1
1
1
1
1
1
1
1
1
1
1
1
1
1
1
1
1
1
1
1
1
1
1
1
1
1
1
1
1
1
1
1
1
1
1
1
1
1
1
1
1
1
1
1
1
1
1
1
1
1
1
1
1
1
1
1
1
1
1
1
1
1
1
1
1
1
1
1
1
1
1
1
1
1
1
1
1
1
1
1
1
1
1
1
1
1
1
1
1
1
1
0
1
1
1
1
1
1
0
1
1
1
1
1
1
1
1
1
1
1
1
1
1
1
1
1
1
1
1
1
1
1
1
1
1
1
1
1
1
1
1
1
1
1
1
1
1
1
1
1
1
1
1
1
1
1
1
1
1
1
1
1
1
1
1
1
1
1
1
1
1
1
1
1
1
1
1
1
1
1
1
1
1
1
1
1
1
1
1
1
1
1
1
1
1
1
1
1
1
1
1
1
1
1
1
1
1
1
1
1
1
1
1
1
1
1
1
1
1
1
1
1
1
1
1
1
1
1
1
1
1
1
1
1
1
1
1
1
1
1
1
1
1
1
1
1
1
1
1
1
1
1
1
1
1
1
1
1
1
1
1
1
1
1
1
1
1
1
1
1
1
0
1
1
1
1
1
1
1
1
1
1
1
1
1
1
1
1
1
1
1
1
1
1
1
1
1
1
1
1
1
1
1
1
1
1
1
1
1
0
1
1
1
1
1
1
1
1
1
1
1
1
1
1
1
1
1
1
1
1
1
1
1
1
1
1
1
1
1
1
1
1
1
1
1
1
1
1
1
1
1
1
1
1
1
1
1
1
1
1
1
1
0
1
1
1
1
1
1
1
1
1
1
1
1
1
1
1
1
1
1
1
1
1
1
1
1
1
1
1
1
1
1
1
1
1
1
1
1
1
1
1
1
1
1
1
1
1
1
1
1
1
1
1
1
1
1
1
1
1
1
1
1
1
1
1
1
1
1
1
1
1
1
1
1
1
1
1
1
1
1
1
1
1
1
1
1
1
1
1
1
1
1
1
1
1
1
1
1
1
1
1
1
1
1
1
1
1
1
1
1
1
1
1
1
1
1
1
1
1
1
1
1
1
1
1
1
1
1
1
0
1
1
0
1
1
1
1
1
1
1
1
1
1
1
1
1
1
1
1
1
1
1
1
1
1
1
1
1
1
1
1
1
1
1
1
1
1
1
1
1
1
1
1
1
1
1
1
1
1
1
1
1
1
1
1
1
1
1
1
1
1
1
1
1
1
1
1
1
1
1
1
1
1
1
1
1
1
1
1
1
1
1
1
1
1
1
1
1
1
1
1
1
1
1
1
1
1
1
1
1
1
1
1
1
1
1
1
1
1
1
0
1
1
1
1
1
1
0
1
1
1
1
1
1
1
1
1
1
1
1
1
1
1
1
1
1
1
1
1
1
1
1
1
1
1
1
1
1
1
1
1
1
1
1
1
1
1
1
1
1
1
1
1
1
1
1
1
1
1
1
1
1
1
1
1
1
1
1
1
1
1
1
1
1
1
1
1
1
1
1
1
1
1
1
1
1
1
1
1
1
1
1
1
1
1
1
1
1
1
1
1
1
1
1
1
1
1
1
1
1
1
1
1
1
1
1
1
1
1
1
1
1
1
1
1
1
1
1
1
1
1
1
1
1
1
1
1
1
1
1
1
1
1
1
1
1
1
1
1
1
1
1
1
1
1
1
1
1
1
1
1
1
1
1
1
1
1
1
1
1
0
1
1
1
1
1
1
1
1
1
1
1
1
1
1
1
1
1
1
1
1
1
1
1
1
1
1
1
1
1
1
1
1
1
1
1
1
1
0
1
1
1
1
1
1
1
1
1
1
1
1
1
1
1
1
1
1
1
1
1
1
1
1
1
1
1
1
1
1
1
1
1
1
1
1
1
1
1
1
1
1
1
1
1
1
1
1
1
1
1
1
1
1
1
1
1
1
1
1
1
1
1
1
1
1
1
1
1
1
1
1
1
1
1
1
1
1
1
1
1
1
1
1
1
1
1
1
1
1
1
1
1
1
1
1
1
1
1
1
1
1
1
1
1
1
1
1
1
1
1
1
1
1
1
1
1
1
1
1
1
1
1
1
1
1
1
1
1
1
1
1
1
1
1
1
1
1
1
1
1
1
1
1
1
1
1
1
1
1
1
1
1
1
1
1
1
1
1
1
1
1
1
1
1
1
1
1
1
1
1
1
1
1
1
1
1
1
1
1
0
1
1
0
1
1
1
1
1
1
1
1
1
1
1
1
1
1
1
1
1
1
1
1
1
1
1
1
1
1
1
1
1
1
1
1
1
1
1
1
1
1
1
1
1
1
1
1
1
1
1
1
1
1
1
1
1
1
1
1
1
1
1
1
1
1
1
1
1
1
1
1
1
1
1
1
1
1
1
1
1
1
1
1
1
1
1
1
1
1
1
1
1
1
1
1
1
1
1
1
1
1
1
1
1
1
1
1
1
1
1
0
1
1
1
1
0
1
0
1
1
1
1
1
1
1
1
1
1
1
1
1
1
1
1
1
1
1
1
1
1
1
1
1
1
1
1
1
1
1
1
1
1
1
1
1
1
1
0
1
1
1
1
1
1
1
1
1
1
1
1
1
1
1
1
1
1
1
1
1
1
1
1
1
1
1
1
1
1
1
1
1
1
1
1
1
1
1
1
1
1
1
1
1
1
1
1
1
1
1
1
1
1
1
1
1
1
1
1
1
1
1
1
1
1
1
1
1
1
1
1
1
1
1
1
1
1
1
1
1
1
1
1
1
1
1
1
1
0
1
1
1
1
1
1
1
1
1
1
1
1
1
1
1
1
1
1
1
1
1
1
1
1
1
1
0
1
1
1
1
1
0
1
1
1
1
1
1
1
1
1
1
1
1
1
1
1
1
1
1
1
1
1
1
0
1
1
1
1
1
1
1
1
1
1
1
1
1
1
0
1
1
1
1
1
1
1
1
1
1
1
1
1
1
1
1
1
1
1
1
1
1
1
1
1
1
1
0
1
1
1
1
1
1
1
1
1
1
1
1
1
1
1
1
1
0
1
1
1
1
1
1
1
1
1
1
1
1
1
1
1
1
1
1
1
1
1
1
1
1
1
0
1
1
1
1
1
1
1
1
1
1
1
1
1
1
1
1
1
1
1
1
1
1
1
1
1
1
1
1
1
1
1
1
1
1
1
1
1
0
1
1
1
1
1
1
1
1
1
1
1
1
1
1
1
1
1
1
1
1
1
1
1
1
1
1
1
1
1
1
1
1
1
1
1
1
1
1
1
1
1
1
1
1
1
1
1
1
1
1
1
1
1
1
1
1
1
1
1
1
1
1
1
1
1
1
1
1
1
1
0
1
1
0
1
1
1
1
1
1
1
1
1
1
1
1
1
1
1
1
1
1
1
1
1
1
1
1
1
1
1
1
1
1
1
1
1
1
1
1
1
1
1
1
1
1
1
1
1
1
1
1
1
1
1
1
1
1
1
1
1
1
1
1
1
1
1
1
1
1
1
1
1
1
1
1
1
1
1
1
1
1
1
1
1
1
1
1
1
1
1
1
1
1
1
1
1
1
1
1
1
1
1
1
1
1
1
1
1
1
1
0
1
1
1
1
0
1
0
1
1
1
1
1
1
1
1
1
1
1
1
1
1
1
1
1
1
1
1
1
1
1
1
1
1
1
1
1
1
1
1
1
1
1
1
1
1
1
0
1
1
1
1
1
1
1
1
1
1
1
1
1
1
1
1
1
1
1
1
1
1
1
1
1
1
1
1
1
1
1
1
1
1
1
1
1
1
1
1
1
1
1
1
1
1
1
1
1
1
1
1
1
1
1
1
1
1
1
1
1
1
1
1
1
1
1
1
1
1
1
1
1
1
1
1
1
1
1
1
1
1
1
1
1
1
1
1
1
0
1
1
1
1
1
1
1
1
0
1
1
1
1
1
1
1
1
1
1
1
1
1
1
1
1
1
0
1
1
1
1
1
0
1
1
1
1
1
1
1
1
1
1
1
1
1
1
1
1
1
1
1
1
1
1
0
1
1
1
1
1
1
1
1
1
1
1
1
1
1
0
1
1
1
1
1
1
1
1
1
1
1
1
1
1
1
1
1
1
1
1
1
1
1
1
1
1
1
0
1
1
1
1
1
1
1
1
1
1
1
1
1
1
1
1
1
0
1
1
1
1
1
1
1
1
1
1
1
1
1
1
1
1
1
1
1
1
1
1
1
1
1
0
1
1
1
1
1
1
1
1
1
1
1
1
1
1
1
1
1
1
1
1
1
1
1
1
1
1
1
1
1
1
1
1
1
1
1
1
1
0
1
1
1
1
1
1
1
1
1
1
1
1
1
1
0
1
1
1
1
1
1
1
1
1
1
1
1
1
1
1
1
1
1
1
1
1
1
1
1
1
1
1
1
1
1
1
1
1
1
1
1
1
1
1
1
1
1
1
1
1
1
1
1
1
1
1
1
1
1
1
0
1
1
0
1
1
1
1
1
1
1
1
1
1
1
1
1
1
1
1
1
1
1
1
1
1
1
1
1
1
1
1
1
1
1
1
1
1
1
1
1
1
1
1
1
1
1
1
1
1
1
1
1
1
1
1
1
1
1
1
1
1
1
1
1
1
1
1
1
1
1
1
1
1
1
1
1
1
1
1
1
1
1
1
1
1
1
1
1
1
1
1
1
1
1
1
1
1
1
1
0
1
1
1
1
1
1
1
1
1
1
0
1
1
1
1
0
1
0
1
1
1
1
1
1
1
1
1
1
1
1
1
1
1
1
1
1
1
1
1
1
1
1
1
1
1
1
1
1
1
1
1
1
1
1
1
1
1
0
1
1
1
1
1
1
1
1
1
1
1
1
1
1
1
1
1
1
1
1
1
1
1
1
1
1
1
1
1
1
1
1
1
1
1
1
1
1
1
1
1
1
1
1
1
1
1
1
1
1
1
1
1
1
1
1
1
1
1
1
1
1
1
1
1
1
1
1
1
1
1
1
1
1
1
1
1
1
1
1
1
1
1
1
1
1
1
1
1
0
1
1
1
1
1
1
1
1
0
1
1
1
1
1
1
1
1
1
1
1
1
1
1
1
1
1
0
1
1
1
1
1
0
1
1
1
1
1
1
1
1
1
1
1
1
1
1
1
1
1
1
1
1
1
1
0
1
1
1
1
1
1
1
1
1
1
1
1
1
1
0
1
1
1
1
1
1
1
1
1
1
1
1
1
1
1
1
1
1
1
1
1
1
1
1
1
1
1
0
1
1
0
1
1
1
1
1
1
1
1
1
1
1
1
1
1
0
1
1
1
1
1
1
1
1
1
1
1
1
1
1
1
1
1
1
1
1
1
1
1
1
1
0
1
1
1
1
1
1
1
1
1
1
1
1
1
1
1
1
1
1
1
1
1
1
1
1
1
1
1
1
1
1
1
1
1
1
1
1
1
0
1
1
1
1
1
1
1
1
1
1
1
1
1
1
0
1
1
1
1
1
1
1
1
1
1
1
1
1
1
1
1
1
1
1
1
1
1
1
1
1
1
1
1
1
1
1
1
1
1
1
1
1
1
1
1
1
1
1
1
1
1
1
1
1
1
1
1
1
1
1
0
1
1
0
1
1
1
1
1
1
1
1
1
1
1
1
1
1
1
1
1
1
1
1
1
1
1
1
1
1
1
1
1
1026
767
13
2
500
10
254
1026
1
262153
3
lod
526
5000
0.9939150830322976
1.007416349006071
0.9982900309086623
0.9872455076766242
0.9965263318752724
1.002706145775615
0.9914412987577292
0.9986257153320808
0.9867766695097503
1.000898948501533
0.9373344042821252
1.009593014107868
1.004388611941154
0.9604994108003643
1.00553666817164
0.9954671254435914
0.9932872724694528
1.005204772388355
1.019153996582081
1.001000338790515
0.9467638956665932
0.9995985164625379
0.9906751186967548
1.00609357961907
0.9966783678975771
0.9987198384251336
0.9940560019525424
1.001689822121896
0.9958769928825053
0.9995164704472409
1.001988098027379
0.9978149461413112
0.9920754784847015
1.012670536388979
0.9938319744163885
1.00278940853462
0.965653701701063
0.9903520524531187
0.9958079184054818
0.9737052177290773
0.9957189264960358
0.9901240936196027
0.9987457937188727
1.017392962280786
0.9943710981129129
0.9969954369067505
0.9913557005547206
1.000349469629747
1.003983703385046
1.010789431191951
0.9996962287594708
1.003724760018395
1.005896761376193
1.006254120416887
1.006466880393859
1.001582770679725
0.9956843325681747
0.9989978006204298
1.002820939967804
1.008765050421387
1.000996050251307
0.9590061533597641
0.9993188350659302
1.014040487098355
1.000256657367505
1.002744276571624
1.006072403034834
0.9882467582280909
0.9944376657179738
0.9352110975670813
1.00401115091452
1.006823776442626
0.9923667449484257
0.998253875533697
0.9941724863426078
0.9966400428216896
1.002739447311027
0.9887801683913863
0.9853131973687325
0.999928075201488
0.9976777768636153
0.9959551610937226
0.9967124372205647
0.9881847600171585
1.00180887542485
0.990681325400571
1.009224012620492
1.028177835295069
1.005545715345987
1.017046638821744
1.012275996440528
0.9907024437400028
0.9965194670806318
1.00295473617168
1.004776363088864
0.9884515356259781
0.9923923769818512
0.9993782199063648
1.014829434632279
0.9958738500966609
0.998986564000425
1.004538413372775
0.9955931651878002
0.9899231182710623
1.017202513885473
1.010134796671015
1.011012101266674
0.9993716603695812
0.9952278655100171
0.9902385854555064
1.002322469915887
1.006299776175843
1.005345311345033
1.001473815645834
0.9959092705738348
0.9971749034858975
0.9933544712110844
0.997569093695014
1.005561260315266
0.9977406150391637
1.000195387190348
1.012469709991035
0.9924705494256749
1.000584894854287
0.9999227614356374
0.9883905818917962
1.005524203105934
0.9871800963037036
0.9976044664375988
1.003354808010327
0.9930002462807355
0.9914129977033433
0.995030291918037
0.9902022069579425
1.006176275850391
0.9998796295186599
1.003196413293528
0.9897087253233627
0.9934354542655287
1.002772525298242
1.002384971082241
0.9987582806268641
0.9950591574650951
1.015245783183848
1.001078750954391
0.9985154346645497
1.003303208275119
0.9987787530972235
0.9600511075024332
1.01089673897554
1.001255802931275
0.9903611031055215
0.9879975181897936
0.9946210206947829
0.9988784017572127
1.003524645880531
1.012322343053979
1.00599046668131
0.9958459444404691
0.9959248294224748
0.9940273766901313
0.9954912642650144
1.0035558036528
1.00828825973215
1.001617237206851
0.98841783470111
1.0022630147625
1.001191281403372
0.9985994546928798
1.010550575403059
0.9996331345790844
1.001611777443733
0.9924827500603114
0.9997763723387774
1.007900803965723
1.012681616922378
0.9986484524028683
1.002498894769424
0.9938348859965982
1.015286872988635
1.003123800525104
1.011075344643298
0.9873415481848667
1.006232349588411
1.006576424600433
0.9960428666898765
0.9991454906117451
0.9800582344154057
1.002116060541757
1.004506760692819
0.9551958511896032
0.9981279761587583
0.9958094551901308
1.001620955497639
0.9987787074650331
0.9981686045048361
1.001169098617241
1.008266159981497
1.003011228082676
0.9910637973962456
0.9964512952525775
1.001452086032752
0.9948592513533567
1.001398987930546
1.008325849407386
1.01134116926797
1.002702776914672
1.001418592187952
0.9990360972435952
0.9986129919664463
1.00160660578821
1.008358025168795
1.005157399568859
1.005340376505344
0.9981749852355587
0.9869969348452148
1.000174709402136
1.006347002123851
1.000384460252794
1.001278946441851
1.003840201795041
1.009188635122082
0.99985946537641
0.9944236582168096
0.9898979075972782
0.9985612542800311
1.008975136776835
0.9729506498472065
0.9961817705388676
0.99336879527821
0.9995050826012224
1.010700268077102
1.017885109841867
0.9964598542854178
0.9983379284963091
0.9995150894861469
0.9992540071014018
1.002168668545999
1.003671406605201
1.002332853773397
1.034451985926336
1.007802294944928
0.9882210597805524
1.000571052083927
0.9941052952364426
0.9995341440333273
0.9947583589398281
0.923253169293233
0.9838153516716827
1.01027665526145
0.999657604988303
1.001026304933288
1.01471054339842
1.006986527434856
1.003739965196658
0.9971107295389924
1.016507685951254
0.9881601922245118
1.000668449846051
0.9896021664061373
1.00287893374606
0.953259504677771
1.005000510969525
1.005522973053289
1.002935862947547
0.9990648005508971
1.009050738246236
0.9918831357539173
1.00788381830881
1.000261317395121
0.9464763830638154
0.987655069253381
0.9891939608823452
1.002569762290485
1.017344516336506
1.006777042494258
1.007662069919411
0.9659572252872308
0.9908817622317919
0.9956663748918043
1.000358918307522
1.00824705527193
0.9991299163165143
1.001276810010731
1.003032102785807
1.004397702144274
0.9885223403879209
1.013432958989227
0.9976128792643724
0.998825789877094
0.9364769636191983
0.9858162844035687
1.00378361369911
1.004529719463541
1.003788353464842
0.9985570700261963
1.004333670767767
1.002517101226887
1.009759893887721
1.005344240001035
1.0046351864573
0.9925360545511026
0.9947783014231121
0.9951383496889635
1.005166116904264
0.9912109386228282
1.002233318642869
0.9975777616413597
1.005079317255734
1.004978607505819
0.9916974176921263
1.015270306142478
1.011715895752697
1.009005914242274
0.9866982650801958
1.005118159599754
1.001017062063949
0.8964421579871168
1.000792754048578
1.002216076058851
0.9873498445680307
1.00201249225956
1.001733955589043
1.002929188592584
0.98930838997258
0.9766537282984374
1.00558971106511
0.9972973885069562
1.006103470562647
0.9976130979491894
1.002117856160156
1.004946409158611
0.9879807275052525
0.9990194531570078
1.003256075510936
0.9989248194651331
1.008963922782897
1.001042849042023
0.9991233900631639
0.9930905094499832
1.012030538963845
0.9996480900956899
1.004852796618679
0.9992280536699129
0.9934702703081045
0.9971253945025417
0.9725453621625807
0.9984790921689864
0.9987954986986516
1.006877229186216
1.005197523163519
1.001429154165117
1.005491001516469
0.9946911380688452
1.007953147985277
0.9978595680444297
1.001851563595347
0.9944021152832635
0.9712847665303475
1.000192720981391
1.007147680145656
1.001459695780377
1.002467577072707
1.002515625973825
0.9758054937701415
0.989369942482984
1.046637736528267
0.9895406030734303
0.9955455218047043
1.001241487156942
1.002346795465875
1.004747764943305
1.0059926684755
1.006821981990651
1.004706653098647
1.010454119949041
0.9981732683334358
0.9959929485844237
1.036324311156972
1.010576947639346
1.009886189932519
1.008453526832907
1.00315128187599
1.004111088243284
0.9976890126709186
0.9979107786854421
1.000066837321635
1.003792501041973
1.000789807827085
0.99354608766019
1.014089869832994
1.007656855262432
0.9975817080205674
0.9933792128543089
1.003108918107533
0.9954751853697666
0.9855406171334297
0.9993632486950649
0.9907142715917657
0.93669235770982
0.9951936322839043
0.9950062544546429
0.9984700843906061
1.004386666541405
1.002273256717959
0.9959439168110629
1.003395711302063
1.005566707291117
0.9986007638809555
0.9614999789498345
0.9840461633996852
0.985747418911563
1.005584485282878
1.009068398859174
0.9983037834409478
1.008990621249694
0.9921051185399533
0.9949431969560483
0.9989289525324128
1.016979078703378
0.9887466134870752
0.9347700495658353
1.002037536520665
0.9964267949572015
1.012318719420299
0.9973835889635868
0.9944856288016143
0.9956401695902397
1.002729841842706
0.9989608447985526
1.007096574448776
1.005815844767878
0.9990076892921116
1.001358353276564
0.9972338031063345
1.004917065531298
0.9987659972330901
1.000292574057905
1.003330773663184
0.9957222742568904
1.001466566917197
1.000378487167076
1.001062783202919
0.9964208576527912
0.9484171443251694
1.014246888651919
1.009819689368368
1.000027720832193
1.009137693802516
1.006726029260928
0.9938987008779222
1.009793229832683
1.002205032025819
1.002081509622188
0.9847372730398471
1.011538676600033
0.9986912366365973
1.014356548360343
0.9996836871404602
1.008110642850744
0.9948307864093473
0.9962168711713594
0.9931922902846185
1.004602005504922
0.9997026020151599
1.004263360731433
0.9987653353085488
0.9859548508148562
1.010115399197281
0.9895833060828679
0.9208083365270905
0.9984439035202222
0.9908043922819272
1.007374035843013
0.9982194548094996
1.004230259116953
1.001991197520861
0.9974111052925959
1.010719061906186
1.00145366725787
0.99056706055508
1.003140496816092
1.009603698502999
0.9970113484004127
0.9918641498573693
1.004275506959715
0.992571314867965
1.004040655727747
0.9938857031961797
1.006928782106767
0.9909539360267581
0.9905100422697182
1.006099607248878
0.999556601669097
0.9928849258103879
0.9998186958673452
1.009871564833479
1.000373077908321
1.006988442359521
0.9962431194712197
0.987879125181842
1.014916689622233
0.9965930007638436
0.9837599701402781
0.9930826641310831
1.005421238255431
0.9829689772554188
0.9972563776673986
0.9737572380383368
1.001805467447401
0.970800544428763
1.019291657406545
1.008809895680105
0.9386725304532834
1.011122461157758
0.9910103705112678
0.9866511816948587
1.010454834921028
1.059339166813624
1.002005586052592
0.9137299565229656
0.9992095510391091
0.9814624677254005
1.020493337571126
0.9933945336370885
0.997458467528086
0.9881637061827849
1.003485855042711
0.9917845682727162
0.9990425505917939
1.004009112267659
0.9956498697730416
0.9842352775823355
1.025516773630677
0.9877422709222217
1.017760788343421
0.9426348771495782
0.980804384478918
0.9916416089904201
0.9660197471428316
0.9914707452932568
0.9896907067278039
0.9975126389320603
1.035101381837965
0.997200028565188
0.9940107718150031
0.9828238165351458
1.000715584540056
1.008031174051104
1.021739514515332
0.9993999449846368
1.007485638912456
1.01185157662264
1.012561997060183
1.012999963748344
1.003193838385894
0.9914038013718353
0.998011561860678
1.005661554169674
1.017621785513603
1.00219186207506
0.9356796684543263
0.998673836278008
1.028299936189045
1.000528872145392
1.005505189471986
1.012194263047771
0.9766558450435048
0.9998910730661167
0.9017286549102493
1.008051345555167
1.013699771630882
0.9848075566910934
0.9965992935871458
0.9884212378574693
0.9933117549320948
1.017877409111591
0.9884535052356171
0.9708500498735833
0.9998796739957496
0.9953655760461962
0.991942007717473
0.9934504113185417
0.9765353752183518
1.003638143964006
0.9814544896748408
1.018553939534252
1.05945088944372
1.011132046229906
1.034420907488069
1.033994288607162
0.9815056995400712
0.9930661651537329
1.005942699050095
1.009653585337965
0.9770495023411127
0.9848612956723332
0.9988220041054539
1.029891259689127
0.9918404601130362
0.9979968498218957
1.009116285819377
0.9912334152921362
0.9799754775556045
1.034713355535631
1.020387774358831
1.024924543024257
1.008749772073179
1.003951462692809
0.9805831956270744
1.004676866521935
1.012647859536235
1.010821233550718
1.002965375648478
0.9918694271894881
1.005995021408197
0.9969932022454283
0.9951521438702594
1.011238761171149
0.9954982150261849
1.000409984264815
1.025107678936867
0.9850119581220259
1.001209507705382
0.9998669901864305
0.9769231957522109
1.011089232264339
0.974553998374471
0.9952634314236042
1.006735160803074
0.9860595407989038
0.9829098401449819
0.9901997234704089
1.013571548615979
1.012405614016559
0.9997808114072317
1.021438458686554
0.9795740788853391
0.9869309620353125
1.005561258239806
1.004802205588041
0.9975190573091317
0.9901596840170155
1.030756780007542
1.008153154173844
1.014020387809375
1.006639772293444
0.9975842960905357
0.9417236958943795
1.021967367129039
1.002527419148437
0.9808427035853386
0.976139657275002
0.9892819071377378
0.9977770013097652
1.007092056225771
1.024825111346853
1.012034064204298
0.9917235285764803
1.004468508261692
0.988105673682353
0.9910336271218135
1.007131445586727
1.016664712798958
1.003253938461008
0.9769791988690825
1.004533193073344
1.002395840870905
0.9972472372568254
1.021236138740786
0.9992814172801482
1.00323571329395
0.9850273022904154
0.9995741773350554
1.01588415330297
1.025536775583198
0.9973126935999774
1.005018829091485
0.9877106745283301
1.03082085013528
1.006383618669108
1.022299233220346
0.9824454141911512
1.012511795777739
1.013205955434376
0.9921299492870739
0.9983065938586505
0.9691201470366891
1.004250709510031
1.009042623166533
0.9282369727881216
0.9962828494127278
0.9916534371182698
1.003265542684368
0.997567239097044
0.996373184839457
1.00234257904642
1.016610690083114
1.006046167960845
1.001979032002913
0.9929271449049477
1.0029206253142
0.9897610618434922
1.002815157304338
1.01674908194171
1.022829534439165
1.005420665251372
1.002847428709149
0.998081965880864
0.9972523114188337
1.003251419442486
1.016787828383288
1.017231052773066
1.010712393446027
0.9963676787474686
0.9741764629245864
1.00035951552196
1.012750425985592
1.000791215457261
1.002574250629371
1.007712433653326
1.018485320689619
0.9997799765010283
0.9988104492204439
0.9799065391781495
0.9971405502780193
1.018043114103199
0.9572828410259235
1.003755818032816
0.9867882172719268
0.9990234250839345
1.030282728869607
1.036100669949487
0.9929435700479899
0.9966870675302958
0.9990543371761597
0.9985231817396011
1.004351660957827
1.007366375761355
1.00471409383814
1.037454224314371
1.01567912385576
0.9765862540165896
1.001148907896733
0.9882512946703085
0.9990871140026282
0.9895740058185789
0.8767077326801838
0.9679192166008775
1.020672801748397
0.9993180435473955
1.002067798669268
1.029652077949569
1.01403424057356
1.00750948302471
0.9942554533607455
1.048043637699998
0.9764776331109082
1.001353685180453
0.9793538444730904
1.00577728592669
0.9475952072397176
1.01002731317827
1.011081684594611
1.005891688820785
0.998144170780955
1.018207837547355
0.9838438552880044
1.015845579852923
1.000533636832231
0.9488708031800301
0.9754689630419359
0.978516408834324
1.005161531310238
1.03500097301179
1.013614593680882
1.015405631143904
0.9706745868505144
0.9818595260782437
0.9913574664419273
1.00077009044591
1.016568252335131
1.0055250800105
1.002569970790298
1.006093760656964
1.008832727090581
0.9772060286976729
1.027115420972646
0.9952413156293743
0.9976713510684184
0.8938641261229995
0.9790468229529643
1.007604035671863
1.009090740839484
1.007598553552633
0.9971354125953205
1.008701784798118
1.005062321253202
1.019629971275193
1.010768520715857
1.009302979574852
0.9907069162485899
0.9895887091299139
0.9903045649917295
1.010373507362456
0.9825167813106338
1.004477616580291
0.9951680213827773
1.018888782030122
1.009997587686137
1.000679035102704
1.03078936998497
1.023584220244421
1.018125206198864
0.973588232441598
1.010279914418895
1.002053301386672
0.8722186412015219
1.001595564147814
1.004457751757539
0.9748774545916598
1.004053039481648
1.003478255422425
1.005895326053993
0.9853088543231092
0.9766091172579265
1.011226848007141
0.9946184847222516
1.012248668242565
0.9952430519024255
1.004254812585433
1.009919174981298
0.9761203285413967
1.0070683047987
1.006554922416114
0.9978637638428886
1.018024045692353
1.002101124631064
0.9983501449285681
0.9862843495000854
1.024222073406875
0.9993406621457541
1.009761028974413
0.9984773969395204
0.9870115073645996
0.9942796032315181
0.9549289947975134
1.005443789058507
0.9976156584577742
1.034796048674681
1.010450936751575
1.002872873587595
1.011026506987127
0.9894304089072009
1.015973476295976
0.9957535061532437
1.003723231207621
0.9888888683860907
0.9827010724142324
1.000403330855662
1.014365765323467
1.002931372428142
1.009012222350023
1.005051562288416
0.9748625735862509
0.9788673847195762
1.101756969993073
0.9792140580745491
0.9911438307483078
1.002501282426034
1.004734815085671
1.009534380882589
1.012026133932087
1.013716312006587
1.009459815310319
1.021023860839241
0.9963821615426313
0.9920076281763449
1.064110509052528
1.021268943860634
1.019886835635398
1.036978429726522
1.0063208076833
1.008276392349249
0.995384197570272
0.9634855417370772
1.000142568508493
1.007605107187984
1.001616815905126
0.9871389458712385
1.028389253759733
1.015421898945263
0.9951895432968918
0.9868116288690791
1.006229760837382
0.9966528089380219
0.9713102112344877
0.9987392949658802
0.9815400189128901
0.8966041062010979
0.9904350650480712
0.997314918118375
0.9969712200141444
1.00881304276228
1.004564631226643
0.9919155740630523
1.006812190269854
1.011188006227838
0.9972510495744299
0.9402276778885752
0.9751953604864998
0.9717002246909092
1.011215710486871
1.018232299737663
0.9966114484364464
1.018071115545723
0.98428199869727
0.9899179651061607
0.9978673440050548
1.034286909975911
0.9776249113278667
0.9016608560131834
1.004096766277068
0.9928697186349085
1.024895832185962
0.9947909137813605
0.9890172326680554
0.9913122600368119
1.005476888614333
0.9979361792928606
1.014251723084789
1.011675760914555
0.9980341943932964
1.002741613985636
0.9944832042105354
1.00986967777937
0.9975727244305347
1.000623330267212
1.006713226639709
0.9980669612909675
1.00296118942786
1.000774884108096
1.002136862111238
0.9928711861398651
0.9204069657801371
1.028712989804293
1.019748370342151
1.00006789630861
1.034854426513897
1.013519859618062
0.9878567578668932
1.019713450552139
1.004440997065018
1.00418632810306
1.010849088231156
1.040523059495996
0.9973892754359537
1.028932168779263
0.999434027191562
1.016297221442697
0.9897240896568295
0.9924634451848054
0.9911327116591431
1.009253339520848
0.9994324872953446
1.008548289814435
0.9975403490792131
0.9721172173602999
1.02034521623395
0.9792887973425048
0.8679446729379233
0.9969028676153009
0.9816976528353036
1.014816836151751
1.005074287768834
1.008486959566312
1.004019919253849
0.9948440890103569
1.021572089341191
1.002932503051287
0.9812326529833525
1.006311635332598
1.019317902337658
0.9940388437904524
0.995642995125921
1.014794878916114
0.9852167790817761
1.008104741142458
0.9878324213606072
1.013919369536564
0.9820001810307426
0.9811278778761562
1.012249286544027
0.9991281032245382
0.9858302222687894
0.9996678702627622
1.019851495768771
1.000748630623707
1.014040244825668
0.992515081284956
0.9818888089331145
1.022497928238989
0.9949064306274719
0.9825381339600883
0.9896639666396231
1.008144680180982
0.9745785664747167
0.9958910119086716
0.9609242974297615
1.002717503773304
1.004709245987634
1.029092594133399
1.013258449240858
0.9322054905068994
1.016749800848827
0.9866019461416482
0.9800798600639739
1.015746775578094
1.070953559179629
1.003014187943993
0.8966891215363406
0.9988291271841216
0.9723542471979626
1.038587197794707
0.9901387225217579
0.9962100300910165
0.9823163222436226
1.00533822632096
0.9877194391457743
0.9985743404257064
1.00605103717465
0.9935001928105727
0.9764701286776161
1.038537316643588
0.9817222839333735
1.033608333623947
0.9295173986041032
0.9713535331605638
0.9874985439238508
0.9507123068528384
0.9872510293985786
0.9821594971709621
0.9962915786340377
1.053125604505892
1.003684743105364
0.9910421637654164
0.9743919253654518
1.001093811008321
1.012132670223452
1.032845231767708
0.999108634979641
1.011274258221991
1.017860542681874
1.018920061418443
1.019593117935772
1.004825045435626
0.9871533922201692
0.9970366495877709
1.008517821576795
1.026567293156951
1.00349512158457
0.9275013432878294
0.9980512756141976
1.042772662216959
1.000811208782828
1.008279538110087
1.018362347700631
0.9652184230691822
1.010361392979758
0.8980853632209645
1.012117980237644
1.020626662957371
0.9773169732923767
0.9949902089115199
0.9827291770520693
0.9900065663825222
1.036671580874282
0.9928662344843076
0.95660444223493
0.9998502645608858
0.9930622254070057
0.9879554769168014
0.990209711235752
0.9650412293183973
1.005481588238138
0.9723167197148429
1.027983442265969
1.061681398324158
1.016755478672455
1.052118150660134
1.053883591985029
0.9724037899908047
0.9896353444199337
1.008953088373683
1.014601267249433
0.9657883522990381
0.9774018797385138
0.9983218229330918
1.045186210877956
0.9878615926804388
0.997022596378638
1.013726691166709
0.9869107123028884
0.9701420392127739
1.052533931048213
1.030754172556839
1.040596382419088
1.019326074143197
1.009081288650829
0.9710293220524041
1.007058529987851
1.019043052910855
1.016383506683267
1.004470210440593
0.9878666188743328
1.020855312301925
0.998858637016886
0.9927466565513301
1.016998342466865
0.9932682521339629
1.000636330219327
1.037912769996281
0.9776180987822661
1.001857970061371
0.999823507638415
0.9655932160766622
1.016693477989672
0.9621079416907288
0.9929677896518684
1.010136456871213
0.9791739545043746
0.9744866888134275
0.9854537410048143
1.030478131296025
1.018682819208851
0.9996970400441435
1.029946619167713
0.9695703748066469
0.9804794363143885
1.008363736077431
1.007246822786624
0.9962820067285956
0.9852970019336109
1.046527381624861
1.020950186660546
1.034438997502412
1.009998731286621
0.996404783262284
0.9262455620804469
1.033188352545477
1.003810920513576
0.9714323934989996
0.9644245062318616
0.98397813072197
0.996689700389953
1.010697238786403
1.037503060808943
1.018125149154341
0.987628411677112
1.016899236687606
0.9822308374182757
0.9866207855307447
1.010724924475019
1.025124132593412
1.004903721562703
0.9656788583597539
1.006809833235547
1.003609679006004
0.9959356876691647
1.032052976302591
0.9989397760658525
1.004868084077948
0.9776314955113951
0.9993844565873046
1.023941701715456
1.038564904703401
0.9959878655108354
1.007554807315375
0.9816261681998806
1.046601469223389
1.009721525768907
1.033669735786591
0.9580391489861274
1.018836399306104
1.019886601896336
0.9882509627834918
0.9974771640470275
0.9661504748243055
1.006398634233691
1.013604960276795
0.917490686063843
0.9944557414600569
0.9875266805940295
1.004927673461386
0.9963624970767959
0.9945983219612278
1.003519437414808
1.025031711083979
1.009100875763551
1.019903161187044
0.9894246430634048
1.004401249416175
0.9846994505827624
1.004242438303582
1.025260002033919
1.034462888706205
1.008150671959797
1.004283403241776
0.9971344599620338
0.9959072844120057
1.004920454059691
1.025289462992527
1.032109025744887
1.016114994111832
0.9945728098636212
0.9615314899029376
1.000551391382768
1.019205051516981
1.001215284629586
1.003881008411153
1.011610245009921
1.027884767018637
0.999736863766332
1.00778377966094
0.9700229709782967
0.9957320302894781
1.027201958153654
0.951339542792461
1.017270300484603
0.9802555902645638
0.9985502135572566
1.052408993811045
1.054650723804228
0.9894469639275939
0.9950459337049979
0.9986072864656389
0.9978039802378231
1.00654630676595
1.011080783975023
1.007136382472583
1.01332217170498
1.023625884650114
0.9650927013113033
1.00173098614792
0.9824352326268876
0.9986526936976309
0.9844319197349055
0.8539461767602322
0.9522974187316762
1.031185185357325
0.9989804431545439
1.003119854122027
1.044822297839341
1.021139683116155
1.011302498430417
0.9914289289821393
1.068854235834098
0.9649455083393543
1.002048884600593
0.9692420469281244
1.008692202262088
0.9689040922077479
1.015080145778389
1.016674496200739
1.008864118278781
0.9972355085523948
1.027465082154924
0.9758766646781895
1.023881983405382
1.000813868518304
0.9848283420725226
0.9634377784867337
0.9679625139805561
1.007771612248361
1.052972265297869
1.020509811894339
1.023220676368914
1.002172985735944
0.9729283939725184
0.9870712933197192
1.001209479787832
1.024962209610552
1.012447475458016
1.003874604401574
1.009176180836585
1.013298342240634
0.966043043485284
1.041035370210481
0.9928827364072177
0.9965301295307166
0.8706060672394492
0.9792254371613616
1.011452901557731
1.013681076761799
1.011428642842064
0.995729553451783
1.013100629474013
1.007629131784486
1.029607694910478
1.016264497110445
1.013999284523004
0.9909225199192897
0.9844292703112661
0.9854969367190899
1.01561812525009
0.9739111054275185
1.006731255909736
0.9927684746388725
1.030037689834326
1.01505221304824
1.021090419245198
1.046556033010758
1.035602892971717
1.02735269977738
0.96066305225441
1.01547857779474
1.003104234152948
0.8963030496197817
1.002405623018469
1.006720462169461
0.9625739389646614
1.006111036425134
1.005230887400991
1.008893072323069
0.9752339709138278
0.9864063440705811
1.016905409364649
0.991956609362605
1.018434550072635
0.9928865597863057
1.006405295490628
1.014917891798299
0.964413550205223
1.017818491105839
1.009890751933947
0.9968110463842655
1.027176396107392
1.003168791508706
0.9976664108793629
0.9795700492958475
1.036572895221828
0.9990617024380092
1.014716527593685
0.9977435189518927
0.9806125927625682
0.9914574875465649
0.9455948871988283
1.012930467466423
0.9964510689251675
1.069979151790006
1.015748590519819
1.004328152931465
1.016602457839776
0.9842102454807315
1.024060450815985
0.9936731622180301
1.005609580789487
0.9834469801863532
0.9898219266810736
1.000627452563507
1.021649335728025
1.004411578167113
1.018238762804536
1.007603871003417
0.9794146369519187
0.9684860455874768
1.129028646125271
0.9690135960068067
0.9867846095194613
1.003774843410607
1.007159019696585
1.014355442453536
1.018099148382031
1.02067418154951
1.014249368072937
1.031708630445104
0.9946212113942221
0.9880424650044487
1.05627614473287
1.03207609187345
1.029996727211507
1.053582002121275
1.009506187678739
1.012489266100183
0.9930852577675839
0.9190780531696757
1.000223175454883
1.011436019008716
1.002464106520746
0.9807768408640467
1.042898025575676
1.023279799994472
0.9928190635814331
0.9802939884239509
1.009362013521397
1.000534171483015
0.9572969452063108
0.9981247636247873
0.9724706723363171
0.8741227407483475
0.9857183254723756
1.002660743989449
0.9954928792219088
1.013273619409393
1.006869158394823
0.9879114243071984
1.010246172571539
1.016856360895724
0.995940317063166
0.9301041711770461
0.9694881545542811
0.9578546603773731
1.016890104900876
1.027488303096707
0.9949227224881859
1.027240407028927
0.9765276820613845
0.9849223570666212
0.9968125888788888
1.051919239536165
0.9666320802971391
0.8925081963428667
1.006170967636792
0.989327287065441
1.037717841082394
0.992217385606464
0.9835901991632248
0.9870112464173868
1.008237957963998
0.9969232106940177
1.021463401345684
1.017576902415488
0.997075400844711
1.00414535579027
0.9917460777605366
1.014854962504885
0.996409490340878
1.00097348714124
1.010131795015453
1.002565691896987
1.004474696724865
1.001183658446141
1.00321908118466
0.9893467828678251
0.9129012663793984
1.043398000006085
1.02978365517784
1.000116509733933
1.061719814104934
1.020372424390926
0.9818683786895306
1.029755814085478
1.006699404509479
1.006310074530777
1.038488970249352
1.059946941418394
0.9960927507465248
1.043726153162637
0.9992222274807316
1.024558881548839
0.9846719542395488
0.9887347800240417
0.9910435442996708
1.013948415309766
0.9991842690683475
1.01285401863122
0.9963223262492577
0.9584817432614317
1.03068556309416
0.9691099803752556
0.8368049447406088
0.9953738608926892
0.9726773942429003
1.022323762648132
1.014342502718652
1.012768563442071
1.006072093454901
0.9922924714626682
1.03255366596456
1.004429324145762
0.9719929182478686
1.009507083800771
1.02913973327812
0.9910798177899607
0.9909835471948093
1.027698157679535
0.9779274684032156
1.012189754749696
0.9818345855369857
1.02096746969967
0.9731348627858128
0.9718465794120517
1.018445103491119
0.9987095168839367
0.978833112681944
0.9995336800888631
1.029936962375274
1.0011260625032
1.02115241406664
0.9888118657811183
0.9759423418180727
1.030158518917119
0.9932285870366631
0.9797527934628796
0.9862673909917382
1.010876127194531
0.9662674201196042
0.9945289655768134
0.9482671515772731
1.003633870417347
0.9676754151928428
1.038994159715563
1.017730518701138
0.9397164705501896
1.022413919440956
0.9822248894841596
0.9735643141440266
1.021078503692377
1.040584815952116
1.004025138074272
0.8943243928334317
0.9984548590772179
0.9633457462521072
1.057618219616957
0.986904304690019
0.994970708399578
0.9765089892681922
1.007215868170852
0.9836797784722161
0.9981093733973597
1.008104568660701
0.9913628906581221
0.9687735831597414
1.051732298178806
0.9757672510694333
1.044223463276129
0.9251138432134671
0.9619968923018073
0.9833771721197121
0.9209927423444551
0.983057330164122
0.9648916623173441
0.9950764756744066
1.071468226968749
1.010484474642166
0.9880871641838626
0.9660505205443356
1.00148209182228
1.01628157924018
1.044103656114831
0.9988204594769284
1.015085331476337
1.02392257826358
1.025326152134715
1.026241199071222
1.006470398641515
0.9829301188246969
0.9960700576278297
1.011387594719151
1.035600374046558
1.00484429224758
0.9351879834684579
0.9974409850349204
1.057456488336712
1.001099442632985
1.011065420345953
1.024574707603922
0.9539287628521983
1.020594890608031
0.9266720464340685
1.016209367622728
1.027603731521087
0.9698906699699599
0.9933948041091972
0.977084128610616
0.9867180457286178
1.05320670667763
0.9973245798580603
0.9425712064723277
0.9998367731004157
0.9907669921760226
0.9839921409663996
0.9869873690253391
0.9536943284782696
1.007334697997659
0.9632660145984522
1.037509236350141
1.038067528824677
1.022413169205337
1.07013707748004
1.068616455251903
0.963392324263689
0.986224190932692
1.011978349759006
1.019593731757655
0.9546640275468147
0.9700114522066626
0.997873020886884
1.060715743461272
0.9839108888791596
0.9960586718040962
1.018365030613676
0.9826189420372436
0.9604118979016177
1.070667110544719
1.041232481717472
1.057130235042148
1.027680329410827
1.003690904762671
0.9615740407441845
1.009465146789935
1.025484801298351
1.022005160487503
1.005985141968173
0.983892090021828
1.038590763728517
0.9937863777992091
0.990351286171909
1.022814730553184
0.9910479338370543
1.000869167909559
1.050884651802249
0.9702848180917499
1.002521006862516
0.9997859267180842
0.9543970721335834
1.022336720632392
0.9498329391081518
0.9907114357530655
1.013555749326332
0.9723406969083626
0.9661412913448016
0.9807593293687181
1.014143159322775
1.025005000074789
0.9996251681744566
1.024241286439609
0.9596819102036143
0.9740762547067437
1.011178186718514
1.009715574931592
0.9950469768792425
0.9804691361263204
1.062555548450312
1.039047682049171
1.049896540283631
1.013373680485126
0.9952322122443019
0.9102439010785751
1.044542836100065
1.005103567077736
0.9621241804072554
0.9528502624848236
0.9787070060862617
0.9956117650134989
1.014337863840803
1.050352981669593
1.024259816300613
0.9835574701514553
1.02669835195818
0.9764003895372466
0.9822501252648499
1.014335484323468
1.033662137578487
1.006562031675102
0.9545136586267027
1.009092573074003
1.004830454485957
0.9946606202938748
1.04299907233348
0.9986048166808107
1.006506777622035
0.9702937405255921
0.9992011558787816
1.032068791379681
1.051767543270976
0.994670366483667
1.01010338158786
0.9755806460620443
1.06262993593505
1.013095404300541
1.04518687047082
0.9239593454206595
1.025204469035183
1.026617085072623
0.9843984749624979
0.9966529485120061
0.9714816986148961
1.008556859174357
1.018192103938655
0.9227517949394476
0.9926400553549543
0.9834249381024576
1.006603184917657
0.9951624965752974
0.992834864457723
1.00469924018592
1.033528603067172
1.012173174686211
1.034544111943955
0.985941732626775
1.005891060790084
0.9796708276577195
1.005676744922539
1.033851816709134
1.046240115913497
1.010891193950306
1.005724842628136
0.9961918166886676
0.9945716684384942
1.006605981418008
1.033863310242417
1.048367563086847
1.021547724208553
0.9927863961108176
0.9490565722726115
1.000748483268806
1.025707503773181
1.001653543032115
1.005196272193059
1.015529849020891
1.037385570687109
0.999714210083862
1.018561113461185
0.9602448002688345
0.9943323937262434
1.036450311200541
0.9535902122902726
1.034468032029813
0.9737692100167871
0.9980825949058215
1.074820956463428
1.073539872473293
0.9859673735290944
0.9934136026585279
0.9981671899275115
0.9970945571007185
1.008750447851508
1.014812023614464
1.009593526492557
1.013180729017005
1.031640067703817
0.9537377950956207
1.002315690037826
0.9766554506885259
0.9982270025769485
0.9793216963560712
0.8551341136639461
0.9369397411302535
1.041812252228097
0.9986443902886241
1.004179846197446
1.060220819151175
1.028300510573101
1.015115129913795
0.9886289291235204
1.069726465214693
0.953559338461221
1.002749914721305
0.9592582056123946
1.011621531280379
1.006457850583909
1.020158983937772
1.022300581642462
1.011850717840721
0.9963371780722634
1.036818353409122
0.9679781430316868
1.031991529155012
1.001099905563843
1.027446300608146
0.9515583397880056
0.9575286163124846
1.010398263319017
1.07126189626263
1.027461208165234
1.031101083975937
1.053007797439435
0.964084814167591
0.9828063854721197
1.001665165470583
1.03342803606893
1.01966368733845
1.005187551501109
1.012273643516689
1.0177898609591
0.9550278679043984
1.055185779435707
0.9905353054313883
0.9953985013644191
0.871811177681837
0.9867298267486283
1.015323574252373
1.018299110065564
1.01527723790004
0.994336562273462
1.017528169216215
1.010212999781058
1.039691967420526
1.021827592002956
1.018721268002619
0.9909013465507995
0.9792986851121026
0.9807142256562804
1.020897306518517
0.9653901919143119
1.008993554043305
0.990377529878357
1.035433376305632
1.020139522962003
1.048890795325106
1.0625707763675
1.047771315680293
1.03668577468829
0.9479173371966637
1.020709414791957
1.004166539010957
0.9409357249916749
1.003221888808607
1.009001469013534
0.9504337158821161
1.008180410026955
1.006990559614167
1.011919078894007
0.9621481553068583
0.9949077112951553
1.022621910729621
0.9893070547179068
1.024660503306023
0.9905418923210739
1.008565346665246
1.019942380303141
0.9528562473794215
1.028049174023865
1.013260742959547
0.9957629868796708
1.036418162161914
1.004242053026409
0.9970641023268504
0.9729384553036519
1.049081750812564
0.9988025604786473
1.019713689585761
0.9970232213900311
0.9742652670978651
0.9886547399512148
0.9501517219025593
1.017444111508188
0.9952961583203783
1.099829800357277
1.021082366956637
1.005793414233063
1.022216293898118
0.9790267275419874
1.032213842024632
0.9916120421896277
1.007506619567701
0.9780664920393956
0.9616584891144728
1.000862311586642
1.028995938155066
1.005898154646715
1.029128659419474
1.01017004178639
0.9812558175545041
0.9582213062377709
1.124225584123269
0.9589343387980357
0.9824606122438847
1.005059105729927
1.009616014434791
1.019207528723468
1.024210887561206
1.027689916442919
1.019067758053886
1.042508824602963
0.9928862477269654
0.9840968351714814
1.029040994578724
1.042998968649919
1.040213144506833
1.048477499606945
1.012705465519765
1.016744167865237
0.9907920112670779
0.9314662206010105
1.000306283258001
1.015284071547734
1.003321305139873
0.9744585847644005
1.057617313329404
1.031218562663176
0.9904667809877548
0.9738236904084324
1.012505427242828
1.005385503320923
0.9434919227207883
0.9975171004493893
0.9635017135275037
0.8672706914090215
0.9810387494472861
1.008456308674831
0.9940263161332356
1.017764994363017
1.009184138352037
0.9839294939250036
1.013695721344442
1.022566912782469
0.9946643006917009
0.9306540934057639
0.964535282093879
0.9442073458715419
1.022605053262401
1.036834913615865
0.9932374989556157
1.036497832992371
0.9688402710172687
0.9799554720540206
0.99576278158341
1.069878830716336
0.9557662063826553
0.9029946675111411
1.00825577117438
0.9857984657675151
1.050781174599061
0.9896595238136056
0.9782021886443848
0.982733523271036
1.011011126032846
0.9959206353046479
1.028730619563831
1.023517450830884
0.9961282434700894
1.005565723718342
0.9890212551097106
1.019870981501075
0.9952698135813274
1.001330495928567
1.013578377924055
1.006852887058813
1.006001198598979
1.001601507180234
1.004307535854821
0.9858447662586728
0.9255742358694766
1.058303091827301
1.039924239974868
1.000171001155123
1.080340899217821
1.027277997236132
0.9759302741353018
1.039918674573785
1.008974659091934
1.008449273422771
1.037574471580806
1.056282315508887
0.9948005360145145
1.058739371633928
0.9990270702080564
1.032894894008517
0.9796688040811857
0.9850273051203156
0.992316369068166
1.018683152961928
0.9989545302458326
1.017180162070148
0.9951091327129566
0.9450442290932058
1.041135114729759
0.9590428413666127
0.8249047071501052
0.99385493136884
0.9637417656423892
1.029891571046921
1.022238910357703
1.017073873393005
1.008137994391965
0.9897529928569673
1.043660823051576
1.005940021782916
0.96284594216718
1.012722698466326
1.039066497778096
0.9881328148918436
0.9769887615542719
1.041069340187396
0.9706972891605
1.016294193257804
0.9758875170991318
1.028069579956083
0.9643551385609463
0.9626610757394544
1.024684340903849
0.9982973155108996
0.9718917861277312
0.9994056118753473
1.040126489886653
1.001505139352465
1.028323199125564
0.9851299135094425
0.9700355293303172
1.037890974232095
0.9915556256700646
0.9738963728574894
0.9828899041482476
1.013615217461068
0.9580312455513551
0.9931695323708188
0.9357758748825952
1.004552142554904
0.9420217897288167
1.048993679424679
1.022222285663094
0.9578326048079446
1.02810991744225
0.977860648290384
0.9670937275987144
1.026444898147469
1.007039261962122
1.00503752223947
0.903905946335681
0.9980832010658892
0.9544275837944619
1.074533874613898
0.9836814857980308
0.9937356779345708
0.9707374346152863
1.009088309223098
0.979661174651848
0.9976457011963314
1.010161261342534
0.9892328879060037
0.9611375964325478
1.065099619347871
0.9698669104328869
1.046778918824534
0.9271805055957626
0.9527317731713844
0.9792752315026931
0.8933776192297661
0.9788865897949361
0.9454494292169275
0.9938621053384451
1.090130942794369
1.014688247449832
0.9851429502608369
0.9577902453509524
1.001876889718472
1.020468535523463
1.055504521601268
0.9985340967083474
1.018912182471301
1.030031846355475
1.031776375042455
1.032935171165158
1.008121087262174
0.9787293764932096
0.9951077866444762
1.014267671965214
1.04471795144694
1.00618019514063
0.9568778689362051
0.996832352280655
1.072348438984934
1.001389454011756
1.013859441745532
1.030828037623419
0.9427789660751003
1.027478620896242
0.9728114286263396
1.020321424494383
1.034629977180598
0.9625224364257609
0.9917919194691592
0.9714727859661438
0.9834403979746809
1.064486242632825
0.9975571960742656
0.928744440769095
0.999832597657387
0.9884784157194273
0.9800472912886155
0.9837793650916354
0.9424837380819028
1.009192166846801
0.9543001322492857
1.047127218290987
1.012109704742771
1.028102495241266
1.088473898135771
1.074443771974135
0.9544651500738693
0.9828290079835588
1.015012187666593
1.024604830517243
0.9436711128566937
0.9626841751962785
0.99745558982453
1.076478975125927
0.979968899896398
0.9950975641558036
1.023025403390577
0.9783488977057971
0.9507767368711016
1.089114692532025
1.051819341399047
1.07357496474915
1.028815121339196
0.9883432950948704
0.9522138549582715
1.011889464642349
1.031970389659182
1.027650891745724
1.007506191785527
0.9799361704934398
1.05384790504832
0.9842954008118806
0.9879634161236989
1.028656760156368
0.9888335403945765
1.001101860997386
1.064020362735345
0.9630062203118753
1.003186979776243
0.9997480813900762
0.943331729104168
1.028016380593855
0.9377194053987656
0.9884820839857804
1.016988592070195
0.9655563478087903
0.9578704426078396
0.9760802689709706
0.9800948897965494
1.031369238602299
0.9995608780380345
1.021586520527665
0.9498910528036099
0.9677157074812124
1.014001763638457
1.012201274623512
0.9938137723641992
0.9756726439535681
1.078837988816323
1.060961576797477
1.055993272188708
1.016759801032422
0.9940605180892509
0.9051913215072773
1.056017855927321
1.006401538370167
0.9529111854512684
0.941415062613334
0.9734651795300917
0.994536717174154
1.018005560250014
1.0633698443636
1.030432405063613
0.9795059115059394
1.03266833431575
0.9706097710131565
0.9779138418231739
1.017961290441141
1.042272860286191
1.008223992020511
0.9434797483121978
1.011380970122533
1.006054609239481
0.9934099999612021
1.054070034153787
0.9982721244313911
1.008149658242588
0.9630119937607442
0.999018370433484
1.040260545671534
1.065143272764018
0.993356542950706
1.012660330671292
0.9695729338941707
1.078906602302883
1.016465556496069
1.056844396871859
0.9077823692964317
1.031613875043238
1.033395044146016
0.9805641455226902
0.9958293760768415
0.9834333963611062
1.010721416442084
1.022802057268904
0.9399305085328279
0.9908286795701453
0.9793427827402874
1.008285375150692
0.9939645924348085
0.991073276438828
1.005881087103747
1.042098652490508
1.015259335655132
1.037736244074867
0.9824740245078445
1.007386089009057
0.974670257512238
1.007112437364054
1.042516330721294
1.058156475034606
1.013640659932625
1.00716925058326
0.9952523303003707
0.9932403011090322
1.008297587096979
1.042509329638867
1.062693821556301
1.027010062387271
0.9910045081976944
0.9367457100137229
1.000947463784679
1.03225408450129
1.002100235082264
1.006514862163652
1.019466459229226
1.046982595277133
0.9996873038798153
1.024147986676299
0.950567750026765
0.9929363830911091
1.045785684107442
0.962346462013084
1.051368277403294
0.9673271373389077
0.9976172525417928
1.093163257874867
1.092770384860371
0.9825022614451613
0.9917876541326899
0.9977279719175662
0.9963905409272148
1.010961482352301
1.018557228531444
1.012073420366902
1.030018316460861
1.039718929451201
0.9425178669616883
1.002901461735212
0.970909968939172
0.9978029543002036
0.9742361659554714
0.8763926064374485
0.9218345409441201
1.052552012386169
0.9983093770965001
1.005243354900148
1.075847925736112
1.035513103327085
1.018943869157164
0.9858476201044009
1.058564915555049
0.9423131844727621
1.00345271103903
0.9493894403177432
1.014562645390641
1.037833514904854
1.025263662040845
1.027958453906765
1.01484896713173
0.9954446117516437
1.046261304774515
0.9601442239625879
1.040170654160383
1.00138915490417
1.047645757451934
0.9398267000600058
0.9472093114528073
1.013037531213746
1.089872472207074
1.034464629037904
1.039040814811243
1.097155144734979
0.9553241193340615
0.9785606760731591
1.002117983269653
1.041964592964637
1.021895881633273
1.006504464783558
1.015381552277249
1.022302790605235
0.9441507316454762
1.069553995793801
0.9881952082125131
0.994270110407781
0.8896938615161554
1.000552492530796
1.019209418069541
1.022941184530576
1.019142032308782
0.9929498385939014
1.02198031767981
1.012809734248532
1.049879612421764
1.027444124046845
1.023466711389739
0.98972588838877
0.9741954829836718
0.9759552221169101
1.026206081317269
0.9569501047994248
1.01126338710317
0.9879931574064578
1.034459536289913
1.025253957426151
1.073914036038525
1.078832120761004
1.060087384134054
1.046117120231494
0.9353444805335978
1.025967900311594
1.005235470572687
0.9799640462613679
1.004041477624752
1.011293238338609
0.9384500372035448
1.010256419441805
1.00875529071891
1.014966186972726
0.9490464985658593
0.9973661740099508
1.028371394676626
0.9866657496285157
1.030926049436016
0.9882063263225754
1.010730715794014
1.02499232954355
0.9414425553823562
1.034674498738886
1.0166536122456
0.9947158483936582
1.04574541146318
1.005317769649153
0.9965134690383816
0.9663733820422621
1.061745768753838
0.998550381801651
1.024745345232223
0.9963110866349901
0.9679596382410247
0.9858647700993827
0.9676530081454264
1.018787512772256
0.9941452515458424
1.118626074400398
1.026443604909241
1.007265313616402
1.027864531846299
0.9738758246766899
1.040433395028437
0.9895582062281298
1.009409166044371
0.9727333958890634
0.9233598887632168
1.001102354248784
1.036400356274008
1.007388027279985
1.039592083136119
1.012745618461744
0.9866797670856443
0.9480681258049179
1.109298984877239
0.9489673961956687
0.9781634139138972
1.00634981263363
1.012095516206152
1.024084978334419
1.030360208628339
1.034755659941585
1.023908506915459
1.053424020455351
0.9911660694572628
0.980169013691862
1.005341822571711
1.054038060884353
1.050532897263699
1.032245446338212
1.015916127421647
1.021028141051238
0.988504135359716
0.9894310825677424
1.00038975538049
1.019147338510467
1.004178176567865
0.9681824993652132
1.072546481380396
1.039223958514248
0.9881273513021852
0.9673981988985463
1.015659601934033
1.008646415106541
0.9298854056114355
0.9969127295790722
0.9546252180519313
0.8749480712445062
0.9763890927138611
1.011681210246147
0.992559309357438
1.022283009879051
1.011504814770816
0.9799671979321173
1.017158351971966
1.028310765749291
0.9934137147438841
0.9447577636735248
0.9579727937220403
0.9307551024643324
1.028356645212583
1.046268375434792
0.9915555238865693
1.04584068755511
0.9612162296104171
0.9750156330569779
0.9947158967360425
1.088161604615656
0.9450247951271715
0.9289055086342612
1.010346329582501
0.9822822105919901
1.064061984810133
0.9871129502583462
0.9728491733974838
0.9784754840557242
1.013794240965965
0.9949246523548837
1.036051932219279
1.029494752750117
0.9951881617134407
1.006994412275751
0.9863059084645043
1.024914813424768
0.9941464991028143
1.001685617858719
1.017042934805209
1.009038930506146
1.007532906897514
1.002024166334244
1.005399667537439
0.9823600023089689
0.9548207015673857
1.073426690185716
1.050166885571624
1.000227453895156
1.085451946734373
1.034231004577969
0.9700365186708095
1.050194648579709
1.011259374781169
1.010598386030237
1.021848792775126
1.040723677920881
0.9935109634330281
1.073971504745798
0.9988238537173423
1.041302536733395
0.9747046476213918
0.9813372870525022
0.993024429592583
1.023449058585983
0.9987364549547852
1.021526151413264
0.9938982098635059
0.9317986749271798
1.051692326263049
0.9490834639493489
0.8254569252433017
0.9923432446612577
0.9548887870379479
1.037517369583203
1.027021693046415
1.021400036299611
1.010206934552663
0.9872220642242473
1.054888985523868
1.007459767353353
0.9537887524882659
1.015951484167547
1.049092292908941
0.9851961270785851
0.9678670309315375
1.052758670954766
0.963520555404219
1.020416731410076
0.9699839280580296
1.035221311825541
0.9556570999002623
0.9535639068216222
1.030963366363244
0.9978871823860354
0.9650026898370139
0.9992757443076939
1.050418483280966
1.001885178621736
1.035547078263751
0.9814644029879158
0.9641652430221401
1.045688846705215
0.9898846216879678
0.9644257324867189
0.9795294956111216
1.0163617523337
0.9498667462923917
0.9918122366954368
0.9234442755749779
1.005470460593841
0.979125805041718
1.0590897112704
1.026731171543682
0.9845162272545177
1.033835054510239
0.9734985899406045
0.9606613662175909
1.031842102364478
0.9965980221438324
1.006050864755008
0.9240159834187552
0.9977117567409806
0.9455927866270493
1.087315964119204
0.9804633432004837
0.9925017732204258
0.9649991230886759
1.010935663223367
0.9756601787590113
0.9971822502578546
1.012215951133218
0.9871064781228734
0.9535566088763135
1.078638104449264
0.9640135061702721
1.042214701282812
0.9336425220321578
0.9435562269702177
0.9751912639801545
0.8841768646452121
0.9747367802219717
0.9338366878906815
0.9926453675799742
1.109116755819117
1.014574761800211
0.9822076528234509
0.9496053732700932
1.002275689213117
1.024686522039216
1.067039651262875
0.9982487994416458
1.022750180427093
1.036183590671241
1.038267917209004
1.039668256634529
1.009770983520134
0.9745477906647114
0.9941470359998705
1.017155955762878
1.053918030296512
1.007468704592337
0.9917545473205402
0.9962183906868134
1.087447870464179
1.001678406600217
1.01665949010606
1.037120031717073
0.9317632715623078
1.029907535436579
1.022570914542947
1.024451146187079
1.041704857782326
0.9552076261861339
0.9901698060984221
0.9658866476693153
0.9801697944544386
1.069493563019609
0.9915237873698171
0.9151192418549398
0.9998326190408607
0.9861952707973503
0.9761176381750241
0.9805826707508207
0.9314016258508716
1.011050798219572
0.9454175019048718
1.056835028257999
1.005641429612071
1.03382198028615
1.107127201731332
1.071045245913513
0.9456179063182912
0.9794472352159855
1.01805125290457
1.029617466646907
0.9328053782890731
0.9554156100827357
0.9970537426283047
1.09247588612553
0.9760261758926765
0.9941340643813724
1.027704017295172
0.9740937927898266
0.9412319863254703
1.10787977659565
1.062512664257003
1.089215316714834
1.020620055344495
0.9681446230187137
0.9429461714499929
1.014325256196526
1.038497606899072
1.033295857154702
1.009030616197473
0.9759934792209917
1.062407876373152
0.9743742372536877
0.9855811621025833
1.034503046966733
0.9866223439309366
1.001330020885733
1.077318182333652
0.9557782694203588
1.003848969484042
0.9997061989228178
0.9323947737403496
1.033730215747497
0.925760408527398
0.9862697922011188
1.020431657018829
0.9588185992319982
0.9496717060325497
0.971392103196424
0.9486855728743034
1.037774178671668
0.9995011722498485
1.038840995999234
0.9401864968142445
0.9613940572171178
1.016832449648758
1.014698231610623
0.9925822667036924
0.9709047308283486
1.09537458368439
1.085261188357849
1.052995498594223
1.020154338936387
0.9928866289475821
0.9242464760746212
1.067606469884349
1.007701986077773
0.9437891386006193
0.930117127626652
0.968250576493653
0.9934603147658729
1.021694123103309
1.076551018139493
1.036639049435039
0.9754702329731804
1.034785661315188
0.9648554898817618
0.9736055690758506
1.0216008717858
1.050952243223357
1.009886452717657
0.9325740616666643
1.013674760426166
1.007279608729798
0.9921742263363226
1.06526287010581
0.9979386894149105
1.009795427474482
0.9557846674069627
0.9988326368962133
1.048514245588596
1.078691322824877
0.9920440451036676
1.015222554356687
0.9636021323477492
1.095433024399597
1.019807776039683
1.068636993567213
0.9294898704557929
1.038063145298696
1.040218865174524
0.976742653248971
0.9950037468368821
1.001069275969824
1.012889787841929
1.027433548897984
0.9656891442133776
0.9890172636976184
0.9752767788221288
1.009969360093721
0.9927669635464642
0.9893076859139841
1.007064299179198
1.050739999945505
1.018356766827786
1.025635592227762
0.9790182056255313
1.008883428456466
0.9696941838221356
1.008545894607658
1.051248675763703
1.070208713263105
1.016398129059049
1.008615185732793
0.9943149949668811
0.9919107053450092
1.009988351464747
1.051227632565539
1.07264136930238
1.032501794601284
0.9892244421123287
0.9245939645577961
1.001145828319769
1.038842367026862
1.002551502479833
1.007832983478475
1.023416675668297
1.056672125245271
0.9996388372205408
1.019993504896776
0.9409882905797511
0.9915402629070399
1.055206593062998
0.9760935985627063
1.064362749996971
0.9609280173764169
0.9971521338586823
1.104594584911868
1.112345314314562
0.9790502715612444
0.990166029804081
0.9972859691189229
0.9956885226071769
1.013177645220106
1.022314698833259
1.014566712268616
1.04409631285266
1.047860810408209
0.9314297574272506
1.003487454654756
0.9651974997958536
0.9973753037988792
0.9691715284464398
0.915339861114014
0.9069727654837939
1.063403483948351
0.9979750313298089
1.006306961237232
1.091705200362282
1.042774882028799
1.022786793112178
0.9830789407744195
1.048799293779323
0.9312025873120365
1.004155116819363
0.9396263942443096
1.017513604434282
1.043501545437293
1.030394108302831
1.033647056184158
1.01785716635744
0.9945539476174039
1.055789404468804
0.9523721466675219
1.048416683769306
1.001679677737958
1.031702023028235
0.9282395946898915
0.9370005115293139
1.015686328823699
1.108807529203586
1.041516594099724
1.047036784727237
1.113088945158513
0.9466427208408671
0.9743327590268057
1.002555845688645
1.05057131045294
1.015876055374668
1.007822105402602
1.018497632414994
1.026834310030642
0.9334034701996416
1.084131361202862
0.9858595657630488
0.9931407225900724
0.9199146956879697
1.019437897403987
1.023106375757386
1.027604557537701
1.023021245209507
0.9915646138412975
1.0264541643501
1.015417062583316
1.060168607801143
1.033102932070564
1.028234416086934
0.9871678793804995
0.9691185864840429
0.9712190476567032
1.031540769661033
0.9485880230482197
1.013540093329963
0.9856139318345785
1.029582951129943
1.030391391001492
1.087572047128399
1.095340248684534
1.072549969237326
1.05564152644986
0.9229393001923638
1.031251219776722
1.006307634523774
0.9872597964908443
1.004862296381604
1.013589732940368
0.9266181191058833
1.012337026713965
1.010523718678047
1.018028755899284
0.9409237059462969
0.991891112870783
1.034150593550651
0.9840303271652091
1.037230993703613
0.9858779210838622
1.012898900969245
1.030067508792574
0.930167714879476
1.036277894550509
1.020060302562623
0.9936670939382515
1.055155580083228
1.006394060547953
0.9959886857233652
0.9598628900807776
1.074563113915922
0.9982967955589573
1.029806349383606
0.9956028489525621
0.9616888583889589
0.9830827766871518
0.9982403582234739
1.018055177380039
0.9929952837565952
1.125407373274869
1.031826639758495
1.008741207018914
1.033544847035758
0.9687547774542951
1.048719056003669
0.9875030669084441
1.011313652808135
0.9674371478768472
0.8991587594011016
1.00134323073175
1.043858749440961
1.008878950763225
1.047966050058428
1.015327439931958
1.004890240889974
0.9380229935237259
1.103707025262973
0.9391060357875035
0.9738868670998876
1.007643978748964
1.01458910613839
1.028983799918837
1.036546298406552
1.041865929248496
1.028767661546312
1.064454309676313
0.9894519360436382
0.9762577626442519
1.002380284390428
1.065194156797913
1.060954173222419
1.020158632955775
1.019136226838321
1.025331102868145
0.9862213998835481
1.052906231418771
1.000472237956758
1.023024524122683
1.005028615503051
0.9619472137665328
1.087685769660438
1.047286464968282
0.9857964335662169
0.9610156454454326
1.018824210351657
1.008702657676121
0.9164704499122781
0.9963091931360019
0.9458351886713297
0.895488396887486
0.9717640244911708
1.010525387574851
0.9910833852011686
1.02682492389187
1.013827593444877
0.9760227887143725
1.020632272414897
1.034081329548263
0.9921808572983803
0.9760438474480844
0.9484443222630949
0.9174949410282435
1.034142146405306
1.055785895052702
0.9898766246942442
1.05526690570125
0.9536527386432849
0.9701015937659661
0.9936704871324583
1.106765433941723
0.934405650417845
0.9689372873496135
1.01243934590411
0.9787778658924929
1.077543673033514
0.9845745582365718
0.9675281687610227
0.9742346701454598
1.016585771879921
0.9939325470854546
1.043426566446143
1.035507064779841
0.9942516717752208
1.008424874394144
0.983597798832495
1.029984371687643
0.993034733003933
1.002034534606586
1.020519587491764
1.008392014982229
1.00906478102166
1.00244910826717
1.006493888177023
0.9788887036405723
0.9973126027189251
1.08876839434766
1.060509471735033
1.000283054894987
1.077374601008668
1.041228410777916
0.964182865471831
1.060578311066555
1.013548488171315
1.012753257814662
1.012042075360059
1.028524899926064
0.9922228070514618
1.089423227372383
0.9985980001737513
1.049779602776096
0.9697715716699784
0.9776621482636763
0.991592472228493
1.028239399908732
0.9985245543224772
1.025891575043559
0.992687791632022
0.9187398234682395
1.062356698381073
0.939229256402244
0.833759617557118
0.9908367369370855
0.9461168980581828
1.045199559360016
1.028448490749219
1.025744754846743
1.012272379300065
0.9846973915403031
1.066235373645842
1.008985267700201
0.9448188656244506
1.019188555597364
1.059212754213056
0.9822685750482489
0.9771131188206894
1.061558907327972
0.956393674935233
1.024556576121781
0.9641183548564538
1.042419690059541
0.9470378718813548
0.9445495233144586
1.03727977524226
0.9974761814661109
0.958162956260235
0.9991403483846539
1.060812239545765
1.002265660772616
1.042819592703659
0.9778119319455069
0.9583284233299421
1.053544010857427
0.9882133708576553
0.9490148779970938
0.9761815086652621
1.019115496307989
0.9417702354477401
0.9904563114663567
0.9112666288935952
1.006387405700799
1.043550388962793
1.069280151852962
1.031254561185247
1.015326512517397
1.039586615996406
0.9691334454502644
0.9542625157244223
1.03726572337717
1.009488796574771
1.007064659160869
0.9516700115311886
0.9973378143984386
0.9368352821522752
1.093633108808014
0.9772436694728355
0.9912659745194582
0.9592914317779867
1.012735306009713
0.9716733207640359
0.9967168705724634
1.014264411987652
0.9849804716941163
0.9460265816395524
1.092345932883695
0.9581967069895871
1.030312217909394
0.9408860650648558
0.9344682782673147
0.9711237886701836
0.8925470910722855
0.9706043182355134
0.9296122219596274
0.9914228581965098
1.128427743681291
1.008639871807918
0.9792789118790569
0.9414905708667953
1.002674250024157
1.028923661460565
1.078700516840856
0.9979632241496266
1.02659439245397
1.04237112027165
1.044797329242916
1.046435635793538
1.011415022622381
0.9703811684261395
0.9931850906910376
1.020050281820027
1.063197842494896
1.008666289950488
1.034161058445378
0.9955916590070882
1.102753299431121
1.001963124138348
1.01946428302343
1.04344858789245
0.9208760234302702
1.026102530204938
1.069615748424962
1.028595714370837
1.048827502377317
0.9479421809739923
0.9885133802022766
0.9603192281385622
0.9769020573459286
1.065617391186771
0.978816068218304
0.9016912071377722
0.9998313776269738
0.9839161897167394
0.9722002922924757
0.9773936000724184
0.9204421833899386
1.01290875065076
0.9366167758110125
1.066629638035425
1.02836999350229
1.039570095337685
1.126093543726167
1.060037141635499
0.9368476500886762
0.9760754995820147
1.021092346322585
1.034618059102548
0.9220621639905354
0.9482010504719539
0.9966503428603321
1.108707007277314
0.9720751285412396
0.9931640978509529
1.032397756887579
0.9698464950715864
0.9317742382462693
1.126965553206791
1.073309488422761
1.103369884908671
1.003884839808181
0.9504896943103939
0.9337674489363342
1.016765172720071
1.045064519414532
1.038915610107586
1.010555050032908
0.9720596941936464
1.059323495717247
0.9611288801623386
0.9832026111118934
1.040338772870067
0.9844116066163087
1.001550179748826
1.090777486080681
0.9485986102804129
1.004500979145089
0.9996560123476752
0.9215829882717193
1.039474867249227
0.9139465597999089
0.9840618270973355
1.023880820453279
0.9521254282683573
0.9415420637958944
0.9666652009747235
0.9303214208361268
1.044217897242721
0.9994404404732092
1.079187579285996
0.9305581248176231
0.9551081690059284
1.019668668908154
1.017199723645405
0.9913522075372218
0.9661601548451729
1.112164721693782
1.110237788706587
1.041601474126215
1.023552456691247
0.9917058545275609
0.9673818952580335
1.07929864626617
1.00900117203827
0.934750691456517
0.9189547035939482
0.963061410065172
0.9923805346827441
1.025396819661551
1.089893027062945
1.042876815696246
0.9714472345323486
1.029757270427552
0.9591330096456585
0.9693159534037824
1.025251933759152
1.059697294325959
1.011546206741902
0.9217924112599808
1.015973488580773
1.008503326748609
0.9909406220254765
1.076572438671693
0.9976015278054249
1.011441740765641
0.9486101605539818
0.9986397826839449
1.056826336737518
1.092410368471229
0.9907299357066517
1.017786301762308
0.9576674143998836
1.112210010357275
1.023103375918485
1.080558751651989
0.988097597794945
1.04455075221763
1.04708700758465
0.9729293005178695
0.9941735979436187
1.022668083056349
1.015058932366746
1.032085236205348
0.9937479884761995
0.9872010342180265
0.9712247506116716
1.011650914207852
0.9915681019201124
0.987531722122304
1.008247977254508
1.059451050660901
1.021461910255703
0.9990192039580074
0.9755716616197708
1.010379663877194
0.9647392473506069
1.009975047089955
1.060046189348637
1.082394672194342
1.019161377912536
1.01006134882187
0.993378158670536
0.9905787213809346
1.011669693930422
1.060018358681457
1.076055414726402
1.038022287681561
0.9874430922148429
0.9125958931647825
1.001340819348377
1.045468919900256
1.003003532617777
1.00914776923198
1.027375850919465
1.066448771854727
0.9995575394743886
1.007839410538416
0.9315034883974547
0.9901408913640523
1.064711262843294
0.991069367012644
1.065153810344263
0.9545700014423291
0.9966843979687108
1.107606951833879
1.132268111080295
0.9756097187102666
0.9885460516987603
0.9968373751301406
0.9949845899179935
1.015396858073835
1.026082424469254
1.017064754335213
1.069602382432192
1.056062732747456
0.9204708340970618
1.004072527332904
0.9595168562441051
0.9969400694196184
0.9641218797871156
0.9658906524696586
0.8923444302116986
1.074364461313644
0.9976405333399407
1.007367422157259
1.10779280415981
1.050083066300478
1.026640784464699
0.9803167159808633
1.047394876818732
0.9202222963211125
1.004854292669926
0.9299604433395824
1.020471220864761
1.016098141274905
1.035550111141462
1.03936529586694
1.020873227600752
0.9936610041236075
1.065398199545154
0.9446593795446012
1.05672601401769
1.001968695713575
0.9924603425650932
0.9167939938455637
0.9268990699701127
1.018340575181337
1.128070243238935
1.048613593983692
1.055085768440815
1.090738889212624
0.9380367669863269
0.9701216655735331
1.002969052936267
1.059247585966725
1.000428274480321
1.009137335117946
1.021618644893643
1.031381035331714
0.9227763310844728
1.09890302844429
0.9835264265375028
0.9920072052543035
0.9614133190046772
1.040033755643498
1.027010575956493
1.032286999553445
1.026912977512788
0.9901769656208655
1.030946000003971
1.018030951681577
1.070556193201816
1.038791315227481
1.033022152140379
0.9819315556760372
0.9640665326689829
0.96650455981121
1.036898360192398
0.9402985354551451
1.015822158733056
0.9832385874744738
1.019451207356258
1.035548067578425
1.083235755421874
1.112095977721459
1.08515651975295
1.0652531149291
0.9106969005915638
1.03655570803594
1.007379154253595
0.9501694901093892
1.005682126124919
1.015886061898945
0.9149333392607918
1.014417836240721
1.012294363606913
1.021099455410428
0.9437464961037907
0.9716264848110321
1.039957086664108
0.981397764420641
1.043574486212787
0.9835536223198855
1.015068089235744
1.035167425231996
0.9190264243797686
1.030765840737667
1.023472615171715
0.992613736488866
1.064646434385936
1.007467203527987
0.9954593939839135
0.95339646614374
1.087532011755015
0.9980330708098417
1.034888611836358
0.9948929949945569
0.9554472642410878
0.9803045185688949
1.038680834167782
1.012957449586239
0.9918415352321848
1.121619893125632
1.03722535183532
1.010217726782645
1.039254591230149
0.9636580977740939
1.057070302629868
0.9854415617121471
1.013216641061923
0.9621640151067908
0.8872169613313475
1.001580654216714
1.05136701918518
1.010368772427391
1.053367147337651
1.017911944311675
1.042715298615039
0.9280819590534519
1.110035839612519
0.9293448764287957
0.9696232019530707
1.008938335831118
1.017087744424991
1.033900835813291
1.04276814824109
1.049014724067739
1.03363966755588
1.075599430599069
0.9877364525297113
0.9723617492330453
1.017141842869115
1.076467784781031
1.071473745897771
1.032620923046271
1.022363648781931
1.029646246900417
0.9839436637387856
1.087715309671373
1.000551592884212
1.026914609989229
1.005864691089831
0.9557510775605139
1.103035651908979
1.055397589024384
0.9834681653140381
0.9546736807149248
1.021998490092464
1.004989227559081
0.9032413983275754
0.9957046885304042
0.9371255979321668
0.9197299077746587
0.9671584125759297
1.004538865425546
0.9895956346692472
1.031386189174394
1.016149170121462
0.9720934916246997
1.024115076775683
1.039873030884695
0.9909513868811459
1.017949189449508
0.9339128255957188
0.9044235141763288
1.039958279280486
1.065384743032681
0.9882005666333057
1.064775157497657
0.9461468703821755
0.9652116402227746
0.9926245855090652
1.125683836641059
0.9239060181743092
1.020455406351331
1.014530299799942
0.9752848086859911
1.091205781692502
0.9820404896037996
0.9622349260565738
0.9700082464323382
1.019383022921846
0.99294196721323
1.050853404318787
1.04155256371438
0.9933139687886188
1.009851874482743
0.9808949336126184
1.03507736261294
0.9919250401029814
1.002371010316316
1.023999849272585
1.004083849111879
1.010591459738463
1.002873315592144
1.007588158544138
0.975427033291619
1.046502635421612
1.104327169108181
1.070950601728644
1.000335419527786
1.057567755718124
1.048267456853857
0.9583641855595463
1.071062923919794
1.015836216662679
1.01490998686776
1.023009492517232
1.020841741571396
0.9909351452290458
1.105094832242155
0.9983442702620757
1.058323775600649
0.9648601169608668
0.9739982334644077
0.9856914505755259
1.033046883288483
0.9983111592577872
1.030275617722124
0.9914762249045507
0.9058621573161438
1.073126619317477
0.9294766348719551
0.8456466520613554
0.9893323785179688
0.9374245158916928
1.052935375513276
1.025168555503648
1.030106029314874
1.01432872617188
0.9821754522741911
1.077697448932693
1.010511371023818
0.9359327286717086
1.022429810213744
1.069425368140301
0.9793486284504818
0.9996179864275907
1.066251861259752
0.9493129537746704
1.028711998116237
0.9582848961390237
1.049663232188463
0.9384945239655174
0.9356135947037328
1.043631568306765
0.9970615606417417
0.9513695936366965
0.9989953357915764
1.071306727318097
1.00264598125379
1.050137460927145
0.9741698682077978
0.9525230115702013
1.061450255028021
0.9865406695743998
0.9259265322614464
0.972841992077089
1.021876280208446
0.9337390830490796
0.9891011779523399
0.899239089189464
1.007302228092629
1.096334611616691
1.07956363812868
1.035791068135677
1.044704874698746
1.045362927539118
0.9647634734196603
0.9478946290464818
1.042712509213587
1.045620320763559
1.008078521979816
0.9820376669616923
0.9969595159221964
0.9281511164400443
1.091535770429909
0.9740192927852852
0.9900262423852751
0.9536126240993301
1.014475341236137
0.967698149672346
0.9962480311190474
1.016304651382367
0.9828529926910142
0.9385456953089596
1.106222444624074
0.9524083081230834
1.009751854727636
0.9456135313545592
0.9254663571960705
0.9670716603753855
0.9123020605323021
0.9664863883679639
0.9283236458662939
0.9901928585273813
1.14806710584036
0.9955954322134974
0.9763551282465717
0.9334414720668205
1.003069170546599
1.03317013721271
1.090480951295455
0.9976762969361066
1.030442101976174
1.048589313195285
1.051362306701442
1.053234894542085
1.013050419923116
0.966226573536361
0.9922201664017625
1.022949185756206
1.072555412427213
1.009746057572437
1.076510441081098
0.9949480118069527
1.118264518308024
1.002241586613178
1.022273088178078
1.0498124290588
0.910112590711128
1.014426574085376
1.10838945935477
1.032753170781119
1.05599732256806
0.9407237933074496
0.9868151856481587
0.9547672885350094
0.9736349631293922
1.050836113931577
0.9591727733650948
0.8884567721794052
0.9998248538613995
0.9816403264522785
0.9682934846346529
0.9742097131636245
0.9096018236843179
1.01476517062514
0.9278968257459204
1.076508958762862
1.08364687402605
1.045345984566308
1.145371672559303
1.042504073354037
0.9281528164770898
0.9727113160925147
1.024133951733563
1.039599915973119
0.9114378917858028
0.9410369978556538
0.9962322865253324
1.125174097578739
0.9681117517218125
0.9921857018532749
1.03710492219331
0.9656028424378439
0.922401665845439
1.14637592657089
1.084208187326866
1.115641848807198
0.9788028983211938
0.9391677659417278
0.9246748025483005
1.019204087078596
1.051669958142567
1.044497268791848
1.012077112588978
0.9681322484733016
1.041372537077219
0.9402692073461083
0.9808265984896249
1.046158255857836
0.9821998385649723
1.001760596605869
1.104398851722477
0.9414662891165294
1.005139628352882
0.9995950440718125
0.9108937251098567
1.045247814124662
0.9022709821177264
0.9818488154205652
1.027333461427054
0.9454755717140698
0.9334792944786531
0.9618847125546287
0.9287224851722652
1.050698894501585
0.9993741740724912
1.141931979557719
0.9210005685353135
0.9488563687936459
1.022509452302276
1.01970089396316
0.9901233983747026
0.9614347105173079
1.129208485331183
1.134436319940517
1.021160771290068
1.026951138065238
0.9905151999072745
1.030221916573401
1.091088130540297
1.010296509449731
0.9257900162813533
0.9079260929080509
0.9578965440117098
0.9912965311550382
1.029108149989509
1.103393549546873
1.049144262915607
0.9674350375264902
1.014585895164552
0.9534390714725365
0.9650377130429879
1.028912824598443
1.068506750874326
1.013201246297791
0.9111314705005347
1.018276830280234
1.009724533894625
0.989699514381909
1.087994908178729
0.997258814140998
1.013086821073717
0.9414873690884613
0.9984373282498303
1.065194653305354
1.106299956656789
0.9894122058051543
1.020349109228161
0.95176820274952
1.129239102878232
1.026344665935841
1.092605535954755
1.083208923088086
1.051075766323132
1.053998413491281
0.9691214375063126
0.9933375693852652
1.045651780626015
1.017226761250999
1.036756151250869
1.017299319336118
0.9853770431496585
0.9671854087292839
1.01332747077817
0.9903672050306427
0.9857420606137643
1.00943150848828
1.068230937671086
1.024572066357574
0.9598502181354218
0.9721328710205646
1.011872432350344
0.959803551636548
1.011399131541965
1.068907860668506
1.094713524039779
1.02192867043013
1.011506925612423
0.9924405460224622
0.9892411766942834
1.013336123587929
1.068881803910316
1.071262488506368
1.04357108705788
0.9856585837420734
0.9007475373950896
1.001530729903643
1.052131439557233
1.003453418717442
1.010457683486532
1.031340969137124
1.076308746944057
0.9994391450066478
0.9894243867691004
0.9221112851315183
0.9887365646457849
1.074298546645461
1.003504087936465
1.047492931908796
0.9482517254937931
0.9962121268801879
1.10057781415007
1.152543220663633
0.972179278410047
0.9869257769444983
0.9963799795444818
0.9942760314574546
1.017617664900872
1.029859068371263
1.019561418081885
1.121571694520511
1.06432266974529
0.9096390445514961
1.004655921287425
0.9538673174114758
0.9964952376648906
0.9590835086441323
1.021523966702979
0.877942005836547
1.085433435311761
0.9973052531433574
1.008422898668397
1.124111828794597
1.057436028856506
1.030503677240535
0.9775563698378698
1.05555085662006
0.9093680552297644
1.005548309987908
0.9203854971344644
1.023433134206323
0.9555146834289432
1.040731526566771
1.045112577176758
1.023895649294625
0.9927629836956651
1.075085101394304
0.9370043729809131
1.065096167556259
1.002254219344681
0.9421558853102434
0.9054874492354119
0.916902756962395
1.020997222453135
1.147664418891181
1.055753578186022
1.063186187859498
1.027994223863992
0.929503628275079
0.9659268591534924
1.003352450593431
1.067993244217758
0.9749539958423534
1.010448281493193
1.024742451786677
1.035940911252344
0.9122621113004734
1.113857830354471
0.9811948309735156
0.9908679264550407
1.012590886060469
1.059014740433356
1.030919873207296
1.036987151940935
1.030816038660042
0.9887844969756113
1.035452927855766
1.020647967024394
1.081040517056111
1.04449951597074
1.037828306903029
0.9728577056992022
0.9590383703546241
0.9618110293038138
1.042277182074985
0.9320771694335769
1.018108231841614
0.9808664096241355
1.000688050681187
1.040721872067204
1.057841448489556
1.129101280446784
1.097905474467137
1.074947372445572
0.898613339935168
1.041878947149087
1.008447226480566
0.8723588560190656
1.0064994183449
1.018179458229349
0.9033920397813057
1.016495444130993
1.014066188863297
1.024172651851461
0.9592768372785666
0.9319873564833416
1.045789621292587
0.9787660894909872
1.049955845334782
0.9812311669198122
1.01723734117061
1.040291736614184
0.9080145385153122
1.016210798572012
1.026885202191546
0.9915541141070949
1.074216856192185
1.008534575701826
0.9949041600228979
0.9469667243794488
1.100652037713025
0.9977536600798812
1.039985891946331
0.9941776312177784
0.949231872369215
0.9775274323365755
1.083447355780996
1.000647685453821
0.9906806264206934
1.107293669402682
1.042636130698317
1.011692522402098
1.04499193382588
0.9585816759549081
1.065486834672197
0.9833712912606001
1.015116071283078
0.9569041937378967
0.8821331435140455
1.001811941889467
1.058922550341295
1.011856248825906
1.055460316899525
1.020496704394338
1.103047289951046
0.9182419428672735
1.126423884759647
0.9196800757626816
0.9653671987585504
1.010230550841244
1.019584649858066
1.038834263498696
1.049025207959485
1.056198647950533
1.038521007372606
1.086859436137197
0.9860148652621432
0.9684799577421933
1.043888938692283
1.087859635513386
1.082089700694268
1.086469486162717
1.025597138441636
1.033969369875413
0.9816708597125178
1.0779853559157
1.000626395155956
1.030817047573696
1.006681582826265
0.9495929255649268
1.118597556370425
1.063552451347501
0.9811384991654906
0.9483706467849486
1.025181849236661
0.997196772667381
0.8901943187204203
0.9950980655932885
0.9284918835415323
0.9382435430562385
0.9625687283230097
0.9934209374975421
0.9880961463146769
1.035963178249253
1.018467859909647
0.9681771368951283
1.027605223600423
1.045682634630808
0.989713971034627
1.061602620582032
0.9128431181837614
0.8915376427334055
1.045802738443437
1.075063613874088
0.9865271547845158
1.074364934216894
0.9386966379591707
0.9603445044341223
0.9915768802202081
1.144912669266479
0.9135234548107135
1.079115841752417
1.016616162737108
0.9718026829637039
1.105029894124749
0.9795080490341131
0.956966277717157
0.9657945439017315
1.022184033093052
0.9919511675662767
1.058331616546959
1.047630050953789
0.9923716360335422
1.011272171022829
0.9781960953152301
1.040192170660509
0.9908096665511165
1.002691326904683
1.027477471047978
0.9951396445112771
1.012109350480101
1.003294455054237
1.008680922091004
0.9719724741306044
1.094774504976133
1.120102898852155
1.081489874878359
1.000383255440753
1.026380903959829
1.05534674601556
0.9525765551978259
1.081643379299923
1.018118813671647
1.017066066260079
1.063822149200859
1.013387737349758
0.9896474761800538
1.120987445826099
0.9980619639820139
1.066933617467315
0.9599636421518337
0.9703429681907643
0.973667234450781
1.037866488636302
0.9980904763941197
1.034677658266419
0.9902626000234593
0.8931612466416097
1.084001123658857
0.9198226896646922
0.856197724344538
0.9878277754021942
0.9288104221924595
1.06072293191557
1.015620826411849
1.034482627756963
1.016373090254477
0.9796539634894793
1.089274005322725
1.012034300074127
0.9271274978937776
1.025672664382865
1.079729243602717
0.976435306957347
1.026419295384725
1.065831498078402
0.9422762530799333
1.032881736708916
0.9524795843845659
1.056951635752653
0.9300249052970568
0.9267537326980094
1.050017550621704
0.9966415151010394
0.9446205108711641
0.9988382238397763
1.081901463204373
1.003025709355395
1.057499075087863
0.9705367075947113
0.9467471037813903
1.06940309280468
0.9848656328528373
0.893320554072794
0.9695071084343758
1.024643787076214
0.9257706951163059
0.9877464222184131
0.8873555891526651
1.008214132229179
1.116933717694865
1.089938743194822
1.040339591396072
1.064919228926109
1.051161300023809
0.9603813207215457
0.941554339519946
1.048179527545683
1.07238020130073
1.009091669104269
1.003559585547271
0.9965751071248631
0.9195361705131628
1.078853627433925
0.9707893074488964
0.9887798651860646
0.9479602108073615
1.016149167138002
0.9637326202648018
0.995774505148168
1.01833403372656
0.9807223374540966
0.9311122178204048
1.120267246567613
0.9466396733903928
0.9748188085342494
0.9449152207169205
0.9165484489161646
0.9630331472939742
0.9195804818390225
0.9623800722423798
0.9135594705929598
0.9889536124093249
1.168039016493913
0.9735405811831606
0.9734347947128354
0.9254495709503153
1.003456909431297
1.037416124553064
1.102372844921172
0.9973866556288729
1.034291188509374
1.054833626991207
1.05796104882561
1.060064588699003
1.014674760843024
0.9620817398785861
0.9912497849550274
1.02585044003756
1.081988361185477
1.010694586103876
1.107944623860088
0.994285161907855
1.133980590827792
1.00251233361008
1.025084551618822
1.056209382528906
0.8994665253635687
0.9931655709357459
1.124128799037854
1.036921485947841
1.06321356475262
0.9335517565358643
0.9850679446049835
0.9492263645139568
0.9703676182431999
1.022102109872142
0.9301757587975386
0.8754126350462985
0.9998088987417956
0.9793672979746014
0.9643952245580427
0.9710293474450011
0.8988768049589125
1.016617330380867
0.9192559921707733
1.086469294941319
1.132172945479071
1.051148829939403
1.164960333726345
1.00985613599782
0.9195315295991997
0.9693521215986899
1.027172724328817
1.044559674596714
0.9009298485269885
0.9339196143272708
0.9957872552112949
1.141879093230453
0.9641258509359937
0.9911962573326278
1.04182317917721
0.9613610549607456
0.9131102872532704
1.166113934235173
1.095207427489449
1.125609536636458
0.9400258971481644
0.9187051293437883
0.9156657668726841
1.021637557936316
1.058312918764611
1.050034609857154
1.013594499371281
0.9642051312741059
1.007475255224687
0.9058437629600244
0.9784520714682863
1.051956810512249
0.9799860717531471
1.001959930578021
1.11818299577587
0.9343799262744011
1.00575852011907
0.9995217375933778
0.9003248987856577
1.051047382854385
0.8907292969946425
0.9796224553896186
1.030788749795355
0.9388675184552321
0.9254811833730916
0.9570488847108437
0.9164324821510633
1.057213717882928
0.9992979829208772
1.195152701528583
0.9115102682838725
0.9426366339349445
1.02535378894281
1.022197345778251
0.9888956503508866
0.9567249767719034
1.146500850508811
1.156114804863456
0.985944660189977
1.030347416968124
0.989311918531995
1.086262795416938
1.102971153641174
1.011586370120212
0.916901221193775
0.8970295961631169
0.9527540834870045
0.9902056001519418
1.032821074405442
1.11704879653935
1.055439702444442
0.9634322914228645
0.9870083817603755
0.9477717094507682
0.960764938702145
1.032582573835102
1.077379418474961
1.014849794339075
0.900588729355207
1.020584414277554
1.010941348698977
0.9884421648098741
1.099527418355484
0.9969087782539722
1.014729227357904
0.9344154337061374
0.9982231673716232
1.073616687653309
1.120359314544459
0.988089323592192
1.022909812650906
0.9459038695314159
1.146521623665511
1.029521847250993
1.104773895665881
1.1795271577195
1.057637615437999
1.060951377337195
0.9653155716327185
0.9924942232368776
1.064399524424144
1.019391156481696
1.041444553715567
1.029514075572644
0.9835436676234893
0.9631562638377262
1.014996367905745
0.98916336117459
0.9839356643853693
1.010614543752228
1.077078386084748
1.027684720792656
0.9046392259594013
0.9687004818738234
1.013359958938915
0.9548849543100911
1.012816560468072
1.077829654739534
1.107163694883263
1.024698913059495
1.012950403952185
0.9915002007636585
0.9878935685422583
1.014983451529222
1.077818221638004
1.055502599295915
1.049147785624488
0.9838698185660004
0.889046194477097
1.001714745711121
1.058827858550996
1.003896127586593
1.011760974089632
1.035310433577294
1.086247638584057
0.9992807844548649
0.960184217065008
0.9128099370155612
0.9873252163635866
1.083966980022443
1.01010857395346
1.010808372125808
0.9419720424594988
0.995733464159447
1.078734910702388
1.17317555172004
0.9687565634287274
0.9853042109104162
0.9959104948076617
0.9935607826860231
1.019838903933469
1.033643579038081
1.022049147674971
1.170210261062629
1.072639115751569
0.8989324446109792
1.005236564904112
0.948247879234836
0.9960394289346227
0.9540542004741018
1.064953472445256
0.8637594252474756
1.096609141422719
0.9969687282499455
1.009471685578962
1.140663222798418
1.064833139850155
1.034373123438073
0.9747928196080348
1.049362513045378
0.8986352062986801
1.006234491298016
0.9108935298008995
1.026398179528584
0.8633141715901012
1.045938203845431
1.050888454008598
1.026922405858816
0.991858621762211
1.084847445822664
0.9294052499388836
1.073524803211874
1.002534767098057
0.8705930558448244
0.8943175067121908
0.9070090513533018
1.0236535470491
1.167593784800599
1.062934797846683
1.071335235316537
0.9273325558428611
0.9210416563977935
0.961747521928815
1.003700041636193
1.076808037763884
0.9350161000785544
1.01175315636801
1.027865730302329
1.040511703789678
0.9018555780804801
1.128984917462659
0.9788637988422286
0.9897203474588395
1.055941256652981
1.073301351478448
1.034832213186084
1.041703833241048
1.034729834648741
0.9873843128283506
1.039972136595723
1.0232634247889
1.091620034257532
1.050217605685473
1.042651399346646
0.9584540464626604
0.9540337189691386
0.9571380799237293
1.04767585074607
0.9239201253258185
1.020396871923863
0.9784966440571402
0.9657655099578022
1.045911726022433
1.011102948417747
1.146357572908205
1.110796146373498
1.08471750317729
0.8866843694185411
1.047219360890189
1.009508958249527
0.762455653692849
1.007312383544758
1.020467533965405
0.8919890876313729
1.018565287283522
1.0158378898108
1.027243320930281
0.9651561625128161
0.873472803185985
1.051645823261144
0.9761332650042844
1.056374404174508
0.978908804525855
1.019404493358256
1.045440339432478
0.8971287475019987
0.9898906484826088
1.030293305996467
0.9904874529256732
1.083865336057775
1.009594668111877
0.9943068675858965
0.9405630139995781
1.113922897231699
0.9974513150081336
1.045093384740367
0.9934538989219641
0.9430410106843581
0.9747493754697737
1.118608518076968
0.9767606646067457
0.9895091230797619
1.075408847198621
1.048056918667336
1.013163530824116
1.050754392498574
0.9535221643463816
1.073968555631543
0.981289682516991
1.017010248916668
0.9516508216661962
0.862577538410301
1.002034852118843
1.066522351812264
1.013340338504617
1.053666936080532
1.023080267316324
1.160564275539361
0.9084999585077405
1.122364517239131
0.9101069143592992
0.9611147681915141
1.011517587814099
1.022073599253688
1.043782571237114
1.055317174404055
1.063415917729563
1.043410412527196
1.098234111929705
0.9842827900430453
0.964611093829233
1.051668614882799
1.099370346012479
1.092800791085806
1.141667142850565
1.028836292497253
1.038294770056879
0.979402870842551
1.032065619921063
1.000695787124712
1.034731223538236
1.00747603265278
0.9434719961476064
1.134372849159745
1.07174518832101
0.9788053778684024
0.942105233114255
1.028373989007535
0.9836024126010031
0.8773253734055522
0.9944870966835581
0.9199287220005532
0.942806806178741
0.9579912285295373
0.9747691600356546
0.9865835968590574
1.040551777875537
1.020782918902509
0.9642716224489332
1.031101851020272
1.051508855969995
0.9884585332063444
1.094783289058723
0.8845405916264728
0.8788343737373179
1.05167324177122
1.084821890668876
0.984856148171611
1.084036070882646
0.9313005945174209
0.9554990015318943
0.9905264405382307
1.164447477435059
0.9032555765269925
1.128234069059837
1.018695540769716
0.9683311661463376
1.11898760429686
0.9769750524894114
0.9517193980416757
0.9615924892701124
1.024987535418001
0.9909568116935247
1.065859611951856
1.05373805477693
0.9914224444677036
1.012683524901308
0.9755003979506598
1.045327097461891
0.9896805802818104
1.002991009869935
1.030944999841057
0.9788639975196363
1.013615199743102
1.003708727200702
1.009770286127307
0.9685228910485235
1.129217072163658
1.136095625743661
1.092126381140008
1.000424955882526
0.9765550177264558
1.062462632578779
0.9468154231548015
1.092314012470313
1.020393136894306
1.019218839505014
1.101093980195244
0.9883603787387804
0.9883592428261904
1.137101720413794
0.9977439921851017
1.075608574127011
0.955077142492966
0.9666944651666062
0.9545405402758382
1.042694723095283
0.9978582269176424
1.039097093902057
0.9890463078276321
0.8806335915051852
1.094978766736343
0.9102636681746101
0.855819886580849
0.9863205931618817
0.9202734313217267
1.068560656147869
0.9966945679344403
1.038873693864371
1.018402515288563
0.9771306256473561
1.100963534406292
1.013549669796397
0.9184005838473762
1.028914546851863
1.090123485529196
0.9735272942442785
1.036777776141941
1.057897504098699
0.9352815964323017
1.037064770551845
0.9466997008639105
1.064283788845017
0.9216270768306167
0.9179683267594799
1.056436104191186
0.9962141988716293
0.9379144168785255
0.9986657332685085
1.092595399796267
1.003404431281898
1.064903545256001
0.966910974878895
0.9409996379264971
1.077400354936292
0.983187980984632
0.851738082608708
0.9661745259274522
1.027417813832731
0.9178633883071522
0.9863918719842105
0.8756120192687071
1.00912275467422
1.037256572368149
1.100405060449684
1.044899844098792
1.071122047923268
1.056980228440624
0.9559833448191314
0.9352400709885108
1.053665197257614
1.037949763260273
1.010103588959125
1.007887731779159
0.9961837235943805
0.9109879751806714
1.055661344056717
0.9675543792737935
0.9875253738317636
0.9423327472985225
1.017756837043315
0.9597758349415909
0.9952957176816998
1.020351363378876
0.9785878013049535
0.923725532608953
1.134481002485564
0.9408855520468816
0.9238802447621998
0.9374636023497033
0.9077129694856149
0.9590071291088142
0.8922972695981116
0.9582835433173416
0.8734442899502863
0.9877044062491401
1.188348747464056
0.9427400310399231
0.970517158823015
0.9175089629071449
1.00383530650117
1.0416554364911
1.114371002155612
0.9970934399934409
1.038140796527874
1.061101392592148
1.06459272847945
1.06692470529853
1.016287104301858
0.9579456613080115
0.99027242391778
1.028752635831231
1.091495381241138
1.011513035411309
1.120978806411388
0.9936028447739276
1.149902164145856
1.002774930291133
1.027897934687129
1.062638021936334
0.8889332674000843
0.9627001200720656
1.105489252788327
1.041099512674813
1.070475866710577
0.9264262865151941
0.9832695064299729
0.9436944548138588
0.9671002612086165
0.9794505353246904
0.8916949714967066
0.8625559587547231
0.9997810735377541
0.9770970315159138
0.9605045134867374
0.9678518182377963
0.8882649411385163
1.018463341051074
0.9106929440247105
1.096508489260249
1.107608474208092
1.05697835369287
1.184860958460586
0.9570795985173198
0.9109826316725129
0.9659964824517497
1.030206348527364
1.049498394583645
0.8905363107750687
0.9268464803534144
0.9953081975132921
1.158824646804766
0.9601121531853681
0.9901943660369427
1.046551313554942
0.9571213334559283
0.903897653738191
1.186183481456164
1.106307042609961
1.133150975670928
0.8863128550831105
0.8766639345287673
0.9067387962169473
1.024062922444779
1.064992974590855
1.055528572324849
1.015105937123122
0.9602744052402243
0.9599128034037674
0.8566505754004514
0.9760785005299304
1.05773397987176
0.9777701133261718
1.002147975934381
1.13213137702295
0.9273388343693783
1.00635352614373
0.9994358587104613
0.8898749665994822
1.056872820013385
0.879319410072151
0.977377867703054
1.034246897913471
0.9323003362990329
0.9175462085183512
0.9521629455553962
0.8663891971850528
1.063759877596156
0.9992093264575277
1.19839568177093
0.9020871114096956
0.9364479282992202
1.028201246084531
1.024686447291489
0.9876688525093243
0.9520291059752748
1.164038592871232
1.174130407677251
0.9345258903714394
1.033739834542605
0.988094908451901
1.104520742793273
1.114947838429832
1.012870138313628
0.9080809322201717
0.8862635727081593
0.9476328682666102
0.9891060020606955
1.036530933536937
1.13085684472798
1.061762424605868
0.9594385230715701
0.9478573474948248
0.942130118964015
0.9564944908257398
1.036260827547523
1.086315049789279
1.016491227328487
0.8901624665338164
1.022895998564487
1.012152631738335
0.9871632705355269
1.111168901019503
0.9965505704719995
1.016368322271042
0.9273938376518953
0.9979964476226548
1.082091369503089
1.134588703144396
0.9867607263284296
1.025468363538449
0.9400739843439115
1.164059896755684
1.032631578583867
1.117062558845623
1.19887539253485
1.064236232679292
1.067944845094404
0.9615097591640775
0.9916429752761
1.074858460422403
1.021551082324567
1.046149282461239
1.026958159627474
0.981700754075727
0.959135757909663
1.016656285933564
0.987956162557503
0.9821115210396346
1.011796988315784
1.0859927926268
1.030798465211667
0.8338519130961223
0.9652738836842986
1.014841562963692
0.9499823172065132
1.014226542504371
1.086808984933098
1.119744725601799
1.027471701467976
1.014390766715551
0.9905557906851333
0.9865331988881778
1.016610098162138
1.086828021742361
1.028439197402185
1.054752215332168
0.9820766079803857
0.8774900278094382
1.001892759943034
1.065557217985339
1.004327960553562
1.013056864813772
1.039283958628177
1.096262772111513
0.9990830668978362
0.9184122091018496
0.9035982375959243
0.985905861058712
1.093715859922509
1.009354117760702
0.9587263253495564
0.9357302922125591
0.9952474037074889
1.041086374445417
1.194170795935398
0.9653399494025514
0.9836810386548709
0.9954271328741048
0.9928378778363595
1.022060040578679
1.037435646223604
1.024522949307283
1.125841191057533
1.081011638735377
0.8883493824443173
1.005813762820676
0.9426579143610339
0.9955724669677856
0.9490338291300762
1.078677495647277
0.8497924683907984
1.107891438614105
0.9966307228683838
1.010512995575917
1.157448857905454
1.07227460614711
1.038247754965809
0.9720230651682813
1.006508322318975
0.8880204126338264
1.006911209865904
0.901479364417789
1.029366015469837
0.746620407679096
1.051170102903202
1.05669284176154
1.029952193410849
0.9909477228609355
1.094684112803404
0.921860873524519
1.082010715835599
1.00280964280864
0.7709342714044295
0.8832821137562075
0.897216174988714
1.026308035393136
1.187862850428903
1.070156392129934
1.079531332429184
0.7961532557945318
0.9126500840536098
0.9575831658098586
1.004009768772426
1.085692075214807
0.8799740258521012
1.01305115529026
1.030986337546195
1.045092207670715
0.8915537863237674
1.144278053456699
0.976532899653582
0.9885629918407233
1.072427873913085
1.081208419538652
1.03874672475806
1.046436466268563
1.038654281724235
0.9859748268398993
1.044502085291236
1.025874178429397
1.102294280379256
1.055939594901771
1.047490665575739
0.9383919619332065
0.9490525088590571
0.9524855918278373
1.053093877728084
0.9158251876317457
1.022687170970734
0.9761289410014869
0.912475676793388
1.051117595743121
0.9467232041243809
1.163867264177399
1.12382902215361
1.094558843988818
0.8749067912819989
1.052576625482371
1.010562661096833
0.6243132016436552
1.008119981290521
1.02274910570374
0.8807206062327825
1.020624477739592
1.017608642421744
1.030308568464182
0.9405526755771999
0.8010810368113774
1.057524347782143
0.9734983417128393
1.062829823014576
0.9765856583260072
1.021568107765724
1.050613300744099
0.8863667910268682
0.9519417272915973
1.033694347860861
0.9894138469353957
1.093591318968418
1.010647059452039
0.9936586610657959
0.9341780867995083
1.12734512740922
0.9971217551738075
1.050208719307694
0.9927203462219288
0.9368748251708149
0.9719693509144377
1.13273051078311
0.9402581344123397
0.9883252076558345
1.023736536547323
1.053487646580924
1.014629579068546
1.056540423551283
0.9484778541710903
1.082515672883102
0.9791959655505965
1.018898508466772
0.9464008158646576
0.8092233010072755
1.002248254090906
1.074164732017879
1.014820653545918
1.047905131302173
1.025662204342791
1.186739547112751
0.8988540603871551
1.059285241777403
0.9006222812837568
0.956864091681258
1.012797498426731
1.024550989970911
1.04874524247644
1.06164404677585
1.07066629762317
1.048308247820622
1.109723734138541
0.9825378513633869
0.9607543390523262
0.98911219828595
1.111000801026256
1.10360694179089
1.137027006680278
1.03208121911162
1.042619064418645
0.9771396273375667
0.8832331081894884
1.000759600012853
1.038656855501187
1.008247319528754
0.9373878881684455
1.150363591187801
1.079972718729943
0.9764681086667484
0.9358767437885857
1.03157480586007
0.96364506393771
0.8646318847104809
0.9938702884399656
0.9114326373001399
0.9296238352245442
0.9534237963194997
0.9479109538804635
0.9850577342390892
1.045149381619167
1.023094455107656
0.9603757548384166
1.034604734297982
1.057352247017914
0.9871789569989136
1.108170296673546
0.8499763926217212
0.8663109937037375
1.057568480834982
1.094659860205585
0.9831873927363471
1.093789051114912
0.9239579111083549
0.9506744312202788
0.9894728584358141
1.184287152592811
0.8931004675024554
1.151624700132907
1.020768406536616
0.9648701391786358
1.133058901805278
0.9744404043900664
0.9464927113554494
0.9574017777100785
1.027793014267614
0.9899564301813139
1.073436365863479
1.059875772469634
0.9904653635855913
1.014085202059489
0.9728075459404786
1.050481226612773
0.9885327455252786
1.003267835580752
1.034398018981586
0.9543811523453234
1.015107655756713
1.004113507113715
1.010855092114896
0.9650771908577451
1.140242164502392
1.152306673745255
1.102859929081038
1.000459605081862
0.9060216724741427
1.069612596816835
0.941077892478609
1.103071526100357
1.022657696578314
1.021366731696883
1.091485598713017
0.9327715256855698
0.9870701611215701
1.153439219508914
0.9973866394447626
1.084348805897309
0.9501981517835593
0.9630518981466245
0.9287743029468046
1.04753011442455
0.9976122456683832
1.043533567179343
0.9878271835152627
0.868276499342519
1.106059059105699
0.9007967748782659
0.8388095292192049
0.984809460418374
0.9118126312437018
1.076447926254433
0.9676096663888195
1.043278918868656
1.020415905234696
0.9746041982984388
1.112765922827533
1.015054612582932
0.9097502919710281
1.032154347413056
1.100608136272573
0.9706237342356889
1.012144699621651
1.041534667446758
0.9283281790098589
1.041260568912014
0.9409439898504037
1.07165916918819
0.9132998081034166
0.9092567433110071
1.062886453002716
0.9957788468510284
0.9312507896778605
0.9984763110667103
1.103388282495989
1.003781912587142
1.072350904861769
0.963291961335042
1026
767
13
2
500
10
254
1026
1
262153
3
hid
526
5000
1.020471044746493
1.034253047926699
1.024724232098499
1.060929585117596
1.022976185419355
1.029344681173506
1.018262240175664
1.025356501836832
1.013937518308316
1.027289046098905
1.114309991870693
1.036220231683879
1.031353556550935
1.036209425845904
1.032117878171607
1.02215503561362
1.020007775515992
1.032146485742276
1.185413659600126
1.027488309334035
1.030771610964824
1.025931343635603
1.017638494744197
1.074362516874503
1.023684273995151
1.025246491890152
1.020936826732395
1.02872986359052
1.02281106824022
1.026422744700079
1.028687839771634
1.02448700493593
1.018574732737875
1.039061138758541
1.020663778822775
1.096005516086423
1.024585511093274
1.017373175132107
1.022968838217449
1.102471230914007
1.022791169323666
1.104007879108394
1.025507342181733
1.044059864658617
1.060509776951245
1.023834390141568
1.018229504832622
1.027141219439944
1.030666246111853
1.037438818715717
1.026069582413951
1.030554046764365
1.032662507200536
1.032898840662105
1.033402999407704
1.028218730130897
1.021997318433442
1.025776233176139
1.029706879171157
1.035238145022785
1.028210283821032
1.044148911662389
1.026413607253018
1.040380998980582
1.027446519257202
1.028960850351707
1.032864296136639
1.014973249901859
1.06312335313676
1.043667038648191
1.030717160648918
1.033271717815624
1.01962565105209
1.025298288524062
1.021046226976478
1.023512081159356
1.08542136265021
1.060800862153755
1.011896688020506
1.02682382246341
1.024614634781775
1.022785816037164
1.023629374818769
1.015005063971812
1.028394586708873
1.017821245112273
1.035641347748542
1.199114352197723
1.03179902153055
1.043833525987534
1.116295091522575
1.01733967603683
1.023730249127235
1.02970131292775
1.031581935372179
1.015410129544242
1.019123187227164
1.025814272145269
1.04133953801818
1.023211681982192
1.025703338720765
1.031303043645655
1.022210543462328
1.016890775672993
1.043733802857757
1.036484023709965
1.049304067262616
1.091988478022222
1.106624419456993
1.016661908192099
1.029128142832057
1.032700964360637
1.031971298358741
1.028250224204054
1.022912291364507
1.080077735520132
1.084519435676101
1.024327929282108
1.032440387839875
1.024541891474886
1.026976195812248
1.038954619974581
1.019355947119428
1.027273618999063
1.02658013317441
1.015444190961232
1.032025180434642
1.013850310924051
1.024685119095337
1.029806669022922
1.019901073390265
1.018386312964278
1.022448576985419
1.127910922379455
1.032678128443889
1.026481008205515
1.140386137927109
1.016779447278769
1.020667822907934
1.029333212170606
1.029258341811957
1.02518127762888
1.022179702749944
1.041754455185958
1.045684085679095
1.089325488450861
1.030384857223379
1.025211512371544
1.085040251469183
1.037572744785503
1.028161536611791
1.017352724583726
1.015033540619747
1.021329280170245
1.025367142571332
1.030533750012251
1.038693786636069
1.032745458541498
1.022436234861377
1.073306981323829
1.020961513431654
1.022998411900015
1.03020162918233
1.034911792419156
1.028188232642659
1.015385994151404
1.029090323091312
1.027693211312679
1.025539909789452
1.037574293375646
1.026625736148984
1.028634064098284
1.019485081484705
1.026368700229632
1.034352355224534
1.039231232106542
1.025354289608374
1.029507582315353
1.020764694337001
1.041671855263745
1.030130974942398
1.037651459832065
1.154240437041398
1.032946301703576
1.033107160441356
1.023351910476562
1.025795834052381
1.042856111240924
1.028745809463181
1.031021461752605
1.033676989359231
1.024639247986175
1.022503241230091
1.028237728923889
1.025721570683594
1.025328154767922
1.02784173001636
1.034531920316637
1.029719802526851
1.091620753387816
1.023394561622379
1.028499406589836
1.021126273714685
1.027996974065989
1.035175676315935
1.03805457928697
1.029331168899286
1.028177587730491
1.025912401631831
1.025744430279273
1.028306447436357
1.034688959622745
1.076575168228229
1.03193725425038
1.024848732532109
1.013739435704729
1.027368013508307
1.033138595930571
1.02693446870181
1.027492505001732
1.030362251319141
1.03594597553696
1.026960142730794
1.0765116969872
1.017102819150007
1.025599181310639
1.03532885421543
1.031092996109588
1.082477408980518
1.019843480820848
1.026288718989685
1.095114277009891
1.044138351290356
1.023262804712152
1.025123520428381
1.025968069596742
1.025759392199512
1.02917254365438
1.030629273831041
1.029060205382627
1.227870039024646
1.034274178647521
1.014872412973738
1.027741785462367
1.020974944497506
1.02653897293533
1.02187708957425
1.030656177807268
1.010323180114509
1.036983610661611
1.026439730577397
1.027508865582906
1.040827279475405
1.0340279344243
1.030703882899388
1.024318912337833
1.146706477917524
1.014987957816219
1.027591211911257
1.017055609469603
1.029455225377331
1.082949434346923
1.03135585872111
1.032463129853461
1.029354937359899
1.025323112461867
1.035690772741316
1.018658132250146
1.034701032889497
1.02679871679323
1.07602225031767
1.014688467218419
1.016066314373389
1.02958760046346
1.04369609667655
1.032904032685436
1.034129663163631
1.103384684628482
1.018062449023123
1.022502824358392
1.027093965873791
1.035279183375591
1.092645330900873
1.027964166424104
1.029447058862785
1.031077840695013
1.015158744001567
1.040164132976244
1.024651442622061
1.025508869134326
1.042319892620226
1.040157472878616
1.030837468672541
1.031250496690396
1.030598074156546
1.025288069481999
1.031066584972907
1.028979300035026
1.036391086780808
1.0320271707894
1.031147006181471
1.047207093374335
1.02124791964144
1.021768274946661
1.032029369502595
1.018225679486192
1.028747735178091
1.024577234085389
1.104117039334167
1.031801334394928
1.088068737474852
1.042071395969054
1.038785005598782
1.035706096800787
1.013460539041932
1.03179904152181
1.027929544269031
1.046308338757546
1.02785608293634
1.028597643208771
1.01428246470007
1.028646508180173
1.028443661131869
1.029832888524165
1.111087140828397
1.073717643187793
1.032063760508433
1.024424486741619
1.032817848092078
1.024673878314587
1.028701620398298
1.031667959747965
1.014836380793863
1.075909914119154
1.029822351528136
1.025700122063999
1.035789759621802
1.027674214711881
1.026148232126457
1.020289742913584
1.03821166684634
1.027028621197075
1.031603776679703
1.025748135726902
1.020533545076302
1.023956277191347
1.064850945220548
1.077659052428027
1.02552106351276
1.102591246243936
1.031593069426224
1.027875443536771
1.032078327641732
1.022015890185442
1.034501339972192
1.024910239292029
1.028570193767917
1.021782168450341
1.10690215324477
1.027200150136119
1.033552360885407
1.028589210321574
1.048439138294126
1.029197489027255
1.090351830779002
1.016467312534435
1.209453946667921
1.016421300426117
1.022127061692911
1.027885792936917
1.028779672192137
1.031395737421504
1.032623424347854
1.032973947194974
1.031513163820278
1.03667226277881
1.024938807830122
1.022640801028742
1.213409849319242
1.037107918403295
1.036621560355426
1.164157391328321
1.029370174991285
1.030698728021216
1.024240461347536
1.200656253267262
1.027015744900655
1.030927362772765
1.027489882641618
1.020380044594283
1.040199362565183
1.034121977261472
1.024344844191595
1.019838359586503
1.029718151161937
1.053316919935384
1.012751193549928
1.025999337425072
1.017829341755037
1.024676133282457
1.022361813777748
1.060528171781329
1.025411081204826
1.031372786199011
1.029186564466061
1.022816547204912
1.030136405356908
1.032355172127445
1.025283175697495
1.050550444314228
1.045970035107874
1.013002961459995
1.031767367923535
1.035960544644001
1.025363407695997
1.036023952441792
1.018985000018858
1.021328268758133
1.025531010670713
1.043199150786994
1.01555281723455
1.033283681271043
1.02884671962217
1.023423881304868
1.039185173894403
1.023887806933683
1.021205938933765
1.022629749079213
1.029237014188508
1.025467605004406
1.033470033134732
1.032332911298145
1.02545996786693
1.027893319830708
1.023990045506985
1.031839717876283
1.025424127771224
1.027102491365778
1.030385306929481
1.060283290121679
1.028050651566189
1.026852666137709
1.027794418683225
1.023297637822718
1.040647523455129
1.040795115296089
1.036264992831967
1.026613564262286
1.117893239341198
1.033378228325704
1.020567019674281
1.036555165687642
1.02872046664797
1.028666817539697
1.125637294242372
1.136251113461164
1.025003850513992
1.040760310750005
1.026458620726925
1.034724472847606
1.021931702100227
1.022921278609169
1.053053028096969
1.031249256844189
1.02676365869223
1.030824278475008
1.025338881497263
1.012729015467241
1.036150434180329
1.016578587600134
1.00882792977906
1.025396269022479
1.017916722526141
1.033767242882442
1.069523347827536
1.031096819978614
1.028674648112799
1.023998594749825
1.037269519519069
1.028012713969759
1.017409991861388
1.029970630420637
1.035960219207844
1.023745181962068
1.116235233377968
1.067489726633322
1.020123860728675
1.030551691430418
1.020855099725319
1.03333250805006
1.017974501588419
1.017410635447094
1.032478907872593
1.025698929247523
1.019772614343703
1.026636737725158
1.035970979886047
1.026854898845151
1.03362637576082
1.022791422075818
1.041346507959996
1.069653185317208
1.050048879516313
1.107922142292517
1.046461316002652
1.059548349058946
1.036842043623345
1.051352682123837
1.028025355694608
1.055313890127781
1.208502203419312
1.073735704715795
1.063673468415392
1.062833521999154
1.065242539156224
1.044715650509779
1.040381515666512
1.065307770950609
1.297535263686184
1.055727513441749
1.046482081013216
1.052520323612071
1.035558002131471
1.139274542531662
1.047895971571114
1.051110346909761
1.042293971518407
1.058132903343743
1.046126779258638
1.05353196842082
1.058167413100831
1.049555858334789
1.037467399584034
1.079630764590481
1.041713252746731
1.170965051187482
1.043374510538073
1.035040370902857
1.046455797422283
1.154656081803726
1.046085042743556
1.164074328895452
1.051640677021177
1.09004211290818
1.111310150693613
1.04822407697748
1.036757495844395
1.054998816086894
1.062229618140241
1.076239589370172
1.052811833154157
1.062012597358498
1.06636445325579
1.066863819501017
1.067897306767304
1.057205144976386
1.044459292865754
1.052200333992827
1.060280214983228
1.071700626662661
1.056941698262932
1.071972622824933
1.053485915330048
1.082361672943154
1.055631044856151
1.058747787011698
1.066794350617952
1.030143818173048
1.118220627990152
1.062875440253102
1.062364243564617
1.067644177864559
1.039620023283186
1.051119746666649
1.042486145413991
1.047554880004595
1.156823574838728
1.11036226491784
1.023925677646895
1.054344724317461
1.049830147108916
1.04607397004997
1.047802388332774
1.030206450756118
1.057575759506757
1.035953763517793
1.072526145810548
1.300031157199917
1.064599140570523
1.089548258767066
1.202015542571296
1.034963071926809
1.048006624714423
1.060254869829877
1.064080338057346
1.0310429680352
1.03859063990598
1.052228967978221
1.084375026924698
1.046863754713802
1.052037374308334
1.063561960272119
1.044878363165058
1.034033197458829
1.089364593343405
1.074274680078414
1.09728195148786
1.160015515704378
1.177596267883987
1.033588500165819
1.059077724605574
1.066462157844588
1.06481207678337
1.057282932981785
1.046305554727887
1.144903326942947
1.145203457947701
1.049236978278433
1.065826890465391
1.049670592499633
1.054656717903457
1.079412614410995
1.039067734802334
1.055236281104646
1.053841006638439
1.031118739758281
1.065063136998644
1.027855491356204
1.049936200344153
1.060484346480752
1.040186556020665
1.037098121470459
1.045230141128908
1.217902500985872
1.06640518480623
1.053636569255286
1.225121625470576
1.033766609288735
1.041741097971153
1.059517592707846
1.059347826409215
1.050995374789919
1.044831203358528
1.085215265536687
1.089974422089573
1.163897085168543
1.061659761204227
1.051026498987694
1.124518959021878
1.076488896807406
1.057101674599212
1.034963983383109
1.030292353537357
1.043098594690602
1.051358121737883
1.06196752123549
1.078856400632745
1.066542305568734
1.045360507022434
1.135547966337542
1.042345815270179
1.046490775212787
1.061305465686935
1.071023685601463
1.057151635683364
1.030994785509387
1.059024135854743
1.056138266648798
1.051687148246821
1.076537132546622
1.053943255314392
1.05807518159892
1.039344040962072
1.053406169443119
1.069855056440199
1.079983887951025
1.05133680824458
1.059869501149085
1.041956599639804
1.085063689586736
1.06101246707707
1.076693739250645
1.209101018830967
1.066971150082743
1.067300600293456
1.047218095955258
1.052238504781182
1.076876060187005
1.058298430995656
1.062995595395717
1.055317347430572
1.049859512975481
1.04549714992054
1.057249758249232
1.052094390646419
1.051249972579627
1.056454244807695
1.070243451936143
1.060305713552361
1.162936002391952
1.047323760506113
1.057795208521364
1.04267819153486
1.056757625896231
1.071555199265816
1.077538349008154
1.059512019704666
1.057137338854367
1.05248537048161
1.052118424889478
1.057362871165439
1.07057839475846
1.140512877069939
1.064889854906181
1.050300333007548
1.027652685655377
1.055472707677295
1.067356381892209
1.054571693189738
1.055721313803873
1.06162288367631
1.073151121918937
1.054561691332548
1.135726235098481
1.03448965364509
1.051831293716721
1.071894280827465
1.057368206638732
1.146862826047721
1.040072696249899
1.05325191074038
1.172709078449861
1.090214381285884
1.047053919401976
1.05087027545214
1.052579976856077
1.052165203509308
1.059187292489876
1.062183194970793
1.058930297007068
1.292193452588394
1.069705239783609
1.029961013471125
1.056244935720633
1.042381147863675
1.053758274374956
1.0441951855976
1.034244969668106
1.020721533320619
1.075318769674821
1.05357501671913
1.055756406477143
1.083303521379206
1.069199993140799
1.06233104508269
1.049198971112785
1.247673466991426
1.030180522359185
1.055921824035491
1.034357674360669
1.059767752089911
1.136213783017056
1.063693145889685
1.065972868982943
1.059560294717133
1.051273543573789
1.072628779882765
1.037648036822074
1.070588066216922
1.054304628702679
1.138358987402677
1.029585503536647
1.032377785735844
1.060032654367572
1.08929099072301
1.066874421634156
1.069391381475482
1.169890556087353
1.036437236224101
1.045505627618473
1.054830998611533
1.071796463745676
1.157467084406028
1.056693018381408
1.059735674281235
1.06310079559486
1.030518773076742
1.081873056279969
1.049899540669556
1.051643302072479
1.050107219889113
1.074445982781537
1.062601877006684
1.063467940229693
1.062124570056648
1.051190863727179
1.063080487598251
1.058776729371829
1.074089739373532
1.065028819365991
1.063252009353513
1.087296382408041
1.042941668486001
1.044005831012752
1.065067496056234
1.036762990511569
1.058314385422293
1.049750813483745
1.179252018926098
1.064594152435862
1.156599340391098
1.085893462225435
1.079057393004974
1.072654740102073
1.027087166997237
1.064588893885732
1.056622161618932
1.072693616017778
1.056474332382377
1.057989389148566
1.028745123620061
1.058080468911945
1.057688303544928
1.060528689111583
1.168254831292807
1.131899961370499
1.065133194719818
1.04942672228355
1.066708350477794
1.049943031819379
1.058210121377766
1.064336597982384
1.029879063590506
1.137382299319263
1.060497030598429
1.052043097745705
1.07284383236788
1.056095982010999
1.052885927201515
1.040945565354853
1.077869462476933
1.054726944898175
1.064175013624391
1.052139937649041
1.041455818628176
1.04846837134004
1.101103222734084
1.138750037736474
1.051662627477547
1.192517840955932
1.064148260151597
1.05651337445435
1.065169753794076
1.044489873449209
1.070189333052082
1.050407466422677
1.057938256256899
1.043990940280846
1.181843405946289
1.055121164236869
1.068206302734869
1.057983292563095
1.093127415106369
1.059231308985538
1.150575484783711
1.033190073022304
1.342197368468956
1.033088829887565
1.044710075218343
1.056531809733066
1.058356352041741
1.063760028872041
1.066305919712386
1.067002801030012
1.063991339592052
1.074680945630463
1.050469718117701
1.045786451622763
1.311193668000098
1.075588696780627
1.07456222403741
1.263645484513806
1.05959513792745
1.062306251553616
1.049067402580841
1.212659976813573
1.054749029070376
1.062804220894413
1.055683650708502
1.041169978635929
1.082001261790605
1.069357225148786
1.049265232721926
1.040061827510576
1.060317033011147
1.098629746192452
1.02564005794301
1.052662660738902
1.0359518071231
1.033897853143872
1.045201630791249
1.110458145227083
1.051437004153894
1.063708120158799
1.05920561389463
1.046140451079692
1.061169198039716
1.065726369892716
1.05115124144733
1.081118588218748
1.081786490456095
1.026172522856384
1.064529064387574
1.073195686822302
1.05136881441271
1.07333659555158
1.038319635985408
1.043103323629468
1.051705813744904
1.088207942443677
1.03134103579282
1.051291350504112
1.058503727147345
1.047392370964443
1.079790262252117
1.048330972835186
1.042842466445987
1.045757368258282
1.059317327540643
1.051568633363225
1.068050596406322
1.065699650063049
1.051552104086301
1.056544662323204
1.048545919113613
1.064681731563041
1.051454709936427
1.054889981968928
1.061635459479208
1.110085891300743
1.056855780229655
1.054406043370242
1.056349464421359
1.047121287277814
1.064495459117962
1.083236383129431
1.07383070437918
1.053920669846795
1.209661684480763
1.067841306268234
1.041532577848214
1.074411649648682
1.058235904031286
1.058138635493582
1.220413113554917
1.232500368352492
1.050628223599137
1.083166054658905
1.053534287337985
1.070646519231863
1.044310707399739
1.046352879644095
1.095615093949476
1.063448301725618
1.05421792541356
1.062595152955035
1.051311510742551
1.02560866653605
1.073589285165536
1.033414656487223
1.002058291787562
1.051425569228802
1.036149512898921
1.068659072955383
1.127569588329761
1.063152769261585
1.058129715816014
1.048550432343482
1.075903278250942
1.056783616749513
1.035109740051624
1.060814696119389
1.073197821721418
1.048044663425101
1.183166851423064
1.1258227933627
1.040628826535015
1.062028369524685
1.042125462751996
1.067762054384644
1.036260853683848
1.035103751011043
1.065998359483278
1.052042043023697
1.039925375410624
1.053949078075148
1.073222701896569
1.054427890534142
1.068366300501456
1.046089862050952
1.062639217191084
1.106250542729535
1.075992100948557
1.139729745231825
1.070472525274808
1.090636564061542
1.055749851939387
1.078005525337542
1.042271895204442
1.084096723637584
1.253950542290747
1.112596538533022
1.096992150502163
1.087177976052161
1.099409346904793
1.06770119942916
1.06113577681637
1.099522520934283
1.325719687721577
1.084738976769895
1.056828001511257
1.079787363769482
1.053772786249983
1.193855608945553
1.072654381567185
1.07761138134829
1.064083378326134
1.088243101604003
1.069963721466005
1.081347510575317
1.088465106864163
1.075225304323784
1.056689006808523
1.121772146415303
1.063171738911185
1.222806203516634
1.059891885728937
1.053008556389027
1.07047527737487
1.158917960123361
1.069897520117563
1.182537950546082
1.078418759845615
1.138033541549016
1.151709213640789
1.07318497219403
1.055598720035903
1.083597592799812
1.094731967828077
1.116467986690749
1.080245675086079
1.094407988379507
1.101148776474185
1.101934058974704
1.103525368169182
1.086987128984141
1.067401249344398
1.079292916714509
1.091748884577698
1.109435033235628
1.086235845407006
1.093783330467389
1.081240641460581
1.126010202571484
1.08457665537315
1.089387172685992
1.101828565443747
1.045522842817979
1.16380179277974
1.08446118401268
1.094974150862437
1.103155384037714
1.059994705827161
1.077485349791212
1.064336869779901
1.072143993892293
1.212300361639714
1.148244840854402
1.036090838537704
1.082589542253172
1.075662847305555
1.069879917774444
1.072536011954293
1.045614662280467
1.087569264510613
1.054404425566611
1.110703173195105
1.314947731882075
1.098433547500882
1.137234439481477
1.257533775468537
1.052879064830293
1.072846359363771
1.091689094356743
1.097533722267511
1.04690632426484
1.058416256174624
1.079286541244614
1.129180020322123
1.070974911588948
1.079024147906515
1.096810538148938
1.068021379030714
1.051435108005297
1.136977921675806
1.113423372846173
1.143778157384339
1.205107500888125
1.212592054344813
1.050787570271937
1.089882521937098
1.101321409733943
1.098568168934285
1.087124091970816
1.070198492162107
1.196285170291596
1.179598219899873
1.074743962581127
1.10020325931329
1.075403398768999
1.083064379825844
1.121435925780611
1.05914592933569
1.083915604723898
1.081804104609934
1.047028703888202
1.099150523523542
1.042025914665607
1.075784258183826
1.09206258439356
1.060866705528857
1.056144804410655
1.068374847970052
1.259458995632763
1.101218477275216
1.081491019315657
1.257429891248942
1.050976118265714
1.063232317523362
1.090580328001473
1.09030180571388
1.077458508677836
1.067971024258534
1.130460590591394
1.13441758106015
1.220981973137004
1.093854786888621
1.077463612089428
1.129552279404724
1.116803015096702
1.086846131665
1.052846898906141
1.045780030357031
1.06532015273723
1.07799321238401
1.094340422211448
1.120551212562597
1.101428729840506
1.068787883402378
1.183914003252329
1.064167124840547
1.070500960107314
1.093341160497613
1.108381330211351
1.086915177860798
1.046832963844802
1.089826516971928
1.085359135083561
1.078475208110485
1.116947397048499
1.081974545082957
1.088348593977684
1.059585642619159
1.081133749980966
1.106550837572185
1.122322297170489
1.077966425196521
1.091114148462714
1.063585565710164
1.13025001979382
1.092680042740162
1.117189020380418
1.190772017292322
1.102111811177607
1.102619066295182
1.071616897087756
1.079347482747989
1.105750851319584
1.088684456789375
1.095954001284249
1.074337199973536
1.075679732143682
1.068996868394101
1.087063569756271
1.079137152408166
1.07778643950758
1.085859946166776
1.107178575442966
1.091787880257902
1.215043920521518
1.071804214951675
1.087913774962931
1.064669235792523
1.086306542904774
1.109185662907447
1.118511248135508
1.090569226948876
1.086903412828602
1.079738201035474
1.079142837165749
1.087199012614054
1.107710593503506
1.191902398125965
1.098890970197552
1.076372453304936
1.041745843770156
1.084337250186064
1.102692449227255
1.082937840214168
1.084710779955821
1.093813106880267
1.111668505963447
1.082835750518086
1.179737039552911
1.052168665258526
1.078716974866389
1.109743260195216
1.081715537392163
1.196165034577948
1.060697103996644
1.08091042061504
1.232891149590915
1.13831675930049
1.071388197297712
1.077259075732974
1.079856412269683
1.079239268289992
1.09007108368739
1.094691936486694
1.089647601519282
1.267917199104472
1.106335517171426
1.045270973265372
1.085531893837544
1.064229173752787
1.081681219991794
1.066967530770274
1.032835833920094
1.031203829760192
1.115058438375795
1.081425048301267
1.08476689614833
1.127497939301742
1.105557867686776
1.094912646250233
1.074664287614984
1.29805405203858
1.04558677950306
1.085015470276923
1.051924104732427
1.090965647702195
1.182885961791005
1.097043028900314
1.10056452871881
1.090643599857004
1.077872270429447
1.110864175039406
1.056978909682651
1.107707033703862
1.082539558134124
1.202414364100567
1.044696266523522
1.048942191887377
1.091365667977437
1.136870303372904
1.101951021530579
1.105826799942954
1.227493408571005
1.055133737687893
1.069021241233942
1.083241373967292
1.109596720507006
1.197995209869374
1.0862115494892
1.090893546643575
1.096101315422643
1.04609448364934
1.125206959234822
1.075762260192624
1.078424415400354
1.048256988550014
1.105657230531322
1.095325370154326
1.096685898179208
1.094609904968775
1.07773039743535
1.096076079095967
1.089420971138549
1.113147870585362
1.099054526881943
1.096346575040553
1.119181554054335
1.065091857866702
1.066723768541032
1.099150646940569
1.055623045624976
1.088725419878097
1.075537052346537
1.224750103247049
1.098414172871016
1.212681555085231
1.131543125128321
1.120878855146955
1.110900615187293
1.040886782151565
1.098403778901209
1.086104184543194
1.114079211792092
1.08587934874429
1.088205222640145
1.043396044996137
1.088328537766274
1.087758807048619
1.092122708452087
1.181866916607014
1.17503167325102
1.09924406489643
1.075023761804989
1.101707695422776
1.075825653272499
1.088551324774492
1.098038126410093
1.045136261594737
1.183708129544477
1.092062032114989
1.079047768998695
1.1112107821897
1.085288518668614
1.080269554588274
1.061993754272274
1.11903259157005
1.083124882797692
1.097752452594337
1.079198528258637
1.062781324150922
1.073555424069021
1.12099815994155
1.18121898374116
1.07844556896182
1.266396961156571
1.097700437584673
1.085939295924365
1.099310293589466
1.067437554915683
1.107105806993467
1.07651512380524
1.088130817267643
1.066651693318539
1.211428100359277
1.083788313006563
1.10400444367586
1.088207652860377
1.134237352034069
1.090129911817288
1.183951221867992
1.050176407710298
1.392709606422831
1.050015199220351
1.067767692603358
1.085963871891583
1.088766257800728
1.097127462267322
1.101083152286742
1.102126727298999
1.097467933679239
1.114076903985945
1.076619515198887
1.069450632000539
1.312951319792283
1.115493952336692
1.113873391897167
1.302143680733876
1.090701847851627
1.094862587573141
1.074495289557437
1.159076551395142
1.083220778348277
1.095661385350535
1.084606704192501
1.062379747370679
1.125472908335382
1.105752932336101
1.074781358062003
1.060680249669908
1.091823515397487
1.135659628386951
1.038673035621569
1.080010552135553
1.054381826428242
1.03800125838689
1.068537719675913
1.149457507996647
1.078099024757071
1.097041523488763
1.090084783353913
1.069986688885103
1.093127522543812
1.100152594626166
1.077636473359075
1.099483244370722
1.107463736659886
1.03951143592593
1.098320766335429
1.111754866621826
1.078032867413615
1.111987106580307
1.058013999624975
1.065336850272581
1.078542753335342
1.135117288247046
1.047370377866741
1.068074605894436
1.088997952977212
1.071918830745685
1.121908997073578
1.073347235471626
1.064924109573597
1.069396749297964
1.090267957809328
1.078324370617391
1.103780964806435
1.100136190262681
1.078297847267634
1.085982566732522
1.073684000304084
1.098560913205737
1.078118273827808
1.083384938212742
1.093786370851806
1.148480118957415
1.086442765740281
1.082683659455909
1.08568899147449
1.071488521987636
1.085686659571248
1.127395863805874
1.112747571540283
1.081943066553405
1.273184328922411
1.103428858161438
1.062912679732759
1.113627588948716
1.088575347584598
1.088443779320832
1.275388905156146
1.281433813751777
1.076889973819341
1.127287379261743
1.081253902500158
1.107811091426978
1.067159002908202
1.070310172901974
1.127997166093569
1.096635603788488
1.082390608994857
1.095342773506309
1.077935741205347
1.038644972181167
1.112365455816923
1.050516239261536
0.9940138829015928
1.078107791682785
1.054705125036196
1.104715891136869
1.172304138837594
1.096200418574045
1.088392973334079
1.073672568773847
1.115955884377668
1.08633991013371
1.053107950267464
1.092563881429319
1.111763537888566
1.072913568880142
1.203108889815573
1.174062494721642
1.0615261428575
1.094459716032534
1.063827092678434
1.103327565892363
1.054867928291011
1.053089482911065
1.100594869835246
1.079049300388992
1.060469374836911
1.081958206193062
1.11180330017008
1.082739124684193
1.104261974386366
1.069910661127193
1.084361668353141
1.144094743993039
1.102571608523446
1.156182274843504
1.095026588818914
1.122635605501179
1.07499572496575
1.105332262212245
1.056685729750759
1.113660027432418
1.21611500898861
1.152854206733736
1.131342372970768
1.113827488029673
1.134654390216186
1.091130746808989
1.082282564953677
1.134829339918198
1.294071423857821
1.11454451597205
1.069276557102948
1.107752898001446
1.072295859232811
1.237566716251069
1.097977492567624
1.104769000977409
1.086316188637866
1.119094920875504
1.094338034756065
1.109889486257745
1.119605870023222
1.101513486619799
1.076249368402902
1.165550379485164
1.085060450502994
1.252018464486771
1.076156364271533
1.071284346151099
1.095041571521533
1.130606114873794
1.094244364284555
1.17261302332956
1.10586000929806
1.188124898510033
1.180787126800024
1.098732857170409
1.074764841058249
1.112962789983036
1.128212905331609
1.158188580335388
1.108390031086717
1.12777276893504
1.137059219484456
1.138149159504707
1.140328394858775
1.1175912862499
1.090838022300229
1.107074284852372
1.124142451177428
1.148490130045166
1.116130876198381
1.11888206903916
1.109699577965521
1.171397485925443
1.114305761837443
1.120905791961898
1.138005951498696
1.061120322660914
1.196928387827127
1.128561375924034
1.128579774089544
1.139844342394449
1.080759848473864
1.104413962685548
1.086612944399254
1.097293893200882
1.250179234948419
1.173091416447726
1.048395397452951
1.111583815729851
1.102129135049116
1.094218465101049
1.097846458840507
1.061238022954301
1.118400394063625
1.073180006941657
1.150222676262709
1.291214656337244
1.133335593235218
1.18698458296467
1.289510360341306
1.071095527231497
1.098266460677132
1.124032211024846
1.13197401329841
1.063007165876915
1.078613165972571
1.107025857554869
1.175830098519538
1.09556156071153
1.106685280550941
1.131082725432326
1.091656662392097
1.069102958406002
1.18666265197148
1.153983952567219
1.188579076806748
1.231286624305868
1.217992942280462
1.068266609086771
1.121575769249505
1.13731718713558
1.133285914284427
1.117799278070519
1.094608933809698
1.236003025382775
1.189591871698387
1.100865796538767
1.135609217897604
1.101757596265328
1.112221412651084
1.165087836774334
1.079600445343121
1.113339340203735
1.11049041860745
1.06317885188089
1.134325002185079
1.05637091745784
1.102256954836435
1.124571085586294
1.081951272650701
1.075535623272451
1.091912041840951
1.246574644825755
1.137156391709334
1.110069086238255
1.257391608274324
1.068421923420872
1.085153420247729
1.122548724514522
1.122152440527977
1.104587306438763
1.091615797044377
1.177570802150353
1.179878240806578
1.256203300345038
1.127001252261257
1.104541096312198
1.118242728811907
1.158569411382835
1.117420318412254
1.071015423185123
1.061500193660508
1.088006142597825
1.10529141921287
1.12769101151784
1.163842153080446
1.137443066830142
1.092732542686607
1.215142349145196
1.086438960332943
1.095052103785385
1.126339293755608
1.147029931124936
1.11750349267249
1.062907314224949
1.121523256229556
1.115380050777026
1.105935098420211
1.158864649816194
1.110741321134803
1.119480167125085
1.080218443448365
1.109572414473962
1.14448402937742
1.166313505936774
1.105261400884882
1.123269879816841
1.085661569481464
1.177308116018288
1.125164374675951
1.159200326848844
1.153917007020551
1.138405857362614
1.139101873011037
1.096564965442159
1.10714192028108
1.133073142493597
1.119931057368005
1.129928842532421
1.09762945329056
1.102117483263439
1.093016117329421
1.117705977168782
1.106868651728089
1.104958913032794
1.116081887600215
1.145382487644131
1.124196775503354
1.246613129821831
1.096851808545928
1.118881371710972
1.087112548894865
1.116668199921199
1.148114215316758
1.161033998816241
1.122530261121979
1.117500576953987
1.10769053465076
1.106838930966858
1.117845219248589
1.146129314038376
1.232183730956847
1.133974871598515
1.103082053187276
1.056024127564597
1.113984892807144
1.139186450259527
1.112058256044218
1.114485288916684
1.126964702947529
1.151553264030476
1.11181162614019
1.21090865449164
1.070147201312249
1.106276975578702
1.148923337620515
1.105439702723383
1.234136244487617
1.081726093499905
1.109285289662019
1.278164996293712
1.188537179564815
1.096280378484628
1.104308509034434
1.107817948910702
1.107003281031012
1.121850588985739
1.128186309579763
1.121245812712301
1.274176872493557
1.144208629793973
1.06080687527049
1.115625549444392
1.08652970009604
1.110330755233988
1.09020643793336
1.044183433654615
1.041777471098613
1.156257126921255
1.110009513414783
1.11456482664004
1.173482257616485
1.143143861358056
1.128480326222329
1.100738391219137
1.307814961946136
1.061215079783789
1.114896134987472
1.069770219811142
1.123076866270824
1.234523470707212
1.131437674776322
1.136274480344592
1.122632377644756
1.105139665423653
1.15044735792433
1.076659810351724
1.146104906877119
1.111525180273441
1.260131103739558
1.060025489718605
1.065766427196018
1.1236175963915
1.1865224852879
1.138174172936354
1.143478814511995
1.294342270184839
1.074160523966217
1.093062264554868
1.112357669451391
1.148725967826399
1.222449538594097
1.116544700117117
1.122948718722031
1.13011193058342
1.061898023119959
1.17024518482381
1.102257081853262
1.105873427661563
1.05979264989799
1.136485212125298
1.129039119799605
1.130937826686495
1.128084844068941
1.104928452739959
1.130088063232831
1.120940191235303
1.153618555362455
1.134152065835784
1.13046273416174
1.142116313453674
1.087709099727214
1.089933147423346
1.134315296349697
1.074816665115915
1.120007018098614
1.101952207726848
1.246428447064143
1.133297418346927
1.261054558268544
1.179099814462685
1.164312793135178
1.150498529495608
1.054865123190946
1.133278067852913
1.116401131111883
1.172359840546729
1.116096498821253
1.119274547392126
1.058243080040515
1.119418314715534
1.118680309234696
1.124649229331308
1.175292032105087
1.200075020481044
1.134432969859064
1.101232113063406
1.137853039719989
1.102340054227902
1.119750919270232
1.1328057076541
1.060614930371912
1.215381644912568
1.124554531729703
1.106733114378895
1.150939708282765
1.115275355888085
1.108348505177255
1.083455063595001
1.161760810329932
1.112252577298257
1.1323739508223
1.106945848639149
1.084522424624688
1.099234682775561
1.141099285453159
1.205633500573111
1.105890874710717
1.317599221544154
1.132284184631023
1.116178856139395
1.134536396714785
1.090874818739804
1.145293779930652
1.103254306721112
1.11917395260213
1.089785372972236
1.184311500527509
1.113226347538404
1.140990255545553
1.119288011548254
1.171815571154166
1.121921733868723
1.196965830035956
1.067433539583586
1.392128836358286
1.067211101945135
1.091316557286366
1.116207385314933
1.120043386369527
1.131532153579518
1.136991621031409
1.138386100330441
1.131975878077052
1.15491285355805
1.103412167007671
1.093647259964413
1.284879698853784
1.156877175149444
1.154608132136664
1.301428751209868
1.122717215949794
1.128404830182133
1.100538899051718
1.18392081308388
1.112452461156472
1.129530293992598
1.114284770602809
1.084019168079866
1.170683821294038
1.143353782405676
1.100911853848966
1.081702771375482
1.124265192294379
1.16440997581208
1.051855349138353
1.108063005817435
1.073131953583483
1.044871976691692
1.092386229249659
1.177385881639642
1.105415726734823
1.131408657346862
1.12185238226798
1.094370200624748
1.126041151894713
1.135672775256459
1.104770780258661
1.114622996755797
1.123145879147913
1.053022388797432
1.133178004086681
1.151689015154516
1.105372630890965
1.152025556945041
1.078077770251597
1.088040726991045
1.106059993908855
1.184023219060622
1.063646593709989
1.092321290698057
1.120356400546939
1.097016755831392
1.1656348873818
1.098953238491612
1.087465238700497
1.09356121799115
1.122116367030515
1.105755989830261
1.140701510719765
1.135679083504395
1.105717550496939
1.116233598510702
1.099420649019882
1.133512481304728
1.10544010393592
1.112609633132553
1.126875305106833
1.175330704200157
1.116838529810155
1.111708977684726
1.11583709078372
1.096415961765331
1.114833468858834
1.173347776201292
1.153067051912867
1.110702423448137
1.309169434958746
1.140181349246798
1.084722455699085
1.154262082497645
1.11976729098757
1.119609534520844
1.280868396016271
1.286166105319585
1.103805822715124
1.173196917047268
1.109640539628368
1.146263510144301
1.090495876229818
1.094807725294117
1.151796112936836
1.130848307076481
1.111308205953309
1.129098099837229
1.105229099364435
1.051843270417213
1.152530106223018
1.067891284984553
0.9934389062806023
1.105462500199921
1.073590150532575
1.141978622082402
1.202570444294744
1.130272474029339
1.119491426227563
1.099382712623607
1.157483387550696
1.116708902815172
1.071413573085596
1.125249590093625
1.151707603485442
1.098367263982179
1.195094230465817
1.212109446938654
1.082826372063239
1.127876152188369
1.085973581522153
1.140067922940875
1.073803920145144
1.071376628323702
1.136305332879505
1.106740146329065
1.08141520878264
1.110683806506706
1.151762272488064
1.111809257717127
1.14135600110576
1.094267662325977
1.106526423364767
1.183236582975604
1.129805212585764
1.161702981900272
1.120144040522304
1.155572885367343
1.09459071635249
1.133351114985531
1.071282434551854
1.144027080304246
1.18942289778874
1.194564221269959
1.166760924125382
1.145614794450465
1.171019257539316
1.115035022694703
1.103837915753717
1.171268617859013
1.258728304711914
1.145167497991083
1.088771239066399
1.136439267243595
1.09114022239395
1.271944363432125
1.123885830332493
1.132605580060671
1.109007512454306
1.150750354656054
1.119266161042002
1.13918117427758
1.151622182304529
1.128439875915837
1.09616093453263
1.211034285547357
1.107402713159222
1.263890082988933
1.094416790644622
1.089875666961415
1.1201701877895
1.102059392684347
1.119144039247267
1.155036105446658
1.133988504064125
1.240413556929543
1.200246276540898
1.124885732693508
1.094274207471187
1.143122453105872
1.16271986766222
1.201469685316239
1.137266289441373
1.162144168911109
1.174141206714856
1.175551377677065
1.178349725903063
1.149047229788556
1.114786364242018
1.135567251188123
1.157493039564676
1.188917862273511
1.146717054240808
1.153234521283088
1.138891732842257
1.218602370076023
1.144844490308826
1.153331729930908
1.175368148902075
1.076948416115562
1.219235029497089
1.188927074344626
1.163215120506769
1.1777523127803
1.10192651209065
1.131956350006708
1.10933618287936
1.123023981655806
1.273982152560184
1.185822406819911
1.060843116089061
1.141354476281222
1.129245938864408
1.119106334203406
1.123751940040382
1.077086263597451
1.15009790867941
1.092288114270521
1.19114100108248
1.264741877230371
1.169341958955963
1.238901544727166
1.303766297813841
1.089621182325727
1.124286434397549
1.157320107883049
1.167449652752953
1.079353418685597
1.099194947845632
1.135483105186459
1.224404244049661
1.120664333559982
1.135045420581109
1.166416478780096
1.115804159195255
1.087051281485221
1.238513545559095
1.196014589638631
1.232427110109504
1.241335974119052
1.205807992911525
1.086034688409474
1.154191751165298
1.174488713526822
1.169030715335592
1.149337029021681
1.119561411162583
1.264910461204731
1.186806373762205
1.12762020913524
1.172099041443477
1.128752472051721
1.142153218761272
1.210434121189713
1.100442335759559
1.143542724372226
1.139926257665363
1.079575898513776
1.17062534085255
1.070904841630905
1.129384883891574
1.158042003093926
1.103451439457935
1.095281007482333
1.11589494998873
1.21029245259466
1.174262136912435
1.139399743304518
1.258843789048155
1.086126701592759
1.107518846137468
1.155451478001377
1.154933778671175
1.132398987938033
1.11578451202489
1.226636329271079
1.227471587534765
1.272534503093938
1.161138864693914
1.132285265306758
1.116963025081968
1.201862193889591
1.148852034840428
1.089489105933215
1.077456542166505
1.111170650887624
1.133273949131404
1.162058960328293
1.208800013326178
1.174626905056494
1.117209885624202
1.23419278349278
1.10917578478225
1.120168578577122
1.16033197137535
1.187018632391859
1.148945122771419
1.079225984168631
1.154141295903941
1.146227251426944
1.134099119604161
1.202353302670163
1.14026788386723
1.151498743976541
1.101251643565553
1.138748494703753
1.183705575576527
1.212027392814679
1.133243125357518
1.15636814586235
1.108194924117373
1.22632093084787
1.158528516892241
1.202792075335283
1.13901150098238
1.175893178068232
1.176790525579698
1.122083861467863
1.135644303346088
1.16192859620303
1.152068487496089
1.164954830615272
1.127682816910371
1.129194838199211
1.117570592048806
1.149206145993342
1.135309227161116
1.132796570716981
1.147143997042923
1.184902115120259
1.157565344695606
1.257781462454785
1.122482526259329
1.150726841124778
1.11002345579193
1.147869477438415
1.188394649631086
1.205169761152217
1.155425326657069
1.148955397880751
1.136364537632108
1.135235342568748
1.149338509454204
1.18587988126996
1.263038068978574
1.17017767030173
1.130449291519837
1.070494526999257
1.144440094405267
1.17688270430333
1.141960583519697
1.145070835424318
1.161113492188067
1.192864690487955
1.1415238784921
1.228150253160272
1.088432129302016
1.134534135780411
1.189485069303208
1.131216311003313
1.263834202699217
1.103170317067783
1.138400510405522
1.310603647587198
1.240971173587095
1.121747970292904
1.132037591840307
1.136491697552303
1.135479845161004
1.154554602868475
1.162700169917855
1.153760982361014
1.299792474688365
1.183372806212709
1.07657303588977
1.146550920169865
1.109294607497955
1.139730996266288
1.113934164951053
1.074895080525462
1.052452896410347
1.198974193862966
1.139349144387901
1.145176577027951
1.221335541077519
1.18200305479296
1.163070709333841
1.127444686076273
1.299514177187675
1.077075486660289
1.145592315184471
1.087914372637388
1.156131845878754
1.276584461578944
1.166910427273965
1.173140851036505
1.155557173037983
1.133096095270021
1.191433579208994
1.096701737909763
1.185831693056538
1.141285383769215
1.288579698434945
1.075578235789128
1.082857638013924
1.156821332648608
1.238341301860306
1.175585895209651
1.18239774636264
1.351565370960699
1.093527414159065
1.11764204605209
1.142219602139016
1.189232908676083
1.233537326635318
1.147719977089434
1.155935945814496
1.165170345938018
1.077942065803885
1.217079951743941
1.129401701155786
1.1340132963589
1.086474954480013
1.169858734334523
1.163779906863346
1.166258063120224
1.162581631973078
1.132807609819876
1.165153466655058
1.153368180431416
1.19555799478996
1.1703717170162
1.16563659273199
1.158854687386424
1.110805000315257
1.113646100648391
1.170599808801311
1.094358103047112
1.15218703153588
1.129013799329377
1.253179352359152
1.169281834179575
1.298914114588805
1.228648063454664
1.209427008312561
1.19150723447622
1.069029094799101
1.169251331173003
1.147541178706736
1.223789397865
1.147152176004026
1.1512268098173
1.073296415286963
1.151385464644741
1.15047945304811
1.15814510320981
1.164595130658069
1.210803862898692
1.17074005994381
1.12807269819416
1.175183852156615
1.129506320218896
1.151838118506221
1.168673837675682
1.076322613223221
1.235129868854154
1.158010642151348
1.135121476195175
1.192083703149058
1.146084637962847
1.137169592263237
1.105352169834535
1.20611769923058
1.14214683624838
1.168083465558932
1.135405914141814
1.106695331182616
1.125524897248395
1.169486003609542
1.218466788469295
1.134025213421482
1.348184928742961
1.167941224874716
1.147259231946751
1.170887841042114
1.114822222708934
1.184798544720882
1.13064656228939
1.151096640615526
1.113418363996441
1.143008745577261
1.143461273526814
1.179210281104214
1.151252038583805
1.206221231610228
1.154636928027313
1.208988425221329
1.08497090882091
1.378816750326336
1.084687024228969
1.115378603904584
1.14729058413513
1.152222006405015
1.167010210686115
1.174069714888191
1.17582631613365
1.167555650422613
1.197244175390151
1.130870518376907
1.118390651201128
1.261274642998711
1.19979453763471
1.196825184973752
1.286328399512587
1.155669931398953
1.162970315138508
1.127213395009241
1.259178552528773
1.142468472071942
1.164443802502175
1.144753139061656
1.106098682235296
1.217707102467724
1.182214163150614
1.127677352682731
1.10314037947985
1.157670804056785
1.186025510201019
1.065194837573095
1.136841768842833
1.092215675687153
1.06201942681691
1.116765175604024
1.19575891607598
1.133407788635503
1.166849916349292
1.154538526522339
1.11930793858072
1.15994230143507
1.172328237219415
1.132591737107876
1.138718418587301
1.130932107706795
1.066708675016449
1.169139202373884
1.193051847392544
1.133405669953967
1.19350348868418
1.098520823964809
1.111227571092626
1.134277602438375
1.235029932168247
1.080175905139181
1.129138720072468
1.15261025138182
1.122700626409388
1.211068685868779
1.125168085252704
1.110481953780428
1.118266886524706
1.154892741017369
1.133885287007493
1.178855382340416
1.172367419229269
1.133833739277368
1.147324390917752
1.125772472084149
1.169574061313851
1.133453228368922
1.14259972671544
1.160948807766907
1.193310111265519
1.148074430799706
1.1415088344075
1.146820020572766
1.121921282808769
1.156865039503525
1.221170248630617
1.194843258322539
1.140222147727232
1.322180939113717
1.178146211618444
1.106978828633817
1.196377440089176
1.151844701773306
1.151665279250128
1.266291008317543
1.272715626492257
1.131393237634762
1.220972213750714
1.13872827959686
1.186050435002273
1.114342731866963
1.11986311093994
1.169256651594181
1.16612554317579
1.140999460415519
1.163893574479804
1.133210637186919
1.065208753360888
1.194139376448514
1.085550693708317
1.001265001822641
1.13351120767538
1.092811948374715
1.180493140654232
1.221890910328586
1.165402516284582
1.151459235054864
1.125702285940361
1.200546961734051
1.147922925361109
1.090036641628374
1.15890563505156
1.193082125984481
1.124422807650969
1.188979138448307
1.242012435355903
1.104544512673301
1.162310832454944
1.108579860982611
1.178025179739861
1.093077892233735
1.089974749513136
1.173169658243927
1.135136629514043
1.102773627820959
1.140155060332231
1.193153374858222
1.141659555226359
1.179691576329608
1.119176104131191
1.129145136180808
1.223725453666832
1.157710356452792
1.160049365219436
1.145844039685132
1.189476513438178
1.114544619628607
1.162080509137588
1.086075434387066
1.175221120996031
1.248828714418768
1.237783244337975
1.203284781123677
1.184119286512558
1.208546009298051
1.13944239681546
1.125816881181718
1.208880556970836
1.256357307714332
1.176631743107134
1.117401375199765
1.165868440712941
1.110316733049184
1.298652390046677
1.150398377765967
1.161142843095286
1.132171786187993
1.18326497159643
1.144763443401889
1.169245787801317
1.184546268864479
1.156023131042549
1.116434776708995
1.258294029917734
1.130218105482
1.263933273015462
1.116075924320861
1.108790074652984
1.145876404326645
1.095914406015488
1.144614012158791
1.145308105893036
1.162827716103569
1.295000400479923
1.212090125419605
1.151661136352801
1.114143314631988
1.174103628601498
1.198297362884042
1.246378245222183
1.166895903930426
1.197558790212587
1.212438955605537
1.214183181687937
1.217632716222331
1.181383907676063
1.139261728719092
1.164793970348954
1.191832793581824
1.230770817025672
1.178078292429782
1.199670456818933
1.16884472582152
1.2677058120523
1.176218595325321
1.186693549086655
1.213957210789757
1.093017220592755
1.233537810873622
1.251781594032406
1.198914303887265
1.216921541204976
1.123504735848965
1.160158676535388
1.132526246540443
1.149352711754426
1.286818619795294
1.188244587977954
1.073437211313486
1.171927012702595
1.157030036758179
1.144559439626453
1.150269684381426
1.093167497977309
1.182690776483549
1.111736233748038
1.233514988789314
1.267624688140897
1.20649022656993
1.29309005461694
1.304122105609543
1.108464000552356
1.150924840665812
1.191588803755988
1.20400805985721
1.095951871186591
1.120173448835578
1.164689073228891
1.274983757667168
1.146321777390087
1.164128037628386
1.202849933220225
1.140481435744921
1.105293648111233
1.292628970825321
1.239574086281571
1.276120392731934
1.237054055796347
1.185874844502095
1.104099957152499
1.187762521810422
1.212875629111723
1.205862090320026
1.181765565072378
1.145079289437866
1.282367885883824
1.180401649702448
1.155024590945744
1.209724605910111
1.156406585171116
1.172884850157934
1.257542436241669
1.121681951078301
1.17455968135016
1.170137435340722
1.096225983801815
1.208090132018915
1.085639152754516
1.157194225404612
1.192507149958348
1.12537794439873
1.115390452622835
1.140367005770057
1.178620832723003
1.212579590992342
1.169510408264407
1.285451188405095
1.10410938086497
1.13034214709102
1.189317588762962
1.188678352141259
1.16091110678526
1.140494237796859
1.277750170452484
1.278092629076947
1.274609833229234
1.196306639703752
1.160721832235673
1.144421439038023
1.246756148055568
1.181168611281784
1.108284785867712
1.093652783809801
1.134827296859859
1.161961748383589
1.197482605997194
1.255496921897059
1.213022195084323
1.142234488503879
1.245438392986516
1.132390767089928
1.145871365725589
1.195351336570349
1.228397324244352
1.181268423660635
1.095796051847605
1.187708191152965
1.17792665150388
1.16299549429088
1.247478310412653
1.170578099653087
1.184433186925193
1.122694133925805
1.168687877272266
1.224266914943812
1.259535098686773
1.161932627360104
1.190440058701238
1.131195862933814
1.277374104081705
1.192832537793321
1.248028151558357
1.175222995890985
1.21461451026888
1.215727216780859
1.148193949892707
1.164877032208459
1.195159036750758
1.185126842766798
1.201067144429713
1.164517620323858
1.156933335829391
1.142675698516169
1.181592471660522
1.164479098113307
1.161326836870457
1.179070520146685
1.22578521110864
1.191926280035089
1.248100654421516
1.148711739415073
1.183478588656012
1.133415967021675
1.179937335746596
1.230081733855667
1.250982899967233
1.189284812875369
1.181294778528283
1.165782177955035
1.164359919067905
1.181713966188135
1.227008995872249
1.285772385857427
1.207536398200516
1.158493763242233
1.08516263527371
1.17572702864696
1.215825773645189
1.172671697919398
1.176492852639914
1.196294740906522
1.235661662415152
1.172003903530408
1.230377804844751
1.107029610405752
1.163510383674743
1.231480122862786
1.161016398393863
1.285334833537094
1.125040032769919
1.168279735857819
1.331139467409302
1.295717755039173
1.14780823003478
1.160464817411998
1.165903788866658
1.164690562336661
1.188212197528555
1.198267871139746
1.187226903831688
1.331914655626688
1.223876808995949
1.092573361385412
1.178333347752256
1.132535546890075
1.169905113747808
1.138171632836699
1.124887167529536
1.063237992412458
1.243270136774934
1.1694648847887
1.176627716212952
1.271139291914918
1.222181185240609
1.198720659417524
1.154804367997027
1.292974421439286
1.093176516236248
1.177132412281417
1.106371391408213
1.19016098996849
1.289541768364878
1.203495549578115
1.211202514369607
1.189448577041327
1.161760842965037
1.233878225399552
1.117114896544845
1.226937554862267
1.171843646433887
1.275446334053782
1.091359101944539
1.100222218975559
1.191009062493772
1.292424070510286
1.214227909131741
1.222634821670392
1.377943187012314
1.113243168783433
1.142773889108398
1.172864312425629
1.231167638590134
1.231655187406335
1.179764280619636
1.189890093983175
1.201314309582407
1.094235846531282
1.265802046380049
1.157213448452175
1.162866293097613
1.125869347674821
1.207820716844131
1.19958483804645
1.202681347187838
1.198132840991073
1.161389362634295
1.201309164842013
1.186738508077162
1.23902337072781
1.207760140709098
1.201904766340474
1.172479650926312
1.134390948581917
1.137874639336912
1.208042670119468
1.114259869593626
1.185293597226454
1.156739234488374
1.252228148461131
1.206405330390122
1.320095397880635
1.280275293134908
1.256290706018785
1.233985119405224
1.083384457102474
1.206363400517217
1.179551945848678
1.243287039012894
1.17907251357854
1.184090254047274
1.088564821334751
1.184265369832782
1.183183092783069
1.192645531698317
1.159024582633921
1.209277846512978
1.208205667683002
1.155565960169013
1.213740566126239
1.157343883465184
1.184842405843482
1.205677880896254
1.092265544227725
1.245618653176816
1.192464343933269
1.164234606444766
1.234696827463804
1.177744136949402
1.166768605827811
1.127703886978348
1.252168145807784
1.17284200159678
1.204923726950055
1.164601319992944
1.129314521980574
1.152443875836965
1.209988231266263
1.225452060274143
1.162874529347676
1.361157013765752
1.204712904123765
1.179206956657105
1.208404652279254
1.139298396997003
1.225666612756418
1.15871213164006
1.183927628541053
1.137572714081566
1.119980374243692
1.174518057856824
1.218710832003335
1.184127309457969
1.237962001256213
1.188305516943689
1.234413380282146
1.102797092948644
1.381334610875494
1.102451634818663
1.139973128589794
1.17924116496911
1.185333924505193
1.203598019363654
1.2123566538716
1.214492421576717
1.204247774869555
1.241127778816425
1.159015302706408
1.143694855889731
1.269136253545432
1.244304100395318
1.240584176634462
1.279571634802144
1.189588830756548
1.19859486510119
1.154534244145848
1.356024343507189
1.173293057797485
1.200435459008301
1.176045646238451
1.12862835457402
1.266617968375633
1.222387889294946
1.15509690734772
1.125003467661922
1.192069664523707
1.202146242718004
1.078698270830487
1.166368365243306
1.111644347495636
1.091367992738028
1.141691024899629
1.206435653225971
1.162095312926437
1.203405348602893
1.188172879248423
1.144816147464874
1.194863273423461
1.210159831171006
1.16113148615934
1.179789441264067
1.133129906939407
1.080573380958002
1.206242966135088
1.23589766435726
1.162149899334667
1.236473564002979
1.119352192699437
1.134909559754198
1.163215453022822
1.288241762253413
1.09696393510319
1.180043904156336
1.185790173677961
1.148985064843289
1.258307553738034
1.152010034436624
1.133988924754785
1.143529196460878
1.18862718560534
1.162733446537605
1.218286594449415
1.21024087398407
1.162667879326672
1.179280561489107
1.152755596101978
1.206783612550682
1.162187870176227
1.173389950930076
1.196051943396915
1.205544528037906
1.180181064230595
1.172109689806326
1.178664101959184
1.148021174889814
1.211243012190996
1.270943430214402
1.23813146099218
1.170525243681262
1.316928271356702
1.217371424735012
1.129696956236637
1.240035548411712
1.184839603837007
1.18463983643024
1.260612051219783
1.263069733361887
1.159669773831314
1.270693013504717
1.168550925314174
1.227219250342789
1.138717717612576
1.145493034393945
1.182280982843422
1.202505199448051
1.171490982556283
1.19976228571496
1.161899375007925
1.078745398984566
1.237250439956694
1.103504336146488
1.01549784428196
1.162274819611312
1.112377644104329
1.220306083278256
1.234232469718263
1.201624430160774
1.184330126787164
1.152651602111997
1.245208847115426
1.180013055600893
1.10898592146254
1.193565511524924
1.235940085700746
1.151096879569172
1.204403675895672
1.26620896504075
1.12669449120889
1.197797345034409
1.13165932904643
1.217242167442403
1.112698258512643
1.10889211040342
1.211228308440542
1.164260331806548
1.124554501120879
1.170401441198817
1.23603152909595
1.172311593562201
1.219311953727681
1.144650745281143
1.152230087984251
1.265611816592716
1.186306057289971
1.155811588011633
1.172143738922295
1.224375474506241
1.134867253905471
1.191539112263979
1.101079623704
1.207266830914038
1.346616109424847
1.282570108580044
1.240952775075749
1.231557407893932
1.247279274066319
1.164390628841997
1.148238048707399
1.247706892556857
1.286348551357096
1.208961892947471
1.158745480885601
1.196063101862492
1.129837987304089
1.3222492324244
1.177536276072832
1.190403940993323
1.155824187330637
1.216698639505853
1.170845939759915
1.200106341504777
1.21841373952997
1.184283502931821
1.137084482034532
1.307402761116463
1.153524649917691
1.259934713651616
1.142666176139327
1.128035393391322
1.172176121302285
1.114400320534585
1.170670854668117
1.148357013519667
1.192402241296345
1.351990770829085
1.221322389683979
1.179076862850165
1.134390394927447
1.205932849954763
1.234987775548567
1.292985785687165
1.197300500826261
1.234055192942342
1.251997102721349
1.25408846412795
1.258225611675053
1.214633426031402
1.164279472349516
1.194777881524473
1.227195399198265
1.2741034532042
1.210301057084818
1.258892746128675
1.199587767890886
1.318792899309146
1.208454748548728
1.221022097119177
1.253817516275952
1.109337555762008
1.24488411332358
1.314654261411068
1.235713296109008
1.257395618991106
1.145505715045095
1.189068686596997
1.156206904052295
1.176299247398188
1.293691989305207
1.187149792716316
1.086181537611626
1.203328031598301
1.185498585872405
1.170595014184841
1.177416988415426
1.109492672230818
1.216211223061817
1.131532386828422
1.277404194243446
1.310275211304581
1.244819630352472
1.349659889513676
1.299928872818299
1.127634029182208
1.178200261801554
1.226876937000148
1.2417061404681
1.112809078655131
1.14156086955554
1.194675962952393
1.327654728722623
1.172579020147591
1.193959517621556
1.240424276183899
1.165706902438093
1.123846034611905
1.349112686118861
1.284723566220475
1.321045522637703
1.227295833251803
1.173155065580373
1.122469831708243
1.22232079093044
1.2525195967083
1.243848404541885
1.215113835418474
1.17118914526966
1.290689158394999
1.174616053072403
1.183097028017241
1.248552015302666
1.18473938795932
1.204443936917639
1.306485137403871
1.143332188152166
1.206428222353502
1.201150811604246
1.113134529862156
1.246758430870275
1.100583055666119
1.185709962450444
1.227999025421197
1.147742356319655
1.135873200800168
1.16537089257531
1.166342015607625
1.252154394815352
1.200427173662047
1.34352520052707
1.122391869095869
1.153638383332777
1.224177796500975
1.223419475418195
1.190141555881696
1.165760104338527
1.331011263087748
1.333408579661931
1.271363564587204
1.232543756532483
1.189876457759613
1.204078988253172
1.29332924320025
1.214397663904525
1.127416896821592
1.110092699214648
1.158990741579158
1.191379599637801
1.234002276841058
1.304008686326193
1.252674311798692
1.167822003294317
1.252892130166695
1.156096495759955
1.172179343501801
1.2314299165159
1.271219903941788
1.214503268627769
1.112623579515276
1.222252188232026
1.210505918608862
1.192651078538767
1.294305943830325
1.201697123393616
1.218312469516253
1.144555074273522
1.199417294878893
1.266221742645634
1.308910852072781
1.191351309326588
1.225517533534683
1.154675003669697
1.330556993983073
1.22815188853746
1.294975639857485
1.260978526236948
1.254612235883322
1.255956136270506
1.174917792167107
1.194864025223664
1.2373781429968
1.219137237579838
1.238302445857338
1.20813894432772
1.185355418143241
1.168349166726895
1.214895813839896
1.194399713747332
1.190578796081449
1.211886265975667
1.268082110014656
1.227312835846798
1.225877390900169
1.175556317788688
1.217165843652334
1.15730513409168
1.212902045512387
1.273236583432364
1.298542607265664
1.224138935855966
1.214547007918059
1.195965661687695
1.194240526796954
1.215007624025545
1.269565137038704
1.305442137464555
1.246088988495369
1.187235574113332
1.100033647600497
1.207870625174626
1.2560614638781
1.204220194970818
1.208779240920374
1.232544265525628
1.280004875901495
1.203293732382194
1.227622748768499
1.125946682790574
1.193229603732768
1.27496232690838
1.196312459109523
1.296878664548969
1.147345321404157
1.198946921662674
1.346346074122733
1.352881402991921
1.174478895949195
1.18960864630268
1.196082009841714
1.194657535603223
1.222853313985983
1.23492502859876
1.221680764524881
1.381958701088841
1.265770414994553
1.108812441163602
1.210998862293925
1.1562647544805
1.200879092746044
1.162938900918918
1.191725479046446
1.074139761031478
1.289207176918947
1.200377833199821
1.208945337312624
1.322977816357177
1.263725968525299
1.235467676092583
1.182839885070551
1.300504184499975
1.109526189453397
1.209545681235572
1.125158032897552
1.225194594040404
1.267206885083966
1.241228292647874
1.250499871129822
1.224338162223718
1.191153693214784
1.277840190563496
1.137910302186993
1.269474214812047
1.203223510721845
1.238515216245576
1.107373086223649
1.117867932075914
1.22621348032813
1.348872644413358
1.254144011259775
1.264244491984366
1.362889636892483
1.133316619847039
1.168472088790717
1.204335775364691
1.27458233549817
1.223214033603687
1.212706027540918
1.224847110779852
1.238583053540211
1.110787146084773
1.316503340703939
1.185711468127947
1.192457356886837
1.181716431657745
1.25188043300749
1.23649349862827
1.240244535738828
1.234772220705292
1.190697507145297
1.238593039752997
1.221084723720278
1.284073998700806
1.24636615174564
1.239304414117855
1.186460489990847
1.158478261210564
1.162630848651522
1.246685115594278
1.134532133607881
1.219354985546071
1.185146773374385
1.249645179893574
1.244708258924057
1.324537807708748
1.334074523786737
1.304975098944093
1.277993760250607
1.097937528728441
1.244655337723022
1.212461973657753
1.212304412152212
1.211884698122458
1.217896106224403
1.104057757240367
1.218093120218667
1.216819039744526
1.228185964451772
1.170219599007453
1.194924690478639
1.246873413046725
1.183732731594529
1.253564419751547
1.185871780295596
1.218795652106993
1.243854109301607
1.108449541421857
1.25219389350723
1.227953029238513
1.194094865222072
1.278836388587557
1.210280949289956
1.197180080034115
1.150532258531457
1.299980480001748
1.204375128195695
1.242936902296467
1.194554467111227
1.152396893823159
1.18001106011549
1.265834873368101
1.231769921213691
1.192464610936097
1.366190217859089
1.242642960816055
1.212048997573304
1.247128547845218
1.164319942677638
1.267945757426776
1.187476847684705
1.217697364580682
1.162268496380961
1.115403151102003
1.206423070638209
1.259540616402569
1.217942757984263
1.269450150177494
1.22295854336906
1.286612419297598
1.120920578853084
1.402683776895214
1.12051565296476
1.165118935179118
1.212087995046062
1.219412424506809
1.241334836504227
1.251892953626817
1.254431831303694
1.242093478064265
1.286622692830851
1.187870249730239
1.169574343388161
1.302815215952589
1.290465995125012
1.28594644034482
1.30649927231318
1.224503716948186
1.235320756112954
1.182517424148543
1.418492019288662
1.204950645153682
1.237540464547977
1.208196844382462
1.151618241265086
1.317495697498696
1.263934604284108
1.183188777262013
1.14730229017937
1.227491551668259
1.217603485001737
1.092374239107655
1.196666111775986
1.131429959181417
1.129148003365051
1.167181475541142
1.215568856105599
1.191506401382599
1.241115224575218
1.222786971079537
1.170910646089002
1.230837098429112
1.249212163785411
1.190417098960649
1.236930030807963
1.133282040694304
1.094619202498673
1.244529252599265
1.280283665121172
1.191623659667355
1.280991650970575
1.140581132371967
1.159098788313236
1.192893608724945
1.34376603726226
1.114015828200865
1.247692638965394
1.219927126604308
1.175885198125342
1.307455531964525
1.179497414614458
1.158000142197126
1.169363907324946
1.223349800374001
1.192323146694445
1.259040744599613
1.249340871966976
1.192240994413211
1.212130692475893
1.180387068860763
1.245180609426269
1.191671136377265
1.20501578482073
1.232230604057582
1.217630130196037
1.213190743840685
1.20353897897314
1.211396346202994
1.174733131668882
1.277000921259893
1.322751110499143
1.282990552150626
1.201636346321237
1.302394377828302
1.257908393721576
1.152891926107726
1.285300954526312
1.218785312494671
1.218563874734347
1.283814068510223
1.262945509340538
1.188653938645876
1.322442820832399
1.199157217916438
1.269819286094806
1.163638434850683
1.171713796648357
1.193925999168798
1.24002687303004
1.202808449391866
1.236738036971928
1.191315226147224
1.092456935486485
1.281922206921102
1.121761459687345
1.037866855768957
1.191774083847983
1.132294554379982
1.261465143470277
1.245420138813572
1.238973836470664
1.21814158182835
1.180250728320668
1.291535237508797
1.213010181339563
1.128269313026879
1.229265644830382
1.28033941446754
1.178406444660798
1.239353722161561
1.289838257315392
1.149290984912294
1.234369598151603
1.155225611287708
1.257765613067066
1.132673724336305
1.128138826724733
1.25052423813205
1.194134182020052
1.146767934509681
1.201454219361547
1.280453979313574
1.203787533090723
1.260263938185375
1.170707951188314
1.175792876037375
1.308945880971979
1.215611378106335
1.154158996231697
1.199058530073786
1.260299410700731
1.155567516840956
1.221745787528906
1.11630665827548
1.240189191717904
1.421130465827896
1.328984476367247
1.279804223933352
1.290840612067759
1.287263283462835
1.189912211115307
1.171117897180349
1.287789272366326
1.343213987081046
1.242182784445088
1.216861005062503
1.227045453341815
1.149714875187403
1.348091879045395
1.205320091733554
1.220410965964941
1.179978621302753
1.251106648648695
1.197528945102774
1.231785574373285
1.253259495628571
1.2132407650725
1.158122769335219
1.358435524747655
1.177336573081418
1.260027861020956
1.175804218190735
1.147618875820091
1.19908464564799
1.154447861293385
1.197329927834316
1.166679069128133
1.222736009334209
1.411493722341627
1.233019520044847
1.207150199389486
1.155029579825087
1.238635505868618
1.272830172190797
1.341363231792579
1.228501491762471
1.271671962024502
1.292859738988984
1.295311620683612
1.30017757579517
1.248827442995784
1.189853928272674
1.225541755280363
1.263614345679728
1.318970742759088
1.243458022759834
1.3324788103891
1.231149043001687
1.37195004963508
1.241579372372317
1.256348207032069
1.294993947361687
1.125917494028142
1.258501964959075
1.379009002753484
1.273648203237675
1.29921904871583
1.167940335970803
1.218728987469719
1.180399290282008
1.203882232825568
1.30153543242588
1.18957893880503
1.099079549711125
1.235582972308952
1.214669010503574
1.197229530402374
1.205210678315186
1.12607113326943
1.250690944669781
1.151684127877655
1.32286805126371
1.38899936208204
1.284370009274733
1.408722891098132
1.302311572220629
1.14714069629542
1.206130247692118
1.26322240800611
1.28059920557525
1.129930641267082
1.163367834604469
1.225471142448522
1.382506453580575
1.199473680631447
1.22456551764818
1.279180587197007
1.191497857757523
1.142721930619431
1.408071881876582
1.331525126187143
1.368540352775995
1.221684123855453
1.180720809389907
1.141150669296372
1.257898667011583
1.293463223442441
1.283055287446503
1.24941039597445
1.197914435777708
1.295310780483756
1.173351682115529
1.211855484684365
1.288646697211985
1.213770186247048
1.236857740648386
1.357336937335501
1.16540536379682
1.239183621472022
1.232992512157734
1.130306417491666
1.286669741197195
1.115743274795341
1.214954202487042
1.264550444539004
1.17055569483426
1.156737770022942
1.190945247810978
1.180901805802133
1.29303178944626
1.232174360495435
1.434091958991007
1.140992268859375
1.177421689177634
1.260063143641842
1.259189645163888
1.220108570712914
1.191595744684325
1.386518817380844
1.395043417574184
1.271723192299578
1.269888661071407
1.219773119799071
1.295380148303092
1.341658167492712
1.248566706752007
1.14689626637696
1.126780065475425
1.183674777423452
1.221551502887426
1.271656256613226
1.354411411249631
1.293629159745574
1.193987663266194
1.261477772587568
1.180304706983892
1.19910885752935
1.268600658523469
1.315541478304785
1.248679093421751
1.129713784370686
1.257802151001606
1.2439925616703
1.2230896054174
1.342903039838319
1.233649721535564
1.253165360208143
1.166843497901215
1.230962590920513
1.309623716337086
1.360230652939188
1.22152000489333
1.261632563226295
1.178642946281455
1.385961439648369
1.264556905850688
1.343702364336681
1.386022454287439
1.295929711833946
1.297522078554202
1.202276370456918
1.225628637640138
1.292725590359671
1.254130307431157
1.276697640531638
1.260009704820522
1.214482430960272
1.19460770934817
1.24914656794685
1.22509251413517
1.220579839286624
1.245616502931198
1.311844108960208
1.263757851474799
1.202486950094903
1.203032898710973
1.251817600510946
1.181705208273492
1.246793731813489
1.317920220819081
1.347919636540839
1.260017955962472
1.248740293880466
1.226936724184711
1.224902603660608
1.249253660159851
1.313598304574139
1.328115885946864
1.285874223458383
1.216694536600244
1.115112173739531
1.240895999556875
1.297635858820532
1.23663314556657
1.241957715368085
1.269897828564667
1.325955017236541
1.235434014738171
1.230869002178555
1.145190125539456
1.223715123743083
1.31998642468265
1.238506436173919
1.300582894484652
1.170095858941876
1.230425490065554
1.364285555222243
1.412570827586068
1.201776717163731
1.219487518437021
1.22705273472347
1.225402363379903
1.258508091531628
1.272707412273161
1.25715790062266
1.455569938486115
1.309103927594382
1.125294750622228
1.244573577484124
1.180494163664791
1.232678726049258
1.188253829692958
1.275579685384517
1.085163239513619
1.336848477263864
1.232109377891843
1.24215651126185
1.376937690879544
1.30668618054783
1.273348961228252
1.211571724116753
1.32921857380275
1.126130761972564
1.242860435814551
1.144287448110426
1.261263132790151
1.213067347939689
1.280144863905794
1.291074310655878
1.260257438491643
1.221294335983672
1.323379018331219
1.159098171498053
1.313494011640109
1.235448363158399
1.195924825305058
1.123624823484943
1.135801779535048
1.262466904728012
1.407792487156846
1.295378871670329
1.307281149484409
1.305545465664173
1.15375600371746
1.194750839869983
1.236674051938262
1.319530616711437
1.216845324781054
1.246573521417759
1.260841977256751
1.277015772560705
1.127601860814248
1.36927391618767
1.214914961187033
1.222810615434874
1.260236657652953
1.303440553720688
1.274545346848996
1.278985138422439
1.27253422456126
1.220754921119267
1.277042584366745
1.256438788497198
1.330770121890206
1.286235826914215
1.277872859296419
1.203776697930729
1.183078252888027
1.187926861639225
1.286568969336539
1.155183167139241
1.254399432644938
1.214254686965438
1.251072711214499
1.284231580768196
1.318548841581582
1.39014166095829
1.35555299188004
1.323593879884418
1.112693372954069
1.284168202558998
1.246299175854356
1.131636279270412
1.245615716024217
1.252675649580252
1.119782659548425
1.252901770489781
1.251415263787505
1.264800599660178
1.206930432997503
1.171168179914237
1.286786970222833
1.212592908497259
1.294697536026517
1.21510849147563
1.253729417836694
1.283239804296826
1.124879458846451
1.260994805875136
1.264513325153739
1.224724428164497
1.32456076336601
1.243721706780941
1.228434005882592
1.173855383454279
1.349625067777968
1.236780178073346
1.282163835000812
1.225287060279048
1.17595808260288
1.208245315062756
1.341038724127191
1.242718394414565
1.222819386498454
1.37363230776217
1.281774740468666
1.245812183535529
1.287101341685357
1.189901722858135
1.311685084912235
1.216965581051196
1.25243617322282
1.187522545192546
1.125872703342689
1.239202454254569
1.301748573749146
1.252727556042344
1.303211689700901
1.258626990494956
1.377212709271155
1.139348561498927
1.437438877882019
1.138888005970758
1.190832941550337
1.245859279064468
1.254489175841911
1.280260273914032
1.292720240925777
1.295692351484385
1.281133797784181
1.333789422829188
1.217457928556763
1.196043240805615
1.347356157749424
1.338342245186465
1.332974328692047
1.385396694248831
1.26044504399028
1.273189409971966
1.21117924319643
1.418579758343411
1.237465550177721
1.275794739473843
1.241239288604454
1.175078308528696
1.370422163118072
1.306913080754712
1.211970734607214
1.170046676181255
1.26396695265868
1.237042407790251
1.106229901025485
1.227757889784437
1.151582369140658
1.173784782419235
1.193252808968494
1.229363904816641
1.221669149975245
1.280018999311797
1.258412768762079
1.197606378811427
1.267897235331083
1.289530042473534
1.220471670574224
1.309793986753687
1.134773034731787
1.108848614041935
1.284038176840358
1.326268507002194
1.221845625436813
1.327115288805728
1.162216533343582
1.183807011342278
1.223332137966795
1.401710739801468
1.131336192328712
1.336377669721295
1.255051716126738
1.203416259807549
1.358607439936785
1.207647814427026
1.182528376708212
1.195786392260337
1.259090793648144
1.222676201124561
1.301164011189558
1.289709324068569
1.222573559072502
1.245903194183471
1.208683884800998
1.284804884751471
1.221926590260486
1.237510197609905
1.269527433101272
1.234768600681706
1.247134407228647
1.235822834488769
1.245043423991619
1.202073971479009
1.355641919721589
1.376679129057717
1.329480844073198
1.233580006638461
1.288427477452242
1.299808248391843
1.176576842239591
1.332237690712418
1.253714292180053
1.253467882534302
1.34841845160578
1.273417059330072
1.218364457141856
1.376307496513232
1.230591948358843
1.313901223332095
1.189120521466253
1.198540918276851
1.207460091821371
1.278729880705641
1.234976178453518
1.274855371374676
1.221478227856795
1.106346525117512
1.328214329085099
1.140329776095364
1.071454655754302
1.222029073594193
1.152569815455798
1.304018469245219
1.26125811324588
1.277487127710641
1.252929876360494
1.208518773221919
1.33959331269875
1.246943916559433
1.147893791384657
1.266041987385728
1.326339624719512
1.206368238416399
1.28900433726112
1.318268145885719
1.172347490045995
1.272061917598802
1.179291352995126
1.299643263454764
1.153012314037816
1.147724432189286
1.291100797749751
1.224780472992462
1.169423608254042
1.233342660157054
1.326478973232733
1.236109917876687
1.302595569697452
1.197363687827636
1.199845258961586
1.353781455144669
1.245646122900201
1.162189482610423
1.226603861918653
1.297278636770622
1.176654171026558
1.252720025937241
1.131764834682228
1.27401374877563
1.509177884233701
1.377088073790059
1.319879993056749
1.369182561128907
1.328542398494476
1.216032739761269
1.194471733461801
1.329170915201226
1.45289454926555
1.27631940268388
1.298808970220333
1.258838225280172
1.169957668825272
1.383562384958618
1.233773339561649
1.251185503740513
1.204648071862598
1.286551732979989
1.224828322113692
1.264307066560784
1.289118522418607
1.242915176902411
1.17956235583129
1.411470639955782
1.201666791999814
1.276454546174011
1.218507390281159
1.167547178630084
1.226616750609788
1.230026110628902
1.224606476576427
1.212255610691232
1.253853324209878
1.473624397617403
1.252854682784669
1.235898773761558
1.176069313469207
1.27223720297548
1.311864180905786
1.391581682190474
1.260520382239298
1.310449492259664
1.335072858736658
1.337899043319145
1.343540606805199
1.283998780196132
1.216000227932733
1.257107895738803
1.301123070543352
1.365429035891589
1.277638570875324
1.430675901382889
1.263559428366638
1.427266431351241
1.275620147770591
1.292702789198771
1.33753170325676
1.142762272597891
1.281339267386873
1.4671409135798
1.312756040355922
1.342437575787934
1.190821407273391
1.249182574329377
1.205122853371088
1.232122146970067
1.321993762568953
1.202204126676638
1.112134824126413
1.26871743033301
1.244559659617333
1.224479320977661
1.233668679312245
1.142911595469944
1.286160137493824
1.172198372891146
1.369966120234207
1.524165662656956
1.325182492806939
1.470396071778023
1.326768947354574
1.166992955987568
1.234732375599629
1.300661897682498
1.320748357551778
1.14732293017898
1.185604269655001
1.257102440854045
1.439632191284278
1.227035642457204
1.255971316564495
1.319160392418034
1.217874440901479
1.16193190377934
1.469617422025504
1.380043512667459
1.420003538807006
1.23188200779685
1.219435583921584
1.160149122282864
1.294529683609505
1.335750662091212
1.323558473308954
1.284684521981587
1.225274397500373
1.309522480215398
1.186706681354279
1.241318371468586
1.330077579914229
1.243519246751368
1.270154610295445
1.410175697091447
1.187913305332751
1.272858027326625
1.265690289440123
1.147747077552627
1.327865747519166
1.131128788042352
1.244949958141951
1.302197285730708
1.193828709155812
1.177992571446751
1.217143897532972
1.234811114129883
1.335256012758989
1.264776672076802
1.576233913637032
1.159930130207127
1.201705776131485
1.297005471657192
1.296022534904157
1.250830835989197
1.218015593180401
1.444370106969868
1.464632728155231
1.287213080968475
1.308380879329738
1.250436392310174
1.435946228110701
1.391825827955743
1.283705030927726
1.166732956335226
1.143718674133887
1.208892361293323
1.25249962168264
1.310481709478879
1.406782379759682
1.335933831226695
1.220747466646204
1.280608028174111
1.205028616200907
1.226677524804064
1.306898252866157
1.361419202034343
1.283826308274689
1.147072642720855
1.294387700768793
1.278413938223375
1.254335639460748
1.393340071842047
1.266461220815193
1.289021739782964
1.189568806055178
1.26335052601296
1.354527917883537
1.413573086482375
1.252460471034576
1.29881955783125
1.203110388324679
1.443682876673262
1.302117200385511
1.394279474557596
1.576187955571369
1.338612131672716
1.340470468989754
1.230289718709086
1.257194587126669
1.364059755508634
1.290137388349735
1.316289763883685
1.32908402892101
1.244337585410524
1.221466707451873
1.284375679054132
1.256579268543451
1.251358027785627
1.280287485495829
1.357123753139256
1.301295194320133
1.19468211518612
1.231158535702325
1.287464240239887
1.206630151855755
1.281642284017624
1.364192180206077
1.399186554191188
1.296953706497786
1.283902702291836
1.258716676652627
1.256370226661178
1.284488443273216
1.359160171147918
1.361208558411066
1.326932155369041
1.246891731886311
1.130404046579481
1.274829937062269
1.340596785970824
1.269935421477868
1.276056367463156
1.308393888914664
1.37357410819648
1.268467863662578
1.248571765577368
1.164767018411401
1.254990225287955
1.366608662092514
1.290809286806471
1.312204152312947
1.193301624582922
1.262739374386266
1.396186489870356
1.474900097379756
1.229717321945484
1.250121340086789
1.258841447930181
1.256947751401467
1.295207816129729
1.311652181273572
1.293692449907193
1.585198035051198
1.353929968375261
1.142024828302157
1.279083873433585
1.20523550140605
1.265331100009203
1.214136025884309
1.395299363557284
1.09631440759571
1.386259812532666
1.264681625751934
1.276289073793219
1.433108913612604
1.351113465613733
1.312402517286269
1.241019716418467
1.395053386452253
1.142995542138165
1.277104667012388
1.16376956687766
1.298399313589788
1.166395156087272
1.320282582451867
1.332968731691031
1.297238085670105
1.252204614534299
1.370556285071404
1.180688266893102
1.359051185482389
1.26854267990602
1.174653884468305
1.140118823761011
1.15403024444185
1.299802804837437
1.469293561758459
1.337978932139489
1.35179957829417
1.252293183501531
1.174570617747217
1.221624228252745
1.269918764712862
1.366067897609791
1.225624414861051
1.281395821027972
1.297909102794278
1.316652571807311
1.144687488397885
1.424207969865664
1.244843462032984
1.253949493023793
1.378308506031538
1.36517037774862
1.31378109129582
1.318941992207809
1.311455040516156
1.251584177340015
1.316696396201733
1.292831776317281
1.379174515710673
1.327416001133071
1.317648669177288
1.227252132522082
1.208203088422553
1.21377543750808
1.327737702834549
1.176221672009675
1.290455771723571
1.244081562039183
1.269477917853451
1.325018782996715
1.323499602685585
1.448576075545122
1.408101079180965
1.370845422806528
1.12765630600889
1.32494531792714
1.281091905551712
1.058782721579696
1.28029287396199
1.288461348249359
1.135744719484518
1.28872362443919
1.287000115348367
1.302525031492364
1.281238975695065
1.156836255122163
1.327990007419136
1.242166556324251
1.337183393525556
1.245073361981085
1.289674581649928
1.323873700927743
1.141560814813351
1.280818505479507
1.302183361935652
1.256146990811953
1.37192994595544
1.27809496520516
1.26056584347027
1.19768652861219
1.40117515155398
1.270089371113604
1.322648109012794
1.256822294224622
1.20001522259276
1.237166189177235
1.4466167516061
1.266115001417723
1.253962981903714
1.398435290801653
1.322154783855755
1.280524266396435
1.3283652981712
1.21605937722345
1.356935616830011
1.247203311821319
1.288175561396405
1.213354551170263
1.168948483318544
1.272883383991172
1.345384751469024
1.288511875355498
1.341619108110366
1.295343802983405
1.519692293052474
1.15808808680771
1.511759696727782
1.15757610160661
1.217133203040109
1.280582938795956
1.29059695844151
1.320415507627269
1.334881782223497
1.338325307570567
1.321413739407015
1.382690344642671
1.24780143620329
1.223115523360681
1.43110862123814
1.38799709538848
1.381733313936838
1.532031775121527
1.297445146245154
1.312241442990234
1.240536334231535
1.417967585847021
1.270863335500933
1.315235211368342
1.275208000493308
1.19901910791202
1.425482496694563
1.35138288207365
1.241463068510842
1.193246884021758
1.301527584654488
1.263908230642226
1.120272125536244
1.259665703204374
1.172110006407955
1.236081730955698
1.219920945105358
1.252905467235327
1.252610548089533
1.320156546049476
1.295084259001778
1.224918461428295
1.30607891330624
1.331162072120808
1.251319342391805
1.409715224184851
1.142386475055652
1.123264273870137
1.324811047556068
1.373913829113781
1.25283486688834
1.374904514419897
1.184267896777051
1.209046188554858
1.254551972115806
1.462188403127591
1.14892958183289
1.461387669687438
1.29119727405664
1.231593839076946
1.411849434827196
1.236479590895392
1.207586704404677
1.222812910291021
1.295881991595816
1.253812796407572
1.344703133367865
1.331389108929973
1.253687730814504
1.280628275206227
1.237663725638707
1.32569735417874
1.252977277247754
1.270905776131817
1.307984501099108
1.261279548924138
1.282044013282286
1.268986041176638
1.279632197285203
1.230061086932453
1.460752390856498
1.432817043179507
1.37766423560027
1.266380916261985
1.292715556668261
1.343121056634051
1.200763768768726
1.380911334042724
1.289660437888411
1.289382857941548
1.470482083804764
1.312131339452542
1.24882039885065
1.432375857238429
1.262892926942362
1.359518540014274
1.215181205998876
1.225990838514925
1.227476277121286
1.318656405048709
1.26802051895412
1.314149877076443
1.252409208943638
1.120418144320295
1.376188023238356
1.15921568676312
1.12447197061603
1.253060204565321
1.173210631246739
1.348016167770957
1.288040322684872
1.317202232030797
1.28873206793973
1.237475014851808
1.389452454278668
1.281843647171687
1.167866441830527
1.303931443805835
1.374002406441232
1.234998852526783
1.371455366564089
1.356592010165623
1.19587763934345
1.31090990150615
1.203870531548709
1.342923496523877
1.173722206210521
1.167659249035341
1.333002189803729
1.256221841962103
1.192532151561756
1.266095575265794
1.374166157955705
1.269301880626124
1.346357376720961
1.224634125355278
1.224398322904609
1.40017293855609
1.276429840147702
1.183838380088491
1.254794562714635
1.335344215352705
1.198135102404288
1.284481648842215
1.147459632336987
1.308766150352367
1.760846008037586
1.426943890924259
1.361221097292278
1.47230220672453
1.371160698589341
1.242772677263473
1.21831260942888
1.371895357643322
1.679453928040663
1.311397104392384
1.410531230202183
1.29146384642992
1.190574778152486
1.433631761691415
1.2629178721897
1.282748461696474
1.229844536860309
1.323088461634525
1.252759563042055
1.297694295227544
1.326024250661431
1.273326344427032
1.201414155151532
1.466588381778354
1.226526358970585
1.317085955045273
1.272579248049414
1.187826465754609
1.254786956865946
1.363803582890514
1.252515062298026
1.29674921758692
1.285777240965118
1.538502012173339
1.284350941322514
1.265339832374969
1.197515768705612
1.306763154974149
1.352128118268552
1.443712057801937
1.29337876571605
1.350427309413383
1.378682461855691
1.381897599304402
1.38836675621495
1.320179098073675
1.242732780968559
1.289498002073231
1.339754943863244
1.413535565115619
1.312918224428474
1.563322709943574
1.296847835473194
1.484832882753719
1.310604573608841
1.330116821117933
1.381476365384952
1.159875581645659
1.317735377861949
1.60654592642682
1.35307407426845
1.387098055721734
1.214160930599357
1.280465075027269
1.230393860872489
1.261038393303261
1.362533759561251
1.228523857199456
1.125350308527112
1.302756321031498
1.275189034960182
1.252359960040244
1.26280840918071
1.160020867039188
1.322648142408084
1.193081704716974
1.418758400279862
1.789349757578597
1.367298749938869
1.53479912395151
1.383704149238058
1.187198565576262
1.26402363340879
1.339230433570859
1.362210908041732
1.164991629040035
1.208279004686952
1.289594902811613
1.499128042389658
1.255288685526036
1.288200531301057
1.36040478783161
1.244855231006805
1.181484125355238
1.533863911047557
1.430344388051486
1.476463442167547
1.265113960099689
1.296734136509227
1.17947133932359
1.332246531201163
1.379426919525937
1.365426893292111
1.32096527709192
1.253285389657266
1.342600274828532
1.221602011816906
1.271503829110967
1.372907446714766
1.274006356709317
1.304362060420185
1.465081281836501
1.210866592320952
1.3074802712408
1.299270931135029
1.165461581460269
1.37038890005448
1.146746802488922
1.275718014200812
1.340975575190853
1.21757149226197
1.199645333686308
1.244010690828539
1.347728919991428
1.378871334776813
1.298258110675875
1.808680596518471
1.179220917641871
1.22650307103669
1.335036981162748
1.333951111231725
1.282327436236663
1.245033548274997
1.504663241696542
1.543221211977612
1.32526476603028
1.348058973518744
1.281889359855982
1.656721057835303
1.443914277793052
1.319841924565946
1.186935098456683
1.160912326276823
1.234655722202918
1.284244998703257
1.35051502981897
1.461199853471576
1.379635425642832
1.248116725564767
1.316602019439478
1.23028084252251
1.254901820716841
1.346357964304317
1.408910646773197
1.319975000756466
1.164705515178021
1.332039121993883
1.313797090581825
1.286411628033017
1.445688883527261
1.300156423071204
1.325911705903692
1.212740213113579
1.296606675012657
1.4009894826447
1.469018804539749
1.28419414709027
1.337113125693618
1.228087991402782
1.503819687894065
1.340891904946523
1.446779562768423
1.926835235449086
1.382705708360553
1.38484754528533
1.258975871729992
1.289584859862311
1.452595498239635
1.327189601738703
1.357116311335818
1.422931525356881
1.274942985253102
1.248940588672334
1.320613404679167
1.28888158183765
1.282938896994872
1.315925987196153
1.40397453127183
1.339958741916401
1.212830300593649
1.259949810062103
1.324136175922456
1.232092782530304
1.317476868531164
1.412111305932665
1.452417265357447
1.33497847411475
1.320062208576521
1.291326641261414
1.288666011801834
1.320746340340546
1.406304039914485
1.409394938184792
1.369303840755789
1.277847832073408
1.145914243447786
1.30969925136632
1.384992461315184
1.304150711457529
1.31110279615758
1.348070806687584
1.422924303356862
1.302433580795589
1.285022532388352
1.184683982366498
1.287077340267709
1.414886415297247
1.355431858090706
1.343775265717049
1.216972324580851
1.295912015156979
1.449862650621724
1.539987634118011
1.258315788021539
1.281530168133393
1.291472156676195
1.289316022873002
1.332984113206454
1.351796867928992
1.331316758539976
1.906381512520708
1.400302005910375
1.159006876282891
1.314556232708552
1.230500139111337
1.298862503071515
1.240603363215635
1.574617125621855
1.107597405357041
1.437508555269388
1.298117089391994
1.311370431493653
1.491583864954257
1.397060416666393
1.352666146322388
1.271202507489323
1.51843801589327
1.160124720002551
1.312305607379525
1.183611482260853
1.336636278997242
1.162437000491641
1.361679845659628
1.376226979457887
1.335311895585085
1.283906274555633
1.419433939672959
1.202689416802012
1.406200738965405
1.302530954418648
1.198870085557687
1.156859145775937
1.172559020334545
1.338254648055073
1.533489882990546
1.381990996531318
1.397853905330613
1.248194733299626
1.19576912123001
1.24910615844021
1.304105199865282
1.414251059806743
1.257694506791488
1.317201690752582
1.336081956817806
1.357533250229932
1.162050164538819
1.481398810654559
1.275516160812897
1.285896138210929
1.555258904554005
1.438879401621442
1.354240815925065
1.360154401278647
1.351571508036646
1.2832067998243
1.357593344446044
1.330294209100171
1.429351233121147
1.369952064033991
1.358670792072104
1.258429018598516
1.233864846531198
1.240189311368906
1.370235015608996
1.197655591341914
1.32755328978064
1.274645906030566
1.31454606559133
1.367113535076304
1.355092304198796
1.509479947486156
1.462698122914729
1.419808113232089
1.142829748578124
1.367030242186282
1.316868160934878
1.050499974071988
1.315943441711003
1.325284861260726
1.151947597637989
1.325589704312863
1.323602188117761
1.341394364746176
1.408231852928734
1.165197957815008
1.37052603791762
1.272473007792295
1.381066630311237
1.275785472554845
1.32666146689859
1.365795680122651
1.158498418813742
1.317186520273229
1.340999994613126
1.288385796806051
1.421004872698183
1.313429082839301
1.293606018530665
1.222035516672993
1.45470555772685
1.304331642464688
1.36443301081034
1.289182736201693
1.224583779229516
1.266792296212268
1.593181588521645
1.306765771010926
1.285918166359512
1.451794063199182
1.363828986122707
1.316212860955754
1.370962925594913
1.24280747724453
1.40374994409366
1.278213340920876
1.324946684093739
1.239781809278877
1.268559234623846
1.307492451061232
1.390499261331513
1.325325958742303
1.386193166152943
1.333141995323099
1.732355385048597
1.177145372385339
1.679887094312925
1.176585916601856
1.244036094095089
1.316286433893164
1.327767657832272
1.361841834544723
1.378421902007631
1.382381510464596
1.362978088191095
1.433389608780884
1.278922306311671
1.250805052127151
1.629668871016059
1.439496924714356
1.432289913617012
1.788133017482788
1.335536812507681
1.352516266671506
1.270605649996416
1.589986762336784
1.305169605429361
1.355899440764876
1.310135817900653
1.223451091208098
1.482764290887329
1.397401667377897
1.271685534145444
1.216912832716705
1.340206005825412
1.299941927503204
1.134506136085771
1.292411178187227
1.193019895062939
1.325960412822323
1.247200657080251
1.28880125087002
1.284355396288159
1.361567640864297
1.332835227919436
1.252861635438226
1.345417715588911
1.374156918279088
1.282981940588492
1.547963854559827
1.159081736156219
1.137868780497595
1.366889423716886
1.423282342396082
1.284610868618856
1.424421033395193
1.206744206170385
1.234828084852566
1.286574035209658
1.525313251375199
1.166800305474351
1.640305071715374
1.328397013270368
1.260433614663963
1.467263944144351
1.266010508855936
1.233187437335888
1.250459110020791
1.333755538191176
1.285752462401577
1.389705739842051
1.374423702021151
1.285605220641301
1.316335736919497
1.26734416061431
1.367899506625401
1.284844438266122
1.305232400077367
1.347641542802031
1.299382121369495
1.31795054233262
1.303052575739803
1.315189524152955
1.258711104989174
1.606712490352977
1.491257067468916
1.427603770274363
1.300063287637108
1.328066005226972
1.387896089396305
1.225463496736552
1.431387792747742
1.326656590430566
1.326339360419514
1.681744053080554
1.39937342160015
1.280040934815471
1.490739278085457
1.296092215737299
1.406726123183762
1.241836067027951
1.254079457496099
1.256850026813062
1.35984843413271
1.301967187969388
1.354658016953222
1.284128904293577
1.13467523379936
1.425905634429286
1.178424505854977
1.203527394068921
1.284887731544052
1.194223997666952
1.393509019532462
1.329360333541406
1.358157744904807
1.325583181701747
1.267137733971821
1.44118317000561
1.317737706752053
1.188193862464
1.342970527624497
1.423390362183603
1.26431458787837
1.51191128552952
1.407663085851927
1.219893739085304
1.350949701242689
1.228976052106171
1.387655013337248
1.194811011618283
1.187952309775336
1.376273098906364
1.288480590268465
1.216103884309615
1.299740005586619
1.423576510656802
1.303386994819981
1.391600483525003
1.252534771854681
1026
767
13
2
500
10
254
1026
1
262153
2
ld
526
5000
1
1
1
1
1
1
1
1
1
1
1
1
1
1
1
1
1
1
1
1
1
1
1
1
1
1
1
1
1
1
1
1
1
1
1
1
1
1
1
1
1
1
1
1
1
1
1
1
1
1
1
1
1
1
1
1
1
1
1
1
1
1
1
1
1
1
1
1
1
1
1
1
1
1
1
1
1
1
1
1
1
1
1
1
1
1
1
1
1
1
1
1
1
1
1
1
1
1
1
1
1
1
1
1
1
1
1
1
1
1
1
1
1
1
1
1
1
1
1
1
1
1
1
1
1
1
1
1
1
1
1
1
1
1
1
1
1
1
1
1
1
1
1
1
1
1
1
1
1
1
1
1
1
1
1
1
1
1
1
1
1
1
1
1
1
1
1
1
1
1
1
1
1
1
1
1
1
1
1
1
1
1
1
1
1
1
1
1
1
1
1
1
1
1
1
1
1
1
1
1
1
1
1
1
1
1
1
1
1
1
1
1
1
1
1
1
1
1
1
1
1
1
1
1
1
1
1
1
1
1
1
1
1
1
1
1
1
1
1
1
1
1
1
1
1
1
1
1
1
1
1
1
1
1
1
1
1
1
1
1
1
1
1
1
1
1
1
1
1
1
1
1
1
1
1
1
1
1
1
1
1
1
1
1
1
1
1
1
1
1
1
1
1
1
1
1
1
1
1
1
1
1
1
1
1
1
1
1
1
1
1
1
1
1
1
1
1
1
1
1
1
1
1
1
1
1
1
1
1
1
1
1
1
1
1
1
1
1
1
1
1
1
1
1
1
1
1
1
1
1
1
1
1
1
1
1
1
1
1
1
1
1
1
1
1
1
1
1
1
1
1
1
1
1
1
1
1
1
1
1
1
1
1
1
1
1
1
1
1
1
1
1
1
1
1
1
1
1
1
1
1
1
1
1
1
1
1
1
1
1
1
1
1
1
1
1
1
1
1
1
1
1
1
1
1
1
1
1
1
1
1
1
1
1
1
1
1
1
1
1
1
1
1
1
1
1
1
1
1
1
1
1
1
1
1
1
1
1
1
1
1
1
1
1
1
1
1
1
1
1
1
1
1
1
1
1
1
1
1
1
1
1
1
1
1
1
1
1
1
1
1
1
1
1
1
1
1
1
1
1
1
1
1
1
1
1
1
1
1
1
1
1
1
1
1
1
1
1
1
1
1
1
1
1
1
1
1
1
1
1
1
1
1
1
1
1
1
1
1
1
1
1
1
1
1
1
1
1
1
1
1
1
1
1
1
1
1
1
1
1
1
1
1
1
1
1
1
1
1
1
1
1
1
1
1
1
1
1
1
1
1
1
1
1
1
1
1
1
1
1
1
1
1
1
1
1
1
1
1
1
1
1
1
1
1
1
1
1
1
1
1
1
1
1
1
1
1
1
1
1
1
1
1
1
1
1
1
1
1
1
1
1
1
1
1
1
1
1
1
1
1
1
1
1
1
1
1
1
1
1
1
1
1
1
1
1
1
1
1
1
1
1
1
1
1
1
1
1
1
1
1
1
1
1
1
1
1
1
1
1
1
1
1
1
1
1
1
1
1
1
1
1
1
1
1
1
1
1
1
1
1
1
1
1
1
1
1
1
1
1
1
1
1
1
1
1
1
1
1
1
1
1
1
1
1
1
1
1
1
1
1
1
1
1
1
1
1
1
1
1
1
1
1
1
1
1
1
1
1
1
1
1
1
1
1
1
1
1
1
1
1
1
1
1
1
1
1
1
1
1
1
1
1
1
1
1
1
1
1
1
1
1
1
1
1
1
1
1
1
1
1
1
1
1
1
1
1
1
1
1
1
1
1
1
1
1
1
1
1
1
1
1
1
1
1
1
1
1
1
1
1
1
1
1
1
1
1
1
1
1
1
1
1
1
1
1
1
1
1
1
1
1
1
1
1
1
1
1
1
1
1
1
1
1
1
1
1
1
1
1
1
1
1
1
1
1
0
1
1
1
1
1
1
1
1
1
1
1
1
1
1
1
1
1
1
1
1
1
1
1
1
1
1
1
1
1
1
1
1
1
1
1
1
1
1
1
1
1
1
1
1
1
1
1
1
1
1
1
1
1
1
1
1
1
1
1
1
1
1
1
1
1
1
1
1
1
1
1
1
1
1
1
1
1
1
1
1
1
1
1
1
1
1
1
1
1
1
1
1
1
1
1
1
1
1
1
1
1
1
1
1
1
1
1
1
1
1
1
1
1
1
1
1
1
1
1
1
1
1
1
1
1
1
1
1
1
1
1
1
1
1
1
1
1
1
1
1
1
1
1
1
1
1
1
1
1
1
1
1
1
1
1
1
1
1
1
1
1
1
1
1
1
1
1
1
1
1
1
1
1
1
1
1
1
1
1
1
1
1
1
1
1
1
1
1
1
1
1
1
1
1
1
1
1
1
1
1
1
1
1
1
1
1
1
1
1
1
1
1
1
1
1
1
1
1
1
1
1
1
1
1
1
1
1
1
1
1
1
1
1
1
1
1
1
1
1
1
1
1
1
1
1
1
1
1
1
1
1
1
1
1
1
1
1
1
1
1
1
1
1
1
1
1
1
1
1
1
1
1
1
1
1
1
1
1
1
1
1
1
1
1
1
1
1
1
1
1
1
1
1
1
1
1
1
1
1
1
1
1
1
1
1
1
1
1
1
1
1
1
1
1
1
1
1
1
1
1
1
1
1
1
1
1
1
1
1
1
1
1
1
1
1
1
1
1
1
1
1
1
1
1
1
1
1
1
1
1
1
1
1
1
1
1
1
1
1
1
1
1
1
1
1
1
1
1
1
1
1
1
1
1
1
1
1
1
1
1
1
1
1
1
1
1
1
1
1
1
1
1
1
1
1
1
1
1
1
1
1
1
1
1
1
1
1
1
1
1
1
1
1
1
1
1
1
1
1
1
1
1
1
1
1
1
1
1
1
1
1
1
1
1
1
1
1
1
1
1
1
1
1
1
1
1
1
1
1
1
1
1
1
1
1
1
1
1
1
1
1
1
1
1
1
1
1
1
1
1
1
1
1
1
1
1
1
1
1
1
1
1
1
1
1
1
1
1
1
1
1
1
1
1
1
1
1
1
1
0
1
1
1
1
1
1
1
1
1
1
1
1
1
1
1
1
1
1
1
1
1
1
1
1
1
1
1
1
1
1
1
1
1
1
1
1
1
1
1
1
1
1
1
1
1
1
1
1
1
1
1
1
1
1
1
1
1
1
1
1
1
1
1
1
1
1
1
1
1
1
1
1
1
1
1
1
1
1
1
1
1
1
1
1
1
1
1
1
1
1
1
1
1
1
1
1
1
1
1
1
1
1
1
1
1
1
1
1
1
1
1
1
1
1
1
1
1
1
1
1
1
1
1
1
1
1
1
1
1
1
1
1
1
1
1
1
1
1
1
1
1
1
1
1
1
1
1
1
1
1
1
1
1
1
1
1
1
1
1
1
1
1
1
1
1
1
1
1
1
1
1
1
1
1
1
1
1
1
1
1
1
1
1
1
1
1
1
1
1
1
1
1
1
1
1
1
1
1
1
1
1
1
1
1
1
1
1
1
1
1
1
1
1
1
1
1
1
1
1
1
1
1
1
1
1
1
1
1
1
1
1
1
1
1
1
1
1
1
1
1
1
1
1
1
1
1
1
1
1
1
1
1
1
1
1
1
1
1
1
1
1
1
1
1
1
1
1
1
1
1
1
1
1
1
1
1
1
1
1
1
1
1
1
1
1
1
1
1
1
1
1
1
1
1
1
1
1
1
1
1
1
1
1
1
1
1
1
1
1
1
1
1
1
1
1
1
1
1
1
1
1
1
1
1
1
1
1
1
1
1
1
1
1
1
1
1
1
1
1
1
1
1
1
1
1
1
1
1
1
1
1
1
1
1
1
1
1
1
1
1
1
1
1
1
1
1
1
1
1
1
1
1
1
1
1
1
1
1
1
1
1
1
1
1
1
1
1
1
1
1
1
1
1
1
1
1
1
1
1
1
1
1
1
1
1
1
1
1
1
1
1
1
1
1
1
1
1
1
1
1
1
1
1
1
1
1
1
1
1
1
1
1
1
1
1
1
1
1
1
1
1
1
1
1
1
1
1
1
1
1
1
1
1
1
1
1
1
1
1
1
1
1
1
1
1
1
1
1
1
1
1
1
1
1
1
1
1
1
1
1
1
1
0
1
1
1
1
1
1
1
1
1
1
1
1
1
1
1
1
0
1
1
1
1
1
1
1
1
1
1
1
1
1
1
1
1
1
1
1
1
1
1
1
1
1
1
1
1
1
1
1
1
1
1
1
1
1
1
1
1
1
1
1
1
1
1
1
1
1
1
1
1
1
1
1
1
1
1
1
1
1
1
1
1
1
1
1
1
1
1
1
1
1
1
1
1
1
1
1
1
1
1
1
1
1
1
1
1
1
1
1
1
1
1
1
1
1
1
1
1
1
1
1
1
1
1
1
1
1
1
1
1
1
1
1
1
1
1
1
1
1
1
1
1
1
1
1
1
1
1
1
1
1
1
1
1
1
1
1
1
1
1
1
1
1
1
1
1
1
1
1
1
1
1
1
1
1
1
1
1
1
1
1
1
1
1
1
1
1
1
1
1
1
1
1
1
1
1
1
1
1
1
1
1
1
1
1
1
1
1
1
1
1
1
1
1
1
1
1
1
1
1
1
1
1
1
1
1
1
1
1
1
1
1
1
1
1
1
1
1
1
1
1
1
1
1
1
1
1
1
1
1
1
1
1
1
1
1
1
1
1
1
1
1
1
1
1
1
1
1
1
1
1
1
1
1
1
1
1
1
1
1
1
1
1
1
1
1
1
1
1
1
1
1
1
1
1
1
1
1
1
1
1
1
1
1
1
1
1
1
1
1
1
1
1
1
1
1
1
1
1
1
1
1
1
1
1
1
1
1
1
1
1
1
1
1
1
1
1
1
1
1
1
1
1
1
1
1
1
1
1
1
1
1
1
1
1
1
1
1
1
1
1
1
1
1
1
1
1
1
1
1
1
1
1
1
1
1
1
1
1
1
1
1
1
1
1
1
1
1
1
1
1
1
1
1
1
1
1
1
1
1
1
1
1
1
1
1
1
1
1
1
1
1
1
1
1
1
1
1
1
1
1
1
1
1
1
1
1
1
1
1
1
1
1
1
1
1
1
1
1
1
1
1
1
1
1
1
1
1
1
1
1
1
1
1
1
1
1
1
1
1
1
1
1
1
1
1
1
1
1
1
1
1
1
1
1
1
1
1
1
1
1
1
1
1
1
1
1
1
1
1
1
1
1
1
1
1
1
1
1
1
0
1
1
1
1
1
1
1
1
1
1
1
1
1
1
1
1
0
1
1
1
1
1
1
1
1
1
1
1
1
1
1
1
1
1
1
1
1
1
1
1
1
1
1
1
1
1
1
1
1
1
1
1
1
1
1
1
1
1
1
1
1
1
1
1
1
1
1
1
1
1
1
1
1
1
1
1
1
1
1
1
1
1
1
1
1
1
1
1
1
1
1
1
1
1
1
1
1
1
1
1
1
1
1
1
1
1
1
1
1
1
1
1
1
1
1
1
1
1
1
1
1
1
1
1
1
1
1
1
1
1
1
1
1
1
1
1
1
1
1
1
1
1
1
1
1
1
1
1
1
1
1
1
1
1
1
1
1
1
1
1
1
1
1
1
1
1
1
1
1
1
1
1
1
1
1
1
1
1
1
1
1
1
1
1
1
1
1
1
1
1
1
1
1
1
1
1
1
1
1
1
1
1
1
1
1
1
1
1
1
1
1
1
1
1
1
1
1
1
1
1
1
1
1
1
1
1
1
1
1
1
1
1
1
1
1
1
1
1
1
1
1
1
1
1
1
1
1
1
1
1
1
1
1
1
1
1
1
1
1
1
1
1
1
1
1
1
1
1
1
1
1
1
1
1
1
1
1
1
1
1
1
1
1
1
1
1
1
1
1
1
1
1
1
1
1
1
1
1
1
1
1
1
1
1
1
1
1
1
1
1
1
1
1
1
1
1
1
1
1
1
1
1
1
1
1
1
1
1
1
1
1
1
1
1
1
1
1
1
1
1
1
1
1
1
1
1
1
1
1
1
1
1
1
1
1
1
1
1
1
1
1
1
1
1
1
1
1
1
1
1
1
1
1
1
1
1
1
1
1
1
1
1
1
1
1
1
1
1
1
1
1
1
1
1
1
1
1
1
1
1
1
1
1
1
1
1
1
1
1
1
1
1
1
1
1
1
1
1
1
1
1
1
1
1
1
1
1
1
1
1
1
1
1
1
1
1
1
1
1
1
1
1
1
1
1
1
1
1
1
1
1
1
1
1
1
1
1
1
1
1
1
1
1
1
1
1
1
1
1
1
1
1
1
1
1
1
1
1
1
1
1
1
1
1
1
1
1
1
1
1
1
1
1
1
1
1
1
1
1
0
1
1
1
1
1
1
1
1
1
1
1
1
1
1
1
1
1
1
1
1
1
1
1
1
1
1
1
1
1
1
1
1
1
1
1
1
1
1
1
1
1
1
1
1
1
1
1
1
1
1
1
1
1
1
1
1
1
1
1
1
1
1
1
1
1
1
1
1
1
1
1
1
1
1
1
1
1
1
1
1
1
1
1
1
1
1
1
1
1
1
1
1
1
1
1
1
1
1
1
1
1
1
1
1
1
1
1
1
1
1
1
1
1
1
1
1
1
1
1
1
1
1
1
1
1
1
1
1
1
1
1
1
1
1
1
1
1
1
1
1
1
1
1
1
1
1
1
1
1
1
1
1
1
1
1
1
1
1
1
1
1
1
1
1
1
1
1
1
1
1
1
1
1
1
1
1
1
1
1
1
1
1
1
1
1
1
1
1
1
1
1
1
1
1
1
1
1
1
1
1
1
1
1
1
1
1
1
1
1
1
1
1
1
1
1
1
1
1
1
1
1
1
1
1
1
1
1
1
1
1
1
1
1
1
1
1
1
1
1
1
1
1
1
1
1
1
1
1
1
1
1
1
1
1
1
1
1
1
1
1
1
1
1
1
1
1
1
1
1
1
1
1
1
1
1
1
1
1
1
1
1
1
1
1
1
1
1
1
1
1
1
1
1
1
1
1
1
1
1
1
1
1
1
1
1
1
1
1
1
1
1
1
1
1
1
1
1
1
1
1
1
1
1
1
1
1
1
1
1
1
1
1
1
1
1
1
1
1
1
1
1
1
1
1
1
1
1
1
1
1
1
1
1
1
1
1
1
1
1
1
1
1
1
1
1
1
1
1
1
1
1
1
1
1
1
1
1
1
1
1
1
1
1
1
1
1
1
1
1
1
1
1
1
1
1
1
1
1
1
1
1
1
1
1
1
1
1
1
1
1
1
1
1
1
1
1
1
1
1
1
1
1
1
1
1
1
1
1
1
1
1
1
1
1
1
1
1
1
1
1
1
1
1
1
1
1
1
1
1
1
1
1
1
1
1
1
1
1
1
1
1
1
1
1
1
1
1
1
1
1
1
1
1
1
1
1
1
1
1
1
1
1
1
1
1
1
1
1
1
1
1
1
1
1
1
1
1
1
1
1
1
1
1
1
1
1
1
1
1
1
1
1
1
1
1
1
1
1
1
1
1
1
1
1
1
1
1
1
1
1
1
1
1
1
1
1
1
1
1
1
1
1
1
1
1
1
1
1
1
1
1
1
1
1
1
1
1
1
1
1
1
1
1
1
1
1
1
1
1
1
1
1
1
1
1
1
1
1
1
1
1
1
1
1
1
1
1
1
1
1
1
1
1
1
1
1
1
1
1
1
1
1
1
1
1
1
1
1
1
1
1
1
1
1
1
1
1
1
1
1
1
1
1
1
1
1
1
1
1
1
1
1
1
1
1
1
1
1
1
1
1
1
1
1
1
1
1
1
1
1
1
1
1
1
1
1
1
1
1
1
1
1
1
1
1
1
1
1
1
1
1
1
1
1
1
1
1
1
1
1
1
1
1
1
1
1
1
1
1
1
1
1
1
1
1
1
1
1
1
1
1
1
1
1
1
1
1
1
1
1
1
1
1
1
1
1
1
1
1
1
1
1
1
1
1
1
1
1
1
1
1
1
1
1
1
1
1
1
1
1
1
1
1
1
1
1
1
1
1
1
1
1
1
1
1
1
1
1
1
1
1
1
1
1
1
1
1
1
1
1
1
1
1
1
1
1
1
1
1
1
1
1
1
1
1
1
1
1
1
1
1
1
1
1
1
1
1
1
1
1
1
1
1
1
1
1
1
1
1
1
1
1
1
1
1
1
1
1
1
1
1
1
1
1
1
1
1
1
1
1
1
1
1
1
1
1
1
1
1
1
1
1
1
1
1
1
1
1
1
1
1
1
1
1
1
1
1
1
1
1
1
1
1
1
1
1
1
1
1
1
1
1
1
1
1
1
1
1
1
1
1
1
1
1
1
1
1
1
1
1
1
1
1
1
1
1
1
1
1
1
1
1
1
1
1
1
1
1
1
1
1
1
1
1
1
1
1
1
1
1
1
1
1
1
1
1
1
1
1
1
1
1
1
1
1
1
1
1
1
1
1
1
1
1
1
1
1
1
1
1
1
1
1
1
1
1
1
1
1
1
1
1
1
1
1
1
1
1
1
1
1
1
1
1
1
1
1
1
1
1
1
1
1
1
1
1
1
1
1
1
1
1
1
1
1
1
1
1
1
1
1
1
1
1
1
1
1
1
1
1
1
1
1
1
1
1
1
1
1
1
1
1
1
1
1
1
1
1
1
1
1
1
1
1
1
1
1
1
1
1
1
1
1
1
1
1
1
1
1
1
1
1
1
1
1
1
1
1
1
1
1
1
1
1
1
1
1
1
1
1
1
1
1
1
1
1
1
1
1
1
1
1
1
1
1
1
1
1
1
1
1
1
1
1
1
1
1
1
1
1
1
1
1
1
1
1
1
1
1
1
1
1
1
1
1
1
1
1
1
1
1
1
1
1
1
1
1
1
1
1
1
1
1
1
1
1
1
1
1
1
1
1
1
1
1
1
1
1
1
1
1
1
1
1
1
1
1
1
1
1
1
1
1
1
1
1
1
1
1
1
1
1
1
1
1
1
1
1
1
1
1
1
1
1
1
1
1
1
1
1
1
1
1
1
1
1
1
1
1
1
1
1
1
1
1
1
1
1
1
1
1
1
1
1
1
1
1
1
1
1
1
1
1
1
1
1
1
1
1
1
1
1
1
1
1
1
1
1
1
1
1
1
1
1
1
1
1
1
1
1
1
1
1
1
1
1
1
1
1
1
1
1
1
1
1
1
1
1
1
1
1
1
1
1
1
1
1
1
1
1
1
1
1
1
1
1
0
1
1
1
1
1
1
1
1
1
1
1
1
1
1
1
1
1
1
1
1
1
1
1
1
1
1
1
1
1
1
1
1
1
1
1
1
1
1
1
1
1
1
1
1
1
1
1
1
1
1
1
1
1
1
1
1
1
1
1
1
1
1
1
1
1
1
1
1
1
1
1
1
1
1
1
1
1
1
1
1
1
1
1
1
1
1
1
1
1
1
1
1
1
1
1
1
1
1
1
1
1
1
1
1
1
1
1
1
1
1
1
1
1
1
1
1
1
1
1
1
1
1
1
1
1
1
1
1
1
1
1
1
1
1
1
1
1
1
1
1
1
1
1
1
1
1
1
1
1
1
1
1
1
1
1
1
1
1
1
1
1
1
1
1
1
1
1
1
1
1
1
1
1
1
1
1
1
1
1
1
1
1
1
1
1
1
1
1
1
1
1
1
1
1
1
1
1
1
1
1
1
1
1
1
1
1
1
1
1
1
1
1
1
1
1
1
1
1
1
1
1
1
1
1
1
1
1
1
1
1
1
1
1
1
1
1
1
1
1
1
1
1
1
1
1
1
1
1
1
1
1
1
1
1
1
1
1
1
1
1
1
1
1
1
1
1
1
1
1
1
1
1
1
1
1
1
1
1
1
1
1
1
1
1
1
1
1
1
1
1
1
1
1
1
1
1
1
1
1
1
1
1
1
1
1
1
1
1
1
1
1
1
1
1
1
1
1
1
1
1
1
1
1
1
1
1
1
1
1
1
1
1
1
1
1
1
1
1
1
1
1
1
1
1
1
1
1
1
1
1
1
1
1
1
1
1
1
1
1
1
1
1
1
1
1
1
1
1
1
1
1
1
1
1
1
1
1
1
1
1
1
1
1
1
1
1
1
1
1
1
1
1
1
1
1
1
1
1
1
1
1
1
1
1
1
1
1
1
1
1
1
1
1
1
1
1
1
1
1
1
1
1
1
1
1
1
1
1
1
1
1
1
1
1
1
1
1
1
1
1
1
1
1
1
1
1
1
1
1
1
1
1
1
1
1
1
1
1
1
1
1
1
1
1
1
1
1
1
1
1
1
1
1
1
1
1
1
1
1
1
1
1
1
1
1
1
1
1
1
1
1
1
1
1
1
1
1
1
1
1
1
1
1
1
1
1
1
1
1
1
1
1
1
1
1
1
1
1
1
1
1
1
1
1
1
1
1
1
1
1
1
1
1
1
1
1
1
1
1
1
1
1
1
1
1
1
1
1
1
1
1
1
1
1
1
1
1
1
1
1
1
1
1
1
1
1
1
1
1
1
1
1
1
1
1
1
1
1
1
1
1
1
1
1
1
1
1
1
1
1
1
1
1
1
1
1
1
1
1
1
1
1
1
1
1
1
1
1
1
1
1
1
1
1
1
1
1
1
1
1
1
1
1
1
1
1
1
1
1
1
1
1
1
1
1
1
1
1
1
1
1
1
1
1
1
1
1
1
1
1
1
1
1
1
1
1
1
1
1
1
1
1
1
1
1
1
1
1
1
1
1
1
1
1
1
1
1
1
1
1
1
1
1
1
1
1
1
1
1
1
1
1
1
1
1
1
1
1
1
1
1
1
1
1
1
1
1
1
1
1
1
1
1
1
1
1
1
1
1
1
1
1
1
1
1
1
1
1
1
1
1
1
1
1
1
1
1
1
1
1
1
1
1
1
1
1
1
1
1
1
1
1
1
1
1
1
1
1
1
1
1
1
1
1
1
1
1
1
1
1
1
1
1
1
1
1
1
1
1
1
1
1
1
1
1
1
1
1
1
1
1
1
1
1
1
1
1
1
1
1
1
1
1
1
1
1
1
1
1
1
1
1
1
1
1
1
1
1
1
1
1
1
1
1
1
1
1
1
1
1
1
1
1
1
1
1
1
1
1
1
1
1
1
1
1
1
1
1
1
1
1
1
1
1
1
1
1
1
1
1
1
1
1
1026
767
13
2
500
10
254
1026
1
262153
2
hd
526
5000
0
0
0
0
0
0
0
0
0
0
1
0
0
0
0
0
0
0
1
0
0
0
0
1
0
0
0
0
0
0
0
0
0
0
0
1
0
0
0
1
0
1
0
0
0
0
0
0
0
0
0
0
0
0
0
0
0
0
0
0
0
0
0
0
0
0
0
0
0
0
0
0
0
0
0
0
1
0
0
0
0
0
0
0
0
0
0
1
0
0
1
0
0
0
0
0
0
0
0
0
0
0
0
0
0
0
0
1
1
0
0
0
0
0
0
1
1
0
0
0
0
0
0
0
0
0
0
0
0
0
0
0
0
1
0
0
1
0
0
0
0
0
0
0
0
1
0
0
1
0
0
0
0
0
0
0
0
0
0
1
0
0
0
0
0
0
0
0
0
0
0
0
0
0
0
0
0
0
0
0
0
0
1
0
0
0
0
0
0
0
0
0
0
0
0
0
0
0
0
1
0
0
0
0
0
0
0
0
0
0
0
0
1
0
0
0
0
0
0
0
0
0
0
1
0
0
0
0
1
0
0
1
0
0
0
0
0
0
0
0
1
0
0
0
0
0
0
0
0
0
0
0
0
0
0
0
1
0
0
0
0
1
0
0
0
0
0
0
0
0
1
0
0
0
0
0
0
1
0
0
0
0
1
0
0
0
0
0
0
0
0
0
0
0
0
0
0
0
0
0
0
0
0
0
0
0
0
0
1
0
1
0
0
0
0
0
0
0
0
0
0
0
0
0
1
1
0
0
0
0
0
0
0
1
0
0
0
0
0
0
0
0
0
0
0
0
0
1
0
1
0
0
0
0
0
0
0
0
1
0
0
0
0
0
1
0
1
0
0
0
0
0
0
0
0
0
0
0
1
0
0
1
0
0
0
1
0
0
0
0
0
0
0
0
0
0
0
0
0
0
0
0
0
0
0
0
0
0
0
0
0
0
0
0
0
0
0
0
0
0
0
0
0
0
0
0
0
0
0
0
0
0
0
0
0
0
0
0
0
0
0
0
0
0
0
0
0
0
1
0
0
0
0
0
1
1
0
0
0
0
0
0
0
0
0
0
0
0
0
0
0
0
0
0
1
0
0
0
0
0
0
0
0
0
1
1
0
0
0
0
0
0
0
0
0
0
0
0
0
0
0
0
0
1
0
0
0
0
0
0
1
0
0
0
0
0
0
0
1
0
0
0
0
1
0
0
0
0
0
0
0
0
0
0
0
1
0
0
0
1
0
1
0
1
1
0
0
0
0
0
0
0
0
0
0
0
0
0
0
0
0
0
0
1
0
0
0
0
1
0
0
0
0
0
0
0
1
1
0
0
0
0
0
0
0
0
0
1
0
1
1
0
0
0
0
0
0
0
1
0
0
0
0
0
1
0
1
1
1
0
0
0
0
0
0
1
1
0
0
0
0
0
0
0
0
0
0
0
0
0
0
0
0
1
0
0
1
0
0
0
0
0
0
1
1
1
0
0
1
0
0
0
0
0
0
0
0
0
0
1
0
0
0
0
0
0
0
0
0
0
0
0
0
0
0
0
0
0
0
1
0
0
1
0
0
0
0
0
0
0
0
0
0
0
0
0
0
0
0
1
0
0
0
0
0
0
0
0
0
0
0
0
1
0
0
0
0
0
0
0
0
0
0
1
0
0
0
0
1
0
0
1
1
0
0
0
0
0
0
0
1
0
0
0
0
0
0
0
0
0
0
0
1
0
0
0
1
0
0
0
0
1
0
0
0
0
0
0
0
0
1
0
0
0
1
0
0
1
0
0
0
0
1
0
0
0
0
1
0
0
0
0
0
0
0
0
0
0
0
0
0
1
0
0
0
0
0
0
1
0
1
1
0
0
0
0
0
0
0
0
0
0
0
0
1
1
0
0
0
0
0
0
0
1
0
0
0
0
0
0
0
0
0
0
0
0
1
1
0
1
0
0
0
0
0
0
0
0
1
0
0
0
1
0
1
0
1
0
0
0
0
0
0
0
0
0
0
0
1
0
0
1
0
0
0
1
0
0
0
0
1
0
0
0
0
1
0
0
0
0
0
1
0
0
0
0
0
0
0
1
1
0
0
0
0
0
0
0
0
1
0
0
0
0
0
0
0
0
0
0
0
0
0
0
0
0
0
0
0
1
0
0
0
0
0
1
0
0
1
0
0
0
0
0
1
1
0
1
0
0
0
0
1
0
0
0
0
0
0
0
0
0
0
0
1
0
0
0
0
0
0
0
0
0
1
1
0
0
0
0
0
0
0
0
0
0
0
0
0
0
0
1
0
1
0
1
0
0
0
0
1
1
1
0
1
0
0
1
1
0
0
0
0
1
0
0
0
1
0
0
1
0
0
1
0
1
0
0
0
1
0
1
0
1
1
0
0
0
1
1
0
1
1
1
1
0
0
0
1
1
0
1
0
1
0
1
1
0
1
0
1
1
0
0
0
0
1
1
0
0
0
0
0
0
1
0
1
1
1
1
1
0
0
1
1
0
0
0
1
0
0
1
0
0
1
1
1
1
1
0
1
1
1
0
0
1
1
0
1
0
0
1
0
0
0
0
1
0
0
1
0
0
0
1
1
0
1
0
0
1
1
0
0
1
1
1
1
0
1
1
0
0
0
0
0
1
1
1
0
1
0
0
1
1
0
0
1
0
0
1
0
1
0
0
1
1
0
1
0
1
1
1
1
1
1
0
0
1
1
1
0
0
0
0
0
0
0
1
1
1
0
1
0
0
1
1
1
0
0
0
0
1
1
1
0
0
0
1
0
0
1
1
0
1
0
0
1
0
1
0
0
1
1
0
0
0
0
1
1
1
1
1
0
0
0
0
0
0
0
1
0
0
1
1
1
0
1
0
0
0
1
1
1
1
1
0
1
0
1
0
1
0
0
1
1
1
1
1
0
0
0
1
1
0
1
1
0
1
0
0
0
1
1
1
1
0
1
1
1
1
1
1
0
0
1
0
1
0
1
1
1
1
1
1
0
1
0
1
0
1
0
1
1
1
1
1
1
0
1
0
1
1
0
1
1
0
1
0
0
0
1
0
1
0
0
0
1
1
0
1
1
0
1
0
1
0
1
0
1
0
1
1
1
1
1
0
1
0
0
0
1
1
1
1
1
1
0
0
1
1
1
1
1
1
0
1
0
1
0
0
1
1
0
0
1
1
0
0
0
0
0
1
0
1
1
0
1
1
0
1
1
0
1
1
0
1
0
0
0
1
0
0
1
0
1
0
0
0
1
0
1
1
0
0
0
1
0
0
1
1
0
0
0
0
0
1
1
0
1
1
0
1
1
1
1
1
0
1
0
1
0
0
1
1
0
1
0
0
1
0
0
0
0
1
1
1
1
0
1
0
0
1
1
0
1
1
0
1
0
1
0
0
1
0
0
0
1
0
1
0
0
1
1
1
0
1
0
1
0
1
1
1
1
1
1
0
0
1
1
1
0
1
0
1
1
1
0
1
0
1
1
1
0
1
0
1
0
0
0
1
0
1
1
1
1
1
0
1
1
1
1
1
1
1
1
1
0
1
1
1
1
1
1
1
1
1
1
0
1
1
1
1
0
1
0
1
1
1
0
1
1
0
1
0
1
0
1
1
1
1
1
0
1
1
1
0
0
1
1
0
1
1
0
0
1
1
1
1
1
0
1
1
1
1
0
1
1
1
1
1
1
1
0
1
1
0
1
0
1
1
0
0
0
1
1
1
1
0
0
1
1
1
0
1
1
1
1
1
1
1
1
0
0
0
1
1
1
1
0
1
0
0
1
1
1
0
1
1
1
1
1
1
0
1
1
1
1
1
0
1
1
1
1
1
1
1
1
1
1
1
1
1
0
1
1
1
1
1
1
1
1
1
0
1
1
1
1
1
1
1
1
1
1
1
1
0
1
1
1
1
1
1
1
1
0
1
1
1
1
0
1
1
1
0
1
1
1
1
1
1
1
1
0
1
0
1
0
0
0
1
1
1
1
1
1
1
1
0
1
0
1
1
1
1
1
1
1
0
1
1
1
0
0
1
1
1
1
1
0
0
1
1
1
1
1
1
0
1
1
1
0
1
1
1
1
1
1
1
1
1
1
1
0
0
1
0
1
1
1
1
1
1
1
1
0
1
1
1
1
1
0
1
1
1
1
1
1
1
1
1
1
1
0
1
1
1
1
1
1
0
1
1
1
1
0
1
1
1
1
1
1
1
1
0
1
1
1
0
1
1
1
1
1
1
1
0
1
0
0
1
1
1
1
1
1
1
1
0
1
1
1
1
1
1
1
1
1
1
1
0
1
1
1
0
1
1
0
1
0
0
0
1
1
1
1
0
1
1
1
1
1
0
1
1
1
1
0
0
1
1
0
0
1
1
1
1
0
0
1
1
1
1
1
1
1
1
1
1
1
1
1
1
1
1
1
1
1
1
1
1
0
1
1
1
1
1
1
1
1
1
0
0
1
1
1
1
1
0
1
0
0
1
0
1
1
1
1
1
1
1
0
1
1
1
1
1
0
1
0
1
0
0
1
1
0
1
1
1
1
0
0
1
1
1
1
1
0
1
0
1
1
1
1
1
1
1
0
1
1
1
0
1
0
1
1
1
0
1
1
1
1
1
0
1
0
1
0
0
1
0
1
1
1
1
1
1
0
1
1
1
1
1
1
1
1
1
1
1
1
1
1
1
1
1
1
1
1
0
1
1
1
1
0
1
1
1
1
1
0
1
1
1
1
0
1
0
1
1
1
1
1
0
1
1
1
0
0
1
1
1
1
1
1
0
1
1
1
1
1
0
1
1
1
1
1
1
1
1
1
1
1
1
0
1
1
0
1
0
1
1
0
0
1
1
1
1
1
0
0
1
1
1
1
1
1
1
1
1
1
1
1
0
0
1
1
1
1
1
1
1
1
1
1
1
1
0
1
1
1
1
1
1
0
1
1
1
1
1
0
1
1
1
1
1
1
1
1
1
1
1
1
1
1
1
1
1
1
1
1
1
1
1
1
1
1
1
1
1
1
1
1
1
1
1
1
0
1
1
1
1
1
1
1
1
0
1
1
1
1
0
1
1
1
1
1
1
1
1
1
1
1
1
0
1
1
1
1
0
0
1
1
1
1
1
1
1
1
0
1
0
1
1
1
1
1
1
1
0
1
1
1
0
0
1
1
1
1
1
0
1
1
1
1
1
1
1
0
1
1
1
0
1
1
1
1
1
1
1
1
1
1
1
1
1
1
0
1
1
1
1
1
1
1
1
0
1
1
1
1
1
0
1
1
1
1
1
1
1
1
1
1
1
0
1
1
1
1
1
1
0
1
1
1
1
0
1
1
1
1
1
1
1
1
1
1
1
1
1
1
1
1
1
1
1
1
0
1
0
1
1
1
1
1
1
1
1
1
1
1
1
1
1
1
1
1
1
1
1
1
0
1
1
1
0
1
1
0
1
0
0
1
1
1
1
1
1
1
1
1
1
1
0
1
1
1
1
0
1
1
1
0
1
1
1
1
1
1
1
1
1
1
1
1
1
1
1
1
1
1
1
1
1
1
1
1
1
1
1
1
1
0
1
1
1
1
1
1
1
1
1
1
1
1
1
1
1
1
0
1
0
0
1
0
1
1
1
1
1
1
1
0
1
1
1
1
1
0
1
0
1
0
0
1
1
0
1
1
1
1
1
1
1
1
1
1
1
0
1
0
1
1
1
1
1
1
1
1
1
1
1
0
1
0
1
1
1
1
1
1
1
1
1
0
1
1
1
0
0
1
0
1
1
1
1
1
1
0
1
1
1
1
1
1
1
1
1
1
1
1
1
1
1
1
1
1
1
1
0
1
1
1
1
0
1
1
1
1
1
0
1
1
1
1
0
1
0
1
1
1
1
1
0
1
1
1
0
0
1
1
1
1
1
1
0
1
1
1
1
1
0
1
1
1
1
1
1
1
1
1
1
1
1
0
1
1
0
1
0
1
1
1
0
1
1
1
1
1
0
1
1
1
1
1
1
1
1
1
1
1
1
1
0
0
1
1
1
1
1
1
1
1
1
1
1
1
0
1
1
1
1
1
1
0
1
1
1
1
1
1
1
1
1
1
1
1
1
1
1
1
1
1
1
1
1
1
1
1
1
1
1
1
1
1
1
1
1
1
1
1
1
1
1
1
1
1
0
1
1
1
1
1
1
1
1
0
1
1
1
1
1
1
1
1
1
1
1
1
1
1
1
1
1
0
1
1
1
1
0
0
1
1
1
1
1
1
1
1
0
1
0
1
1
1
1
1
1
1
0
1
1
1
0
0
1
1
1
1
1
0
1
1
1
1
1
1
1
0
1
1
1
1
1
1
1
1
1
1
1
1
1
1
1
1
1
1
0
1
1
1
1
1
1
1
1
0
1
1
1
1
1
0
1
1
1
1
1
1
1
1
1
1
1
0
1
1
1
1
1
1
1
1
1
1
1
1
1
1
1
1
1
1
1
1
1
1
1
1
1
0
1
1
1
1
1
1
0
1
0
1
1
1
1
1
1
1
1
1
1
1
1
1
1
1
1
1
1
1
1
1
1
1
1
1
1
1
1
0
1
0
0
1
1
1
1
1
1
1
1
1
1
1
0
1
1
1
1
0
1
1
1
0
1
1
1
1
1
1
1
1
1
1
1
1
1
1
1
1
1
1
1
1
1
1
1
1
1
1
1
1
1
1
1
1
1
1
1
1
1
1
1
1
1
1
1
1
1
1
0
1
0
0
1
0
1
1
1
1
1
1
1
0
1
1
1
1
1
1
1
1
1
0
0
1
1
0
1
1
1
1
1
1
1
1
1
1
1
0
1
0
1
1
1
1
1
1
1
1
1
1
1
1
1
0
1
1
1
1
1
1
1
1
1
0
1
1
1
1
0
1
0
1
1
1
1
1
1
0
1
1
1
1
1
1
1
1
1
1
1
1
1
1
1
1
1
1
1
1
0
1
1
1
1
1
1
1
1
1
1
0
1
1
1
1
0
1
0
1
1
1
1
1
0
1
1
1
0
0
1
1
1
1
1
1
0
1
1
1
1
1
0
1
1
1
1
1
1
1
1
1
1
1
1
1
1
1
0
1
0
1
1
1
0
1
1
1
1
1
0
1
1
1
1
1
1
1
1
1
1
1
1
1
0
0
1
1
1
1
1
1
1
1
1
1
1
1
0
1
1
1
1
1
1
1
1
1
1
1
1
1
1
1
1
1
1
1
1
1
1
1
1
1
1
1
1
1
1
1
1
1
1
1
1
1
1
1
1
1
1
1
1
1
1
1
1
1
0
1
1
1
1
1
1
1
1
0
1
1
1
1
1
1
1
1
1
1
1
1
1
1
1
1
1
0
1
1
1
1
1
0
1
1
1
1
1
1
1
1
0
1
0
1
1
1
1
1
1
1
0
1
1
1
0
0
1
1
1
1
1
0
1
1
1
1
1
1
1
0
1
1
1
1
1
1
1
1
1
1
1
1
1
1
1
1
1
1
0
1
1
1
1
1
1
1
1
0
1
1
1
1
1
0
1
1
1
1
1
1
1
1
1
1
1
0
1
1
1
1
1
1
1
1
1
1
1
1
1
1
1
1
1
1
1
1
1
1
1
1
1
0
1
1
1
1
1
1
0
1
0
1
1
1
1
1
1
1
1
1
1
1
1
1
1
1
1
1
1
1
1
1
1
1
1
1
1
1
1
0
1
0
0
1
1
1
1
1
1
1
1
1
1
0
0
1
1
1
1
0
1
1
1
0
1
1
1
1
1
1
1
1
1
1
1
1
1
1
1
1
1
1
1
1
1
1
1
1
1
1
1
1
1
1
1
1
1
1
1
1
1
1
1
1
1
1
1
1
1
1
0
1
0
0
1
0
1
1
1
1
1
1
1
0
1
1
1
1
1
1
1
1
1
0
0
1
1
1
1
1
1
1
1
1
1
1
0
1
1
0
1
0
1
1
1
1
1
1
1
1
1
1
1
1
1
0
1
1
1
1
1
1
1
1
1
0
1
1
1
1
0
1
0
1
1
1
1
1
1
0
1
1
1
1
1
1
1
1
1
1
1
1
1
1
1
1
1
1
1
1
0
1
1
1
1
1
1
1
1
1
1
0
1
1
1
1
0
1
0
1
1
1
1
1
0
1
1
1
0
1
1
1
1
1
1
1
0
1
1
1
1
1
0
1
1
1
1
1
1
1
1
1
1
1
1
1
1
1
0
1
0
1
1
1
0
1
1
1
1
1
0
1
1
1
1
1
1
[truncated: 7,758 more chars]
