# Supplementary material for: Low dose radiation risks for women surviving the a-bombs in Japan: generalized additive model
Source: Environ Health. 2016 Nov 24;15:112. doi: 10.1186/s12940-016-0191-3 (PMC5121957; doi:10.1186/s12940-016-0191-3)
Supplement: Additional file 1 — Additional files are linked from a mini-website available with the online version of this paper. They consist of 1 PDF file with the Appendices, 10 images, 1 Excel workbook with 9 tables, 4 code files, 2 data files, and 6 output files. (ZIP 3727 kb) [file 12940_2016_191_MOESM1_ESM.zip › code3out2.txt]

RDA2
A
2
196610
131840
1026
1
262153
3
loe
526
5000
1.353084089118729
1.413392406116769
1.574956586785983
1.432735867831995
1.51964124447311
1.581469336196818
1.492349040418343
1.386831290165005
1.476784223981225
1.549392829980949
1.430072217138388
1.397482730190674
1.430294738023713
1.373824692844132
1.435370458082503
0.8971420540986151
1.406874765360854
1.451142416764675
1.408098343170521
1.547839617067611
1.294188453846428
1.439878796878262
1.40327726996142
1.509624656271601
1.456560748098597
0.9948720447060477
1.350505550563758
1.339231943010099
1.457055184880706
1.460472167935479
1.639642705097029
1.354149832135276
1.512917348973059
1.353107665436688
1.371093815643688
1.368030986968934
1.292595764029269
1.482540133056043
1.527023268991685
1.538477655909503
1.518673603997679
1.40051331126372
1.501190650236348
1.600141681578666
1.393995670446789
1.445628781023117
1.417655559158266
1.444825588188882
1.394714272487498
1.310792505643738
1.289127996286822
1.540180329325673
1.444126293050767
1.488179577352879
1.485063419311736
1.284295580279243
1.466495007801647
1.371249932705007
1.643379398510141
1.42948769039906
1.411004163432719
1.386879858277603
1.314370611855256
1.434828217977381
1.401863885861208
1.249040987755556
1.535872360997068
1.393997655186492
1.596677834475511
1.470273161833266
1.435896294195468
1.513515709592999
0.9597025401584219
1.593773944013728
1.406487487175657
1.394391129466858
1.367849558276967
1.478599719785674
1.373759328589045
1.412602728567295
1.336270708498419
1.250529449489721
1.422767423262856
1.436897408578072
1.465038342873423
1.528213590235033
1.292619738769516
1.487778690980825
1.389252437115241
1.378001878151197
1.502629469867801
1.284787197036555
1.496582827731716
1.530672353417811
1.429386959553224
1.374699610742271
1.419002673178645
1.449836181524675
1.452144932972584
1.391751205297908
1.34666594889268
1.536552180671008
1.402440427779509
1.382881869852009
1.485718972361096
1.389192117526425
1.44027113370353
1.423570465896786
1.439982239757728
1.361736094960852
1.466024264298817
1.575369897500747
1.379310957054767
1.236285712335449
1.461011249327101
1.414641221711382
1.407819338434484
1.475327764927462
1.433489293324825
1.42069071501932
1.445928062429251
1.438584362603918
1.580489418435092
1.342713793598554
1.531470237486404
1.401826754036091
1.238506781777506
1.278699922947498
1.33128022017705
1.290724585716452
1.323697037808616
1.492469186302088
1.448140472668854
1.551339877202771
1.344549866915394
1.431292527124298
1.449547351716667
1.505340959132155
1.451295362671349
1.427626450850335
1.473106291583552
1.57157978980737
1.364959875401423
1.46265936688232
1.430764384417686
1.460058196265855
1.388745076748784
1.458475387524141
1.501902860938184
1.309221582909394
1.316719451068
1.514869024699247
1.435286477583626
1.367807968464231
1.281562218802016
1.242456016613219
1.445799028193779
1.523331882483953
1.370869281073159
1.423357091519413
1.412485269113074
1.512077950159621
1.423475243375375
1.459924470005819
1.342980207719306
1.251068606664521
1.405521465500914
1.51559120448845
1.146372218069108
1.311664867789826
1.430205626431916
1.455467113122266
1.458212461751914
1.472950864174862
1.518900919600255
1.392115982901945
1.563595259468333
1.456849251280325
1.302437303733195
1.419762874740288
1.433378329205812
1.519705345928167
1.500763398919895
1.375673026242746
1.378133557794298
1.385417539897748
1.509613878823475
1.517833269927368
1.449208254387637
1.346213806154956
1.335085694484807
1.334455834263082
1.437270019061113
1.378132411413658
1.502576442793525
1.334728472239061
1.296976007013306
1.390522736495935
1.456266319441733
1.648237488221138
1.482096136331349
1.45121198678012
1.491517429054319
1.344882802636441
1.430629349684756
1.536168096361941
1.635930753624905
1.402381054392152
1.388067114604239
1.415483297982917
1.428489148396535
1.513646040600526
1.367582461132274
1.349321397729087
1.637074088394672
1.478518471531976
1.368599512337741
1.471458143030629
1.137843836395844
1.447217921348011
1.406623494359006
1.487725247721734
1.506592773685689
1.505290449279394
1.597471622487373
1.407008203723713
1.123446503778871
1.006086579126111
1.347436952078008
1.510529290879761
1.438434513078869
1.529659785559885
1.451923250687538
1.419391175769579
1.393205653487551
1.385297258725545
1.430645095561967
1.36991565124403
1.363003252720217
0.9722411067543749
1.308606029857412
1.571902014497379
1.504436964863111
1.057072336930742
1.562874244932356
1.318125895619156
1.349927512950368
1.465373895048671
1.420585799458827
1.382573729251033
1.404170865299457
1.473032636701246
1.517103114068806
1.34741008614347
1.260338289351466
1.044496141941408
1.344323518494237
1.305483179556893
1.403542755970128
1.406512385722543
1.372712022813169
1.537009661560325
1.329921391824758
1.446429145904993
1.410220210196697
1.187411135536791
1.477213660152207
1.434093404475021
1.371518828597415
1.403463785853114
1.480075680797362
1.352346365310087
1.430458781567358
1.447904762810795
1.37362196333447
1.38975367482334
1.329887781088544
1.621119717657068
1.724393030399251
1.486555980946886
1.484575703908822
1.515587737550008
1.419514333423297
0.8205130179773098
1.346169523327685
1.462985435848588
1.390923397382716
1.132159470486868
1.385597924103074
1.332450150834286
1.346667879111604
1.668479304083453
1.476559206976097
1.353735369210555
1.576323488606877
1.518761991613406
1.376008751868966
1.489034154774405
1.354818918668867
1.420354115517318
1.321467423022695
1.432687790851854
1.614567246262573
1.153863735823397
1.00587065592379
1.439925907471588
1.460255606085805
1.327479002816333
1.39347615281378
1.779180030920376
1.357548169332161
1.458009577181251
1.309871770316625
1.436921632841772
1.307662935705514
1.655185340930681
1.429267981325665
1.495631494283274
1.241809981809311
1.534843539846961
1.392816175989366
1.330957292852025
1.401071848086894
1.573995876371935
1.353693272483624
1.404242901190083
1.113555447314129
1.44475922777222
1.244120839282725
1.528732932085044
1.382759096799903
1.630038926125291
1.401923144657239
1.4369822500985
1.436724596153643
1.52719814319135
1.399467869741428
1.2871699562517
1.361393391644315
1.249378090990532
1.057026966930942
1.375718930321607
1.453015481652491
1.390512718033725
1.436737415812489
1.440842247358222
1.334322427611255
1.351202071777728
1.502601803358136
1.525616918125621
1.416409974869221
1.45493862203545
1.555927550384252
1.538500670273865
1.471705419209201
1.397724176210436
1.437528555043938
1.285852502697015
1.515890176126231
1.391162539540878
1.366131172212486
1.533196621633115
0.916781946269255
1.320141165334307
1.35460564105607
1.292479680872324
1.463785512910094
1.536699169827661
1.491081009870517
1.495231925934869
1.418390752421683
1.204426158365026
1.46034572088277
1.379918317248581
1.439772540316516
1.38640242122925
1.338820305475941
1.34683218085319
1.416333370799715
1.395123566585936
1.434191296214969
1.443737036742742
1.494817082038436
1.445765122077942
1.186508793891762
1.367485714788425
1.39559235433601
1.50001801153779
1.37333411175771
1.485980361405006
1.251228106449931
1.37335017904679
1.4681106886387
0.9946256955581657
1.278387117803127
1.339724985905403
1.475751633218393
1.366454685300787
1.387085959609752
1.495735363863047
1.407471493731265
1.473119337048945
0.9996031045090928
1.445343261954727
1.472938766483326
1.351545810263648
1.258773674915508
1.389804543397348
1.59579597859213
1.231915374798082
1.309302601821296
1.383101076165775
1.392664524978325
1.326505484651755
0.935727841333773
1.491366461582535
1.620446950471569
1.246633586068452
1.331905617103675
1.458901340430032
1.415519047526606
1.494615122181921
1.362224826214619
1.425717573879327
1.526391643954411
1.470881233260339
1.162565995944731
1.360384778254839
1.365185312928113
1.464628569559652
1.405306401093061
1.550868163932028
1.194511581071558
1.427470417353499
1.355232983972478
1.571158051697377
1.455215409432662
1.460493914152728
1.384294373262135
1.347732779447966
0.9206080544551354
0.9195442532956455
1.414403078624149
1.413531126743032
1.396054572394967
1.630953734298284
1.434525203685809
1.494855407059319
1.370404499172592
1.44937087187123
1.439965406873552
1.413219908820449
1.64442172684516
1.451412890976146
1.6273518572726
1.272524453221246
1.346465324795783
1.46771357071662
1.485478320255708
1.518122872164826
1.386093789855554
1.493516096011685
1.116395349310033
1.426515951182194
1.460234912051398
1.467863970735228
1.372529232407622
1.341456255663054
1.349383344209628
1.515565010084553
1.352420138003514
1.481113921626714
1.532498744505048
1.347506398988371
1.532931183647429
1.574410938395365
1.400430592117124
1.445739446721391
1.198790817919996
1.022459353788165
1.432520204214223
1.418366420362898
1.43544888993581
1.378522034641079
1.408410361021867
1.469644407779297
1.374284724511536
1.338264731295706
1.397139419073038
1.530421619442969
1.22529698990703
1.407777302345228
1.409521635041308
1.177951702642291
1.659969111909981
1.312090374142744
1.453589231083183
1.388557020753908
1.402601184202912
1.393241688081407
1.609950879954444
1.667183830170415
1.930485706002028
1.69357237918812
1.82441459358047
1.956074656237199
1.799565587132124
1.605146086296906
1.81269969847306
1.998049217690848
1.744419553650663
1.650957972626678
1.780441781046322
1.636205414762765
1.724265275955482
1.266362387286324
1.639227782498017
1.81782271886851
1.647568762741787
1.896634543601502
1.676727998735461
1.847241121752303
1.698689847722176
1.835103005409348
1.783358296927402
1.234068556220956
1.733803418628957
1.690088318855897
1.818146446806611
1.748722687069877
2.024269617221188
1.662846990706866
1.863342501324589
1.594167962815796
1.615233451338125
1.587498999308334
1.599997410129553
1.788232691719098
1.865507764591359
1.867382371847886
1.866787999997486
1.694253655391488
1.790944646555553
1.906649675688087
1.627406180034602
1.817288209001028
1.66846227910123
1.801534276180655
1.712145693872581
1.565512535626624
1.684742703640572
1.981113852101308
1.733894625744324
1.790497875896027
1.804333255232448
1.540506878414083
1.790306927446113
1.749670904597066
2.005585891591172
1.739322696390675
1.688775671701741
1.670974284073825
1.599385759813671
1.70019901247463
1.714638437219635
1.616362201395249
1.878320518582197
1.606297533699289
1.963009820600485
1.81820902345884
1.691210591617287
1.862821161064865
1.286355140941947
1.94851606151617
1.699485020144169
1.662360609375523
1.649126880100631
1.767474050788041
1.724556970418895
1.807634219303329
1.622642906422463
1.501122135263203
1.721378204180595
1.717757332711993
1.773917017745219
1.887304816149093
1.575405049762355
1.849762765204487
1.696266375404931
1.694828712961435
1.871229677994501
1.587137891615064
1.795920067813597
1.892928075730944
1.757750916547987
1.667191474768472
1.745132462919137
1.741737874799672
1.810221018381351
1.707244937051759
1.659654889384916
1.892458551349276
1.664061170313169
1.652057465339832
1.846146550382156
1.637939515183061
1.755197623104239
1.696593867942856
1.864729427626229
1.62891248814208
1.755852973112398
1.980782255286595
1.636851451402654
1.670113842575617
1.83235098660192
1.71982773027362
1.645571982053849
1.795529344808998
1.746159861967306
1.694783280682909
1.736978654796913
1.718178910079764
1.928181110674542
1.525344540214597
1.879000732518234
1.699802130726046
1.636088315889006
1.591234492859069
1.641640081912636
1.601292743242902
1.60831946400524
1.808604903636584
1.787309921421
1.969318169457378
1.67773631999111
1.703127440711788
1.739574707803566
1.864265949157324
1.796205462276547
1.709322746896989
1.779278356795736
1.974064805368998
1.634064208901878
1.874258621571913
1.735466318895917
1.776720744720844
1.639411970957477
1.818363460066394
1.823330957209211
1.537772804330979
1.55727475623845
1.871889490670047
1.734147804739737
1.711192332938145
1.57489959151795
1.618068521716598
1.744579582194245
1.864181215659399
1.641642237606121
1.684916861447252
1.705977910188226
1.869451626848364
1.747536636863919
1.818210368616487
1.53359832384762
1.562195932569356
1.630913705350947
1.848577555479667
1.481448647871401
1.539120937715005
1.723246190919081
1.792773499356478
1.795502434598087
1.742819020252728
1.902947774852147
1.737247152389674
1.911392592894057
1.730407348126996
1.608165334178299
1.621553060995991
1.662080436912828
1.87499000720856
1.899705353710299
1.650675608722657
1.754521236980119
1.698638018286999
1.850090574983906
1.853970213157591
1.75909992099706
1.69371370932158
1.653056653120591
1.580963447533887
1.776398555104528
1.671107143216994
1.859869692806397
1.607549733375129
1.555817618830134
1.695724921470317
1.80542961742197
2.026082311697756
1.769281540588815
1.782622345470325
1.863268227493987
1.70638041446793
1.696744252380159
1.925363928710368
2.033158198310579
1.65202703841081
1.734895428194505
1.727054477062738
1.727194713604748
1.845596889467264
1.580105683581308
1.598302808762106
2.004817216087044
1.804726506310368
1.589815505182905
1.81569611839347
1.479485886760517
1.750136569149491
1.647620414032693
1.832365073502611
1.824177232471327
1.82763695648476
1.999811328106106
1.601488641326883
1.444190720594309
1.347816737343791
1.618693483003802
1.857628538646212
1.725200131077704
1.8988610848699
1.737815283080017
1.719808236756189
1.637127500619952
1.6501024137558
1.688925716211717
1.70385372678297
1.656265064985408
1.255973342292122
1.49854605978531
1.925351376069721
1.823369983410703
1.376904250656043
1.945465378425513
1.564076355028696
1.739921289444854
1.757696639576529
1.772461177203671
1.612410142620108
1.684730526205607
1.767816229371002
1.875114886019275
1.673455209978987
1.506081845302909
1.364849646253762
1.650739829565968
1.583107312676513
1.719273681590021
1.66371688015924
1.666329351954469
1.86782065154197
1.595791051998339
1.822056272644059
1.7266713975183
1.462966337275879
1.79941818083429
1.769124552763015
1.652532551225724
1.825507739159439
1.839438905440157
1.559184198993562
1.688537918219605
1.707735633107389
1.665516282475938
1.732902758571546
1.557716147206572
2.014362745289337
2.126672114036975
1.765140147177249
1.807073310720932
1.834175909925733
1.73392771118207
1.109980114191365
1.644910418369129
1.737831345243189
1.640639077062378
1.471601349853143
1.619057128032942
1.711834193640557
1.532888400815202
2.106237867433535
1.819518899497448
1.644548515791341
1.974903526680378
1.844578179804523
1.673236569813201
1.800188601761438
1.610254682433774
1.684898408253991
1.659012938595039
1.738924178649846
1.916289425721997
1.445526996106136
1.319113225263747
1.778437351675273
1.748382809854362
1.65340872324389
1.739491664246665
2.199406605053814
1.609168948788119
1.813660734388041
1.605777989752116
1.749622989126614
1.582846098573991
2.095930160820862
1.709773774279642
1.832486180300825
1.587923087546628
1.854044241492181
1.733234421753197
1.578275962981402
1.664581858396035
1.911354844042172
1.737518242710029
1.676435238145369
1.454675556032149
1.777467998795731
1.517252605926954
1.83174715215271
1.605698756114402
2.006854220792742
1.697412359059405
1.708516629398606
1.781692854392701
1.847352006815218
1.73473370363714
1.566387398047088
1.641467278547991
1.457078249971074
1.385551970304547
1.695228494962676
1.749766506840224
1.740651023203737
1.710690792077338
1.713013469503147
1.653056786981549
1.720882207453107
1.81541124937289
1.844596033051119
1.703722641208685
1.829348185596268
1.898224706621649
1.872274065546929
1.734082697745775
1.639136633721547
1.730389720620912
1.518749263038656
1.873022363558151
1.618942313244489
1.647311866882004
1.889832310313721
1.222185444090008
1.578701181011373
1.646429005405211
1.682016574805282
1.757245182777726
1.905486138354832
1.820882135819366
1.798775428802983
1.712147528335409
1.595584185192375
1.786390282216941
1.643043497101819
1.710841679916849
1.643686000721247
1.627258533292595
1.603237926059269
1.692727347972149
1.724407109698584
1.731296953651526
1.939372246658757
1.811175517807127
1.749717281300565
1.580274478393789
1.573843304918358
1.65998647321202
1.819802705127421
1.632098044625459
1.840929593983893
1.517017819215327
1.651614532299955
1.825870897728736
1.34654781829698
1.545033402793699
1.597956317361997
1.777158578481933
1.625349733233038
1.62529004379759
1.844534951129019
1.701516030594306
1.838426889698911
1.343670844146485
1.747009454033911
1.818463026372447
1.65290862864503
1.567762838595778
1.708686711085837
1.976748493472714
1.460767172012903
1.549814408644241
1.638114424891731
1.651038208890397
1.597251242326522
1.230579184269236
1.791573470975739
2.05309045700462
1.599087873958428
1.627938503669496
1.744452237742091
1.614963383807307
1.800761792088098
1.62044308929792
1.811774444165832
1.855941254700479
1.774265841655218
1.541599896677493
1.596700356566385
1.59101480106596
1.75591620839539
1.715918996313856
1.912764105532794
1.521217490811526
1.727182346498992
1.615340030597759
1.937183120775388
1.774885911896956
1.859559852303722
1.640778230379573
1.76120550430563
1.170784531855604
1.152271529042442
1.715845550264752
1.703446153543799
1.633349492135623
1.983431402268123
1.67783347508844
1.850211495481097
1.624395460122565
1.793226964029266
1.710959412160199
1.857368683139839
2.079592502622197
1.762738481236552
1.945780676851493
1.599827160361126
1.601969244812386
1.758498953176499
1.819138217057805
1.838346555479778
1.682254094431893
1.801045520361781
1.417259009243206
1.671577379246905
1.745396933881647
1.78352748427195
1.760315387556862
1.604218895472958
1.662300739510726
1.80703417101519
1.556639695902992
1.827461706931431
1.868162214346018
1.652023991411946
1.877224723136242
1.926900643209658
1.661442132755451
1.828103000336182
1.556812322451857
1.365812587767854
1.763081094911198
1.747503908428548
1.806428768491099
1.606682739373925
1.702054670624589
1.793002996735764
1.665373065181501
1.556014829441881
1.639829849547241
1.873887366776196
1.512881212327869
1.659101257214917
1.715184753861597
1.553979264045625
2.049658687157385
1.610662214163272
1.742655644193192
1.743259690115818
1.660830400838583
1.654030820563999
1.855162510775548
1.919236593528272
2.206289403520295
1.91683656131204
2.109755348855958
2.254199271475327
2.096708869018169
1.841588355958637
2.112163861030906
2.313564491026406
2.027250046874921
1.883848869830457
2.099882558538273
1.861642021368845
1.999686097894728
1.409200851662314
1.866361799818033
2.129875723023977
1.877417344763467
2.096326809984912
1.917770178340859
2.081124410979439
1.921893503156445
2.136729440625355
2.0330265302917
1.3888457703799
2.077297025709654
1.976661225235239
2.086876977343083
2.019284622068396
2.34300723446037
1.913272547501829
2.141195315160788
1.845759567534427
1.857403250345915
1.828163122087493
1.925976310708508
2.113239995984907
2.133933385668562
2.185882491889501
2.165270032628403
1.947924157613328
2.070362761364711
2.187256983726924
1.863384380874171
1.994834424592496
1.928055871228093
2.154232060795064
1.975367909388782
1.802753859153285
1.920509278676463
2.233979697634629
2.014654114937646
2.025464376746704
2.098414937120633
1.806151682179125
2.106677291398392
2.04999676070092
2.27273388091377
2.033870605348744
1.955505411560661
1.934406379270601
1.870148726412284
1.965370623970142
1.996881924862171
1.777959377264498
2.159599739700592
1.84871898701772
2.276659422920627
2.111118845463114
1.932476440551633
2.163799804382874
1.350368292207308
2.249138139344067
1.981206550826811
1.927576876823391
1.939667012093489
2.065007188643803
1.949705855035727
2.005360040567836
1.865049593291619
1.731450908391043
2.016326256430046
1.977362556020239
2.040881106673598
2.212535377164714
1.835547939958714
2.15124703286493
1.97493814700553
1.996876298152986
2.175422009549608
1.795358376150667
2.110930762903589
2.18840291970682
2.026221129368769
1.933353627263813
1.984503544300637
2.021528359619719
2.105097869105069
1.978612561812924
1.909700219931953
2.186635639558059
1.919992365113305
1.930193441007856
2.088284314148305
1.880769717521943
2.029887982732263
1.943343991297859
1.979422130216905
1.899166754144458
2.028278521711859
2.253313930488449
1.868966505834018
1.753609256489321
2.125764332095688
2.000812111823432
1.887515270057802
2.104669475416612
2.013472402046379
1.929673847622516
2.024769209614366
1.970084363722488
2.177848504313477
1.735376600415834
2.115970804450934
2.002556995969821
1.87720142861531
1.835908329783751
1.926619752979236
1.836398757025528
1.881499799316335
2.092111471371334
2.054719467951131
2.356958440037633
1.950609534236904
1.979303397649338
2.036733878207583
2.091628368700478
2.108247073824397
2.010497068213632
2.000358988681283
2.278451412619773
1.929425039444535
2.169992484456269
2.013910336208931
2.096770591600283
1.86060022609219
2.088139961809886
2.103853880056029
1.774317892553432
1.83852911804856
2.13990472909099
2.006112727435193
1.997350551386903
1.813969744036007
1.726609315494324
2.068167906284555
2.148875955060174
1.865168800700957
1.952823952834618
1.984959861522286
2.17949627464301
2.020269619605739
2.110892723486701
1.746171181064572
1.807742032489803
1.872032873697207
2.162720403250224
1.669781931372354
1.756015685651291
1.9991420605903
2.127163500371581
2.088409256769268
2.00642801795377
2.225744201476614
2.03340156400726
2.189669868975938
2.007182509459531
1.843916638259034
1.853886993919758
1.929606509364044
2.147320110529059
2.094209822622701
1.920829790497258
2.010873295002984
1.910909714656107
2.172675457943993
2.142759093672179
2.054860137321834
1.931604449451209
1.881921714385581
1.861529024586044
2.081519080805097
1.99252323120862
2.163098945334259
1.835834363721607
1.789245777817141
1.962130468374898
2.041220622413053
2.283608635988255
2.060533661105998
2.027333397633768
2.188704893205256
1.889284397781948
1.951420607428574
2.228788277336304
2.376004457296121
1.905992085249336
2.055470161639557
2.011114229457412
2.02542011250672
2.169038799987794
1.820643486958515
1.865334314896901
2.305648297663577
2.063909921408032
1.834501013879478
2.14311355419743
1.590590515523876
1.984670032275557
1.885258108859461
2.10370512960761
2.09060031652447
2.135392593275191
2.34541623994664
1.824637625851522
1.520307164204284
1.494479015500372
1.904422567735258
2.140832849299134
2.003134406789804
2.174098726533888
1.985886855374913
1.950319563205223
1.910140724453635
1.939898810016365
1.947806602119558
2.023197721147179
1.902734441060644
1.383215315006656
1.707551817786114
2.242855861360891
2.126619890207482
1.620799532638608
2.263263374586427
1.80224526556892
1.909823717139968
2.044808792179708
1.99069739604702
1.829080996236884
1.963005104271069
2.101412303207203
2.203391195930645
1.957387850166316
1.758190540375187
1.470390313827344
1.947664837695788
1.837952921366264
1.964570964668376
1.937397264990549
1.915210277068658
2.154031732633081
1.847644015052204
2.072704939956673
2.025546139202814
1.681403429403267
2.096357609269559
2.032981180149856
1.911544273279949
2.145918837194647
2.159630099043691
1.777101048855324
1.94742968066844
1.952443521491593
1.956534123604092
2.052622895295645
1.816586897289036
2.320469058473276
2.364703718895496
2.045286784251928
2.083291551312173
2.115012469191013
2.034026122521334
1.144960304738057
1.947748636958462
2.023611111493681
1.90835799727435
1.656181443918845
1.883408435642318
1.994840110808599
1.75078716486406
2.448064484631497
2.132386064495824
1.851990318739288
2.283796380858428
2.077190031705189
1.927845793709028
2.118085287988595
1.856545784289481
1.937100018286108
1.914494925183735
2.033635223790248
2.124958628824756
1.759193152928674
1.453204845075791
2.053194409120342
2.030757621871015
1.846075636391096
1.981918247485499
2.486575674121825
1.882932948014139
2.158230708274921
1.858055334882192
2.071794873302537
1.849634752694413
2.323266194601648
1.98352670462598
2.146015518139303
1.91305613554018
2.148434493462388
2.037753324583573
1.806937377200713
1.910868333186834
2.211119446820543
2.000402587565465
1.954176741175529
1.475178022332484
2.078131378747563
1.780690485381028
2.106941480204866
1.848679942066365
2.260959562737552
1.967634725532787
1.968595479679179
2.06093086031313
2.118919197402174
1.993137445963273
1.829700394627726
1.918019587156514
1.693567473264191
1.508253358449706
1.962347877706114
2.029944032611516
2.060485522639354
1.955193924333741
1.990248958352117
1.95154429062347
1.989321857659928
2.109550878506179
2.157191276548791
1.967215362840464
2.073231713465323
2.175969295150447
2.122219939520351
1.969981141825345
1.898276746487148
1.991744756391562
1.759676032481969
2.18572172361794
1.856830104538486
1.921160328119417
2.203690700405361
1.426712166192722
1.856736972106886
1.946605545642601
1.907341476992147
2.04536940861942
2.166051015507943
2.109402792085152
2.06075614534122
2.000182155123992
1.785972089819463
2.065272434602226
1.905822503258382
1.994195481372881
1.907544991232831
1.887420421455078
1.856983484309245
1.941216582706635
1.954677859587733
2.033939307625784
2.036378045194863
2.108908620161187
2.03076233419024
1.696840602379624
1.805275872285667
1.93151126355034
2.107398127757677
1.905446510241238
2.077287001114276
1.761795005674118
1.918501748698575
2.028640051007299
1.471028658377169
1.803405796127552
1.850542366773449
2.054417060722645
1.881047890710511
1.861593560035854
2.136395318345401
1.9821048387806
2.133614619422818
1.402512535424974
1.994370067332127
2.009518669424292
1.89746442597114
1.815413266770633
1.982788660021588
2.294224052839462
1.706919779369896
1.769191774858633
1.915019505461968
1.931912356213596
1.872304985719566
1.356816293573961
2.038464788815132
2.345292656342748
1.816140040017981
1.891075412124808
2.034335610226965
1.844371433431561
2.094455408395753
1.886402621815617
2.10500678351543
2.188430893587376
2.034653761596767
1.657007148608239
1.860409400138245
1.823827082453185
2.037773739246426
1.937600864871194
2.219080625322726
1.736712636155264
1.99294983487825
1.891092538917905
2.152353476563142
2.097724151631712
2.204218187231168
1.881227333097163
1.920410860147341
1.31187308595617
1.349945517948653
2.032322095962038
1.960516586892356
1.881500364231597
2.24230192699802
1.951676313559602
2.18973121516766
1.89661593540085
2.111209074228739
1.961437920429844
2.053048461575431
2.32282560647125
2.022169705293518
2.16354749001735
1.893525785783611
1.875358728096204
2.045840282462122
2.126183308476016
2.121256449915554
1.933639500017167
2.06080724707566
1.675805289979474
1.919219791293842
2.025781608207401
2.06377873265915
2.055081244368648
1.86252757411896
1.86351258442248
2.056918350603704
1.785822926042515
2.12433034542308
2.148983202740177
1.894130821902011
2.191342033297847
2.202591401447672
1.938244768106801
2.041065247131955
1.810941218166685
1.580451901860131
2.084895372460253
1.992746038080899
2.110169529405152
1.8668118774179
1.945924305321875
2.080085800934386
1.943644779934052
1.772191266496518
1.908340429156453
2.176230312573169
1.788309096817336
1.891761780455
1.957576665024231
1.743603404662223
2.342528383579522
1.887451107325828
2.023298723327998
1.963387096360156
1.907131454827092
1.906523593460075
1.900878093229545
1.964107484260007
2.250543499486181
1.955997302688936
2.161323062595299
2.316305781666877
2.147611271692739
1.887329618603798
2.163566419326569
2.345372736495203
2.072326661213236
1.927728848892675
2.155171929679001
1.899747093622508
2.048828619898927
1.429414501446082
1.90919626513086
2.179087521126672
1.924628862659753
2.12336242933558
1.946604290172962
2.115361389819944
1.953328407456961
2.189603517247463
2.071519491495418
1.409258827196811
2.130945433737859
2.018187841935813
2.126106262117991
2.067462510949683
2.391674029816774
1.957923262731894
2.185933260045675
1.893906375730095
1.902683068404826
1.875122234206611
1.981701618278272
2.173705212261457
2.179482297446541
2.245099831533219
2.215022562437182
1.990461952869009
2.121387219403402
2.245327274941651
1.908143411438195
2.027822450458051
1.977084826173328
2.203485784324314
2.016823434316338
1.843002011016454
1.956695213768953
2.2661805770532
2.066990301171107
2.06374680932303
2.14947935828116
1.849875409328214
2.160326226245812
2.089963385056228
2.327128718445592
2.085698856042986
2.002027019088717
1.980012387936537
1.915001561156348
2.013893138107269
2.042068817048754
1.78813191744662
2.206211122098132
1.897493192378463
2.328970640644604
2.168163505974391
1.976782554694957
2.213054798958014
1.369380893965434
2.30459809160678
2.026177556884174
1.973188922984286
1.990916032279817
2.11853339568039
1.984481965299894
2.027159217948762
1.908712565404125
1.770879853066527
2.07044941555208
2.024786239089127
2.084710927223711
2.263451787380822
1.875993347926827
2.199349985533187
2.022865971018577
2.049409708868046
2.223777627848917
1.821231251897818
2.170822981499425
2.238001082175523
2.067083676658651
1.975776775687528
2.019961828997809
2.073955967103166
2.150420138117349
2.021488125039866
1.946954547031787
2.240043621633222
1.971003265642657
1.98061142490591
2.126660052339167
1.927072658404718
2.076735997778484
1.986012296026159
2.002340235653577
1.946828490241926
2.07529384193916
2.290104106829586
1.912073101162142
1.787648918701328
2.176450314230842
2.04931597145517
1.932958611285918
2.159902452034816
2.0519424649095
1.971603635906734
2.076347651574619
2.015016008953497
2.224893109303371
1.777171252131401
2.155857747347185
2.055834227135548
1.905545625751498
1.875500260819534
1.977629770993542
1.878000463940737
1.932280995039821
2.140015460125513
2.09958184168335
2.426657635933876
1.994366339258546
2.028842858476712
2.090450934881699
2.125126528830723
2.163584032879982
2.066860057200532
2.03728717841093
2.321022301627808
1.984364949718875
2.218546041713293
2.060171465690391
2.155961718020268
1.898383207540275
2.123201010832242
2.15335059838844
1.817940141726343
1.892971212856746
2.185988800265382
2.052472801125877
2.044033039334441
1.854281821702788
1.741800884999325
2.12794235588073
2.197731128963638
1.899421953602232
2.003023945604191
2.035031591703098
2.229798586244774
2.066759178295005
2.160079287619963
1.788333041615347
1.849796167642897
1.920085397926103
2.214981973681869
1.689206221380722
1.795463745259792
2.04699931704141
2.189715749309916
2.136657931742708
2.056085156422149
2.273734204974073
2.083920827500261
2.240496479102478
2.059587312807413
1.88944088013343
1.900960707073944
1.984122950643577
2.189406565929218
2.127708574347865
1.96872307019765
2.047102927493117
1.949819072417164
2.231912945794536
2.196756090263198
2.10621115396238
1.971435084682712
1.920789770760595
1.914183217034063
2.131184140267128
2.051903473968427
2.212493139927052
1.874936362721103
1.831435006505951
2.000830497644542
2.077152537510113
2.331722300460095
2.114703225938617
2.061063592940293
2.241050925708162
1.914368677920872
1.997197774073688
2.29121383312926
2.435127750576827
1.953385166105532
2.110172904527602
2.061500407818574
2.075982136000897
2.225023852685163
1.868183616387831
1.914443085293464
2.354102704766625
2.109080510159947
1.882165983642893
2.19541083568259
1.614239976708111
2.030294316502161
1.929166986189984
2.149752771383727
2.135800094472806
2.190470642224297
2.398593366311121
1.869759713940415
1.545980157469267
1.531178657675417
1.956830140733279
2.189346804859337
2.054002249863438
2.222477299411475
2.028391981847363
1.990657033275491
1.96299619283879
1.994722920270371
1.9994803827895
2.075680202504597
1.943873549033057
1.405770809794861
1.74787777187744
2.305833010178221
2.180152414654943
1.647371810635892
2.315090959175926
1.843965485989804
1.936431139359116
2.092772291411434
2.034688925540162
1.869805101997911
2.012033328626142
2.166004211631377
2.258675283585958
1.999010906462019
1.800077096693884
1.516905409897753
1.997655540882637
1.879414289167179
1.99301671650756
1.987376710519602
1.955213301648089
2.203384739758642
1.892985849063587
2.114594923184542
2.075711846191404
1.72200208860781
2.149476064949326
2.07210532812481
1.954970224648512
2.179663786355368
2.211277699066565
1.818989307873611
1.996811635796968
2.000303117871759
2.006792911299011
2.098337718753796
1.865697149553529
2.376013547460209
2.401135533164016
2.103505452149828
2.131784693777935
2.165341221047863
2.081939903847325
1.179859157035055
2.001352615229685
2.078201022140223
1.956399474220432
1.678732144538225
1.935155126222569
2.035926892671475
1.794603778906038
2.509191041919329
2.183584673360598
1.890785655265425
2.33526663934029
2.121923598690326
1.969277085578152
2.174727310093304
1.898308347421409
1.982716979992261
1.958072631031226
2.080030663406373
2.1705021351932
1.810913504366149
1.479438367155422
2.096307344754367
2.083095208027946
1.873481455527853
2.026893640889861
2.540029191513442
1.934881617888017
2.215207722252135
1.899368464534206
2.128980875701076
1.896757849237617
2.361815735183221
2.033729702147065
2.202561625322328
1.955635504874994
2.200136829550187
2.086307259610478
1.846425837382436
1.95430719025941
2.264404119353892
2.032847395713245
2.005827794761693
1.470078862895354
2.132122922039042
1.820036747558882
2.154439884548329
1.895128593748465
2.328634126537054
2.012451152895819
2.014319208832121
2.109740953902513
2.165930852564648
2.030371102498123
1.879886092828197
1.966748625773801
1.736776914031403
1.531426491550057
2.003918357938343
2.076650790346221
2.118777989571243
2.000829678142337
2.042618509975612
2.002255199249448
2.031861767015491
2.160913643537161
2.213508536562953
2.014338176267255
2.111286100475175
2.221621337199039
2.164163203346383
2.013857275452675
1.947316151104185
2.040548180019959
1.802009235145852
2.241868091424843
1.902992826264023
1.971584155617735
2.257976095027533
1.440602467779147
1.903795216682612
1.997607974937034
1.931931223835888
2.096621074298232
2.210302788200805
2.159468413362954
2.106451203426759
2.051872025161686
1.820303694402721
2.111773041902452
1.954007579693848
2.049036006334404
1.954940020016645
1.93134329485739
1.903222300101124
1.983568713864433
1.984519775331979
2.089118919201954
2.082759339381032
2.160706693073879
2.080621385661413
1.717621386716569
1.851218258463324
1.982857352522871
2.15853523965427
1.954854734189594
2.114248559072586
1.8058970184422
1.967966641825352
2.069319411266016
1.481461348069742
1.846975993346397
1.895636865871586
2.103834554771935
1.927194329335352
1.905467056931689
2.182211793509907
2.03453679087277
2.180955686016587
1.416306470991362
2.03635376988721
2.038684482648844
1.933463482642989
1.853830188789303
2.023587222742846
2.349568388260264
1.748861517222553
1.808564818530852
1.967293680729823
1.985566158873523
1.921402662838531
1.376581603998401
2.082011627088402
2.386696620436482
1.846506474740496
1.937484955994391
2.089594646085981
1.890823620524052
2.147368283829163
1.937349780626175
2.146171900980379
2.250294556227059
2.081565042699359
1.684468751989019
1.91050331930513
1.867849207214094
2.088171438525357
1.979903250174143
2.267770122838506
1.765046648434155
2.037909284444134
1.939512678825358
2.193340877651214
2.157634156084949
2.256052493146192
1.928525829153356
1.934581758763534
1.352717387243146
1.385989910679819
2.091021769009003
2.004753683291685
1.928683816319228
2.284798476793289
2.00612653406732
2.248879935098724
1.947059423658374
2.168986524639156
2.008230062954324
2.084808097590802
2.354716284804281
2.068607317412945
2.210313914307927
1.938783718948108
1.925175479365272
2.099868484832294
2.179317075554319
2.170630881194224
1.974170255829614
2.108430443843891
1.715283731573972
1.966579799563438
2.07597538609964
2.110876725632446
2.097127002079949
1.908162109125852
1.895352962456802
2.102013580401917
1.830355260029964
2.171384625433991
2.200680440391177
1.932650778157726
2.242701896593758
2.253181246430438
1.990356627395588
2.062505195729216
1.849725693441689
1.596374703605777
2.137539677021746
2.031861277605158
2.152509231474142
1.917603688769622
1.992297981910958
2.126468092189506
1.996333508733169
1.812495289526328
1.959748705804711
2.229102846620174
1.832369204625958
1.934218629590496
1.999845359050696
1.776680168272901
2.394319347038336
1.935675274557273
2.075477949357166
1.996018326650652
1.951479811650874
1.951789904835564
2.102599663993435
2.179508167653769
2.449223321144208
2.155815296758167
2.404220234587616
2.626091120137234
2.379234633806317
2.117357405178808
2.404302828391891
2.468516085622968
2.269502150219179
2.14936400494833
2.376629221837811
2.098926263841677
2.288147093698242
1.554284975128801
2.128347342912624
2.402171155733552
2.164459495854176
2.272372599882338
2.046882012184656
2.2781356835622
2.098396713421851
2.447323542693142
2.234122627786233
1.512832875951302
2.32811277266525
2.195477648194128
2.269263414070046
2.302014881650245
2.601114784586292
2.179171687171847
2.409576475341191
2.131708882210591
2.128605862267401
2.114679609259943
2.223862848743417
2.455203558670274
2.377259831941107
2.54651782108914
2.42749072031781
2.18777531425967
2.36597004331203
2.523633295327086
2.130322112325364
2.22400889302424
2.217209621791105
2.359593157829301
2.217980824374253
2.041867674935878
2.141555964801964
2.423209265151084
2.331340836647591
2.227183509177033
2.399716687291183
2.034728470428728
2.391124229013478
2.245295737402704
2.548711980885513
2.305303677976379
2.225205297234663
2.183583931213295
2.11777175214563
2.244661990032925
2.22576285266264
1.854353394913025
2.414142561524202
2.151542659566835
2.570936760443948
2.442484722302875
2.190439712877457
2.433184544150546
1.534259852976504
2.592225915179672
2.23338234913775
2.181015148299293
2.221081974732742
2.363439434185904
2.12267283874862
2.193482617025062
2.118272165123667
1.94746477951179
2.326871028375635
2.252778657862209
2.296694550988384
2.451492428494524
2.054300640789415
2.420386493699621
2.253449185443877
2.287525166669273
2.427082617395374
1.946641301863622
2.472747066767833
2.465831094633824
2.240067970182227
2.154832078748971
2.194845083296295
2.306642854092804
2.338056675067342
2.212702240897169
2.113051279970625
2.5001818924523
2.227497854831066
2.222561775948589
2.348362578929234
2.155098177030316
2.295034695442913
2.182706252085182
2.215679344566918
2.162699660627478
2.301174817201022
2.473311768848204
2.133471526436656
1.944287229760948
2.410624536447289
2.280068799268735
2.162065244456281
2.407691809592131
2.209874144068694
2.181642646501753
2.31394266171094
2.230820865945908
2.476242432530365
1.992007691130169
2.364908173852331
2.308653444914444
2.037719333794297
2.05557820503019
2.209011574568693
2.089522303253438
2.18619628770597
2.377140867751994
2.319671761464195
2.745693355930152
2.166523422229858
2.268895881844123
2.346755923402942
2.280920424563118
2.422217728186225
2.318349729886315
2.20988653945314
2.492882745567845
2.24209565033826
2.431281613749159
2.271935783596101
2.429962383515815
2.091341118875783
2.288717859445129
2.367879290901576
2.019231810921453
2.152622699122526
2.403719578590383
2.270781281195521
2.229858410085677
2.042700272764888
1.912021563229765
2.401542005821805
2.423735031990827
2.067553568041705
2.239985379775074
2.270173385717998
2.458713598636982
2.286436183545755
2.37109870596465
2.005138736167589
2.056543044302426
2.170388160504007
2.452255821654245
1.797417396179467
1.998087112420822
2.273595142587176
2.472819865863554
2.359373007770604
2.309166068193197
2.461588180678932
2.306314221675314
2.490732801146609
2.328916559582307
2.12893620845468
2.147861826077146
2.270369869932479
2.392247265013726
2.269386874075155
2.181591230519658
2.189609612743193
2.171493657571768
2.496303407342228
2.459495038970899
2.341894067853017
2.174491214015388
2.0969262901905
2.173049420583899
2.350606960002306
2.309681379789423
2.417001407112163
2.068926950984409
2.021336191999067
2.169897288753308
2.254154383902909
2.574300353583649
2.374442724409518
2.204843624261241
2.471343771001465
2.071735148717909
2.214670318630152
2.585050527974405
2.72091759031961
2.184435036216781
2.352614607123836
2.300147056565106
2.283184236708115
2.489654829626261
2.105112063413072
2.140119324813054
2.571772162650802
2.315714362811973
2.124472761607748
2.407508141036866
1.794112097183288
2.26819097586818
2.152588433786949
2.359255703187223
2.350664880507575
2.435295735300257
2.617748475921568
2.105970174885027
1.790795259868031
1.721930071124996
2.202116213560988
2.412584332766812
2.292375245582846
2.428395031365321
2.244567557669152
2.213656038734761
2.219709466420319
2.259723977359712
2.260583113299569
2.308043771702807
2.131960615480561
1.56684613056933
1.946126646081004
2.610304660714092
2.431394720812795
1.739307228919136
2.525526323131
2.048580520759593
2.001176771461792
2.306802939276263
2.265506439598082
2.082469025593398
2.25034164197381
2.459177361919345
2.503025895191259
2.171755132378365
1.987319046167502
1.799618130610851
2.224366919054304
2.057528987220861
2.123730650392142
2.219954125646344
2.139367226297237
2.443439737622202
2.099532608549123
2.331733642817754
2.287880480299374
1.906604821377778
2.411889659440278
2.245821827344147
2.160344237904668
2.288885308533914
2.447827520262478
2.022904874810942
2.249491361827574
2.230648648927815
2.217683826182729
2.262620865343622
2.097851140708172
2.633855844240687
2.580724927232395
2.388639126922059
2.37038804974819
2.393371992025192
2.270303240186944
1.411540260586282
2.243643685484727
2.344087095435901
2.168803102337067
1.816296637652944
2.193266260559011
2.220099779173641
2.01816640068277
2.80999605204316
2.412839237220906
2.09421701961563
2.577846444718782
2.367677187619913
2.158496463822748
2.433543303703728
2.088822200691754
2.198687808342096
2.181609447495542
2.273998406589741
2.429081909350439
2.018184447698941
1.643532857340456
2.293123314780723
2.344221500953592
2.018221841460216
2.268919502725209
2.802416201736496
2.176910242830547
2.412722080348305
2.121338085771162
2.387612441739781
2.118544168880423
2.566911374803607
2.268564723346925
2.476190193018217
2.087108274560082
2.451803760941797
2.275780854115149
2.025438985489295
2.169626355314343
2.532992198777389
2.180885323493547
2.255901707963606
1.651596978764071
2.385782991581414
1.970517931016705
2.378317174819739
2.129738623766014
2.646473184182349
2.21244176489563
2.22860526149853
2.340137239226168
2.370173626623143
2.199014006038281
2.120936916692093
2.188973453286145
1.938536429771791
1.691167038503686
2.199127538356631
2.279459510977437
2.358284377823516
2.241524686190447
2.302231367825064
2.22213335266051
2.209768654426891
2.409677893965177
2.487571540047042
2.230497215978441
2.322238736652123
2.443378377998632
2.361989810271856
2.238474706645288
2.190211298758098
2.278838962608868
1.997842858399549
2.517644527041759
2.143147725059094
2.197721010452518
2.491804105213289
1.493599236138986
2.115413471166949
2.209604756669105
2.043461837227485
2.340309008083046
2.428947810676312
2.405596798571825
2.319896485168505
2.285567937804957
2.057293483313172
2.31849637272917
2.182459896305422
2.318065325919212
2.165693076367237
2.131147813436457
2.127326635516926
2.175384584800431
2.136388544059659
2.347686824708648
2.342945654697564
2.394464327692383
2.319861934357365
1.874128127082885
2.088250637477239
2.235450995212739
2.388877107103456
2.193228038817292
2.314886122419882
2.00561160293414
2.195816743949489
2.309033197870077
1.609101735823076
2.038172664268608
2.107358332579371
2.343570972799004
2.143712817199328
2.118927799689829
2.394115749557453
2.27882918961859
2.432388658561968
1.585422708251656
2.241768920637719
2.188988645308533
2.084324414307705
2.010289024012078
2.210808076450128
2.614912880636996
1.939077793812677
1.99435266370602
2.219403005502123
2.248401648893832
2.145625197517687
1.5483034160464
2.296746971613647
2.582959098034173
1.982035210125364
2.146695508419079
2.369367501371199
2.134309187875265
2.408196847106967
2.195456922486876
2.310770363258905
2.540290659499007
2.290572387148533
1.919036450010345
2.153663407542846
2.088999008150544
2.322426283460804
2.226867827528321
2.487050544195684
1.891729671557096
2.252425841378349
2.165715557708346
2.43795612164043
2.423285507783225
2.451699321814123
2.173040172829948
2.061074649496757
1.561122005927425
1.529903821333521
2.350061597312883
2.216206159535217
2.161839677298586
2.486928475794257
2.284651782223637
2.511187268449354
2.186184985165452
2.45431670167794
2.235355787084283
2.276513514814432
2.510187215060652
2.27675171587961
2.462580600564778
2.114530003299676
2.15957110488638
2.366728208630324
2.425932457045265
2.405940148409113
2.167057359759843
2.343920507023121
1.870408526301564
2.208768152796436
2.301947187203528
2.34989614960892
2.230040696953386
2.118769083466875
2.069138848399669
2.349460489396962
2.052700269536588
2.355062225684297
2.438614195340277
2.114343688636164
2.459473020139356
2.483484359016872
2.231144374461314
2.208804428271584
1.998758497348189
1.638165714545091
2.361374450661132
2.205551126048541
2.321301343059293
2.172844268154508
2.231679292228451
2.332962821087522
2.266179973003477
2.012792270090518
2.213156439546894
2.478706876146643
2.019426866505505
2.140924447386959
2.204199699392893
1.898138627546812
2.656162695872582
2.166396655576207
2.331089896256845
2.144205530085886
2.169592203058452
2.178690963429343
2.145793549762157
2.23753479727743
2.49918003056594
2.212165618450678
2.468494148232976
2.69641671290982
2.438069834021116
2.180260538925275
2.465323588017802
2.509774826665987
2.320222471246451
2.208469084064798
2.421301973160117
2.157962878933084
2.354925364528561
1.577876423547003
2.192117410449165
2.463593948950877
2.2267238771867
2.313640284320735
2.078385615448718
2.32286048719591
2.138532396163029
2.515442064413112
2.272856516385918
1.545238017959645
2.360372376738364
2.244174867176435
2.300233673758996
2.365245264972113
2.655418918244159
2.237602543638245
2.476991152734054
2.195361130486852
2.190507547510204
2.181454288172062
2.279765205393701
2.526687323344698
2.423649183320097
2.630649860936381
2.47449704904623
2.238285277194544
2.431597850358569
2.592367714707191
2.191027637883812
2.283269979517585
2.282180668565837
2.390097161161393
2.277245238088648
2.099917444922543
2.196010236834261
2.476653789048837
2.40376341085008
2.266476657294348
2.468216700356818
2.07933122177272
2.451201245483499
2.282187983417242
2.588050928606937
2.352398209026952
2.286498193788598
2.232170764516192
2.169843326004553
2.304953467380163
2.266862621916393
1.891500508638833
2.465380347348613
2.22357066407121
2.630309478287629
2.509826142311464
2.247332995630828
2.492102750123941
1.587987393298071
2.672859974496377
2.289659708230409
2.232211375187924
2.27838617636922
2.424480583830285
2.15419171990445
2.260061483010506
2.177305874833683
1.993996020317965
2.392962701702959
2.312933423332859
2.359203281379235
2.48931836006833
2.100070793014275
2.482482643388463
2.316286531136036
2.34634012352419
2.470433825406483
1.98438209788226
2.557662451340795
2.526381987190654
2.279283727901451
2.197401734164256
2.242300180371687
2.360313439761352
2.386690158665355
2.261653701160121
2.156611695824633
2.568864447144846
2.294144316595971
2.285815749985574
2.416610792469728
2.21628510933104
2.352522874725477
2.232072171064974
2.278561477854717
2.213559115961238
2.364020356332664
2.525396679870906
2.196624833878792
1.968318536784008
2.465902845352921
2.3444945137481
2.224918187336835
2.465060409482083
2.250848846864988
2.239090840954418
2.373017612990979
2.288584372483196
2.55124259642396
2.052215130910182
2.429427563748814
2.375722522799504
2.091703181461546
2.105319961591897
2.260106522141512
2.142513357173002
2.247121906181996
2.445613754894278
2.385002645529001
2.823314150683927
2.198742683693179
2.332973529932786
2.413725261184676
2.325382440638903
2.48605545266672
2.377345196831498
2.255675310897552
2.538226928185639
2.306066359833269
2.481318653879294
2.327938232747338
2.498007837586607
2.149271123351656
2.342846033384757
2.415398509936589
2.069088898604659
2.216976767451554
2.4605198277785
2.328392936267954
2.270621829298799
2.088996026062037
1.996437078345032
2.466724229684532
2.481917762454953
2.118052988855495
2.301572499245266
2.331542852436749
2.521549115471837
2.343826336153785
2.423950835260558
2.065486291091901
2.111277462263231
2.240571331253721
2.511775207633677
1.835212979044949
2.058947629828987
2.331053362102594
2.536245831265493
2.417631487444354
2.381777006416275
2.503011470201322
2.361043912730071
2.556487330079259
2.404327733406038
2.189435740513834
2.218471935208116
2.352118617762739
2.453343995104595
2.307803601716648
2.232867280894583
2.237685508653684
2.240166287453246
2.556820397085294
2.524409559324357
2.401130936455674
2.223708105682082
2.146424937772115
2.244136971130484
2.40912338902694
2.365553607762963
2.467081521723067
2.123812364532464
2.063815371285672
2.223120436631985
2.310256057655943
2.637556017765337
2.442362253160008
2.245288348765828
2.5261803296664
2.141770245881374
2.269676094484509
2.654109187210293
2.799330970959774
2.245256981527509
2.4100703546703
2.361205080775588
2.329319054686246
2.559115764191912
2.167859504937347
2.195939482058385
2.626377604180965
2.363712809179746
2.192018649664895
2.455641357416266
1.85463716059425
2.33290015816831
2.214741612430096
2.410875920527883
2.411090694680126
2.493736312019969
2.673859163871791
2.173390836601013
1.855846445913364
1.762209497389446
2.263467795944529
2.4707397492214
2.352674770355832
2.473922544134846
2.309060525927956
2.279302657872388
2.28619457147964
2.329662511114983
2.329527279507768
2.361778328891836
2.177491055974099
1.63655074694476
1.998794212063167
2.684630194902346
2.495938446233794
1.765252539972582
2.56978306777376
2.104032996939312
2.025746286942456
2.358578688443354
2.328210652562822
2.145370437520228
2.316521741256038
2.527679133804732
2.560120209993024
2.213829962050766
2.034675836941791
1.800345809584281
2.282020780985401
2.101984986767473
2.166731306062166
2.279918741035792
2.187630587338889
2.506380920597306
2.14846097485797
2.398226173618996
2.333834336756667
1.947769481835627
2.483799838710465
2.288539960353549
2.218883021388732
2.322460901064347
2.508979628143971
2.075234196605933
2.32107638692383
2.288525241102638
2.264228069661333
2.298327379356473
2.157299358183961
2.697159367945312
2.628185160100689
2.456529867160097
2.440316987530916
2.449802929853571
2.310148062226645
1.465251368387872
2.303781817065601
2.413185907514269
2.218838316745745
1.864059736483275
2.263090204258807
2.271449510618197
2.079336119124674
2.889058404738924
2.473006027315651
2.152669586493447
2.639758245772426
2.442414276086336
2.20839973593693
2.498841991454866
2.139588194126393
2.254368513185547
2.239247916028669
2.323149398751957
2.504347197097982
2.05971337189923
1.680164956023037
2.349502152906325
2.416472238235003
2.06929772293969
2.333689603361854
2.879017245505161
2.23344597175025
2.446498910097989
2.186155327529248
2.449509042351039
2.174365504749463
2.622176991247888
2.32793990779883
2.548283469596482
2.11564671444805
2.523647943102579
2.317404856332661
2.071432786563968
2.229267567703088
2.610432297372593
2.219856292956711
2.320550682685851
1.732789424097073
2.444320695510229
2.007383110583833
2.437142131568141
2.194960688584266
2.706285349259235
2.261767425254794
2.284932743717707
2.398041577884802
2.416119608710538
2.245120829189911
2.180805359910455
2.2453608467755
1.988129636248344
1.736998624202914
2.253004711140305
2.329084412886888
2.40438164650285
2.315189161976476
2.369488935250772
2.27356040168595
2.251894200283019
2.47632073484651
2.559860256568881
2.283753680900108
2.3929119888464
2.504767598988646
2.411663754068241
2.304316806452745
2.256367585200507
2.344094618472798
2.048516473469324
2.592843499923918
2.211857976424224
2.252437661598738
2.546772479822766
1.524802502521247
2.170222853642221
2.256413656103789
2.081550558760424
2.404039013430439
2.492152387620184
2.473078534526381
2.372617197504582
2.341698510563707
2.131446619985779
2.370648053400648
2.241985754879615
2.387972798664981
2.214382181721653
2.183339262265975
2.187200908424612
2.222123075090978
2.187350417259861
2.414295746540807
2.437719355791801
2.451490838308837
2.383336820827572
1.933315481507778
2.154490060780414
2.302753256256242
2.442058033834523
2.256824795880041
2.389049997216539
2.05150752820421
2.250270768619018
2.371746513213298
1.653080243054407
2.083218948403998
2.161679029344672
2.407221459547603
2.199180403743446
2.174775049258768
2.453201737620053
2.338669514706619
2.506995875669369
1.635443825920918
2.298531536603285
2.23827046757208
2.120423938079671
2.046489187964921
2.260825835634214
2.687324945243742
1.988808964705556
2.042190701159737
2.285968779922468
2.31890363376078
2.200357020139349
1.601411534561586
2.358304225190985
2.635056147942529
2.020090938409138
2.195448665491306
2.446549709024094
2.203895488107802
2.47706309870432
2.265727469188585
2.352220777622132
2.614019797493601
2.338360784086416
2.004085877553071
2.216842489894022
2.150740013099693
2.383337281849946
2.304715731180593
2.546118034278982
1.930043130961557
2.313193656159314
2.225217679590733
2.516514783168402
2.482281776655339
2.497768485354937
2.238497521182656
2.10528775736097
1.615378424766756
1.559005840377669
2.40838849677105
2.272740321118861
2.22485002761553
2.542753589646951
2.361673963933683
2.577447376446866
2.249190387288924
2.528320416946935
2.294708443104336
2.348434558567944
2.564355025602074
2.329281997278507
2.531118833341142
2.15615740947946
2.217926173756251
2.43641913926471
2.487688563334389
2.465890561506228
2.219878341677067
2.409252775413536
1.902128143114389
2.276861622220603
2.35757721830059
2.421475486398311
2.261876653011915
2.172672574881244
2.117838409562516
2.422884082876329
2.113394773408271
2.390900181175574
2.499822077630622
2.163325954059656
2.513011452405739
2.542908214715249
2.29078185492979
2.274715861792512
2.031172260553212
1.659888292606937
2.412265675553329
2.249757841859608
2.364648419293196
2.2428408883977
2.295939905840987
2.386626896044269
2.33917704713045
2.06625364480858
2.281285483639944
2.543853274601074
2.061677794397746
2.198145936896768
2.263148286106522
1.921429855922464
2.72688800619027
2.225867631670725
2.398522365762759
2.185123127478713
2.229830291833711
2.244981873125053
2.269645728151664
2.440757487520974
2.716065261196912
2.423357892269243
2.703503016558174
2.876823806928356
2.648404850415413
2.406831262275586
2.666487706149367
2.716716334310779
2.507943708630294
2.402142527036114
2.553503214261305
2.400833982225696
2.611381748882829
1.65019248022398
2.440615307327145
2.698343415770854
2.4465626904933
2.494501784947331
2.241251528596907
2.493238041064413
2.317939400747223
2.756607575646548
2.403942296311433
1.706257687761112
2.450645350293206
2.456589007414526
2.418990161516556
2.585765521005013
2.87295505556815
2.444180583837278
2.762725732799776
2.414221640211442
2.410334340932642
2.426007173675608
2.439452393379414
2.778050545963807
2.608593973502676
2.919846680227804
2.61961291355652
2.417794293484819
2.675138673348946
2.830749961070556
2.418690765375914
2.496125519203272
2.525231787719312
2.540653545502486
2.51123539798492
2.335343045207655
2.429913373051352
2.726728878962408
2.661725530439508
2.397376718111311
2.708885150434866
2.214551211117601
2.696941427450769
2.421921532818506
2.719236820998869
2.486767684179011
2.507192980426676
2.37939076218061
2.353953104800284
2.516260659552119
2.401177905734269
2.119416583582246
2.648410260093117
2.497154685591302
2.817604084945835
2.696184128379143
2.4616112758396
2.715458600362799
1.774907749398521
2.962517308705483
2.499333174364877
2.396328537579342
2.478741822657746
2.641013208748686
2.321614221964991
2.556021042898699
2.419641786470487
2.180926593856346
2.616797813082063
2.525248293396475
2.62204976923206
2.630562750116028
2.274888524087592
2.724403965840215
2.528235051573776
2.541401144954066
2.591405226088716
2.119908927690977
2.882968786610264
2.756093936649834
2.427871279610699
2.363570389851487
2.438804127145715
2.523197768611486
2.566884483060877
2.426415975589537
2.333171390942703
2.804748973585612
2.496702098435736
2.504324038361201
2.656973146845369
2.435674276283059
2.561244178997744
2.406711126860949
2.449964357198398
2.369605961197543
2.594851676933745
2.723586280684318
2.45460682739577
2.137979460004121
2.671216448573472
2.588133426468912
2.459655371147903
2.653213660501831
2.373633916362837
2.457313986779413
2.583251868342201
2.486669032234448
2.811302942334612
2.278456070542913
2.684692987586015
2.613405325079687
2.368426627616784
2.282763133335501
2.401122762775008
2.318193593839498
2.380349821303037
2.706462419336094
2.633236988136171
3.084792029705588
2.283428849668643
2.567947608874064
2.659448989734462
2.525894091541855
2.719156744990411
2.571298410609949
2.402420860686248
2.724331839181625
2.52523210905657
2.628466343157562
2.522323366686336
2.71575956414697
2.377857618373735
2.589717874303346
2.55461106749393
2.243160746284943
2.42544327283307
2.665466631241477
2.55276927541183
2.417602006304041
2.238318718248272
2.22723419548291
2.674170321879936
2.669348828098363
2.340204485117949
2.52036205570877
2.53739089818515
2.787358301309205
2.530732542165574
2.626866932348761
2.288442018346
2.260746415585384
2.493044279398605
2.7222198127463
1.968337004545278
2.323572518928015
2.52380848658618
2.717016767617546
2.623368891490911
2.650074186407229
2.6269247501252
2.549843788234218
2.788873215724676
2.685928160737592
2.342605541856392
2.490937947258333
2.664731281681922
2.701171514763331
2.502385385137751
2.422024313258331
2.491744902220316
2.49770156938853
2.754865965110021
2.742093540624588
2.605060730598225
2.368141165549712
2.322941692191937
2.511689739284283
2.653404818777125
2.526264284238615
2.658861679994683
2.34971797571103
2.200082109614863
2.4868995370237
2.584054818700502
2.843229499123736
2.672327247533914
2.453109977432819
2.708126384052316
2.466994060134879
2.461510127384627
2.821467149674028
3.060644238010358
2.461202634464139
2.579212698354104
2.56323572519059
2.490425997623718
2.806303796032809
2.390258856664104
2.391560642163655
2.828343311128093
2.514034834278769
2.451746623009593
2.629252780953584
2.052397914404349
2.531019365170431
2.439309660130937
2.572186227634001
2.6430381527788
2.675163891550558
2.871662591290553
2.433047198014296
2.025999067650349
1.87969684287383
2.477067187424638
2.709802363736164
2.557089988875035
2.573847398141187
2.579984958905159
2.499810890899474
2.520295545586802
2.583097853922879
2.554767399584376
2.517250194618944
2.329430824216817
1.898615241237399
2.186760794942164
2.919021913401358
2.721715818052836
1.834012163583827
2.715946763946518
2.295946673198875
2.248552248705654
2.533136003872267
2.530980351600026
2.389734874875473
2.567390616715103
2.754611206419766
2.747139973708732
2.362634620811666
2.195257866569201
1.738553279709847
2.49236905213528
2.264255950416941
2.381490077905147
2.495541477924952
2.354591596384482
2.718244503369707
2.308789053621815
2.620191002543375
2.461335052906473
2.048082922767042
2.748199780913231
2.461579314106796
2.45312707128583
2.490681817278729
2.713468813366616
2.256024680556243
2.579189603111759
2.478158640892804
2.406231278823764
2.457038518507307
2.357081867791955
2.931659193603042
2.829556760360418
2.64510091381907
2.708637994567645
2.643708957510222
2.420327328791736
1.607841553007413
2.521099881613358
2.651733458843391
2.393603912254084
2.037425032947354
2.51858498193682
2.474615850364261
2.302523565873348
3.172826713931253
2.690820097329739
2.36899582026264
2.879185447114354
2.711040898651893
2.387072988813884
2.741500334865718
2.331006585731947
2.45365293769291
2.419518697152929
2.503311622419133
2.780056741422806
2.193545193042262
1.806806550707453
2.584988199115251
2.687059047171577
2.277205519378716
2.484347175982695
3.194637522952764
2.398786375418394
2.518348856565406
2.397510648368746
2.664174994340301
2.358142406476126
2.901718566546331
2.540238113692342
2.781051311081571
2.232092124704025
2.803351709301074
2.458058805282242
2.235382110272829
2.437684556477349
2.904682146147859
2.343873906529232
2.548772761596941
2.101145352625152
2.620744639932734
2.169211251493298
2.652051345368227
2.436215690177266
2.882590319303489
2.428125796533589
2.484918690939367
2.592166137512921
2.557999220395256
2.422631836276496
2.357662192987422
2.452928414101188
2.152867620424122
1.909170454401828
2.481366959584266
2.505671957543973
2.546128030933891
2.609228985194158
2.600742441611671
2.424504943333592
2.380282841476767
2.720462904868358
2.809709620458992
2.460515921611345
2.659327040758792
2.740292646503774
2.594073476001203
2.556778771793978
2.503413695324493
2.599665762707205
2.234058741493923
2.870837141761686
2.475004618482362
2.4414741698026
2.72592149867672
1.648233544945506
2.366930357038306
2.400535046452412
2.239749156449415
2.637325880541166
2.718466205366664
2.730527182598999
2.553233064175686
2.534738886398664
2.337821153446435
2.566016588715445
2.454608452717701
2.62864823970679
2.355251290335601
2.383773397250584
2.410210661020429
2.383176709888094
2.388522384152296
2.650863392160141
2.753566303416647
2.655334326952178
2.613101638361788
2.168753608565555
2.399829643837179
2.549450438188019
2.617225397135805
2.480827182616765
2.737424993434721
2.205962393224935
2.424643385528665
2.586976923396448
1.836881827939404
2.2350494018931
2.354986212003739
2.647533636648153
2.395580528279843
2.371423578907252
2.659140226685373
2.530309331226592
2.7771452558142
1.793210838396437
2.525969316328839
2.466535584067676
2.250628376967007
2.182585980281383
2.462265687753637
2.958833510601519
2.160357681614419
2.19322398002384
2.533904898753032
2.574003441318034
2.362324062354977
1.682166164992802
2.606214621234887
2.864442239308641
2.158242022898515
2.34536050106412
2.732203159612672
2.472225093695328
2.721434553848785
2.500271476774531
2.529930569344791
2.860584381729865
2.484184443293976
2.288481585411354
2.433804703698964
2.386744574852755
2.596539465729869
2.57028810662239
2.767210201015611
2.089908593277463
2.555275046623236
2.446751868203672
2.812008844179817
2.638322716302104
2.706897512886805
2.459652861242806
2.28749749020178
1.759904033877576
1.681932446078453
2.591915638439502
2.464792408905635
2.455233746045445
2.731285935131547
2.647408844358271
2.82406199807997
2.477864467256362
2.754706102124269
2.50499622194392
2.605670153806868
2.79018226039102
2.515305893665512
2.777962246526601
2.279979145726896
2.414249096687914
2.670724727602773
2.711078959982855
2.685054298184565
2.389647755729917
2.624297684788236
2.028619305525542
2.531227019907567
2.537759714055519
2.70205046690809
2.492216225982906
2.336766681587768
2.271749698512401
2.661613918098575
2.335587566743703
2.503333806096598
2.733653283182583
2.330504509719159
2.710693276543067
2.76756906962969
2.496705840757989
2.562793956621964
2.150402486586827
1.81021642606652
2.586909263799685
2.424302848784565
2.536359196054105
2.501618502743859
2.496754074105873
2.590369865225984
2.575043706856773
2.249926632391502
2.532100418827042
2.79580084673542
2.186312735370548
2.418483504077638
2.461380668258349
2.032699464709981
2.94037137206168
2.398214108798454
2.640501146440319
2.38135163888173
2.448873188625311
2.494952581804396
2.299192021641437
2.497577135143229
2.797210362834269
2.485792309915223
2.77017117192497
2.90872641737356
2.713336638564891
2.4724438959019
2.718028302220341
2.793670593776667
2.565044791482318
2.451866025865484
2.584855631059176
2.482380779074075
2.689188387849002
1.687195234351773
2.518140945614665
2.767373691074211
2.510854662963613
2.561082193797
2.30481371384549
2.548774596861438
2.381924846843888
2.827635380056217
2.439440441953546
1.775841930324109
2.473910038635588
2.530347625404689
2.460736551768516
2.647648723970731
2.942776932366824
2.50270290058312
2.855395387168252
2.472084153907031
2.472507905104028
2.497200105251349
2.469933550059767
2.84848712900765
2.671777925840883
2.994322563533268
2.659039699803178
2.471769046699906
2.749440398331162
2.90043946810291
2.48800756399875
2.567559299665129
2.599050671540661
2.608204462834677
2.587084130449332
2.412195525202177
2.514045949144839
2.812379024922171
2.734595205689176
2.431927452134479
2.774461096957388
2.244112195417107
2.779637588716209
2.469401381134628
2.771978293184415
2.518406616277713
2.568982141872044
2.414655374551138
2.409872670021365
2.575807594150066
2.43899067278567
2.213165157541877
2.703844974430411
2.581252109571625
2.865280566636991
2.730170797183295
2.527900430725351
2.782629401423173
1.83710281882403
3.045440196445017
2.562070030036444
2.438789339365598
2.536161481120206
2.702903104449288
2.401086136118101
2.643371189376464
2.499162498648219
2.244216254456317
2.677543921268393
2.585681149477958
2.707089893296755
2.67895634409458
2.330001034492748
2.799250548840162
2.582027763281397
2.59400012179048
2.620805276536215
2.160423456705971
2.984293201325628
2.824060561751441
2.481512011764105
2.418465139457344
2.509314616907631
2.563153993494262
2.620906335376794
2.470887115982034
2.392749691844364
2.865883680641315
2.543995887429384
2.565292316292235
2.723317496776924
2.499156857742876
2.622413605230622
2.458121033256548
2.488076972509532
2.406090289860317
2.661475267279856
2.783230524473772
2.542328134754314
2.226455268597834
2.737946970044577
2.660731884481168
2.531400373643071
2.706474035334598
2.399677855592341
2.524503189008129
2.645199991813513
2.539959201543586
2.880047691963926
2.347404287352873
2.763497557821164
2.68161140499515
2.471770142622984
2.331593322464644
2.433346001742876
2.370932222929703
2.392708004712676
2.786531012584548
2.707600841821643
3.157512628257983
2.305860426666697
2.63741890509278
2.732467323407386
2.605144741240291
2.793708997905664
2.624306608836648
2.434756937219417
2.788093673044737
2.587967950948762
2.664811583327619
2.573022959548118
2.769813571147882
2.446641217611567
2.675618491063239
2.590534163996812
2.294213585687482
2.479767935551045
2.727951040585714
2.623867101397297
2.466364847785901
2.276278756633785
2.267040250479051
2.727173498724351
2.713261608670916
2.420347738112447
2.581879619069772
2.591789930078923
2.878300712479575
2.578857593524085
2.692581337780635
2.354868592362072
2.283159928733497
2.565216923795216
2.784959252957403
2.00668533035293
2.416020958261414
2.578498359575545
2.758200007994611
2.684804546196995
2.728770432459643
2.65282490990497
2.605052761571532
2.855078586960505
2.772614886515141
2.365777555486267
2.576696297389197
2.761626667841204
2.773352062398813
2.583711469445005
2.482513816698141
2.578708542345622
2.572355674337884
2.812451982003136
2.803076368557075
2.663468877055314
2.408061636383213
2.370317731825712
2.592436886448875
2.736608051001652
2.563730110037342
2.719799518598416
2.427566649859841
2.241679442752394
2.586860620236698
2.689809032132766
2.897662365328278
2.735529677474356
2.540200083836301
2.7647686189551
2.562838078651648
2.515910078007679
2.848448589461386
3.127597827223365
2.524593634796684
2.616205730715676
2.614377561585453
2.536762043972566
2.875676399075676
2.454358753307145
2.44876439194542
2.893575995606392
2.553343370309874
2.533116143529214
2.683581633336464
2.104984320669276
2.576123944140958
2.504437900880404
2.612160187275901
2.714025457472044
2.720094920008469
2.924598339984985
2.514618617045113
2.067555652256067
1.913405338987071
2.537143073664786
2.790393114752332
2.613647079242854
2.584232529076431
2.669392040587208
2.552995192653043
2.588100815099853
2.657316225812142
2.612536771447579
2.554347121444529
2.371147232689427
1.942825013844866
2.241523240754399
2.974330354863349
2.785727285367108
1.849193591391747
2.761422267656112
2.347623905736722
2.368781643413278
2.58264797464876
2.582641392553438
2.46353328002706
2.643674180672503
2.820115005829996
2.800959646685526
2.403024519255043
2.238131331458865
1.783175380309957
2.555711401561905
2.313232465045533
2.463980006921569
2.558801438781156
2.40043727310207
2.774472461905656
2.351650090472437
2.67039601674105
2.487006131762497
2.06275925744127
2.825368790064824
2.524788831366291
2.525552377147396
2.556458507326975
2.765086052146022
2.307548081102963
2.652338509948615
2.527808443082944
2.442743323406618
2.51603189720179
2.410468339722326
3.014567234450817
2.915269807190712
2.682841185899195
2.786741988269178
2.702312013163979
2.442604261288046
1.651734175824298
2.587898793503215
2.718754247518314
2.445272306666267
2.083375922594523
2.594057623807828
2.538342455728475
2.368839553821521
3.257579722761897
2.755420040860533
2.432090436096798
2.95673365454914
2.781175805315587
2.437298764583222
2.816882291524241
2.389638699808264
2.51129899498879
2.467022909667045
2.55627242549732
2.862431101897303
2.23639403647669
1.850271477129722
2.664733778739885
2.769553152385367
2.336522629633586
2.499405994465837
3.291691943450854
2.439735884958882
2.527468053237629
2.445448911211676
2.728921201011107
2.40581614019333
3.021272514704258
2.605035424422988
2.835676566904842
2.270358605499425
2.888820490126966
2.496744517676123
2.282512806280965
2.494061549322523
2.991010760126278
2.3807851584723
2.614602125530965
2.172844066031734
2.666724313772435
2.224797455950507
2.716360301623065
2.507924358009852
2.940500770081127
2.473544405440758
2.540085847735748
2.645054197442384
2.595014791934493
2.479555174949378
2.397217906919672
2.517210527663377
2.197477899569821
1.950884304371619
2.561328345513668
2.556580863360147
2.593144971997009
2.698903737919308
2.665953412890798
2.45563186945232
2.412749026804539
2.794857686651119
2.879351048748212
2.51018344766013
2.735868326879511
2.814060981163855
2.649545009059699
2.633582941259136
2.578760516484184
2.683980269213395
2.28843422384131
2.954925430969119
2.556660092922093
2.495489936146275
2.773729486436903
1.683754099251365
2.423866864475142
2.436506952503835
2.288799713972543
2.708181823642403
2.779952562417358
2.81071214489414
2.605119214764874
2.58939821659324
2.380738928883589
2.628177777031692
2.517530694183279
2.695648810491732
2.386622499819089
2.447903250931588
2.477529870881157
2.429017827052598
2.446871445296183
2.719496031049601
2.813842076901591
2.719544800421559
2.681080257277823
2.206297640491635
2.472935084450447
2.623918893047989
2.666333483261398
2.541300387981722
2.848163044510482
2.253485084019725
2.470249083084006
2.65450014782082
1.901882471360644
2.277376540701344
2.412387814352105
2.722840381475062
2.452271624680473
2.427857247730213
2.711257884837384
2.581440746602152
2.852334204832003
1.858849658821554
2.599735826886918
2.543808160047757
2.290066860657406
2.223353871280736
2.530886717756306
3.042366788626699
2.206929663855815
2.22928125524862
2.610325875775195
2.648014129304685
2.400423804690441
1.679118509193651
2.683748274780434
2.951859553338581
2.200192090544177
2.383407686040007
2.816009060938395
2.556623107178321
2.793002644479593
2.559895335936523
2.591003398852211
2.926170739400947
2.523753116433843
2.34861931025354
2.494079174953339
2.459838440937466
2.655778542766825
2.630963364759594
2.833275077374067
2.143549505474657
2.632722142557465
2.51503684445284
2.902794515414933
2.66810273787669
2.781481566122082
2.519370408601748
2.3593486712966
1.783466579451409
1.732613239952558
2.63952739599657
2.514410827474605
2.523762842950289
2.778528937185623
2.733785909230655
2.897728185484964
2.544370263892383
2.807808312371912
2.565687827491275
2.659982292781998
2.861849957052381
2.570972211933916
2.852184213342925
2.308548550584171
2.468448801291318
2.733141054277947
2.783150310721314
2.750054133555986
2.429689109266871
2.673939049378469
2.077047713106377
2.607032534803013
2.582930916536274
2.787088756100725
2.602133387515323
2.370346266548496
2.312396445760818
2.718149377199116
2.401666959652603
2.537828636515085
2.809480418052658
2.374364331452507
2.764309864657022
2.840796484766698
2.554786403846779
2.65249296593324
2.185664243782036
1.861437066313151
2.636488440078553
2.48479532303015
2.588400288923486
2.579033533657072
2.543146977122269
2.653069690901648
2.632628296218996
2.300127992922371
2.60768405595784
2.878793687729745
2.213686023780509
2.485164890041611
2.508395323041537
2.08699488571799
2.986030296693924
2.430066357568433
2.711418711343298
2.454967705046281
2.511695411658788
2.565960828708417
2.360862235475091
2.638055571209755
3.026009545708112
2.639352223568341
2.927579748863384
2.948605407832277
2.88932417152098
2.640468812470091
2.829124844021653
2.999256226207027
2.709753687113069
2.568212475384254
2.636237656686244
2.707576324597928
2.887553094474578
1.829639402711803
2.725186116579213
2.933165652292008
2.672980327896096
2.744622358215044
2.498248627286954
2.687675099680098
2.555560005784277
3.011557160294924
2.516640378109916
1.997628537292325
2.504600706567277
2.733448341147563
2.56891045565565
2.801038703933257
3.12163147853333
2.632905254753829
3.096521467982118
2.605936228799005
2.62659148739452
2.679521869966935
2.511122633647206
3.017714700275671
2.835504654192887
3.15840415945115
2.751510332559137
2.613433187731776
2.943856278562035
3.074573747099101
2.668978761104468
2.773582267642324
2.7931899228868
2.821236606613999
2.79643145423581
2.620688384306952
2.730079921261166
3.022432388543888
2.911516630827029
2.505376080575858
2.925232428658581
2.29680246018537
3.006094138823342
2.598426751412443
2.932280397958346
2.585295546627002
2.718099966681863
2.491541575533244
2.560620854726078
2.720224528442261
2.527065875301645
2.465600772870592
2.844578830601729
2.809727809078608
2.973306982438048
2.773617689954326
2.701067174676913
2.954266635790263
2.018824101730219
3.251895341813738
2.723857298417245
2.537229461371372
2.678269573504716
2.851590264475931
2.65854300199964
2.817749929269127
2.707325014818124
2.421495266962544
2.823922992602302
2.736657740363843
2.925375736344809
2.80859528589895
2.475355264761232
2.992474687096494
2.700629785012535
2.714099601399516
2.687833966588766
2.267905489983178
3.257420988443895
2.983503093007001
2.635794029033736
2.56599694669706
2.709723953044799
2.651037543993114
2.761342120162829
2.576773378787025
2.549958691897948
2.990885599424025
2.64650209307199
2.717828406014091
2.882818938455933
2.659463362813649
2.771373631440079
2.584857037207008
2.580987887654816
2.476188533515754
2.824044092996224
2.917146824576691
2.79068236236403
2.516609584903954
2.91485812819414
2.842478630003877
2.721581089562379
2.835747785679756
2.442779266932588
2.696354549254965
2.802060804490337
2.6687991094106
3.041933837859117
2.534187353204888
2.961600867130652
2.851518476690484
2.768272429387704
2.44407470485747
2.501735609995772
2.513582218614578
2.376519518203134
2.998810298206072
2.897124485445424
3.334538872981848
2.360903305600642
2.813801676615761
2.916992303407458
2.846511908006246
2.995494581207863
2.752772277818913
2.490043803331881
2.965436434342388
2.748080553106767
2.73800883987842
2.681839326492095
2.889559631879792
2.615203610678369
2.908995800118358
2.675912454392599
2.42497781461959
2.604626658204981
2.892256263938481
2.808655477030127
2.595900320725436
2.352161100500708
2.346682876664044
2.846083791639485
2.796487648980488
2.655145162176324
2.731177306911647
2.716185316690431
3.129843988311723
2.690944046121428
2.856267374125697
2.529803633082531
2.293773286784181
2.747707060808275
2.946233380888737
2.111265784455172
2.68030949624208
2.715902760028603
2.839139138710437
2.84712354712338
2.92806660439483
2.689458841807356
2.750385536925055
3.00985098470191
3.007036985385859
2.387679030129823
2.817265021587636
3.027972986785283
2.933627050203096
2.832636461174594
2.645128185693769
2.774366990775091
2.758251948220646
2.957012985629823
2.948364725574298
2.811790615815787
2.506365666164641
2.476576433246807
2.8024323525928
2.957739030020645
2.641472813149753
2.879129127462016
2.646354630627197
2.352324837885729
2.883640775869725
3.0075271988063
3.025205094303542
2.89215382480366
2.801737607620258
2.919980743808952
2.777113363750881
2.647148801520076
2.896152662934152
3.273385403639021
2.688088374887276
2.682844730210812
2.723396894501393
2.646054328709563
3.042211552492462
2.617961672481582
2.594348685529397
3.065295193991367
2.63824658827309
2.75415400634293
2.823503174259914
2.217418832424333
2.667742937169953
2.668502661898718
2.69602766923273
2.896021768670745
2.818254549460607
3.044302729084652
2.743077175473014
2.172981509692829
1.968427138801042
2.678849292154107
3.009073463484705
2.751628397927512
2.578493799713353
2.912722077165955
2.657168261133954
2.76196678738871
2.84560698459587
2.745042702202657
2.634389636315815
2.466129218452461
1.928189447385319
2.383057355545955
3.0774643520625
2.941341894246838
1.896052623276695
2.871991400804092
2.468799901375884
2.79281662710242
2.705046258243709
2.700502319895042
2.653032224963786
2.842107932749002
2.989188745839776
2.930016540755276
2.483250451022567
2.33534232716363
2.078982627605094
2.71737169060777
2.436456684714543
2.693084654151775
2.720069050945998
2.506168345560089
2.901645897977216
2.448244353008299
2.76102644210933
2.522530161614823
2.073439290851185
3.015797563400495
2.700018255260208
2.706567506251008
2.769207448138574
2.869028607992143
2.437946035671214
2.834118867292013
2.638029798344495
2.522061452838963
2.677260318279462
2.537042353760978
3.266623513880861
3.202961853584965
2.744055151307221
2.97358299487097
2.860099830454422
2.474982152518197
1.779583274150663
2.764332129388591
2.883981659393508
2.574855011951925
2.172557822069038
2.790144227274685
2.686317156544969
2.544798281245476
3.472260358201154
2.920928260001573
2.581270558423227
3.159782496215409
2.932410409429461
2.554661417770676
3.014690297123281
2.543081290979523
2.652033437940424
2.588723847831525
2.68599658433283
3.079866379930944
2.354233439832231
1.985769529113063
2.885234120787378
2.98677044333516
2.470031318952675
2.490387484214009
3.520470669142298
2.537623507120379
2.529273228916999
2.531535771991028
2.898527158452878
2.510858104406758
3.378009287930534
2.77607528297766
2.944297606317276
2.372429750920999
3.106615194238301
2.583139599166639
2.396888911399421
2.627011367896019
3.204406804229253
2.472410112656998
2.77763076811753
2.134880438056895
2.77434875951491
2.364412070674214
2.87536294258736
2.695186833734641
3.091127696606964
2.579354378039076
2.668969220704277
2.763396515246741
2.676093571193837
2.632565184715373
2.474912379562689
2.689007755699908
2.304384217339582
2.014651626210569
2.78579413565471
2.677267305946262
2.722684572256531
2.92558276777294
2.828839139071634
2.501733646331781
2.482309905815508
2.991341008300919
3.050532755918356
2.636139343099913
2.932444661389709
3.005249239505742
2.781670358722999
2.832337075128347
2.779446260092455
2.920380419533
2.423169375608554
3.173159395653819
2.778041652912426
2.628928522325137
2.88202422758988
1.772466509886838
2.563713975588259
2.513043304906714
2.418726432210021
2.891927402219027
2.914317390747646
3.022193102886657
2.730083541411301
2.717384851482151
2.470105056568691
2.793559563490888
2.679009153950044
2.860465207098959
2.447671627482862
2.622659396387812
2.650983076948831
2.536955075980408
2.589144541236883
2.890737479933883
2.959869795785552
2.89684680478921
2.851149784269769
2.151493374846138
2.665649963242565
2.818619901731049
2.783382232541389
2.679752373290971
3.115997094446334
2.378174675708086
2.576031699793408
2.831193182001805
2.066403743918163
2.376145083571878
2.558640639709444
2.922689730412158
2.593738705428747
2.567769635308788
2.81842998690158
2.703000843582485
3.028381364519648
2.11340047896359
2.797277514884994
2.738186644543084
2.388564930755512
2.312916024478954
2.720319627653188
3.252993675864324
2.318213321030266
2.3020184838089
2.813771883842351
2.835580655370068
2.484565126279829
1.63117151057783
2.874757040943775
3.2049742517975
2.311260858848893
2.471081920254983
3.028386526517312
2.793236159301431
2.975864133464933
2.695902264666298
2.752767122772464
3.077374788492705
2.625879972924534
2.46828203619915
2.644492751529915
2.654982225759059
2.79874354536819
2.751742369195946
2.995502865722161
2.27753996359734
2.841610718274935
2.696197507066043
3.147728146766553
2.7171373046195
2.977110140219874
2.663226724879485
2.594475300012443
1.793116593354628
1.898232691549533
2.744772213564096
2.625835740445087
2.70243026579092
2.87643580238246
2.964885972833567
3.077856819871406
2.710003551217294
2.92005669067972
2.718343393048983
2.731323857829154
3.039635165451976
2.712704645143557
3.03773931233383
2.363879802694717
2.601777171019588
2.880275960503166
2.983726886160949
2.907060326034868
2.511903274711167
2.766882284474744
2.219998090585705
2.801664276426438
2.678557341406374
3.005591941467667
2.951923572770137
2.422689070580729
2.412847680404051
2.835054013297023
2.576008432412353
2.627414106454752
3.012885153992
2.471239134267822
2.871905758178885
3.034755337239812
2.697155826017928
2.885554363169063
2.261538429828277
1.964733045168352
2.749179286932562
2.659077611753946
2.706593803257227
2.783216363569632
2.633552610778636
2.80977131218441
2.751292461064573
2.420372663170452
2.807244932841472
3.109816604777749
2.266104523098281
2.650830751968578
2.601872344433346
2.262079083436204
3.065256046844376
2.473051887355585
2.890439981108016
2.651608701330609
2.668639374870033
2.738556064809945
2.380853935917675
2.712022571675679
3.14680357685881
2.71660196680131
3.003876112218414
2.933663399264611
2.987012044702766
2.736943780850817
2.871750943920074
3.089415791664663
2.780898092882538
2.625454378103254
2.633793449537142
2.837291957825045
2.995682431405794
1.893373604467565
2.846097854522132
3.010019173117616
2.75925811989047
2.8355603089057
2.605531550352878
2.736003034597652
2.646539639264825
3.110694610599548
2.540657105433614
2.123883881650913
2.481999414653251
2.842822749126618
2.608522810046696
2.880462466008829
3.208727784620768
2.680727434109959
3.225666626650937
2.673523310081186
2.709118352210926
2.785565793097881
2.507021599533564
3.104145788109443
2.91206601684327
3.231971367085846
2.785648738379029
2.688238327355137
3.050963972403536
3.158673869085169
2.772147653032445
2.872363723701589
2.905983274716412
2.93856265014516
2.913963786772344
2.739935376542913
2.811152335101322
3.104118826594567
3.002229164299795
2.527328336791622
2.993767398061752
2.307416328352861
3.13352571321946
2.655378107507012
3.005742558522106
2.606694516413259
2.794140562840491
2.521642152602495
2.642638931947244
2.793147132540971
2.559418725956499
2.567720401731863
2.911403718936161
2.953520753923834
3.016446874814635
2.763519523389129
2.796392619970912
3.043801265405851
2.086089515588415
3.357757770037165
2.811038783391247
2.582190974853347
2.750743107770119
2.925115644617847
2.804884936415268
2.85858133747297
2.816817275874003
2.522811067815045
2.897853255115945
2.816304670131063
3.040009341808582
2.868668170809344
2.552236631755935
3.092083044172286
2.751704521041507
2.763777775485918
2.708688610005964
2.317689894137421
3.420606524565358
3.05266373792285
2.716104779764507
2.645045322134257
2.818681175725223
2.685926020662537
2.831938933793735
2.62395515035553
2.62685736283892
3.03173209529224
2.690198748288986
2.800857306571413
2.953397194402572
2.746893856459409
2.841772310530518
2.645782056257075
2.604992776275905
2.497056522327305
2.905448914320075
2.958958514541891
2.940017223881194
2.667487289980031
3.004257515967542
2.936572327349778
2.832457418930376
2.895008561152433
2.441980978285522
2.786863055933332
2.885312112657882
2.734503173331041
3.11481222587666
2.651719824088374
3.05593004633957
2.939922341851087
2.923804777518264
2.488493258588242
2.523109102853164
2.586120518810435
2.330231382811802
3.117369428379064
2.993066982746063
3.41976963564166
2.375786887218826
2.910598293085881
3.016990152551201
2.981825425072314
3.105305408422074
2.817102075486635
2.497728812823937
3.056539373832243
2.836260920318851
2.74546011541044
2.724806481744232
2.943122304658976
2.700582777951516
3.031925933379521
2.709193692604066
2.495670253957949
2.664109729306793
2.975416474080197
2.907979631384197
2.653920590860261
2.370779094525056
2.336007583326738
2.899141853725474
2.818308414116876
2.796627652073874
2.809375010771198
2.771637219233931
3.272938621974682
2.740628328626464
2.925698814726597
2.635406406296365
2.263906375015042
2.851301963638841
3.029204911014954
2.15516631424705
2.84328239856804
2.78478653762678
2.861066517614431
2.932684251757877
3.03615341027542
2.681410902991901
2.826089123721502
3.075730061574929
3.146639305488808
2.370067210275726
2.976279888391499
3.198920915737935
2.998090449905192
2.967167594247191
2.734463998437173
2.84054891244792
2.850949995142456
3.024988390042139
3.013721425428947
2.889442185085508
2.538851241233536
2.51612844177094
2.923926060272684
3.072518777978547
2.668326741586767
2.9594429676507
2.771606979548408
2.40604639588721
3.065570457282983
3.19866678424942
3.075197569999293
2.974508178056418
2.947341497610315
2.996965136771581
2.86344423656098
2.711926102153385
2.900854151552177
3.327505302755319
2.778950828738137
2.694615574533145
2.766246336085957
2.694942812304125
3.125516656404132
2.711803951556046
2.673045080011125
3.146995942877464
2.664547022151871
2.889967771852296
2.890665488022662
2.226797551980312
2.697314669066364
2.757495530650758
2.720616679982406
2.99033928414447
2.856211583293315
3.092319485654022
2.893809580054818
2.198553535506533
1.93173365439155
2.746798504112746
3.129501196324443
2.821141921729479
2.5436017579576
3.054759530443512
2.689384466274283
2.860652725792226
2.950558967907645
2.808211942601026
2.659916225197009
2.503305366187957
1.821631375912826
2.464916519641283
3.103865069502836
3.018034004466369
1.909387784478007
2.909725155438142
2.528167317974588
3.05846857120412
2.764565279763161
2.743924556039723
2.760006324413076
2.953409514938107
3.079948052281282
2.982282774971639
2.501256072333466
2.377337305423695
2.269506426519968
2.800985853503933
2.495956613429803
2.80905584936755
2.808869453254773
2.550391529069966
2.955252698765212
2.488682237270319
2.777441821131837
2.515394464235925
2.054992403748977
3.113650380134343
2.786343550388188
2.799730060413038
2.899159483738767
2.900444669467777
2.509989532772435
2.93305652735941
2.683536152487591
2.548425422365758
2.75678660664104
2.601675419594258
3.414421772154281
3.375852759140169
2.750212123726226
3.063776358963865
2.943944760869965
2.468948319783858
1.797427615361654
2.860317644701879
2.970792088163365
2.641264406974764
2.179041035514478
2.905729100570359
2.735767389781329
2.652402748021893
3.576299102173201
3.005892247985742
2.64518437795694
3.262194503535822
2.991655976498904
2.606383677745875
3.123448793117767
2.627663767499798
2.722835360644115
2.64856595373836
2.74725027247697
3.194605568890836
2.409588906375737
2.057866652997475
3.007452144071173
3.110648394329884
2.520314901872956
2.447019141690288
3.616054038682981
2.584388109238652
2.505769893801682
2.551398735294539
2.989408655427044
2.554129486341357
3.566551416617912
2.869792975479714
2.983416479293044
2.416854631014127
3.222971942397489
2.613271331289983
2.452158886201511
2.692598311671778
3.315024023972641
2.496744520759972
2.862942744032039
1.960408794039132
2.818958387946827
2.427470904198163
2.951758379335092
2.805557571762368
3.137846292388724
2.625659242283017
2.731105113012398
2.806925410336138
2.701839972205204
2.7107463534409
2.498073706273263
2.785562424570626
2.358561876137969
2.006668964882644
2.912682490901909
2.731685089646756
2.779640644051813
3.048244712574507
2.91657916660549
2.499191670190997
2.495495308390144
3.100056656565101
3.138900777523271
2.700485644758234
3.032443524891856
3.102886508050586
2.835481449954526
2.940862063840952
2.898686480348196
3.059902374545206
2.493828326096145
3.290118915052787
2.913128148941435
2.696246814473452
2.923760590433985
1.788695329974095
2.633636941679973
2.53950331591544
2.477305402623861
2.991730712436038
2.960653972758902
3.138670636914623
2.785987718524067
2.774949440668475
2.479669971361215
2.88009765429065
2.76623470175228
2.948381626539029
2.465697853478793
2.721483915194657
2.747204778793619
2.584223049024692
2.655048993558008
2.980218525411677
3.021242239205806
2.997178521190737
2.937492934865983
2.005586160328146
2.782393447750083
2.929342164043054
2.835007516079564
2.747108527694717
3.246386066693003
2.439263189951581
2.624403174942568
2.908758551298263
2.113219420987606
2.418599725414921
2.635233935273686
3.034136192761113
2.668158557441792
2.641030519685927
2.854813278560205
2.758782926488062
3.107398820989336
2.262694027746803
2.907044078622405
2.826558335634814
2.43222349870955
2.340190897078653
2.822995278499521
3.354087034482818
2.373083677516838
2.32613700033184
2.932615847999918
2.941191093732473
2.518679830408803
1.544674081384683
2.967283705546987
3.339528264460006
2.357611122026845
2.507757141022967
3.147828068250983
2.949529351421263
3.074372372342673
2.763435085778815
2.830605878508615
3.147036255281765
2.675734692922488
2.499431206532349
2.727827914415114
2.770506344105172
2.870635239764094
2.798912760887198
3.070710561045974
2.325888211758203
2.960656564339719
2.799125066174005
3.275441726999226
2.72265200648833
3.071985083026918
2.736838098378073
2.725950734483418
1.739281205641989
1.996977147377565
2.78735662278038
2.675834389990204
2.805589422913211
2.905823536194697
3.10573676501118
3.165651302585412
2.799095310283025
2.962493961312594
2.799361539869825
2.706859310800428
3.108841106361094
2.78108971913258
3.120950379235581
2.369947054809505
2.671824765912908
2.953587016963688
3.096041290579159
2.981408779381173
2.540320053893308
2.793676177955576
2.293021544446326
2.911590836467945
2.714996608704009
3.125632559886696
3.163582490486171
2.429338658216526
2.454763300445116
2.877701565782965
2.680418622815089
2.664215729719302
3.120621249938385
2.507929654716928
2.905609779127736
3.129378335119374
2.771272059274579
3.000828051788162
2.275716930833644
1.979161191206312
2.793825634400721
2.75620309337671
2.748463183594072
2.905844893281901
2.660579146352226
2.885612705396954
2.79479488420524
2.481645451331368
2.924962478349963
3.242896988799153
2.279356385157366
2.736830475738322
2.632345888146336
2.341316744940055
3.074444944050664
2.470932671579029
2.986160090896339
2.743475179836522
2.753531517089827
2.831077767101447
1026
1
262153
3
dim
13
2
500
10
254
1026
1
262153
3
hie
526
5000
1.978217914662706
1.959326723429754
2.448878417052488
2.064766326204806
2.198881863425122
2.54745491979376
2.164447951567188
1.804056985495415
2.205112466840536
2.601612949824107
2.117201413826191
1.997814027995688
2.205193311766075
1.999569419571371
2.031717498178172
1.71278420994512
1.929714107336889
2.228406221549894
1.97776562061921
2.496284643958216
2.202285304546563
2.403404630422873
2.150268161542684
2.187354106511499
2.234688835585209
1.688274296753272
2.185938555353228
2.121892011782432
2.29762439317125
2.083059799062476
2.542713602349331
2.062439501808024
2.312671418209466
1.853877488508589
1.874500247272527
1.752544036799603
1.978594158948564
2.079922868958555
2.335345172092969
2.247195788890464
2.303056283047813
2.061850390505158
2.134034864666218
2.452222306796262
1.871556237412087
2.454058046581978
1.90495614658087
2.345142300000986
2.098147500640398
1.888876893766281
2.202533424176795
2.590353610786357
2.034955785564946
2.257485393907763
2.163230580085696
1.895695925900501
2.162535001493849
2.207886568078489
2.69156222381597
2.124571745637823
1.994380875861136
2.029599408739859
1.945713923817207
1.990499148672787
2.098228082784266
2.214713664986943
2.321557416533652
1.676618851468949
2.432450881164204
2.311460949942067
2.021214714821523
2.27667112657904
1.825261042187921
2.411909607107437
2.044974750118095
1.990406250482296
1.94203201694512
2.097026888093596
2.281708147046225
2.429901042682529
1.989342958807895
1.849774294590948
2.027975641978409
2.050317881936595
2.177295091104323
2.351978022499088
1.938137361694085
2.273963359225584
2.050811585878475
2.038157692204599
2.335238847118348
2.046212082426015
2.027211676046486
2.331754995522694
2.199154413341069
2.036627777276446
2.214471139540593
2.123058000406081
2.240414345344594
2.09419241091555
2.078650702622881
2.348778422197667
2.027790268928498
1.920434513894536
2.367188668327979
1.912808715920009
2.11914611092578
2.051259771267429
2.595872940805337
1.964872274462302
2.100253126541095
2.518678246304412
1.973790662657493
2.366882975625705
2.263582745032896
2.053780268453547
1.890019242718513
2.152996594732691
2.189923797469127
2.052291416609316
2.045216320025355
2.073673923789227
2.492274022037509
1.583120439916544
2.419017487369282
1.988622948848549
2.167708802735447
2.006482185723611
2.029388501487762
2.032613686654458
2.083676716957276
2.176170489262149
2.213719979761145
2.363389645942878
2.116494994202516
1.970947387620568
2.008599166352575
2.433840748227265
2.159434876074923
2.018661088038545
2.273021838249119
2.499355657865467
1.89169255141082
2.380733773764813
2.103859850265917
2.114059733899189
1.987738957022598
2.31252431755838
2.258755740716814
1.798948896249063
1.81984048920728
2.351756044523731
2.074968646528071
2.141446019288517
1.973349767539445
2.287943521220621
2.067017354554888
2.311896101220248
2.058881545351885
1.962963621359886
2.04108651392752
2.288665485885585
2.147068337776506
2.239396492009936
1.652651393912217
2.036062138273705
1.84928322619333
2.223880466634297
1.98521430160549
1.867219280151403
2.059069760470066
2.181034952761973
2.182597751258491
2.050342717518776
2.377679605065572
2.137172937256163
2.377084683042961
1.98693888239293
2.101972269744923
1.524613164145297
1.679007744572391
2.357150865732565
2.551292442537056
1.969508778439302
2.288895903282265
2.185322327570974
2.230394220490263
2.270028270220316
2.090841892551019
2.16953597699983
2.115193615098774
1.784422831102582
2.172534390225305
2.02794991270672
2.290894652475573
1.98573055524913
1.912886453065985
2.174800798522122
2.343541661459847
2.634167219141965
2.078645058942516
2.321925044891624
2.280738014152583
2.312134214584925
2.020273334523441
2.508364772390439
2.512292160440294
1.906855467429342
2.130865412156341
2.090933845448911
2.0951510267715
2.187911508572421
1.759474884996961
1.858797932305798
2.520699831669876
2.255065148014554
1.738636104497573
2.210686105024778
2.075223046031747
2.224136361574751
1.919007045919626
2.276729424952897
2.242525604445089
2.215848219490751
2.474060283383693
1.510501352396746
2.054949156330816
1.86744492562948
1.897179386330905
2.291117106412969
2.042293365344841
2.446680337474386
2.126158478641668
2.168957430758294
1.843734183179506
1.869972156974159
2.021180205312836
2.086114575181027
2.042031003298227
1.824554264255003
1.671907559391507
2.413696827200436
2.177354989930966
1.833799556543245
2.419374358285648
1.85250839009249
2.454124176206593
2.12350325455167
2.332473111060004
1.910728725204869
1.963483984646737
2.086482941632799
2.269596739076455
2.082141454807245
1.82769116842643
2.056347930856888
1.983734529796785
1.937713777498583
2.241889461325413
1.919991413305295
2.034183681046197
2.298269112122555
1.930972432005871
2.349363942054024
2.133460367208195
1.905346164049608
2.134353166962481
2.222520283859256
1.984581905236021
2.376291979872791
2.240369101954483
1.791823560459871
1.957254563249819
2.086322382800349
2.025635932961522
2.180812563346777
1.800186343139364
2.552570966596521
2.883723214303174
2.275712413522159
2.206969227966976
2.250044268495343
2.14267862397508
1.62777973429442
1.953157086216757
2.021434555487928
1.944849158450661
1.968944358143696
1.777923131994251
2.167666625984339
1.636048227260535
2.615969610097728
2.194075674816485
2.092603795508128
2.460372405066331
2.387430244945345
2.047469677050946
2.116814977325638
1.913702028418196
2.000241883585892
2.108195422880822
2.119318889845282
2.58894605371756
1.839606143046083
1.828141997105206
2.20512489153086
2.027791216265581
2.175124215761057
2.291091376273617
2.902585681906132
1.923843542263739
2.286862119563883
2.02403669744543
2.061727405602882
1.904810621606528
2.817404199380402
2.016349874198934
2.220012214731861
2.055326475328892
2.226696281860843
2.145436998011568
1.894602131835445
1.983768959557412
2.340966841888899
2.220350704143761
1.941712257817756
2.176050444327986
2.162207378679762
1.907162579675463
2.232730154702629
1.777972295653065
2.787486992122553
2.054233199925348
2.037098765206877
2.197332821552738
2.30332292100553
2.176325389833744
1.935973118781964
1.956630998994321
1.721444826650535
1.92192422685832
2.100217794015828
2.116411350027918
2.17470995114706
2.060007946323794
1.990756787384675
2.040587004972338
2.188037522390039
2.170514214417259
2.188305785398389
2.050854278417318
2.350486158067705
2.352859809077986
2.373334050326709
2.110432028450105
1.840671475364662
2.088905502144835
1.792661654407189
2.255295049023227
1.820139175077758
1.967277034592225
2.31760911016372
1.666793186011662
1.879840810201946
1.997296969457548
2.211675141792655
2.061879146670428
2.420571418472167
2.191166775596357
2.21103144710501
2.037861301893199
2.151124781034314
2.185095860177785
1.912343912896746
1.979637720663462
1.995019232451045
1.977272017578157
1.875986012161927
2.046221641730856
2.206454056894031
2.013631437380596
2.759599290962802
2.197067379955828
2.081025759572899
2.233485613383811
1.696618393783019
1.897410702579537
2.22967816972263
1.898593372032378
2.403320728490441
1.871967324668207
1.991358265627091
2.429586495792993
1.85173685576393
1.880057878703593
1.894444212254163
2.109602892440274
1.905827846773813
1.897737464174954
2.288631984330503
2.042142843982125
2.275052024678272
1.900933664805409
2.143277219912936
2.407123337309219
2.059653206721423
1.981294558049992
2.099961992780526
2.433425225244088
1.760618465414463
1.887938326319464
1.85582142345078
1.861122887634818
1.934905787933501
1.721548406348366
2.219649837185829
2.635224210583485
2.087448467598983
2.005351075591163
1.999154455407047
1.52048032313702
2.122490337117866
1.896144898051069
2.280058462245182
2.194961770078733
2.205607078849042
2.160029151353359
1.813849144286893
1.809404735213691
2.086728598039943
2.232691022141326
2.353845336123402
1.991417605000282
2.087988493761842
1.879993072674217
2.560743644202893
2.19305907911473
2.314612609653865
1.965747630346423
2.38779712067305
1.693517920829181
1.57073278850693
2.047269914410357
2.061036751792908
1.856951715680486
2.565152950414972
1.826022512568361
2.207306607070179
1.858296998206405
2.176895749309525
2.044380965827359
2.51175212110391
2.72422300265894
2.17079069810807
2.621772517731578
2.010555838626517
1.870822238332595
2.075022930253016
2.191620370090794
2.229315210621209
2.077588138159075
2.266061614499609
1.845210444627618
1.93269398715231
2.100473765270077
2.160967997917908
2.330793481662133
1.960903631178484
2.152966062777868
2.300929133811192
1.707571039848855
2.273068440338421
2.314866649467562
2.065558722803929
2.309490985984798
2.430412604014277
1.931038119925306
2.444951021934765
2.014981532369996
1.848234876965999
2.132131198889161
2.199400655195006
2.255333911997281
1.750298339340426
2.123325657747694
2.18390513889198
2.015276247309006
1.819512792710837
1.827313523394629
2.276241184510932
1.895986489244267
1.972720145091762
2.147125271373112
2.097836255690702
2.635114900599215
2.017914081509135
2.044608545303224
2.266180200295182
1.948392071652867
1.943700732452707
2.369724504750127
2.347582425785559
2.981860377539153
2.461694043972206
2.662065905658078
3.10751803557819
2.63397133362547
2.139793779921332
2.716102561109423
3.28489573598729
2.592478907976767
2.387056296870544
2.734685964092801
2.398201054228184
2.47210427302633
2.295483086123976
2.289851916856266
2.785309629676914
2.344786270931106
3.013354950230692
2.777602526498092
3.019984547930336
2.592821294041145
2.681052769237389
2.726749277638011
2.036980107608377
2.766274331139107
2.649780304842113
2.838415616225178
2.522715969880045
3.124165220214813
2.527309948712556
2.841477398913415
2.223607181473167
2.247655104995626
2.086253799735051
2.439315908015138
2.544691119964947
2.84394509303507
2.748214007283673
2.828308677717036
2.506678926268875
2.576131642971467
2.915467403791965
2.230389868129219
3.012790857138972
2.287585572407862
2.881530955765228
2.572915499958104
2.278026773068422
2.801545369580702
3.258784260785274
2.477017653612467
2.712316201424061
2.64738588860126
2.284449492712391
2.656731039278345
2.778802447579983
3.230531770976116
2.592165750731457
2.416229350796096
2.459733621198522
2.380024473248242
2.393955927136176
2.568004448342093
2.765463741058822
2.838896149176201
1.988646264858265
2.985898661774717
2.83821971444451
2.414484678359512
2.807121945226918
2.323838212297141
2.954563217277266
2.490655028538072
2.399746967880994
2.367933650795047
2.539749617952841
2.80457837102282
3.022326219093076
2.419754483234341
2.230550400017751
2.481770810453689
2.478493249052901
2.646837164392703
2.893664722195677
2.366137077445071
2.824626263578191
2.514167304896739
2.517169262079603
2.894163011567032
2.497274588631034
2.480308443118385
2.879656369697281
2.694477193304781
2.477030684501365
2.707006204712542
2.566668869468843
2.780778190849977
2.5709798967728
2.551110261548247
2.888389914244827
2.426763497014214
2.330526134049661
2.911957945891328
2.293621753636941
2.593521056554144
2.468204165717622
3.231061553119832
2.370873023286065
2.542639528358531
3.126308601431854
2.365263584769284
3.032816126008596
2.819736635273363
2.516824097191475
2.255132350198299
2.638650701183742
2.659502453203406
2.467940671623892
2.486813277783241
2.49954652638928
3.017903150017253
1.85072062206585
2.946236798681295
2.440994456660899
2.775354616565
2.476032891823558
2.497848805501194
2.500334452396344
2.509244850380073
2.655251166630689
2.726680405819716
3.000746633316457
2.617137011955823
2.383638844834628
2.447143486371446
2.971426486236842
2.680287902291183
2.446332834868146
2.731826642532575
3.109065950958398
2.299981925866538
3.007500666827127
2.566221977590235
2.595008833382594
2.369662758904774
2.852233444932518
2.744495942377352
2.147824199326008
2.185984212333106
2.892937761000273
2.526358245746761
2.661118625725015
2.413847380850561
2.850451947306936
2.521844255021569
2.825563744591651
2.464470179040787
2.362857612248393
2.489073084384842
2.830312356963191
2.638449323074111
2.777559354900472
1.941447853906025
2.506015959548849
2.195595465227615
2.728752632231564
2.491590072690462
2.217420784626701
2.505577921550228
2.692885829739611
2.692952068103391
2.461787342287127
2.95808617322094
2.65991444548813
2.900277362823593
2.404435695123252
2.561044211755307
1.788910387521049
2.003853721800706
2.893303688117414
3.143999751886384
2.387877235711788
2.853458879760423
2.655695207773814
2.745799524117964
2.778028553070864
2.560032641741065
2.689082244104331
2.595837756893869
2.159533420532246
2.688170515066876
2.472406588454742
2.831784898345585
2.399342052141648
2.30405072344931
2.635569991964025
2.865929814686934
3.198768236024518
2.515309142034495
2.818287032161832
2.844658089644692
2.850974533310592
2.427687012655552
3.09879181404971
3.11697911444334
2.288199740250863
2.654955998659263
2.564143338132145
2.549735016045998
2.692213058241614
2.084893985084757
2.238654526190259
3.074865815803607
2.747558438256543
2.073359417465684
2.731060939656776
2.589029357046977
2.67771887638942
2.289307865635525
2.792681466675098
2.724695434113682
2.703711784455655
3.083814684131512
1.766124030184171
2.522762386427902
2.387109210588399
2.309916230015018
2.814067223262137
2.478266618961546
2.999567714122625
2.560040842916277
2.618027627844185
2.214269515645099
2.271426978331228
2.416190717494984
2.592388142603727
2.486599437911948
2.246021201554982
1.9632231273087
2.95013775853992
2.663591494264451
2.314541413134043
2.99706849328214
2.225109068005672
3.036361381641738
2.569355712004144
2.862423935003895
2.265912038941706
2.389399235942792
2.533643880703275
2.810905619393942
2.573347425371866
2.202349065835981
2.530402717282835
2.447775684679503
2.358619391117402
2.713723457088395
2.311901249533189
2.473812154740043
2.802663241190733
2.335876723971322
2.914257899259658
2.612909841665906
2.315873234953716
2.621542281058556
2.728095240829936
2.409802379979704
3.01663616107723
2.782550728631491
2.110877008097431
2.351827610142035
2.483026470163348
2.470132388141838
2.698870911852388
2.150040332497242
3.145700202948683
3.480830457966469
2.698442244261297
2.697126535799832
2.734020079748713
2.61502794204217
2.071499282009071
2.404664765077117
2.441446884495928
2.327654324397367
2.476876186028956
2.130640706596511
2.740417344251253
1.916242758010156
3.280066074239474
2.713634281976971
2.52810087587671
3.066781561586142
2.877973558949189
2.497831835906653
2.590289345474373
2.301746425003792
2.405248816167683
2.619916120919303
2.585026244101489
3.0327425471755
2.278209643617363
2.297589633507013
2.715500664124245
2.464835903713047
2.66360233195847
2.806560647673679
3.530052952077056
2.307813440859821
2.823029883283267
2.471268822958062
2.535253277914278
2.32017589123763
3.474931535676721
2.443734281561357
2.730072743833652
2.580868911658643
2.71052811407647
2.662029768960757
2.270905290191124
2.385750634721734
2.857506502650185
2.797087165157522
2.356011554947194
2.677996563374203
2.664562835294588
2.316419883093646
2.691553966813909
2.116466000931402
3.340213925727958
2.502074379751291
2.451735231075316
2.716341511208691
2.786130350086516
2.682780173719594
2.357921175003727
2.386629533619278
2.042345789919269
2.415830443741745
2.582234083439307
2.568109869251897
2.707041728004977
2.473929392658828
2.405991126233793
2.518599063085469
2.744483668214676
2.649537232344683
2.674561873829797
2.487288370701706
2.915408485439036
2.871508493159538
2.879572782351958
2.510190630989646
2.208379352365686
2.533767535055505
2.149005691167706
2.797859212284615
2.16930883892438
2.394028465895369
2.85800616860086
2.127595676096682
2.274957378418591
2.437362665766347
2.801899972065321
2.506972962969081
2.975865305082688
2.689808789590185
2.673174452981437
2.484472655576257
2.744295168977992
2.678929511039917
2.311276504763017
2.394131708031053
2.386087739697487
2.413932880462847
2.267943537443002
2.464630163163254
2.699989220018798
2.464118268814058
3.518192069865251
2.68121385562735
2.542336396089325
2.831215393532247
2.008611649209187
2.297938702096814
2.718009471751388
2.292807820463422
2.933637592608328
2.273163257157537
2.416984503797262
2.965323741430322
2.391315231163726
2.282950879435999
2.289953780874124
2.563364391647675
2.298978350507151
2.26363952655266
2.819624660398579
2.48917290389557
2.83016047615337
2.425099973786783
2.597815584623755
2.923212075575686
2.511851973381602
2.443572034876017
2.5769316434647
3.013497662614714
2.109775432994931
2.253232472949971
2.244085012451554
2.253069949873781
2.349663715182399
2.160536935382062
2.673908303451931
3.289567757645451
2.616679679468621
2.453689987260599
2.43272227440726
1.782092449266237
2.586361590933693
2.287176491191139
2.860986888063895
2.69355499081879
2.666047779893388
2.735104165945394
2.172868239205798
2.156529105023281
2.530865507312585
2.697856812409224
2.903496952175808
2.481724012435949
2.543264858749511
2.275346671022173
3.107284012540499
2.679114949794569
2.918112490711991
2.357805729481993
3.013883538154702
2.062342358497932
1.912310129958371
2.502393291535855
2.499124296211352
2.221027439566007
3.095935728930876
2.192131618076355
2.747282281593793
2.243489646748181
2.698165927314828
2.457784695294231
3.1862338519675
3.376867223825164
2.642050955030647
3.091588891466841
2.502526595186209
2.260406473061925
2.517039615706438
2.699512714096213
2.714217331283155
2.524656971999447
2.733969067049808
2.297108173294297
2.311544819962431
2.53263432439655
2.643338799742729
2.913388081277899
2.357338568642496
2.62247277850348
2.740347055568168
2.018954704261298
2.79502190773689
2.824159023959234
2.527594147988529
2.830691586519641
2.962338181884611
2.328220799166116
3.017894898880106
2.553018431200963
2.368922002110847
2.632996119505256
2.693317532667902
2.814808975521643
2.094521047829222
2.564368235703241
2.676023762310455
2.456273499953733
2.155944327932493
2.19666179815557
2.797453493512572
2.328578675801279
2.355646527017454
2.606064025446391
2.666091099127661
3.219348708494701
2.471422656455136
2.485905147095796
2.797159014986834
2.340437143592165
2.339974312264902
2.724944976136165
2.704423128460075
3.399290101861189
2.781902157121787
3.072943696510992
3.576639255859769
3.063559479359838
2.471001473364784
3.156161943632609
3.807053287447501
3.004947411396864
2.721155594449696
3.215969703077687
2.723300639958593
2.865447030214846
2.608667635446086
2.612180101613348
3.253860182369772
2.671147490008176
3.328937556287672
3.186967726066954
3.406287447037639
2.925881225100097
3.115878698620155
3.100364152738762
2.30096093915486
3.309585222760303
3.092056660719978
3.25168082541493
2.910075859872545
3.606473100409697
2.899725613182237
3.255991503819647
2.578907958830589
2.589072589250798
2.420956674870178
2.92721603351891
3.0066958317037
3.244248493673173
3.210113291068731
3.270963687919604
2.874966733907629
2.975361327181552
3.335311329879126
2.562583401221264
3.315434375732059
2.651904248227866
3.441711099296692
2.95998286209154
2.619444886885709
3.204885176146332
3.680647877961797
2.877307068833898
3.059918327150838
3.072364851598842
2.671535963704458
3.118691425314057
3.251051213981614
3.660385537217242
3.022809414039471
2.795934909416744
2.840993634562163
2.775815776870887
2.768425206505895
2.98214522983548
3.069484425533503
3.255086080786251
2.32122626678687
3.452805708563369
3.287373171226043
2.758930302604164
3.251528894668264
2.491853348938058
3.40084397143731
2.897726468128534
2.779645918736095
2.782203524210862
2.965642917050396
3.174569229123059
3.368587191464594
2.773608160687958
2.566371453682607
2.903838832333782
2.850029486249805
3.037288351814048
3.382766114419427
2.749039203668015
3.275289831699433
2.919499506166594
2.957743491851654
3.355249573557675
2.820270071636613
2.922584930817875
3.319411164928102
3.097262918517274
2.86470838666663
3.070495715160875
2.972225681306824
3.224604107479692
2.971182815904294
2.927428804355318
3.327806593619248
2.795068300904096
2.724507560725272
3.287685342345098
2.636965379487244
2.991800387484402
2.823038648378557
3.470450849545135
2.759239547755449
2.933631739059602
3.551504540330402
2.697029632538151
3.257460356307139
3.262406589479693
2.922229531019751
2.595441708863549
3.08612658124895
3.057776905148647
2.805066212640337
2.896647158057948
2.86158779338799
3.401071080486065
2.139145911796027
3.310338899521251
2.87332969462771
3.203047267200328
2.849882890976206
2.922637009227527
2.86094022545955
2.928180574385411
3.064946803241161
3.125693159795377
3.580076541243925
3.035747177944446
2.77286303599105
2.866390226110332
3.330759622938068
3.137003093269284
2.874946609055203
3.063548531807906
3.580554466706638
2.71699812260312
3.477929398404426
2.970807977807341
3.05655278474534
2.686014891569628
3.26904300875615
3.157999058595063
2.480969667013286
2.582192447476852
3.298081267327335
2.916906040900773
3.097586039006644
2.772559418418117
3.089031395131079
2.985729015992783
3.247860665114381
2.792280021894988
2.741677326593837
2.891495072518546
3.290128781171766
3.041558913313859
3.215829541014406
2.237089151877403
2.89574824046188
2.533281980427974
3.184845829800228
2.822411248975401
2.52801248961323
2.902391359214028
3.185644368550276
3.123327108102059
2.834997012890845
3.450835458997526
3.103976289393902
3.313167158094136
2.794808089536025
2.932280397708862
2.101535043679768
2.365292776168189
3.30481534057979
3.479714271449414
2.77511291188408
3.274133336732154
2.981165790131914
3.21614054057045
3.201828050982006
2.985211434781237
3.063330364975384
2.948859822901637
2.552320443723092
3.14017390001911
2.940322866902915
3.28387511881955
2.732929080681771
2.643129918446899
3.04148162097367
3.236530755031302
3.59997000016819
2.928719229722828
3.199811298993012
3.331486324273274
3.170750722246121
2.791022064905016
3.583302648349445
3.631790410182773
2.645622991158369
3.135639455697872
2.978424794735154
2.983116647574771
3.158515896858069
2.419963524513005
2.615523289885099
3.526799129281921
3.133387429473305
2.41298523865425
3.213944183829645
2.818665490864872
3.028618876524275
2.624860695251286
3.197490340766074
3.11462959165126
3.151090232904173
3.60639621378487
2.067428163626418
2.701757496369087
2.691371232075599
2.71662646534813
3.233805307477986
2.874934519222869
3.428614196520837
2.918912455154088
2.961045088434762
2.594786172300815
2.677415078382372
2.784841539465253
3.068751111565638
2.848896208763136
2.517439747188587
2.254109348444069
3.426679608017726
3.101380690337476
2.739492695464613
3.477147273829915
2.562475333396829
3.374122612332809
2.983767822228694
3.214204968380908
2.573597773749592
2.784057992824327
3.008687568269085
3.293517905474834
3.001409306089597
2.566149663885286
2.809311506398676
2.880461383323867
2.731098828727621
3.096063526057389
2.696967323863849
2.83558213972415
3.223684954865396
2.699328952582646
3.312656076107596
3.056213264818391
2.658003304776606
3.048385003840006
3.12654735722954
2.782156054896534
3.554096578506294
3.257029650906132
2.416299217352121
2.717007256059619
2.834500992152999
2.894670605584948
3.188584692241403
2.51399315626794
3.615025153633487
3.876666824501836
3.117815041084073
3.101309965082608
3.144628336519012
3.05866972132952
2.20065109538386
2.841276266143182
2.845771754397903
2.707920220804296
2.805530094821183
2.496984896491131
3.190612691986567
2.217323604398585
3.802457231758127
3.171631015699408
2.839905940350635
3.536675246454144
3.233546512372865
2.870518144743134
3.04498568331048
2.651944170852047
2.764670269404784
3.016983997404463
3.015264804087345
3.35959661761964
2.766261801719745
2.563616701281392
3.125846958027252
2.86410949579721
2.973770658587793
3.198631668114796
3.989184078488335
2.698135321946789
3.350669919817125
2.851112792808262
2.997299754086409
2.705107747092502
3.864603176055938
2.833731048632204
3.188558552947371
3.108459476962539
3.134802756950613
3.120267206550803
2.597181992959637
2.736937865884361
3.297366203642481
3.221261035923975
2.748712469381252
2.796351403557011
3.106235664630209
2.710740702954626
3.088986222563214
2.454071776409134
3.778163050397246
2.893747845354623
2.823001750703943
3.133126438248228
3.186977268380691
3.074400302790485
2.746272415038367
2.785610497116584
2.377041237044141
2.664725785146144
2.980302747473067
2.973332899051881
3.195368338445916
2.822959591836893
2.797994309185247
2.964472061824294
3.169636275658216
3.074325264499322
3.123597849768653
2.866790326697412
3.300497957276195
3.282679735961366
3.255118892149408
2.847799351160372
2.570604826118691
2.910842552735646
2.490720539446457
3.25626747737695
2.502700363604592
2.787221967651101
3.322842765223594
2.517923727623611
2.673057029679677
2.873994959005493
3.188476199660434
2.916446153453712
3.375176971415784
3.108452187494257
3.055271707741589
2.898037849050796
3.101800587229096
3.088613898553761
2.682118660963614
2.794797669647021
2.764388697264607
2.79278740557916
2.628194180831602
2.821330552407747
3.054512051040538
2.893961114050573
3.777161798748772
3.114978900269524
2.945935150858262
3.100088062764026
2.330089953490817
2.678869476577353
3.139635122041621
2.67894943979427
3.30763603121282
2.632402894600269
2.802708107591011
3.295908815132038
2.656653872578521
2.657918866026453
2.650895412591744
2.95860632952889
2.660731325000623
2.597519778282815
3.25645279265551
2.894021437894306
3.274804098909073
2.588002846091607
2.957906903023853
3.229982867405344
2.875324522902677
2.823444895748072
2.981437919544775
3.487199660138176
2.462097300678475
2.567714332024935
2.632288985241271
2.645859444734919
2.748978950190882
2.423484062237785
3.034574383406105
3.754037669283883
2.977368524559382
2.842130144636494
2.841209564284273
2.091130572743851
3.005131582670807
2.662543493543828
3.318611341789315
3.170534146264893
3.049042066608247
2.987677047580447
2.540398045170485
2.483757383908906
2.934239327979224
3.040914361934731
3.358753351038235
2.836777629969483
2.928241251594367
2.665067891655035
3.451106812185228
3.156989514713156
3.450760243952924
2.701134568863694
3.314219822993755
2.3419382187457
2.249215925050922
2.957723362605589
2.869989750082901
2.569644424509206
3.492478596885552
2.571010591620976
3.243090831377245
2.625016466489675
3.167099981379264
2.815322283542601
3.552524579158826
3.775822828521778
3.022770019978977
3.433909603342231
2.955164548067494
2.647365938646858
2.926237240021409
3.147446705306285
3.124648386325849
2.893819032188421
3.119619832689284
2.716195299225223
2.662223968425914
2.934524868575325
3.051816056274428
3.411197066377798
2.730447636176542
2.934965496954461
3.110712388685766
2.337760209565444
3.239992874012493
3.239410215337736
2.88980508492795
3.294873451024202
3.377089827567802
2.718480480961727
3.377351257778448
2.976353265298024
2.774649399851028
3.104854323560211
3.063698999907218
3.280283566226762
2.454642177204273
2.923556145924335
3.096594088496247
2.859806978348307
2.461341624445467
2.571550695439773
3.240266060395101
2.744569378223432
2.68547330735871
2.9659058420795
3.02045350661994
3.672471400637249
2.887450636980866
2.88589944735861
3.149279020218421
2.688289239356719
2.697332981006493
2.790985736526356
2.76657649120498
3.467721809429852
2.837613623180931
3.146709921695311
3.676619192019077
3.13652932147662
2.532756428061199
3.231862041654636
3.862627371043798
3.070742306735469
2.783310380027789
3.3003646877668
2.77797547623465
2.934565211295692
2.650769051666477
2.671268531386053
3.328576451351965
2.737126957349388
3.373738738512202
3.238470757261493
3.465203578497405
2.973687583359783
3.191594889287596
3.158937890276175
2.337555164715746
3.396470808423254
3.157740036369297
3.313691587637697
2.978168101191017
3.681354132718547
2.966976295544781
3.323636913551109
2.645252391790155
2.651309928650782
2.483896708148774
3.011565448524818
3.091293808546004
3.313255018284458
3.295605855757808
3.345514159398276
2.936691656577954
3.047297343151443
3.423384119983066
2.623630850089667
3.373632356804384
2.718754697861061
3.522034214475419
3.021563265683628
2.676761156458952
3.268945830068552
3.737069596270551
2.950715648559235
3.117339428380418
3.145789804210356
2.735200950135352
3.196770440954858
3.315823097084317
3.750269811343786
3.098857367512025
2.861195115667809
2.906861269957453
2.841281753575484
2.835626192552127
3.048898157865349
3.092023273776422
3.324717231961778
2.38605093092611
3.531549357909321
3.376424936052467
2.820988823377439
3.324626163768234
2.531600302525351
3.483665435362844
2.96222831354102
2.844145233822245
2.854418536412126
3.041108213805665
3.233942451759771
3.409466186852081
2.837759016370123
2.62388280612607
2.980391710984376
2.917083333557026
3.101457876278997
3.460410135950025
2.80883984528183
3.347899773849673
2.98928105250179
3.034433149356816
3.429762379878779
2.861955662656499
3.004602070758004
3.394066430874393
3.159553387459375
2.926682840457007
3.125535149203293
3.048079444816205
3.293894227813535
3.034844374540203
2.984427129488814
3.408523708903098
2.868047137092739
2.794514713370221
3.348933678427388
2.70090310281194
3.059777374443631
2.883794189080502
3.516549755426758
2.827237989418516
3.000302318632048
3.610954110891416
2.758051889221071
3.326422485943429
3.340338318658756
2.991771724242501
2.657389057710101
3.165764756597608
3.115932703438709
2.864861244784036
2.969110202586917
2.92561010055463
3.474965656303756
2.194986517054508
3.373163764778229
2.94839581378628
3.255807610406249
2.911763284130095
2.999495963994278
2.926186532103984
3.00756509790238
3.133857829502878
3.193496903486879
3.684920841749838
3.104393186796562
2.841182157277065
2.940780045456022
3.385785646592328
3.218250616861984
2.954167667857639
3.120189500332024
3.648279771481766
2.793163123010665
3.557325079348278
3.037875714483046
3.141361870166023
2.739441971154534
3.324862652593847
3.231538275948595
2.541041559032015
2.657521166262145
3.369006282263066
2.983070922481908
3.170139533453831
2.834092294998007
3.121858129975084
3.070537284196833
3.321157777550817
2.843032516983138
2.811091189536946
2.963080121452923
3.365279715642099
3.1107737118307
3.290606345191863
2.293500732388642
2.964357480474717
2.598268713519089
3.260515723644163
2.858869005460216
2.583664906151828
2.970538299771747
3.278209470099399
3.194536314014929
2.903967922996079
3.525518783034226
3.180665593743851
3.389579979458285
2.866843213679322
3.005779259202462
2.16588371408768
2.437326033147953
3.369627665382665
3.539472176704204
2.8430470538135
3.335906310120968
3.042393592566685
3.302583087574295
3.281548068205678
3.058487621588609
3.127949018542583
3.01032741273286
2.624044022833111
3.214163113722496
3.026674940403927
3.358317117873304
2.79026367572382
2.704539953677345
3.101620973141395
3.294971239254278
3.677116012955044
3.004388586296618
3.254185446694472
3.410577668352297
3.216845762326679
2.855264204355501
3.68522382228252
3.721531006305144
2.710583200020868
3.218631936716672
3.051877872532617
3.056330186486247
3.238573151409973
2.483804253995684
2.683365721970209
3.600781293865716
3.201533045168747
2.476777605658873
3.291468606107282
2.865532695263305
3.09813904486062
2.685165503222108
3.267317784708776
3.180971123187341
3.231131399633362
3.687977212205993
2.129319906915824
2.75241642721504
2.762265394254016
2.790114703161193
3.306533163055659
2.94661208014577
3.506143313206286
2.980248041412361
3.022117241352619
2.666315264947855
2.752312260521864
2.857415410793802
3.147676404609395
2.909695837757164
2.563233036429892
2.3080926325894
3.522319187518108
3.178023360622326
2.788109652999781
3.556729335526923
2.620676515880032
3.427065173432929
3.052435894617809
3.287189773693453
2.629957213645929
2.85236309550826
3.099660072232504
3.375140648150637
3.065173457813515
2.626140146351585
2.902203470958043
2.953235177087864
2.791776183160235
3.142039666589212
2.765629037930136
2.894037393827408
3.296479413151656
2.76436790124488
3.381340354576211
3.131158481473647
2.723274233623668
3.124244434176387
3.186726343734297
2.844175239171376
3.613589728253519
3.334210780592771
2.4730287762804
2.784940012265948
2.902761848351849
2.967861639873381
3.259925219580185
2.581254009938119
3.70204499281302
3.93988104160059
3.205961349626815
3.172401274664787
3.218372466410911
3.130132934250002
2.270831585920801
2.918168225234632
2.921369692847985
2.774914344238467
2.84770518216081
2.566296490651874
3.25806948288582
2.275731213330747
3.89758336159357
3.246661653127738
2.899477024813748
3.616339599565848
3.303592599796084
2.931324749924488
3.124953179505533
2.710448055358457
2.8285522725489
3.086340401892691
3.082885976536879
3.433040364870925
2.848236246771764
2.614420699267754
3.191135850328549
2.936707081690934
3.019870667196692
3.273469743322198
4.077263492833948
2.771298832975918
3.43943493789952
2.914271966219017
3.078586758238343
2.772896330921264
3.933069522099349
2.904159447054862
3.271413144679812
3.179651382053761
3.20890446425407
3.194249978308388
2.65282492151987
2.797937217923366
3.37553228391796
3.275816887770171
2.820240001902441
2.791474176522227
3.185991020867362
2.770455228098688
3.157421414297543
2.516333440420556
3.895526449869652
2.958518182946031
2.887306689700879
3.207008572397412
3.257044098791569
3.131939121298713
2.820823841913797
2.855040551698705
2.436798568175766
2.710357415228555
3.043027692705425
3.04048604730936
3.285708329405542
2.887643477917894
2.870473982621325
3.041177977655553
3.239019510280131
3.147717698922143
3.203629371764733
2.93423258264689
3.362570069033233
3.350848004367328
3.31920831121915
2.910029056759876
2.636971177291191
2.980917677054705
2.54958949060721
3.338698007622842
2.565075832054005
2.859076558597775
3.403865360205223
2.546894323455318
2.739525694763605
2.948217050175868
3.233287006262285
2.988187336706386
3.444701023752007
3.181028576401268
3.121929639668045
2.971576186732884
3.166337381516272
3.157238585455691
2.748827291630356
2.870591961388826
2.831834946850763
2.856770457913912
2.692521063659376
2.881752276528609
3.101975567791295
2.97111362275316
3.869880495039374
3.190111613312592
3.016903649839795
3.143713686703435
2.391532555023395
2.74918025412775
3.214652941581547
2.747315950417719
3.368175987285202
2.697519019334776
2.873664225984748
3.364352523837363
2.680416092175402
2.721118018434363
2.714278249852624
3.02847785143297
2.724857936947059
2.657897931673143
3.325719618363423
2.969248807759083
3.347095548177456
2.618373513850093
3.019286965253432
3.278906437784401
2.92962017951331
2.883830261297654
3.042337427304939
3.570537739771038
2.521447379432968
2.623779957999821
2.703560010927623
2.718830547132262
2.819796098619834
2.463310507983787
3.098493838301967
3.822200030708502
3.02999300092148
2.911114869986408
2.917314045167957
2.154693280396381
3.079659504109687
2.73327583622756
3.384735339611137
3.258633062713637
3.118469396062161
3.042571412758104
2.608289104665507
2.543539096202294
3.00544095471881
3.108115319323265
3.431706334589946
2.885555995034072
2.993108647533752
2.732180542416517
3.518814402317628
3.246124889180425
3.532574250694787
2.767788780754682
3.343845065346903
2.418895092590407
2.31198011602139
3.041792361009749
2.933620194625874
2.633800815323508
3.55920574121081
2.643764615587057
3.329312763469038
2.694016497414366
3.252732440964392
2.881231564993229
3.612962022901477
3.830812516504263
3.091329592518997
3.50965502618782
3.026408664429408
2.716534321123571
3.002137171741494
3.224805588945095
3.196204774609532
2.953720451804248
3.190979483426069
2.782085829579383
2.727257080479936
3.005951990186794
3.120173448973917
3.484685372001751
2.796300633858163
2.986059152365412
3.178363131805061
2.397383405828464
3.311538834028475
3.316514235194625
2.948186406123595
3.371250398695163
3.454496269832334
2.790462898286455
3.416280402885211
3.043085421748856
2.807360511750616
3.182157126279465
3.124047554204826
3.346608229503403
2.522543346124673
2.992636348312669
3.164547677236262
2.936117322523562
2.516606042185513
2.641021344850002
3.31786235599589
2.812106470851322
2.744619511912416
3.029599015027758
3.082578252688396
3.754654968357168
2.960769530974967
2.959010544204909
3.203623000202249
2.749717273550738
2.760230763603515
3.084304266945258
3.063346699589904
3.780661577752777
3.1237367761202
3.495880211988598
4.180087985637177
3.469970405434908
2.837236055127283
3.590220662164151
4.082817533844588
3.361779313147029
3.097935069613696
3.643505760714666
3.066284823377988
3.270998738828144
2.888461264359478
2.970824962104654
3.672225788983265
3.072014640417326
3.622829927776167
3.421953531600817
3.747020882292184
3.198899947968922
3.562674667809665
3.411144513663217
2.521662733903655
3.722118668078501
3.443876161970989
3.545940062569831
3.31031282677998
4.009268523675494
3.304565173504476
3.666812426964351
2.970230007582504
2.95931070344527
2.798380315459922
3.382944978900039
3.483947221235777
3.618029746636613
3.733340557687955
3.66882356285546
3.225982822453499
3.392381167131267
3.850473489036977
2.9224549935696
3.715952430470583
3.042039509483748
3.783431456585667
3.324927883267116
2.961228748095735
3.59382093178833
4.012868127606894
3.321069060256217
3.367127027065946
3.508107787080169
3.006808063907109
3.534951358820582
3.573436873546717
4.121805016335959
3.424573909626093
3.174351011269716
3.203307245154362
3.139942068654727
3.153843364519997
3.324263112064803
3.221760580809679
3.639785994028466
2.717592552143159
3.901236565701867
3.809702171983658
3.119467449727856
3.655468954172246
2.842461089488024
3.917917466121471
3.26135007635223
3.138446403745396
3.178831979742178
3.385804898480976
3.473641996903357
3.706011234547669
3.14934233801487
2.883975249923482
3.343456111446137
3.240076494111916
3.415347652287644
3.752560052502274
3.076019093525868
3.686475461632793
3.328443695005582
3.38528332036398
3.748704524590432
3.068130218845101
3.413903171257501
3.742180502161532
3.428425591464346
3.191670461704934
3.401891614751364
3.387095794364193
3.58611605300569
3.322906009904663
3.243126133372346
3.806667551536235
3.236702876909769
3.128772338521649
3.706667443905171
3.013642946346444
3.379832846771248
3.165060047961396
3.907618051900887
3.136699681310839
3.321460050758131
3.911743228781314
3.072788836363168
3.624766974398026
3.706184940209175
3.32460118695607
2.965530910475413
3.525263013182139
3.359871125556833
3.166471567037203
3.302863071869206
3.234541292104821
3.87468807377198
2.478039394864469
3.707155725688223
3.304642537785062
3.497531167356533
3.198051776364639
3.352684507874379
3.262209966292614
3.409423899939677
3.477663191504709
3.53094193787156
4.169916825638406
3.380013407143454
3.170213259320649
3.294183349459339
3.646040693883781
3.601925501941256
3.307352916809324
3.38990833199869
3.92835009262039
3.14864648623943
3.910600210443649
3.347612171530055
3.535509467344369
3.01364307092049
3.593450352032072
3.554432371136877
2.816200309146486
3.014983889370465
3.709570383569599
3.296657462700262
3.464589856547827
3.126328761961311
3.439023454939275
3.459069806353195
3.665035224143908
3.096313321158068
3.136374967482032
3.300395559169391
3.711874255049481
3.442115271700647
3.61646709238769
2.577146183228165
3.305942764350278
2.931234281717149
3.607077195804828
3.055918365615338
2.869917896778347
3.294343807226738
3.701247679949203
3.527368661675246
3.254478456780064
3.824082902706476
3.52325692893103
3.770942470145273
3.23372947326072
3.396062489420209
2.508556580507792
2.811340458165149
3.687214562214795
3.792586419676523
3.145430642393904
3.582575145241215
3.395200985161301
3.691707278102629
3.673804384269045
3.396327546420191
3.461567597015608
3.293487505239488
2.972004740436123
3.545547874648066
3.403952230573048
3.671377440764353
3.078102913453765
2.983709474696407
3.369421056060963
3.586612063745059
4.071025046089699
3.366465766046082
3.491371171763258
3.763678709753193
3.497870386713544
3.160123695904156
4.169674066668752
4.160969829145598
3.02409873103793
3.591825634577226
3.402868610839642
3.358346590230781
3.618525341609097
2.795651808646015
2.992918348395204
3.938723557346703
3.518068404677965
2.794261605504399
3.610140719163288
3.198192447059009
3.465364755590217
2.989085669257819
3.59014581032522
3.499975518444126
3.589929087727663
4.030044822597964
2.458257846418612
3.197632003608414
3.116018800732758
3.133436768291797
3.646099699729461
3.282674525782751
3.842563422218391
3.295256874612726
3.364388383907874
3.008708032739683
3.110398414376743
3.224188771658047
3.501764339502988
3.191348837553981
2.866430441698356
2.567801124027691
3.989830068078633
3.539308025122994
2.958180510103189
3.885639640100642
2.906215302087728
3.558075934304305
3.360309863093943
3.672355670236089
2.922442894862369
3.183459612993284
3.512387414593741
3.74010544003001
3.334904483608707
2.895720667456009
3.441422683552116
3.286154650780707
3.055362684981747
3.35767136296851
3.08219442529637
3.166870482915698
3.654422933748776
3.062248197417277
3.740503714914615
3.452273636985024
3.024204824874541
3.501114940774281
3.458988495292449
3.139324704687375
3.811460504494739
3.692715866843632
2.744746631621341
3.129791232960405
3.232685710853951
3.277334959568067
3.521962872101605
2.895621306585574
4.112144991213133
4.252447735902202
3.642235018144724
3.525857931881012
3.555884332882227
3.415448468444675
2.71802588748023
3.267551579241628
3.28725456284881
3.069698374090767
3.095850793655568
2.905402211784169
3.565009027075915
2.567896044516931
4.37191627060002
3.586144153175129
3.216136981148821
3.99764257763653
3.693146132187074
3.212283134308687
3.490234135809521
2.977307384451588
3.130375627101202
3.446565528774475
3.368474629000765
3.852953831396073
3.181835155882204
2.917344663346501
3.494277220072974
3.297560157443121
3.264865945163498
3.677619866261423
4.51376904845146
3.112205549688719
3.753349688168532
3.258456782126051
3.447183131917094
3.094222669540022
4.294849047168751
3.23308431434699
3.67613226298656
3.405727232752963
3.571874351366867
3.488044201567205
2.905527392346884
3.10054947797561
3.773195410208976
3.527608303578262
3.164549768966822
3.138304642396736
3.564970791651105
3.003198859567153
3.482977279777287
2.824536655544565
4.446064737124297
3.250058584236272
3.188645293021674
3.560734935068398
3.56583287519919
3.397453433947323
3.182747108963729
3.171893556687587
2.713550696047016
3.004601099788769
3.3424269312337
3.333958206589095
3.662270177058846
3.230736012448973
3.227674528862889
3.378608841230906
3.534100733589478
3.504334427598567
3.594205574823781
3.245245924239648
3.709336467086479
3.686557522441467
3.626671802084851
3.230105427502407
2.960247624946789
3.325080669433778
2.820677167210537
3.747306623852554
2.883553656462574
3.18254361182116
3.757523410814377
2.651282772958184
3.038363263943608
3.259558116755715
3.435988421678829
3.329009043354011
3.793586156345006
3.541101168403185
3.436372932039929
3.30507421385408
3.593204679654246
3.466115166039011
3.063684633474154
3.239559457519221
3.133005023253178
3.150704778595379
3.002887911942278
3.157258144013422
3.347925012717012
3.331780913629349
4.360554945496095
3.531552390323374
3.358853738582239
3.439178208021599
2.701510705356411
3.092024662504218
3.555751373896838
3.075281102960735
3.699381720698125
2.99583925712707
3.201856550445477
3.768057922173643
2.92118509855181
3.00115919217704
3.011359379025868
3.368966506223787
3.024803626745117
2.948975838686115
3.650777205690976
3.321522793325813
3.736671151096048
2.936901645563065
3.32341700216999
3.533075070006331
3.161841736884593
3.134804432830689
3.326732646783797
3.975272804484429
2.791171593718344
2.890015717585556
3.0427643002628
3.071664554826548
3.144631752658983
2.778855597801278
3.417442338386235
4.150234666217602
3.266470670391045
3.225901797398278
3.299820678076865
2.492942196814609
3.447694043801501
3.090939487084263
3.654905305755058
3.673043318937229
3.431575599931462
3.477513533280177
2.933634124240823
2.838822579123754
3.336628949592593
3.50379707650511
3.765033628123277
3.105792225189354
3.305111674324268
3.044070238071025
3.924208718881079
3.645414266559154
3.847881639899117
3.112778300001879
3.579017170697666
2.802610284131859
2.563993352977916
3.414437022452249
3.240355009074598
2.945842388336329
3.881814007967602
3.008580705060357
3.714520161825663
3.017923516579965
3.680203739397665
3.201478223452559
3.962387953159824
4.10028140647966
3.40239660136113
3.922116686571146
3.308454517983395
3.040353819821322
3.377106828901164
3.586804935204322
3.540318467247207
3.242817480126416
3.548214750226952
3.045296821226869
3.055698004634733
3.328963055470914
3.47000494964513
3.722244527731425
3.102805949486505
3.268533491704614
3.554365482550038
2.688446153798729
3.596035539958507
3.675883879632603
3.228055837969188
3.697885871887731
3.812173163331897
3.120939096778904
3.675041224854804
3.302998122084209
2.893661448436357
3.514349299656018
3.396963189375964
3.61660868488524
2.856770501297333
3.35373553939502
3.470232834567111
3.329836025726241
2.788202407884769
2.977446862306283
3.687899434979904
3.103539808475222
3.032150672241666
3.342324764802372
3.30864519755534
4.175553451188802
3.316073614433358
3.316381926477685
3.454411924413804
3.050876552569509
3.074803458364004
3.148233141563845
3.143810296023365
3.861053817006279
3.205515083873766
3.589482806566239
4.296518292969234
3.555828933171461
2.9199786682389
3.682625526672791
4.156389510910302
3.438070946995553
3.182727236675353
3.714707125525926
3.152889647818233
3.365722063401105
2.935261468897707
3.058288980189356
3.768478359310005
3.15958528236691
3.692816682881318
3.479374520208541
3.825317210696858
3.262518905673875
3.661990639863058
3.472862553323561
2.579116334183317
3.778000276576286
3.523828045532154
3.598041354499555
3.400825774117042
4.09608336079645
3.395187949821066
3.771726362951072
3.057439667931201
3.043970856241122
2.885375064188356
3.470421990448573
3.584297967759157
3.691258014162
3.856916718282289
3.742182972119451
3.301347094175532
3.485901495019249
3.957743326726606
3.004012858930237
3.819670348419814
3.129457025448727
3.836663118645003
3.415691564106836
3.045284492829315
3.689742382793655
4.106411720886697
3.423283471625388
3.428788141480952
3.6086153985447
3.073618575304349
3.624353205615059
3.636264226366761
4.190407727563999
3.495969699235124
3.261224515931567
3.275324488530484
3.217936925462196
3.237514926506953
3.387458493511889
3.290182269960395
3.719074782343236
2.810988414554071
3.993814260531028
3.917911390249416
3.199602027993246
3.745630749868892
2.944369130688272
4.041357385056701
3.343813185521111
3.2118314460691
3.260441050745511
3.472467748681264
3.529698936099022
3.823016918242341
3.238437609437812
2.953683507621927
3.437955492721946
3.326232774808067
3.509323092343938
3.813349617359211
3.145973378546853
3.783223243625295
3.422284493346831
3.473384083041987
3.818745114826473
3.1310371730441
3.529049751366764
3.836405301251839
3.491117797809955
3.256067443716915
3.47831305646464
3.466589809525814
3.663515880134921
3.398177145124605
3.312410462008472
3.913509212463464
3.333577065593463
3.216621992176509
3.817935132195701
3.097906940970683
3.465513100887041
3.236670405338737
4.022907336011147
3.210669895354186
3.411867416830443
3.998482948309611
3.163533794184085
3.673104088722621
3.79439432872751
3.418757579746267
3.049984714531065
3.609776305375862
3.424762633732252
3.250081142985158
3.386652203537712
3.318323594004101
3.995401780885221
2.557186086470576
3.811485523219434
3.400018371053297
3.594418387089597
3.278456810583454
3.43238194547755
3.347890949640499
3.50761819715709
3.578285839783989
3.632581018010626
4.289877051998835
3.433667400899646
3.258451901549762
3.387038241571726
3.721332355468292
3.698184806330481
3.390953957129113
3.462967738598111
4.003899613064672
3.23726144611248
3.99555960075942
3.4308810446324
3.63458351764883
3.097002842079037
3.682111073296635
3.627627712705367
2.884636188552683
3.103921491580234
3.800116065043252
3.380591356129108
3.531051960052837
3.199656274864958
3.59406609833747
3.552548388333273
3.755248996864398
3.173639439052447
3.221253792969525
3.389514192780072
3.808631737209095
3.530244373304249
3.699750184816982
2.655437528344142
3.3977460286521
3.02422112909156
3.695454173666771
3.124062415585068
2.956730154260466
3.377481911201092
3.797732781882323
3.615991759982679
3.355714534782482
3.891982560313288
3.609279263664258
3.872835493493728
3.336610343184327
3.496173528303321
2.608078213208774
2.917981839965868
3.784279657273669
3.861699591231468
3.2191412319124
3.665632743802736
3.505600223219633
3.7823041640052
3.772345211322202
3.482383072818867
3.543996874996985
3.374340988099324
3.06736107851201
3.635529504296995
3.487060279082746
3.749770538988782
3.160805295764451
3.04738432994428
3.454880082431488
3.67972759763125
4.175403555738342
3.46185335560531
3.559232623707375
3.849598846281729
3.620550444899988
3.237948110744028
4.285563810433071
4.283425170304408
3.106746041826741
3.682115539305211
3.494072965728944
3.426857966600558
3.719468793343725
2.877609414594151
3.069776266126373
4.02531980993616
3.593309048532527
2.882031717177306
3.684172684544767
3.309595414776038
3.566776195672914
3.073843894163673
3.671390267121786
3.591153928884366
3.677044401044523
4.119514451938949
2.553599235613502
3.316635667130063
3.192090257580491
3.219957508397179
3.736191684662123
3.368539979738662
3.919068894768683
3.390528189340127
3.466510778452743
3.097060866539478
3.204864063171005
3.321810127758863
3.58539541835743
3.260962523256639
2.996585091488413
2.636271052969362
4.105849834507344
3.633313598021875
3.006394908045894
3.956899244119362
2.984361210799291
3.606140544231208
3.435921676540187
3.778194004448959
3.009420426057038
3.276085975509325
3.60960510185675
3.827078679112952
3.402240200711498
2.964936078159835
3.447239867842622
3.372168169279593
3.122461797414157
3.429222311922993
3.164009456705378
3.23975867096652
3.749832678736479
3.133867720160288
3.851358357740664
3.523512949703453
3.092913468005705
3.605631211039014
3.527560441503079
3.224609441680624
3.872339067008729
3.787128230121827
2.814242388575937
3.227774778914092
3.316618298895509
3.346953896259079
3.580769586436981
2.976121563760333
4.214790057695258
4.336090893186327
3.747863998477204
3.630929069415561
3.64090230197619
3.477538746050072
2.824466881747206
3.355431441399193
3.382682818368294
3.13961210945063
3.181222931088862
2.996451654822192
3.651702426896151
2.647308744651415
4.498550929967772
3.676779291667312
3.30839454475305
4.096810197653614
3.812944241532453
3.287749355050662
3.583259496989533
3.049224112526768
3.208863682804103
3.540995472925663
3.442264920088898
3.97634259388862
3.25056417840597
2.985932057341361
3.582598849082708
3.397979951519077
3.351324176852113
3.786996471118365
4.642333622013751
3.19257267644108
3.809451028388781
3.360382323798546
3.536419065371606
3.176275925213134
4.393030549510792
3.316947132767122
3.784341810720934
3.456473389189156
3.676812170099173
3.554426839617847
2.971305327408364
3.185233133448251
3.889405105085072
3.594954861583754
3.253932792412433
3.294963827179811
3.654059825022552
3.061643661718664
3.569893559112721
2.909634522077644
4.552125658488046
3.323250662899391
3.268694022521874
3.65130131422444
3.636997071745006
3.471480140535576
3.274099902054068
3.253167014204622
2.781787000905817
3.089170711818887
3.426525357670156
3.406989645947077
3.736854416797274
3.336877756125373
3.320558748589329
3.45924072560207
3.605574037842332
3.600980356247136
3.698327248084713
3.322985047863356
3.82612073306696
3.781072428193132
3.70556735478536
3.325011344961676
3.047931488712415
3.420503293438074
2.891325730378378
3.860278131550587
2.974192223388852
3.261835953074113
3.842450424328166
2.709638668758658
3.116588499189195
3.329692011873141
3.504609177131516
3.418918984338667
3.895871255590735
3.641229782197095
3.515426686871607
3.386187317236133
3.726558609737946
3.545556865292466
3.146220627096676
3.335647383588754
3.203604635374272
3.22877380586254
3.086303133612654
3.225511218934468
3.431200380754015
3.425370168767328
4.54030655992617
3.616166981678914
3.450682419213383
3.5508587566468
2.787353092398581
3.183516400465088
3.635968813340752
3.163214257215988
3.821861109425603
3.065752518410742
3.281338542577214
3.874942616580859
3.003895592419511
3.068390866520495
3.088254913798416
3.460443623169109
3.102222303005267
3.02534562497061
3.743034774727193
3.408959283692925
3.853871883348202
3.032156391301755
3.408837869324857
3.616710166290753
3.218951860739102
3.194430394470318
3.404210554921887
4.087495407632119
2.862557978843189
2.959604650970881
3.132140323252485
3.166119491685031
3.225015577795827
2.876787201647715
3.51027953197896
4.238764639048413
3.333454753739344
3.300758173480391
3.405613188669299
2.59111087003001
3.545817311480273
3.188948220429785
3.724459966118701
3.779592739534569
3.504711665503935
3.634748662367216
3.018015377658548
2.92098497374652
3.423666916350625
3.629573148345639
3.85651288526398
3.172719632780868
3.394780572998434
3.126585129648246
4.05504534608085
3.735798381410305
3.924023028988327
3.20593372971922
3.660165042835823
2.903189136600812
2.616224720289041
3.499496740384509
3.323632368816541
3.029904442109689
3.972461585328375
3.108644171273538
3.813314827524814
3.103396901621067
3.792760405538417
3.286011041210386
4.092055574649866
4.193835848741948
3.482399462770941
4.0355795051259
3.376914681622447
3.121383434857297
3.475861020948738
3.678867120220704
3.629386105232545
3.323421629188517
3.648893897143754
3.100789213375819
3.14802998020454
3.40961086447646
3.57616152083324
3.780226977275832
3.182521508290585
3.348868602119285
3.667432937255621
2.767174519368299
3.653522710674364
3.769967791157788
3.30497313251999
3.780249222976717
3.906183010171946
3.203119198010157
3.789382050569199
3.36098479439778
2.935527123894741
3.591427203013628
3.467942432029028
3.687535196052935
2.947640408674212
3.452176545085336
3.551121651397775
3.437652273840223
2.86081080859131
3.067380838254106
3.786010608466035
3.171001825348537
3.112464177721246
3.433982237713116
3.353504180005478
4.290951951245032
3.409250048203987
3.411329681830483
3.524611510772615
3.134672152458662
3.167434830816164
3.34126519070527
3.43534337940253
4.214104440903188
3.521243473560894
3.941794031347699
4.606141854167872
3.872731178497884
3.22616207239615
3.997126141897713
4.521883709494142
3.729114128342343
3.470159447559221
3.934909840984896
3.517453741060671
3.739614367399197
3.090037508120164
3.408541576715494
4.143544783148593
3.478175731785452
4.000670201773529
3.771486783262484
4.126529801257529
3.551252564369877
4.023777268923888
3.689672475788819
2.862223808093524
3.942752387602664
3.874876851130043
3.802496159141375
3.726593804821466
4.450256069044419
3.722969608414114
4.222733631930587
3.36640508525857
3.35372839191589
3.211442565817737
3.729335567925205
3.947684492143663
3.989927073164624
4.292306626241532
3.978426329773979
3.577887893679623
3.843188192460635
4.338482761814172
3.318810034259667
4.196305405834138
3.465893937493923
4.098125110577279
3.780618292720039
3.394814144916298
4.102691387229936
4.542927623258232
3.797442835576249
3.642657542128972
3.971615813040083
3.285221050525212
3.99897191386929
3.878078116820769
4.425191707818475
3.709927180162441
3.583811963990236
3.503277014887843
3.502257910274932
3.540585186055859
3.602857139467985
3.705214405827611
4.010960931654108
3.172416212767989
4.295751517899494
4.227156236330674
3.511262238648078
4.096056001055318
3.309886555702389
4.494253733965923
3.66025737170228
3.456865074210408
3.555470954425697
3.790191992721485
3.822961242604238
4.344437194534188
3.611102668869083
3.240850411525627
3.768123919789672
3.640095329261798
3.912533538064022
4.047566238376582
3.420457783037286
4.167651867658353
3.748064765546311
3.77500004911344
4.024081783536863
3.361496656806872
3.979995751443735
4.201687866880906
3.735164001413591
3.515190022789651
3.799423822158734
3.718164530045826
3.957187479413462
3.660169588982783
3.598535890876928
4.289316609023569
3.637674482351473
3.529767437591492
4.216087735523743
3.409491089254897
3.785492016984576
3.499715020668825
4.348958048629952
3.447553100532879
3.753984026835368
4.333111181246845
3.54309172200345
4.014596314323022
4.128273465662755
3.784096098610418
3.37435867435212
3.897085677367395
3.628434043766599
3.576680980063302
3.695041764221054
3.615338472366938
4.421653666933293
2.861170246699857
4.229725465027664
3.747974692126464
4.08941548584281
3.571161100691033
3.661775056531564
3.638304693591989
3.733396099395818
3.971069904974135
4.025851429647871
4.703878855208679
3.583748147636502
3.591921692629898
3.737906892816593
4.061712748216673
4.058609962342791
3.675980782832633
3.705407089143561
4.317823302681854
3.550279112568282
4.253503724206761
3.729244012394446
3.962003071553255
3.435017098503049
4.088200746597037
3.852241604352014
3.132530451182694
3.401078881873984
4.134163317077787
3.716635432927222
3.776895369942241
3.443831773862551
4.030786555823398
3.860383825574472
4.055455811804867
3.519369567813999
3.532566732324898
3.69820985583676
4.224829682873073
3.826547549397521
4.026034519847858
2.951466313532897
3.656775442946608
3.367134527634204
4.018089010861784
3.368045565237109
3.342709733981506
3.666032525931012
4.083539820511048
3.937773730557875
3.739892858266514
4.10434399771762
3.913888633322079
4.241289469999044
3.7302737321386
3.758779268971723
2.998021013917089
3.332965767263115
4.183933594437697
4.208155998764608
3.500443468079165
4.101203043673015
3.925019278988355
4.089157235031434
4.112414961450972
3.788699965619803
3.792750700592958
3.668487500756391
3.435107881202194
4.018297224063506
3.736315903288389
4.057479614520648
3.508254083497086
3.2600817324936
3.880402414884306
4.133834190719563
4.522399694552099
3.795096193136764
3.906628923527744
4.143665581580447
4.189947057110519
3.519409442283261
4.577581175537277
4.70123902349204
3.409376307109606
3.957459554478516
3.805612276560443
3.675835989817219
4.089345695026449
3.175785760852728
3.348592511827996
4.353200485566693
3.838159450962539
3.22703160048597
3.959919697945463
3.681927062914834
3.886071733599445
3.389236874986159
3.934044447653391
3.949895601673614
3.958016174745317
4.443153194094267
2.926418682004713
3.641002066155387
3.424894992084707
3.531028231570995
4.113473424268967
3.669644760525809
4.099141065606605
3.79895701851531
3.817406329488271
3.416967314089129
3.556402608110772
3.65055956967805
3.837041848335362
3.502086716643356
3.495128969089755
2.887955276161265
4.481605943779114
3.972832232549445
3.141376508223603
4.200914314267364
3.263833650280162
4.023938291915425
3.700909448619525
4.126921573488163
3.356710411796026
3.636985826979283
3.942092191247717
4.121809517262617
3.647264223351904
3.208402375875254
3.356426693243898
3.694668902168311
3.375447927715165
3.786277947270038
3.467890640545384
3.500402422661906
4.080766757860893
3.37789435451529
4.227873622660197
3.731291194731265
3.269001387282163
3.999951963806036
3.810749059888828
3.574490917915767
4.174076309708797
4.112230658678295
3.062635349808139
3.590446304247807
3.601588920242675
3.569323530460812
3.845293066387703
3.25552207575602
4.601429535764401
4.691270381430832
4.051637745340591
4.042941261932882
3.942794190024914
3.65934519497799
3.119994474163925
3.682211431933625
3.721935832020185
3.393633130568907
3.495187760016028
3.3374660174163
3.997815920038305
2.943870693882974
4.960805193906094
4.014272373538274
3.655956222068076
4.486879941296116
4.250469352420084
3.566613026588868
3.939520873258099
3.329668119136774
3.499477981235233
3.843510808531263
3.721694491350748
4.433818362642277
3.478022850382443
3.229162726531881
3.957232710151885
3.784146078320775
3.705833717416092
4.052185661581151
5.175677769230638
3.437383727950488
3.940722538414418
3.700691675808626
3.856122629584462
3.455467232960036
4.884985692077534
3.626576905719249
4.144057716121229
3.665216000434018
4.095311125591045
3.786847598678904
3.214831185912083
3.490730650799083
4.340787554007501
3.815020879417162
3.579164116245089
4.019207760833894
3.932452816458273
3.322427980834521
3.89742994598294
3.232269128855378
4.873376067092542
3.579540691694362
3.562761641023631
3.963122627163388
3.866533880650958
3.762192362096858
3.552914026063001
3.561889034307304
3.017074905982118
3.41359639897816
3.78858207032733
3.676618314050389
3.974515805121693
3.76968922937873
3.649597227057165
3.704958993175518
3.830394474757012
3.965103085202735
4.068959888442451
3.590648272424078
4.271232775859404
4.151662327336081
4.002767661243857
3.698466283793488
3.384239542262914
3.803140727208067
3.159106176770535
4.287229709212729
3.329440915975781
3.545343738517461
4.129090841094738
2.945565856444247
3.406739350931262
3.555157445633594
3.790651332867112
3.758080478416933
4.268863934001014
4.032345921744127
3.795985791764552
3.675233416917918
4.108038351177493
3.851363105884407
3.450655823152792
3.676183613139596
3.417824294454881
3.536668430500112
3.406423065942304
3.470404221459743
3.764224643346105
3.767741866479197
5.15793765577153
3.92850937973008
3.792749961286651
4.006353885260979
3.112148560024363
3.528116351725688
3.910212906960954
3.482465293112939
4.397890808557739
3.3088139195449
3.545749321052356
4.246931886328227
3.356355512900129
3.303725851810678
3.371264396855987
3.815365270102457
3.385823685790116
3.303660244159226
4.073284001789715
3.698853961108669
4.28609120660342
3.344948387155863
3.758919561328352
4.00413071779233
3.431893173328163
3.423154010819368
3.722467002000533
4.516822482665455
3.117446964747634
3.188344527918735
3.47396944783822
3.516854003296173
3.47240821216932
3.04040432822502
3.892267409182144
4.629549800155051
3.579991693272264
3.539741510354655
3.807010645418348
2.975501242041991
3.904297389396077
3.525692750219591
4.024905658976214
4.146648489692272
3.737490018923991
4.171905737706874
3.316421360656183
3.24360437339203
3.738384299216777
4.065602349155178
4.207347640276556
3.452875625147253
3.760843402279683
3.443197815817496
4.5515572717328
3.985684961836103
4.271925899017315
3.529873155403497
3.997589843127739
3.180197225726992
2.837213201702605
3.777154834486774
3.615971770719227
3.34598927632081
4.286504582595473
3.487509858678554
4.190656530168194
3.423037946033907
4.147437475046664
3.595241481986272
4.56325706432858
4.585763019094942
3.774522705810901
4.449642923944121
3.588095046264589
3.403242960357506
3.818159812420229
4.021350707096439
3.964791550421925
3.591357855001631
3.989712459831712
3.323788612683954
3.502195568322858
3.681308654700303
4.001468316438737
4.185495296272297
3.434861283494704
3.609460317194089
4.044153278734862
3.062414108515572
3.842673460031141
4.137676909843759
3.575248247666605
4.093216606107183
4.268616055262559
3.496556283688983
4.28942930668857
3.577083928748663
3.21922760485357
3.865283411244201
3.753494455995108
3.973400717500333
3.29090414303806
3.769013584979215
3.867047546720995
3.795695185270503
3.118856511234695
3.407095019135433
4.174399591034884
3.377883502510147
3.431173772148029
3.750588033589032
3.567286955516197
4.648844963400368
3.688503019097168
3.762175292981656
3.860140487548253
3.449059966829832
3.526337135573143
3.393103577068706
3.52305082851973
4.34781193181524
3.620082332000414
4.047707786798021
4.665275860834769
3.976176888986027
3.320535593654458
4.083330318059061
4.655849703291499
3.822412285549998
3.550006891952375
3.991844580453015
3.64457429447984
3.859152235850456
3.162165102161295
3.52374018441464
4.257597362639989
3.577186081123971
4.113884592130949
3.882394130445056
4.223990381739178
3.656738451216194
4.136227168123101
3.752567568128798
2.981573265386659
3.987340100465245
3.997716919298739
3.87576671121271
3.824183759917446
4.567093560582322
3.819638531830273
4.372553344406959
3.45418338622447
3.447300571864534
3.311705284898405
3.783704768859359
4.056080660595068
4.095231076068571
4.410848434920144
4.047435299265721
3.665826806421665
3.958268149384862
4.453984334407277
3.420490740338457
4.321112060153054
3.574210373122944
4.213517801178559
3.902343518988983
3.513898903996696
4.248544507216709
4.690953238590831
3.909460601337498
3.703793175430171
4.076381047134399
3.336992169449155
4.129802884070828
3.96080322750939
4.518089511595369
3.766040026846575
3.6801704263018
3.563687712541293
3.593241070934799
3.63219746413337
3.668139419600761
3.8715484875891
4.103792613577308
3.287868927668125
4.377745564406118
4.28841891013924
3.613597500779171
4.206179910805214
3.428306393200505
4.628980980047947
3.760247085167628
3.526324656804115
3.645843737798637
3.887274252982205
3.958532351421419
4.496950002685346
3.737207595146863
3.341868519039207
3.863957947033962
3.73533966374511
4.047552366125935
4.130791210952029
3.510872083710035
4.290514402549015
3.836227656449239
3.861615393440827
4.078424078547554
3.432139226283372
4.126903198258661
4.313970884723655
3.825805537112135
3.604903884827781
3.916593532730818
3.785987985039034
4.048649331288594
3.735632334439892
3.697626534334233
4.391470743072934
3.714761541965863
3.62334795001283
4.328465845608899
3.505716150635497
3.884285934873443
3.582827819182734
4.420218300326036
3.509119601164766
3.858781223829341
4.43551515721303
3.677228194374915
4.183639770791304
4.23927407116026
3.898337738519086
3.479384725054472
3.98410230503393
3.677022491691481
3.682459577392801
3.792039364893491
3.701143301362468
4.537970380537636
2.957576398651288
4.361451522305074
3.853905234993198
4.270535244638448
3.654536716108517
3.718935958760538
3.727631016178916
3.760584663040326
4.097068590120697
4.147347393733856
4.823837519574898
3.626593041733357
3.696739251585184
3.848489153779579
4.195731100646543
4.178446112800123
3.760138795973782
3.763722950297664
4.426848203907944
3.645884000542285
4.319493059687455
3.812589982722566
4.049586363518729
3.542192515154795
4.230480132496906
3.915505936835179
3.210874858630225
3.484530624796917
4.23937323774232
3.828292077913526
3.860684650779854
3.509873894969434
4.105848512829379
3.945427899399284
4.13126011190711
3.647113425014708
3.626365533422152
3.785716451523474
4.370729485240778
3.907987180977798
4.134715495806021
3.044239169847838
3.699735611037843
3.471084744768694
4.119945619098537
3.437174353432189
3.482421010981119
3.753600671912475
4.154622230816815
4.0384879382429
3.85895089894186
4.153622333079337
4.006668809848173
4.350563389887053
3.857638173721514
3.802640383588876
3.122608448744453
3.465707057262157
4.303813288602782
4.349044837324985
3.595692389068128
4.249211805229553
4.049009218526626
4.183941819247766
4.212828476894942
3.882314080574059
3.862919301280447
3.75021122985711
3.55203649862646
4.152374907480763
3.800346746630431
4.158995946399711
3.631733660167105
3.329344207947941
4.04298287100212
4.308802370094593
4.61695125652929
3.893187448224253
4.05167404656986
4.239107562144554
4.356073992815213
3.605403576097332
4.62880230609543
4.813291648603077
3.504219832909082
4.022672993932861
3.890225263036075
3.752934824665773
4.199482002532676
3.267198949088788
3.436109815452105
4.462488884799204
3.906918581799643
3.340358302997493
4.050586954950145
3.778814835259229
3.963429524834663
3.486680785283918
4.003624689746807
4.064581646742339
4.033744362391412
4.53404900444212
3.045302891954958
3.718585194442627
3.489183012555193
3.624640317071808
4.244261734755272
3.759103005654192
4.124274278291859
3.938407815450561
3.906451100878897
3.515688402425253
3.665475552265829
3.741212823740126
3.902026006278611
3.57316984183389
3.579223599211476
2.966312827065944
4.575424411538256
4.075441511161097
3.171130918032989
4.280293849133093
3.344752174779391
4.240540928643111
3.781911230798337
4.21732516052464
3.467489613766196
3.752691412534872
4.04436269645808
4.211645211853737
3.717401981497462
3.278644215940041
3.447738316912004
3.796534871609835
3.456225841760395
3.923626743587256
3.563245323052879
3.576830889111435
4.174094951779219
3.448661723903334
4.315620220513463
3.778930358510669
3.298816828683288
4.120959652495435
3.916375536248653
3.687650099177397
4.289181063303332
4.199521484642587
3.139048070544801
3.69941658029269
3.682302399459922
3.632180341525034
3.944871435026211
3.336227399720744
4.739752729954672
4.8390136184841
4.118117874864932
4.167967969276956
4.039252909441722
3.701894235239482
3.209165517133975
3.787808688769652
3.82364297999975
3.474728994273929
3.57736355044419
3.443795148391567
4.106979906703407
3.036382360374257
5.101911884781691
4.119505146129873
3.760420003196649
4.616025658378318
4.368216288156514
3.649965218032744
4.05638703335482
3.421055570497566
3.589482118395693
3.925736685969864
3.808842306391651
4.572085432236256
3.551970364373377
3.309071417159553
4.087046217993413
3.908146609988939
3.808014748307534
4.08354052247454
5.340725373378926
3.504273553431044
3.963536458575997
3.782320048862804
3.958429006516428
3.533258196382741
5.090549564001546
3.726934297149807
4.234612459969789
3.733486483093023
4.228990415801091
3.854854182996847
3.290267883121934
3.579367157382586
4.47883609656978
3.880929507455566
3.679168540748257
4.161377166403945
4.010195279765008
3.41436558660883
4.001190352526008
3.333657439407449
4.976523510975452
3.65498013292484
3.649947408479429
4.052175124883972
3.931585081371153
3.858054596124079
3.620285125347481
3.663034498866054
3.08644814894526
3.490863548990124
3.918203899784719
3.759969400824419
4.055671392213851
3.907174420972374
3.748655296089879
3.760620527699395
3.889361475378099
4.081873401701565
4.178788750951214
3.671491011159954
4.400670198368927
4.271908788501672
4.09689986114823
3.817804575455217
3.49278846856529
3.934326895359617
3.24318109413352
4.421397634459245
3.445279037747522
3.631965111025874
4.210829850319249
3.011346020057736
3.496369974924193
3.616857416392961
3.877970645561397
3.867119841873865
4.373467536613699
4.159245109826777
3.882037425657245
3.763045915031539
4.18680185839228
3.95287092336811
3.546753750586182
3.777431656588321
3.471823651721054
3.639582695834855
3.508882503141646
3.545804122493552
3.863147602615761
3.87320695031613
5.275498819481318
4.032246723368896
3.899615579676361
4.079461349491249
3.213744566882174
3.638106081725287
3.992609659137409
3.574816596369983
4.581535977136859
3.387439108433773
3.620869721827686
4.36354290476896
3.477293237630527
3.374277599043242
3.460974116037961
3.932081834076913
3.473543891906008
3.389611166294342
4.161800638835237
3.782042799887924
4.410455048203866
3.469861064208065
3.876796414342642
4.135288926820372
3.499949961606387
3.493726234222736
3.834021373084258
4.653227591448885
3.191926608595463
3.248592842493648
3.585233078644152
3.624706365948922
3.53642889553176
3.03834690632159
4.016359884207914
4.777711802228952
3.654392175223207
3.605096831441926
3.931156664921051
3.098238903728234
4.015486008262579
3.617645387116695
4.128925600589783
4.250753671243267
3.805662580668314
4.284271250383746
3.40524676399613
3.349196146748231
3.831957506008319
4.168643068266804
4.316681928133002
3.545958002531937
3.882942078102881
3.54653852435471
4.704599135510096
4.039599976907203
4.397048537441785
3.623125458408397
4.126140723204902
3.225192861704092
2.925354235422854
3.855055521785435
3.697180378276881
3.445912710017438
4.3692551023817
3.607613192022578
4.308662072654982
3.522112404097002
4.236462628149826
3.69039046111331
4.662310716038687
4.710005321134003
3.866651550220055
4.575685363299114
3.640081458937783
3.486982668077641
3.915822895700351
4.136790357544768
4.069822226382606
3.659784574418534
4.073964496012618
3.407854149084076
3.61386639756428
3.755889489881937
4.135672779096836
4.373704147516371
3.492683368546206
3.680848395833747
4.138543731472688
3.15518125433073
3.904294921987058
4.261126021938674
3.650401514799442
4.183238041541456
4.389871036556606
3.585505054264095
4.443812980213968
3.640335004935771
3.312582429758498
3.948087113310252
3.854653443633849
4.062522638446064
3.398876414729402
3.847494545468217
3.969120059946142
3.88894769381046
3.195113953106086
3.515433953591323
4.30701041998247
3.427349312095791
3.533336055555365
3.830637543022714
3.665143839533482
4.729864034005052
3.745464740786044
3.871268019019769
3.985275347373497
3.545298313780025
3.634311593725867
3.544194294401475
3.778605431261664
4.773401187850488
3.905821752859632
4.344938646930771
4.80038502406979
4.300265280436085
3.592292169043583
4.319120127195106
5.064448245502219
4.103337070485681
3.778333654933719
4.138318772565002
4.037432235120297
4.207303299177738
3.450399959918977
3.868255187390519
4.580853430236539
3.866554673058332
4.47227684092703
4.258704900401871
4.514392429538209
3.986192784776966
4.473909707366935
3.937047777476141
3.391994808887452
4.099046485764707
4.380187127542563
4.111580407641465
4.109613081707034
4.918806632630416
4.080454764249204
4.813196092892825
3.694579398549946
3.715602331881072
3.596352036649327
3.907848997568873
4.360915974353943
4.416999804506964
4.724005910511269
4.258348283284525
3.938354448864506
4.303084062921451
4.794474710541704
3.719804030211137
4.726003668861614
3.894719415095579
4.621814562806993
4.281915964849159
3.876901629981508
4.665004770055237
5.104470321030921
4.225005566281451
3.881256523076484
4.364853794525546
3.473272163859848
4.533678295143681
4.229924627219879
4.849021385328624
3.931677175064874
3.954636392162898
3.73921598801144
3.879063964155144
3.89426558127056
3.864938400783793
4.356018105891102
4.387879347845369
3.620758001773251
4.615945471372251
4.423026653495986
3.92089457823361
4.536490428765492
3.789000151857905
5.017615115793737
4.060718884110977
3.728595753411004
3.910515547915242
4.164166838656521
4.438877332282334
4.848697375301674
4.110454387716993
3.662369917724752
4.138738932675672
4.015333905233174
4.441029160328852
4.401494348588734
3.79000200308718
4.657067643789118
4.077100525300493
4.105617677488506
4.251497725347549
3.659757289200597
4.563170164442578
4.628700569821067
4.130123500872487
3.887387942739549
4.294257904764482
3.981578542644631
4.333315793092221
3.960501731763342
4.001678674575343
4.653833747722351
3.926103519303525
3.896674855811521
4.648052501456537
3.786345205701514
4.170197740040189
3.829754877429545
4.632493933380452
3.672279633507278
4.159008516858617
4.718237426625437
4.09779679845028
4.750665434383057
4.581385960202437
4.228786112060104
3.791911155971492
4.241086333751015
3.808854892823226
3.995272548120291
4.08009179086486
3.951597186576569
4.866159016739344
3.233790982490918
4.743513612826808
4.160772090947206
4.828251805383844
3.891108760906812
3.885847556408942
4.010719429186888
3.796661962511994
4.477459836964064
4.504418186222316
5.169641517345409
3.77500557376859
4.002244303999166
4.169398269296997
4.65096657960839
4.549592056697243
4.006342385042487
3.915176842461028
4.780433318915193
3.928170310686384
4.503887466487728
4.037634285176
4.290764736095079
3.846549376833691
4.664476865509371
4.113240521441371
3.445726587481958
3.714563884805615
4.564904270338064
4.161700694936089
4.127661699352156
3.68759915437496
4.286608205203735
4.181556670638701
4.328308173764057
4.062401363952176
3.893157199958453
4.030025612961361
4.822437139231769
4.14526767322452
4.453384124478574
3.309613624743701
3.775278432553926
3.766706549080452
4.429449195955447
3.660371157400407
3.920014400723887
4.015655992620771
4.346333220189723
4.350241995386801
4.202854809861519
4.280825336667535
4.296457325850572
4.657140668445082
4.240450391482599
3.896121980492114
3.476550326934928
3.847160049052128
4.62208287521482
4.823353830774133
3.89129120234941
4.629016254288413
4.404026018641312
4.470535656557707
4.501829581310891
4.164210245261796
4.079043062622078
3.978690421748849
3.890923803576919
4.555827996999391
3.979591521856899
4.472132827112477
4.019695133985356
3.551558634918795
4.570609570692698
4.880773243417897
4.892349564241021
4.179149272347173
4.532424476879859
4.548363672673912
4.770643294521979
3.854310432847719
4.774181691646585
5.113907749825995
3.784592822188001
4.191358312729813
4.118535635436769
3.979614234032922
4.512426204336045
3.52874524185664
3.695581225420689
4.801637048666984
4.10463330343044
3.675057904702744
4.331088559497203
4.017049166113956
4.170151925565269
3.768465726911161
4.198974185236798
4.406020633092873
4.248384525936843
4.793504615219864
3.382485353627126
3.94022534456616
3.620040160613485
3.887077151676043
4.647976709564968
4.019875731215136
4.184895343804648
4.362108844480151
4.129887858840918
3.802431176839372
3.978852145786605
3.992066933591864
4.089953507257308
3.779731227709588
3.581204822948539
3.193938482033077
4.806687654964979
4.372785225047163
3.294358148835345
4.524604875185781
3.572711411091428
5.035126532368675
4.025836269877503
4.471665393891606
3.789716170640146
4.094226091354479
4.352138074195755
4.476286326409141
3.90410070477083
3.477289155729705
4.025147138686627
4.099796644362196
3.700255698955964
4.349956059681374
3.843665083519488
3.797013731417333
4.43510593659662
3.649830969251056
4.526361540585143
3.897834076493834
3.369896139434008
4.466791810495049
4.254272184823845
4.012464390885312
4.704537759770777
4.428108901437772
3.36291804241083
4.008831163885919
3.906335514847683
3.814018369266187
4.261413463209703
3.562708317782675
5.211281319183959
5.383861772654567
4.280238739603615
4.516042278794981
4.345424581615013
3.816230068867138
3.464046979508314
4.109052463621575
4.114906258464024
3.7166598105928
3.774177087159979
3.749271963399333
4.408149346866704
3.301159773535089
5.515873463776378
4.43667387719743
4.052324766063587
5.006147718076357
4.675250796034819
3.889520682668452
4.407732674280383
3.698344589898011
3.849378055737349
4.180405895427628
4.066694036160028
4.988289417004051
3.793683310062627
3.583493071644984
4.492174905893939
4.276261858962577
4.083179463548674
4.13085583728728
5.791958539133085
3.704492509905055
4.03274653032029
3.977784429296797
4.270220891794078
3.747335949702681
5.754029453790326
4.032043830457823
4.46734591033518
3.95563671178347
4.618229484740117
4.05449005104779
3.511602606289181
3.829592975225323
4.872426029596663
4.087727672555606
3.966339213542619
4.106749230983807
4.239524175541504
3.685479729362377
4.305785906547447
3.627088634790879
5.294449652736192
3.874648360697168
3.895690417514792
4.300178402311348
4.123289098447899
4.159934441952851
3.797901516389365
3.973951900793443
3.28669382599534
3.63966889489381
4.326782927378722
4.002209242361596
4.323826066658913
4.299424230019708
4.03562771960213
3.893878364701205
4.062541267086333
4.435117903419624
4.496197518439621
3.918629318573739
4.78236162088769
4.632636172452938
4.370954545661944
4.170657931604451
3.814621497973048
4.345211167349641
3.487703542239703
4.819092872278942
3.790172534095407
3.887679005946872
4.447282767453442
3.200131697037208
3.756333104276543
3.792728612503462
4.149875231872048
4.191833676931132
4.655397535580054
4.540836880232025
4.135985491138123
4.012865043841526
4.387070939061521
4.267385557788485
3.83174492006833
4.066383732446284
3.620894806611599
3.961381130534605
3.810981039648189
3.76648785813133
4.150459041844336
4.178335418195857
5.582172543742663
4.363369573370748
4.210910047807038
4.013120852244544
3.504522385356021
3.962326618923069
4.236625855578908
3.82580214600836
5.076047603765678
3.632563229164137
3.838506559211583
4.716109496469516
3.806457515980823
3.58010061824957
3.728011915186151
4.284887892637389
3.730641225546162
3.639115260277433
4.3958430873607
4.023758045433986
4.753949933638351
3.964002065565651
4.23689667961629
4.511963923751853
3.712327199310693
3.691406313529019
4.185699920591817
5.050459863034615
3.407114520773592
3.411074713456741
3.915980919598222
3.933423605960575
3.720131148809032
2.984402300458275
4.369642711785843
5.258400610712534
3.891186563973582
3.798854411505861
4.286345578699978
3.446752438978742
4.344010016330073
3.868627631677365
4.450865206719127
4.539449998596436
4.025521740970684
4.535567871958126
3.660353367478383
3.662837284827219
4.101119310778255
4.424702427049795
4.636067369863433
3.817386249684214
4.256276507307641
3.858099902462638
5.16778820433099
4.180938310129826
4.774466599864707
3.888274237120157
4.583835476330488
3.272360986950753
3.240825441697936
4.07241279739597
3.924158753567734
3.739529276310073
4.595772553554789
3.957869279819193
4.646099374136504
3.80559274066328
4.476578092427157
3.971126077191429
4.838883429390712
5.071934052518949
4.146970610335998
4.94303935122523
3.786294799496598
3.730493198837164
4.190418166320105
4.50342119582775
4.372054138200488
3.846372122710096
4.284433389623062
3.691982853003393
3.937187422583898
3.960505459912044
4.527803390332718
5.014936930408058
3.630892974111705
3.900898333867785
4.384912242313927
3.424473011772495
4.110016597200006
4.641033651244679
3.862022428146249
4.416606686346929
4.76107160286946
3.842021806236003
4.8897899733879
3.816782615186531
3.528768545575023
4.183810021366993
4.189719322291338
4.313477444773698
3.710717429412622
4.049957703108248
4.270487837018472
4.128723991696175
3.411466766605922
3.833604189603844
4.724130630979382
3.565623740095095
3.826669767900866
4.039570152557519
4.011086451493681
4.931372385516517
3.873963478615584
4.189222861635953
4.364842319601743
3.824971529496461
3.937309041828634
3.665572020907155
3.967047691793642
5.102418061690916
4.116467364939094
4.563756458555945
4.924437882517587
4.550303610634614
3.784513579903062
4.497420006543013
5.389109963994525
4.318447340161181
3.952323228774046
4.252246492072232
4.33283621693641
4.461495025917859
3.758280556193611
4.119860127435
4.826932942577237
4.078630831490682
4.7636912933445
4.594682168300831
4.748630052545453
4.243805218869712
4.730331892608395
4.089174687725336
3.730227392476539
4.191436448562251
4.687183318124468
4.30298004554111
4.323008419117611
5.196486915887494
4.265873912204244
5.147666167340357
3.86616139544383
3.908679630904754
3.794782922281904
4.009727536484649
4.581042321162321
4.663255045652149
4.94892411445904
4.430295643858596
4.152583881922535
4.559189437020642
5.05925211487788
3.934676893282101
5.060273546956552
4.127385121833662
4.962232991745769
4.577677027597282
4.14774253261317
4.966983079173612
5.414279820194977
4.450862403982838
4.025209452516398
4.573807535783403
3.579911754729026
4.839069615984957
4.456961771579888
5.131498328293185
4.069155701052941
4.156435441402347
3.880501135032149
4.103537763199508
4.083297110094092
4.020245356683148
4.712456374634983
4.612459905896691
3.850501412797812
4.810161995269
4.533362313170111
4.148289523718193
4.79584914704786
4.10912382442556
5.313415566413808
4.290780979767227
3.883472788691113
4.10744629755686
4.366138686873398
4.835308178865872
5.093420031193228
4.384996831680784
3.910696979512509
4.343526405798545
4.226426467353608
4.729595128065667
4.623316238417439
4.010204364601083
4.940060277332363
4.259292941951418
4.286982974244235
4.40821438723521
3.856071402562752
4.878722009739458
4.863128681370823
4.376598458796788
4.110643652044967
4.593577794746367
4.135950309348297
4.569134462452044
4.141902715890479
4.236462404676108
4.843776326104234
4.086058898836724
4.099996389640146
4.900563970219352
3.991109588974631
4.382905646528916
4.014401582327589
4.871640028813289
3.79410124208177
4.377717107316478
4.932567113102423
4.415371705462094
5.288493804242045
4.854354826236375
4.471856704925698
4.018669415202321
4.435022076833627
3.918026542967114
4.227579269352897
4.295969960178888
4.145232572827619
5.127906197209442
3.42262926293121
5.034683350313359
4.385152808456282
5.278806368539642
4.079139565697319
4.02718990134216
4.2454829149366
3.835316362721739
4.765993448454553
4.77711811982859
5.437773137964221
3.914964385640929
4.22451783730842
4.402183829497365
5.023572964704305
4.835026631158318
4.192171513810883
4.043021619169131
5.074707247750893
4.137563128054878
4.658301754480179
4.204128034000238
4.473080774622747
4.065095619903584
5.002473770936303
4.277855135344465
3.619764296797233
3.878212385536028
4.827896692473883
4.41063688740958
4.342371839358113
3.824555477488178
4.458361570516378
4.356578944652563
4.481965972877856
4.38982021036166
4.086676041344473
4.208939974865039
5.171295604373218
4.335480669702901
4.686894472419957
3.492631316082127
3.845996956801476
3.975155117423518
4.667819027209828
3.87390823400911
4.249376717332268
4.213346458623965
4.49491513406077
4.596083149648995
4.45019004111144
4.395365723638132
4.535508377862183
4.886000648994913
4.520995484604574
3.987304262775338
3.713940937583299
4.108588037613952
4.855507917735877
5.225173882499985
4.115376757099672
4.89257519788817
4.681263087690481
4.689501221397176
4.720904225331275
4.381211527345774
4.259766966606756
4.161866881628637
4.132148536336398
4.853608524014452
4.121013482595028
4.720925505088977
4.315114581646021
3.725978138523056
4.992117818152423
5.342343791503427
5.124050231431196
4.391563190726398
4.909402690154573
4.795574195489119
5.088348645881006
4.037937958354568
4.929949016760061
5.336904005629102
3.988500401732947
4.326428521527077
4.289339261159068
4.154838895330776
4.745006096198545
3.712130129530574
3.886558218927837
5.066966419253464
4.261688008705405
3.912223385036937
4.551719371081415
4.204388889266739
4.335055620110492
3.970506842688609
4.355661413474816
4.665361535298437
4.414899137746034
5.005001707819199
3.608206205500902
4.172082491836269
3.720845128138396
4.074274362033295
4.96277079532413
4.214946572767206
4.261998668656325
4.683725930035325
4.295270396522986
4.007526640157831
4.20218789071095
4.174889767857868
4.242604598113448
3.940278031437767
3.546751848356332
3.354842418250663
4.978324639591583
4.594459887610109
3.447379738448469
4.716223183640359
3.740207781734185
5.730855362543548
4.21389744284107
4.688290107707921
4.023768753498105
4.344651129253943
4.583558365605329
4.674346521069181
4.045334811088449
3.625936987121665
4.674189259190285
4.330440648083118
3.8886249398746
4.672441754701898
4.04845687462777
3.965935185692747
4.632887146073646
3.801049344275748
4.695851299931289
3.993450656501988
3.447760776632148
4.71966461074265
4.514338102117383
4.247694015364306
5.09342373182879
4.59748754164627
3.5248235381836
4.229897809824624
4.069963569209967
3.953485031129233
4.514343389313217
3.724492950603859
5.602360224576452
5.859315791716491
4.408009013166685
4.76907177499746
4.588228447824365
3.913761820051587
3.713453161543967
4.352806730072875
4.324649632432411
3.896059010291396
3.928951436618284
3.9639230337776
4.630966343006822
3.483476770795332
5.838133926504293
4.681731929522901
4.268789661443147
5.311141553568736
4.907510047045528
4.072449018414964
4.668638804702073
3.907710840487908
4.039041487121202
4.403515179828964
4.264047257495431
5.329013708909942
3.998148605592762
3.87275887585807
4.808082228575977
4.545742089768596
4.300384482812191
4.195718424032235
6.136002292291785
3.860145168132687
4.11580451556146
4.121580389006413
4.505938813726769
3.905888646395062
6.276223961954861
4.259248316907355
4.642211162291528
4.160151757099563
4.904844986276993
4.218371075753325
3.676666277295162
4.013770988337374
5.165584279720844
4.262698971570458
4.172206514881466
4.007409457033325
4.420397466178687
3.888292262608614
4.53145338504157
3.834126517709643
5.562734543817409
4.043510877789823
4.076517296704912
4.487821359590391
4.277317731842135
4.404940502802322
3.935139569459405
4.211053541371257
3.434408037720505
3.783035985156366
4.645378716047753
4.18404442096233
4.539450205538057
4.582429207111302
4.245308775322155
3.998893660680184
4.214706452588804
4.701333337360549
4.732646716063547
4.111768372434595
5.095033217193304
4.908354480324075
4.580853533048139
4.431808112392749
4.046592626687008
4.658994953102679
3.66709468980149
5.119312831336558
4.038881905422286
4.081677523128355
4.633207933398078
3.374685081612667
3.946488642043489
3.931282722252414
4.401713274912633
4.430719141474818
4.868384451097518
4.830462380349956
4.329110081839255
4.194688980431763
4.577814666279876
4.512060347902886
4.040138514959574
4.275078800120339
3.736688913549957
4.213876397891234
4.032602551459633
3.932245925756037
4.38346667098191
4.399692956587659
5.988271827543733
4.624646300601615
4.438676017965429
3.935009392971057
3.706013302832597
4.196640161474309
4.426146040747247
4.003099156273928
5.443718249978886
3.823252809169628
4.006003357184796
4.999875362321579
4.071179340619887
3.737943315389876
3.924870497818157
4.549468623276241
3.920567454885238
3.819103876417108
4.574202881025554
4.205538051818661
5.011238953869488
4.456948682170288
4.514473127441325
4.802325262760741
3.887401577650544
3.846817877276233
4.460093510303179
5.343406746575754
3.569457812774654
3.531419973904789
4.154639191185073
4.152942547758082
3.863369267676417
2.971832769011347
4.624754810205018
5.645994888371081
4.10583246367313
3.957944279301886
4.541773105646215
3.680372784919498
4.588239919523512
4.051184852951387
4.714610051833385
4.749379919662148
4.210748707161937
4.795699930402999
3.844303507784817
3.888713916663671
4.301685611223738
4.634315257784335
4.879076415779732
4.028267982231776
4.54178678238033
4.088400307542356
5.539958818456317
4.299996977724996
5.069023286332324
4.084371862950293
5.001315065240262
3.313679833877413
3.528619526695895
4.234391571816121
4.097905424051965
3.95106875186035
4.780706224897088
4.205379104566982
4.894376832827395
4.00726289851251
4.660525333304029
4.18196065621952
4.983496190859488
5.359419276238342
4.363744050689834
5.232065711027253
3.910714616154323
3.91115131731771
4.392582216338354
4.786960162028784
4.596390504408087
3.993316618867572
4.442736640752451
3.937010851756204
4.168245457674995
4.112460028815562
4.821830443243909
5.551791197796779
3.734430431765293
4.090321870864347
4.570380535428606
3.613806587137651
4.286988795407769
4.932472192554471
4.029084002619481
4.587222279526239
5.044247598192199
4.028917240546527
5.250436844746731
3.974236053312824
3.706039558088517
4.361693442432783
4.46700570892652
4.508070557019305
3.929521615507181
4.20273748745821
4.496755139574804
4.297143337958437
3.566572155114691
4.060720937247885
5.049172208008758
3.68977143500352
4.036906205412722
4.201456027097195
4.316150487307182
5.096699314837617
3.978950800504102
4.421421596226
4.659306812372791
4.03141227020485
4.157268029450143
1026
767
13
2
500
10
254
1026
1
262153
2
le
526
5000
1
1
1
1
1
1
1
1
1
1
1
1
1
1
1
1
1
1
1
1
1
1
1
1
1
1
1
1
1
1
1
1
1
1
1
1
1
1
1
1
1
1
1
1
1
1
1
1
1
1
1
1
1
1
1
1
1
1
1
1
1
1
1
1
1
1
1
1
1
1
1
1
1
1
1
1
1
1
1
1
1
1
1
1
1
1
1
1
1
1
1
1
1
1
1
1
1
1
1
1
1
1
1
1
1
1
1
1
1
1
1
1
1
1
1
1
1
1
1
1
1
1
1
1
1
1
1
1
1
1
1
1
1
1
1
1
1
1
1
1
1
1
1
1
1
1
1
1
1
1
1
1
1
1
1
1
1
1
1
1
1
1
1
1
1
1
1
1
1
1
1
1
1
1
1
1
1
1
1
1
1
1
1
1
1
1
1
1
1
1
1
1
1
1
1
1
1
1
1
1
1
1
1
1
1
1
1
1
1
1
1
1
1
1
1
1
1
1
1
1
1
1
1
1
1
1
1
1
1
1
1
1
1
1
1
1
1
1
1
1
1
1
1
1
1
1
1
1
1
1
1
1
1
1
1
1
1
1
1
1
1
1
1
1
1
1
1
1
1
1
1
1
1
1
1
1
1
1
1
1
1
1
1
1
1
1
1
1
1
1
1
1
1
1
1
1
1
1
1
1
1
1
1
1
1
1
1
1
1
1
1
1
1
1
1
1
1
1
1
1
1
1
1
1
1
1
1
1
1
1
1
1
1
1
1
1
1
1
1
1
1
1
1
1
1
1
1
1
1
1
1
1
1
1
1
1
1
1
1
1
1
1
1
1
1
1
1
1
1
1
1
1
1
1
1
1
1
1
1
1
1
1
1
1
1
1
1
1
1
1
1
1
1
1
1
1
1
1
1
1
1
1
1
1
1
1
1
1
1
1
1
1
1
1
1
1
1
1
1
1
1
1
1
1
1
1
1
1
1
1
1
1
1
1
1
1
1
1
1
1
1
1
1
1
1
1
1
1
1
1
1
1
1
1
1
1
1
1
1
1
1
1
1
1
1
1
1
1
1
1
1
1
1
1
1
1
1
1
1
1
1
1
1
1
1
1
1
1
1
1
1
1
1
1
1
1
1
1
1
1
1
1
1
1
1
1
1
1
1
1
1
1
1
1
1
1
1
1
1
1
1
1
1
1
1
1
1
1
1
1
1
1
1
1
1
1
1
1
1
1
1
1
1
1
1
1
1
1
1
1
1
1
1
1
1
1
1
1
1
1
1
1
1
1
1
1
1
1
1
1
1
1
1
1
1
1
1
1
1
1
1
1
1
1
1
1
1
1
1
1
1
1
1
1
1
1
1
1
1
1
1
1
1
1
1
1
1
1
1
1
1
1
1
1
1
1
1
1
1
1
1
1
1
1
1
1
1
1
1
1
1
1
1
1
1
1
1
1
1
1
1
1
1
1
1
1
1
1
1
1
1
1
1
1
1
1
1
1
1
1
1
1
1
1
1
1
1
1
1
1
1
1
1
1
1
1
1
1
1
1
1
1
1
1
1
1
1
1
1
1
1
1
1
1
1
1
1
1
1
1
1
1
1
1
1
1
1
1
1
1
1
1
1
1
1
1
1
1
1
1
1
1
1
1
1
1
1
1
1
1
1
1
1
1
1
1
1
1
1
1
1
1
1
1
1
1
1
1
1
1
1
1
1
1
1
1
1
1
1
1
1
1
1
1
1
1
1
1
1
1
1
1
1
1
1
1
1
1
0
1
1
1
1
1
1
1
1
1
1
1
1
0
1
1
1
1
1
1
1
1
1
1
1
1
1
1
1
1
1
0
1
1
1
1
1
0
1
1
1
1
1
1
1
1
1
1
1
1
1
1
1
1
1
1
1
1
1
1
1
1
1
1
1
1
1
1
1
1
1
1
1
1
1
1
1
1
1
1
1
1
1
1
1
1
1
1
1
1
1
1
1
1
1
1
1
1
1
1
1
1
1
1
1
1
1
1
1
1
1
1
1
1
1
1
1
1
1
1
1
1
1
1
1
1
1
1
1
1
1
1
1
1
1
1
1
1
0
1
1
1
1
1
1
1
1
1
1
1
1
1
1
1
1
1
1
1
1
1
1
1
1
1
1
1
1
1
1
1
1
1
1
1
0
1
1
1
1
1
1
1
1
1
1
1
1
1
1
1
1
1
1
1
1
1
1
1
1
1
1
1
1
1
1
1
1
1
1
1
1
1
1
1
1
1
0
1
1
1
1
1
1
1
0
1
1
0
1
1
1
0
1
1
1
1
1
1
1
1
1
1
1
1
1
1
1
1
1
1
1
1
0
1
1
1
1
1
1
1
1
1
1
1
1
1
1
1
1
1
1
1
1
0
1
1
1
1
1
1
0
1
1
1
1
1
1
1
1
1
0
1
1
1
1
0
1
1
1
1
1
1
1
1
1
1
1
0
1
1
1
1
1
1
1
1
1
1
1
1
1
1
1
1
1
1
1
1
1
1
1
1
1
0
1
1
1
1
1
1
1
1
1
1
1
1
1
1
1
1
1
1
1
1
1
0
1
1
1
1
1
1
1
0
1
1
1
1
1
1
1
1
1
1
1
1
1
1
1
1
1
1
1
1
1
1
1
1
1
1
1
1
1
1
1
1
0
1
1
1
1
1
1
1
1
1
1
1
1
1
1
1
1
1
1
1
1
1
1
1
1
0
1
1
1
1
1
0
0
1
1
1
1
1
1
1
0
1
1
1
1
1
1
1
1
1
0
1
1
1
1
1
1
1
1
1
1
1
1
1
1
1
1
0
1
1
0
1
1
1
1
1
1
1
0
1
1
1
1
1
1
1
1
1
1
1
1
1
1
1
1
1
1
1
1
1
1
1
1
0
0
1
1
1
1
1
1
1
1
1
1
1
1
0
1
1
0
1
1
1
1
1
1
1
1
1
1
1
1
1
1
0
1
1
1
1
1
0
1
1
1
1
1
1
1
0
1
1
1
1
1
1
1
0
1
1
1
1
1
1
1
1
1
1
1
1
1
1
1
1
1
1
1
1
1
1
1
1
1
1
1
1
1
0
1
1
1
1
1
1
1
1
1
1
1
1
1
1
1
1
1
1
1
1
1
1
1
1
1
1
1
1
1
1
1
1
1
1
1
1
1
1
1
1
1
1
1
1
1
1
0
1
1
1
1
1
1
1
0
1
1
1
1
1
1
1
1
1
1
1
1
1
1
0
1
1
1
1
1
0
1
1
1
1
1
1
1
0
1
1
1
1
1
1
0
1
1
1
1
1
1
1
1
1
1
1
1
1
1
1
1
1
1
1
1
1
1
0
1
1
1
1
1
1
1
1
1
1
1
1
1
1
1
1
1
1
0
1
1
1
1
1
1
1
1
1
1
1
1
1
1
1
1
1
1
1
1
1
1
1
1
1
1
1
1
1
1
1
1
1
1
1
0
1
1
1
1
1
1
1
1
1
1
1
1
1
1
1
1
1
1
1
1
1
1
1
1
1
1
1
1
1
1
1
1
1
1
1
1
1
1
1
1
1
1
1
1
1
1
1
1
1
1
1
1
1
1
1
1
1
1
1
1
1
1
1
1
1
1
1
1
1
1
1
1
1
1
1
1
1
1
1
1
1
1
1
1
1
1
1
1
1
1
1
1
1
1
1
1
1
1
1
1
1
1
0
1
1
1
1
1
1
1
1
1
1
1
1
1
1
1
1
1
1
1
1
1
1
1
1
1
1
1
1
1
1
1
1
1
1
1
1
1
1
1
1
1
1
1
1
1
1
1
1
1
1
1
1
1
1
1
1
1
1
1
1
1
1
1
1
1
1
1
1
1
1
1
1
0
1
1
1
1
1
1
1
0
1
1
1
1
1
1
1
1
1
0
1
1
1
1
1
1
1
1
1
1
1
1
1
1
1
1
1
1
1
1
1
1
1
1
1
1
1
1
1
1
1
1
1
1
1
1
1
1
1
1
1
1
1
1
1
1
1
1
1
1
1
1
0
0
1
1
1
1
1
1
1
1
1
1
1
1
0
1
1
1
1
1
1
1
1
1
1
1
1
1
1
1
1
1
0
1
1
1
1
1
0
1
1
1
1
1
1
1
1
1
1
1
1
1
1
1
1
1
1
1
1
1
1
1
1
1
1
1
1
1
1
1
1
1
1
1
1
1
1
1
1
1
1
1
1
1
1
1
1
1
1
1
1
1
1
1
1
1
1
1
1
1
1
1
1
1
1
1
1
1
1
1
1
1
1
1
1
1
1
1
1
1
1
1
1
1
1
1
1
1
1
1
1
1
1
1
1
1
1
1
1
0
1
1
1
1
1
1
1
1
1
1
1
1
1
1
1
1
1
1
1
1
1
1
1
1
1
1
1
1
1
1
1
1
1
1
1
0
1
1
1
1
1
1
1
1
1
1
1
1
1
1
1
1
1
1
1
1
1
1
1
1
1
1
1
1
1
1
1
1
1
1
1
1
1
1
1
1
1
0
1
1
1
1
1
1
1
1
1
1
0
1
1
1
1
1
1
1
1
1
1
1
1
1
1
1
1
1
1
1
1
1
1
1
1
0
1
1
1
1
1
1
1
1
0
1
1
1
0
1
1
1
1
1
1
1
1
1
1
1
1
1
1
0
1
1
1
1
1
1
1
1
1
0
1
1
1
1
0
1
1
1
1
1
1
1
1
1
1
1
1
1
1
1
1
1
1
1
1
1
1
1
1
1
1
1
0
1
1
1
1
1
1
1
1
1
1
1
1
1
1
1
1
1
1
1
1
1
1
1
1
1
1
1
1
1
1
1
0
1
1
1
1
1
1
1
1
1
1
1
1
1
1
1
1
1
1
1
1
1
1
1
1
1
1
1
1
1
1
1
1
1
1
1
1
1
1
1
1
1
1
1
1
1
1
1
1
1
1
1
1
1
1
1
1
1
1
1
1
1
1
1
1
1
0
1
1
1
1
1
0
0
1
1
1
1
1
1
1
0
1
1
1
1
1
1
1
1
1
0
1
1
1
1
1
1
1
1
1
1
1
1
1
1
1
1
0
1
1
0
1
1
1
1
1
1
1
0
1
1
1
1
1
1
1
1
1
1
1
1
1
1
1
1
1
1
1
1
1
1
1
1
0
0
1
1
1
1
1
1
1
1
1
1
1
1
0
1
1
0
1
1
1
1
1
1
1
1
1
1
1
1
1
1
0
1
1
1
1
1
0
1
1
1
1
1
1
1
0
1
1
1
1
1
1
1
0
1
1
1
1
1
1
1
1
1
1
1
1
1
1
1
1
1
1
1
1
1
1
1
1
1
1
0
1
1
1
1
1
1
1
1
1
1
1
1
1
1
1
1
1
1
1
1
1
1
1
1
1
1
1
1
1
1
1
1
1
1
1
1
1
1
1
1
1
1
1
1
1
1
1
1
1
0
1
1
1
1
1
1
1
0
1
1
1
1
1
1
1
0
1
1
1
1
1
1
1
1
1
1
1
1
1
1
1
1
1
1
1
1
1
1
0
1
1
1
1
0
1
1
1
1
1
1
1
1
1
1
1
1
1
1
1
1
1
1
1
1
1
1
1
1
1
1
1
1
1
1
1
1
1
1
1
1
1
1
1
1
1
0
1
1
1
1
1
1
1
1
1
1
0
1
1
1
1
1
1
1
1
1
1
1
1
1
1
1
1
1
1
1
1
1
1
1
1
0
1
1
1
1
1
1
1
1
1
1
1
1
1
1
1
1
1
1
1
1
1
1
1
1
1
1
1
1
1
1
1
1
1
1
1
1
1
1
1
1
1
1
0
1
1
1
1
1
1
1
1
1
1
1
1
1
1
1
1
1
1
1
1
1
1
1
1
1
1
1
1
1
1
1
1
1
1
1
1
1
1
1
1
1
1
1
1
1
1
1
1
1
1
1
1
1
1
1
1
1
1
1
0
1
1
1
1
1
1
1
1
1
1
1
1
1
1
1
1
1
1
1
1
1
1
1
1
1
1
1
1
1
1
1
1
1
1
1
1
1
1
1
1
1
1
1
1
1
1
1
1
1
1
1
1
1
1
1
1
1
1
1
1
1
1
1
1
1
1
1
1
1
1
1
0
0
1
1
1
1
1
1
1
1
1
1
1
1
1
1
1
1
1
0
1
1
1
1
1
1
1
1
1
1
1
1
1
1
1
1
0
1
1
1
1
1
1
1
1
1
1
1
1
1
1
1
1
1
1
1
1
1
1
1
1
1
1
1
1
1
1
1
1
1
1
1
0
1
1
1
1
1
1
1
1
1
1
1
1
1
0
1
1
1
1
1
1
1
1
1
1
1
1
1
1
1
1
1
0
1
1
1
1
1
1
1
1
1
1
1
1
1
1
1
1
1
1
1
1
1
0
1
1
1
1
1
1
1
1
1
1
1
1
1
1
1
1
1
1
1
1
1
1
1
1
1
1
1
1
1
1
1
1
1
1
1
1
1
1
1
1
1
1
1
1
1
1
1
1
1
1
1
1
1
1
1
1
1
1
1
1
1
1
1
1
1
1
1
1
1
1
1
1
1
1
1
1
0
1
1
1
1
1
1
1
1
1
1
1
1
1
1
1
1
1
1
1
1
1
1
1
1
1
1
1
1
1
1
1
1
1
1
1
1
1
1
1
1
1
1
1
1
1
1
1
1
1
1
1
1
1
1
1
1
1
1
1
1
1
1
1
1
1
1
1
1
1
1
1
1
1
1
1
1
1
1
1
1
1
1
1
1
1
0
1
1
1
1
1
1
1
1
1
1
0
1
1
1
1
1
1
1
1
1
1
1
1
1
1
1
1
1
1
1
1
1
1
1
1
0
1
1
1
1
1
1
1
1
0
1
1
1
0
1
1
1
1
1
1
1
1
1
1
1
1
1
1
1
1
1
1
1
1
1
1
1
1
0
1
1
1
1
0
1
1
1
1
1
1
1
1
1
1
1
1
1
1
1
1
1
1
0
1
1
1
1
1
1
1
1
0
1
1
1
1
1
1
1
1
1
1
1
1
1
1
1
1
1
1
1
1
0
1
1
1
1
1
1
1
1
1
1
0
1
1
1
1
1
1
1
1
1
1
1
1
1
1
1
1
1
1
1
1
1
1
1
1
1
1
1
1
1
1
1
1
1
1
1
1
1
1
1
1
1
1
1
1
1
1
1
1
1
1
1
1
1
1
1
1
1
1
1
1
1
1
1
1
1
0
1
1
1
1
1
0
0
1
1
1
1
0
1
1
0
1
1
1
1
1
1
1
1
1
0
1
1
1
1
1
1
1
1
1
1
1
1
1
1
1
1
0
1
1
1
1
1
1
1
1
1
1
1
1
1
1
1
1
1
1
1
1
1
1
1
1
1
1
1
1
1
1
1
1
1
1
1
0
0
1
1
1
1
1
1
1
1
1
1
1
1
0
1
1
0
1
1
1
1
1
1
1
1
1
1
1
1
1
1
0
1
1
1
1
1
0
1
1
1
0
1
1
1
0
1
1
1
1
1
1
1
0
1
1
1
1
1
1
1
1
1
1
1
1
1
1
1
1
1
0
1
1
1
1
1
1
1
1
0
1
1
1
1
1
1
1
1
1
1
1
1
1
1
1
1
1
1
1
1
1
1
1
1
1
1
1
1
1
1
1
1
1
1
1
1
1
1
1
1
1
1
1
1
1
1
1
1
1
0
1
1
1
1
1
1
1
0
1
1
1
1
1
1
1
0
1
1
1
1
1
1
1
1
1
1
0
1
1
1
1
1
1
1
1
1
1
1
0
1
1
1
1
1
1
1
1
1
1
1
1
1
1
1
1
1
1
1
1
1
1
1
1
1
1
1
1
1
1
1
1
1
1
1
1
1
1
1
1
1
1
1
1
1
1
0
1
1
1
1
1
1
1
1
1
1
1
1
1
1
1
1
1
1
1
1
1
1
1
1
1
1
1
1
1
1
1
1
1
1
1
1
1
1
1
1
1
1
1
1
0
1
1
1
1
1
1
1
1
1
1
1
1
1
1
1
1
1
1
1
1
1
1
1
1
1
1
1
1
1
1
1
1
1
0
1
1
1
1
1
1
1
1
1
1
1
1
1
1
1
1
1
1
0
1
1
1
1
1
1
1
1
1
1
1
1
1
1
1
1
1
1
1
1
1
1
1
1
1
1
1
1
1
1
1
1
1
1
1
1
1
1
1
1
0
1
1
1
1
1
1
1
1
1
1
1
1
1
1
1
1
1
1
1
1
1
1
1
1
1
1
1
1
1
1
1
1
1
1
1
1
1
1
1
1
1
1
1
1
1
1
1
1
1
1
1
1
1
1
1
1
1
1
1
1
1
1
1
1
1
1
1
1
1
1
1
1
0
1
1
1
1
1
1
1
1
1
1
1
1
1
1
1
1
1
1
1
1
1
1
1
1
1
1
1
1
1
1
1
1
1
1
0
1
1
1
1
1
1
1
1
1
1
1
1
1
1
1
1
1
1
1
1
1
1
1
1
1
1
1
1
1
1
1
1
1
1
1
0
1
1
1
1
1
1
1
1
1
1
1
1
1
0
1
1
0
1
1
1
1
1
1
1
1
1
1
1
1
1
1
0
1
1
1
1
1
0
1
1
1
1
1
1
1
0
1
1
1
1
1
1
1
1
1
1
1
1
1
1
1
1
1
1
1
1
1
1
1
1
1
1
1
1
1
1
1
1
1
1
0
1
1
1
1
1
1
1
1
1
1
1
1
1
1
1
1
1
1
1
1
1
1
1
1
1
1
1
1
1
1
1
1
1
1
1
1
1
1
1
1
1
1
1
1
1
1
1
1
1
0
1
1
1
1
1
1
1
0
1
1
1
1
1
1
1
1
1
1
1
1
1
1
1
1
1
1
1
1
1
1
1
1
1
1
1
1
1
1
1
1
1
1
1
1
1
1
1
1
1
1
1
1
1
1
1
1
1
1
1
1
1
1
1
1
1
1
1
1
1
1
1
1
1
1
1
1
1
1
1
1
1
1
1
1
1
0
1
1
1
1
1
1
1
1
1
1
1
1
1
1
1
1
1
1
1
1
1
1
1
1
1
1
1
1
1
1
1
1
1
1
1
0
1
1
1
1
1
1
1
1
0
1
1
1
1
1
1
1
1
1
1
1
1
1
1
1
1
1
1
1
1
1
1
1
1
1
1
1
1
1
1
1
1
1
0
1
1
1
1
1
1
1
1
1
1
1
1
1
1
1
1
1
1
0
1
1
1
1
1
1
1
1
1
1
1
1
1
1
1
1
1
1
1
1
1
1
1
1
1
1
1
1
1
1
1
1
1
1
1
1
1
1
1
1
0
1
1
1
1
1
1
1
1
1
1
1
1
1
1
1
1
1
1
1
1
1
1
1
1
1
1
1
0
1
1
1
1
1
1
1
1
1
1
1
1
1
1
1
1
1
1
1
1
1
1
1
1
1
1
1
1
1
1
1
1
1
1
1
1
1
1
1
1
1
1
1
1
0
1
1
1
1
1
1
1
1
1
1
1
1
1
1
1
1
1
1
1
1
1
1
1
1
1
1
1
1
1
1
1
1
1
1
1
1
1
1
1
1
1
1
1
1
1
1
1
1
1
1
1
1
1
1
1
1
1
1
1
1
1
1
1
1
1
1
1
1
1
1
0
0
1
1
1
1
1
1
1
1
1
1
1
1
0
1
1
0
1
1
1
1
1
1
1
1
1
1
1
1
1
1
0
1
1
1
1
1
0
1
1
1
0
1
1
1
0
1
1
1
1
1
1
1
1
1
1
1
1
1
1
1
1
1
1
1
1
1
1
1
1
1
1
1
1
1
1
1
1
1
1
0
1
1
1
1
1
1
1
1
1
1
1
1
1
1
1
1
1
1
1
1
1
1
1
1
1
1
1
1
1
1
0
1
1
1
1
1
1
1
1
1
1
1
1
1
1
1
1
1
1
0
1
1
1
1
1
1
1
0
1
1
1
1
1
1
1
1
1
1
1
1
1
1
1
1
1
1
0
1
1
1
1
1
1
1
1
1
1
1
1
1
1
1
1
1
1
1
1
1
1
1
1
1
1
1
1
1
1
1
1
1
1
1
1
1
1
1
1
1
1
1
1
1
1
1
1
1
1
1
1
1
0
1
1
1
1
1
1
1
1
1
1
1
1
1
1
1
1
1
1
1
1
1
1
1
1
1
1
1
1
1
1
1
1
1
1
1
1
1
1
1
1
1
1
1
1
1
1
1
1
1
1
1
1
1
1
1
1
1
1
1
1
1
1
1
1
1
1
1
1
1
1
1
1
1
1
1
1
1
1
1
1
1
1
1
0
1
1
1
1
1
1
1
1
1
1
1
1
1
1
1
1
1
1
0
1
1
1
1
1
1
1
1
1
1
1
1
1
1
1
1
1
1
1
1
1
1
1
1
1
1
1
1
1
1
1
1
1
1
1
1
1
1
1
1
0
1
1
1
1
1
1
1
1
1
1
1
1
1
1
1
1
1
1
1
1
1
1
1
1
1
1
1
0
1
1
1
1
1
1
1
1
1
1
1
1
1
1
1
1
1
1
1
1
1
1
1
1
1
1
1
1
1
1
1
1
1
1
1
1
1
1
1
1
1
1
1
1
0
1
1
1
1
1
1
1
1
1
1
1
1
1
1
1
1
1
1
1
1
1
1
1
1
1
1
1
1
1
1
1
1
1
1
1
1
1
1
1
1
1
1
1
1
1
1
1
1
1
1
1
1
1
1
1
1
1
1
1
1
1
1
1
1
1
1
1
1
1
1
0
0
1
1
1
1
1
1
1
1
1
1
1
1
0
1
1
0
1
1
1
1
1
1
1
1
1
1
1
1
1
1
0
1
1
1
1
1
0
1
1
1
1
1
1
1
0
1
1
1
1
1
1
1
1
1
1
1
1
1
1
1
1
1
1
1
1
1
1
1
1
1
1
1
1
1
1
1
1
1
1
0
1
1
1
1
1
1
1
1
1
1
1
1
1
1
1
1
1
1
1
1
1
1
1
1
1
1
1
1
1
1
1
1
1
1
1
1
1
1
1
1
1
1
1
1
1
1
1
1
1
0
1
1
1
1
1
1
1
0
1
1
1
1
1
1
1
1
1
1
1
1
1
1
1
1
1
1
0
1
1
1
1
1
1
1
1
1
1
1
1
1
1
1
1
1
1
1
1
1
1
1
1
1
1
1
1
1
1
1
1
1
1
1
1
1
1
1
1
1
1
1
1
1
1
1
1
1
1
1
1
1
1
1
1
1
1
1
1
1
1
1
1
1026
767
13
2
500
10
254
1026
1
262153
2
he
526
5000
1
1
1
1
1
1
1
1
1
1
1
1
1
1
1
0
1
1
1
1
1
1
1
1
1
0
1
1
1
1
1
1
1
1
1
0
1
1
1
1
1
1
1
1
1
1
1
1
1
1
1
1
1
1
1
1
1
1
1
1
1
1
1
1
1
1
1
0
1
1
1
1
1
1
1
1
1
1
1
1
1
1
1
1
1
1
1
1
1
1
1
1
1
1
1
1
1
1
1
1
1
1
1
1
1
1
1
1
1
1
1
1
1
1
1
1
1
1
1
1
1
1
1
0
1
1
1
1
1
1
1
1
1
1
1
1
1
1
1
1
1
1
1
1
1
1
1
1
1
1
1
1
1
1
1
1
1
1
1
1
1
1
1
1
0
1
1
1
1
1
1
1
1
1
1
1
1
1
1
0
0
1
1
1
1
1
1
1
1
1
1
0
1
1
1
1
1
1
1
1
1
1
1
1
1
1
1
1
1
1
1
1
0
1
1
1
0
1
1
1
1
1
1
1
1
0
1
1
1
1
1
1
1
1
1
1
1
1
1
1
0
1
1
1
1
1
1
1
1
1
1
1
1
1
1
1
1
1
1
1
1
1
1
1
1
1
1
1
1
1
1
0
1
1
1
1
1
1
1
1
1
1
1
0
1
1
1
1
0
1
0
1
1
1
1
1
1
1
1
1
1
1
1
1
1
1
1
1
1
1
1
1
1
1
1
1
1
1
1
1
1
1
1
1
1
1
1
1
1
1
0
1
1
1
1
1
1
1
1
0
1
1
1
1
1
1
1
1
1
1
1
1
1
1
1
1
1
0
1
1
1
1
0
1
1
1
1
1
1
1
1
1
1
1
1
1
1
1
1
1
1
1
1
1
1
0
1
1
1
1
1
1
1
1
1
1
1
1
1
1
1
1
1
1
1
1
1
1
1
0
1
1
1
1
0
1
1
1
1
1
0
1
1
1
1
1
1
1
1
1
1
1
1
1
1
1
1
1
1
1
0
0
1
1
1
1
1
1
1
1
1
1
1
1
1
1
1
1
1
1
1
1
1
1
1
1
1
1
1
1
0
1
1
1
1
1
1
1
1
1
1
1
1
0
1
1
1
1
1
1
1
1
1
1
1
1
1
1
1
1
1
1
1
1
1
1
1
1
1
1
1
1
1
1
1
1
1
1
1
1
1
1
1
1
1
1
1
1
1
1
1
1
1
1
1
1
1
1
1
1
1
1
1
1
1
1
1
1
1
1
1
1
1
1
1
1
1
1
1
1
1
1
1
1
1
1
1
0
1
1
1
1
1
1
1
1
1
1
1
1
1
1
1
1
1
1
1
1
1
1
1
1
1
1
1
1
1
1
1
1
1
1
1
1
1
1
1
1
1
1
1
1
1
1
1
1
1
1
1
1
1
1
1
0
1
1
1
1
1
1
1
1
1
1
1
1
1
1
1
1
1
1
1
1
1
1
1
1
1
1
1
1
1
1
1
1
1
1
1
1
1
1
1
1
0
1
1
1
1
1
1
1
1
1
1
1
1
1
1
0
0
1
1
1
1
1
1
1
1
1
1
1
1
1
1
1
1
1
1
1
1
1
1
1
1
1
1
1
1
1
1
1
1
1
1
1
1
1
1
1
1
1
1
1
1
0
1
1
1
1
1
1
1
1
1
1
1
1
1
1
0
1
1
1
1
1
1
1
1
1
1
1
1
1
1
1
1
1
1
1
1
1
1
1
1
1
1
1
1
1
1
1
1
1
1
1
1
1
1
1
1
1
1
1
1
1
1
1
1
1
0
1
1
1
1
1
1
1
1
1
1
1
1
1
1
1
1
1
1
1
1
1
1
1
1
1
1
1
1
1
1
1
1
1
1
1
1
1
1
1
1
1
1
1
1
1
1
1
1
1
1
1
1
1
1
1
1
1
1
1
1
1
1
1
1
1
1
1
1
1
1
1
1
1
1
1
1
1
1
1
1
1
1
1
1
1
1
1
1
1
1
1
1
1
1
0
1
1
1
1
1
1
1
1
1
1
1
1
1
1
1
1
1
1
1
1
1
1
1
1
1
1
1
1
1
1
1
1
1
1
0
1
1
1
1
1
1
1
1
1
1
1
1
1
1
1
1
1
1
1
1
0
1
1
1
1
1
1
1
1
1
1
1
1
1
1
1
1
1
1
1
1
1
1
1
1
1
1
1
1
0
1
1
1
1
1
1
1
1
1
1
1
1
1
1
1
1
1
1
1
1
1
1
1
1
1
1
1
1
1
1
1
1
1
1
1
1
1
1
1
1
1
1
1
1
1
1
1
1
1
1
1
1
1
1
1
1
1
1
1
1
1
1
1
1
1
1
1
1
1
1
1
1
1
1
1
1
1
1
1
1
1
1
1
1
1
1
1
1
1
1
1
1
1
1
1
1
1
1
1
1
1
1
1
1
1
1
1
1
1
1
1
1
1
1
1
1
1
1
1
1
1
1
1
1
1
1
1
1
1
1
1
1
1
1
1
1
1
1
1
1
1
1
1
1
1
1
1
1
1
1
1
1
0
1
1
1
1
1
1
1
1
1
1
1
1
1
1
1
1
1
1
1
1
1
1
1
1
1
1
1
1
1
1
1
1
1
1
1
1
1
1
1
1
1
1
1
1
1
1
1
1
1
1
1
1
1
1
1
0
1
1
1
1
1
1
1
1
1
1
1
1
1
1
1
1
1
1
1
1
1
1
1
1
1
1
1
1
1
1
1
1
1
1
1
1
1
1
1
1
1
1
1
1
1
0
1
1
1
1
1
1
1
1
1
1
1
1
1
1
1
1
1
1
1
1
1
1
1
1
1
1
1
1
1
1
1
1
1
1
1
1
1
1
1
1
1
1
1
1
1
1
1
1
1
1
1
1
1
1
1
1
1
1
1
1
1
1
1
1
1
1
1
1
1
1
1
1
1
1
1
1
1
1
1
1
1
1
1
1
1
1
1
1
1
1
1
1
1
1
1
1
1
1
1
1
1
1
1
1
1
1
1
1
1
1
1
1
1
1
1
1
1
1
1
1
1
1
1
1
1
1
1
1
1
1
1
1
1
1
1
1
1
1
1
1
1
1
1
1
1
1
1
1
1
1
1
1
1
1
1
1
1
1
1
1
1
1
1
1
1
1
1
1
1
1
1
1
1
1
1
1
1
1
1
1
1
1
1
1
1
1
1
1
1
1
1
1
1
1
0
1
1
1
1
1
1
1
1
1
1
1
1
1
1
1
1
1
1
1
1
1
1
1
1
1
1
1
1
1
1
1
1
1
1
1
1
1
1
1
1
1
1
1
1
1
1
1
1
1
1
1
1
1
1
1
1
1
1
1
1
1
1
1
1
1
1
1
1
1
1
1
1
1
1
1
1
1
1
1
1
1
1
1
1
1
1
1
1
1
1
1
1
1
1
1
1
1
1
1
1
1
1
1
1
0
1
1
1
1
1
1
1
1
1
1
1
1
1
1
1
1
1
1
1
1
1
1
1
1
1
1
1
1
1
1
1
1
1
1
1
1
1
1
1
1
1
1
1
1
1
1
1
1
1
1
1
1
1
1
1
1
1
1
1
1
1
1
1
1
1
1
1
1
1
1
1
1
1
1
1
1
1
1
1
1
1
1
1
1
1
1
1
1
1
1
1
1
1
1
1
1
1
0
1
1
1
1
1
1
1
1
1
1
1
1
1
1
1
1
1
1
1
1
1
1
1
1
1
1
1
1
1
1
1
1
1
1
1
1
1
1
1
1
0
1
1
1
1
1
1
1
1
1
1
1
1
1
1
0
1
1
1
1
1
1
1
1
1
1
1
1
1
1
1
1
1
1
1
1
1
1
1
1
1
1
1
1
1
1
1
1
1
1
1
1
1
1
1
1
1
1
1
1
1
0
1
1
1
1
1
1
1
1
1
1
1
1
1
1
0
1
1
1
1
1
1
1
1
1
1
1
1
1
1
1
1
1
1
1
1
1
1
1
1
1
1
1
1
1
1
1
1
1
1
1
1
1
1
1
1
1
1
0
1
1
1
1
1
1
0
1
1
1
1
1
1
1
1
1
1
1
1
1
1
1
1
1
1
1
1
1
1
1
1
1
1
1
1
1
1
1
1
1
1
1
1
1
1
1
1
1
1
1
1
1
1
1
1
1
1
1
1
1
1
1
1
1
1
1
1
1
1
1
1
1
1
1
1
1
1
1
1
1
1
1
1
1
1
1
1
1
1
1
1
1
1
1
1
1
1
1
1
1
1
1
1
1
1
1
1
1
1
1
1
1
1
1
1
1
1
1
1
1
1
1
1
1
1
1
1
1
1
1
1
1
1
1
1
1
0
1
1
1
1
1
1
1
1
1
1
1
1
1
1
1
1
1
1
1
1
0
1
1
1
1
1
1
1
1
1
1
1
1
1
1
1
1
1
1
1
1
1
1
1
1
1
1
1
1
1
1
1
1
1
1
1
1
1
1
1
1
1
1
1
1
1
1
1
1
1
1
1
1
1
1
1
1
1
1
1
1
1
1
1
1
1
1
1
1
1
1
1
1
1
1
1
1
1
1
1
1
1
1
1
1
1
1
1
1
1
1
1
1
1
1
1
1
1
1
1
1
1
1
1
1
1
1
1
1
1
1
1
1
1
1
1
1
1
1
1
1
1
1
1
1
1
1
1
1
1
1
1
1
1
1
1
1
1
1
1
1
1
1
1
1
1
1
1
1
1
1
1
1
1
1
1
1
1
1
1
1
1
1
1
1
1
1
1
1
1
1
1
1
1
1
1
1
1
1
1
1
1
0
1
1
1
1
1
1
1
1
1
1
1
1
1
1
1
1
1
1
1
1
1
1
1
1
1
1
1
1
1
1
1
1
1
1
1
1
1
1
1
1
1
1
1
1
1
1
1
1
1
1
1
1
1
1
1
1
1
1
1
1
1
1
1
1
1
1
1
1
1
1
1
1
1
1
1
1
1
1
1
1
1
1
1
1
1
1
1
1
1
1
1
1
1
1
1
1
1
1
1
1
1
0
1
1
1
1
1
1
1
1
1
1
1
1
1
1
1
1
1
1
1
1
1
1
1
1
1
1
1
1
1
1
1
1
1
1
1
1
1
1
1
1
1
1
1
1
1
1
1
1
1
1
1
1
1
1
1
1
1
1
1
1
1
1
1
1
1
1
1
1
1
1
1
1
1
1
1
1
1
1
1
1
1
1
1
1
1
1
1
1
1
1
1
1
1
1
1
1
1
1
1
1
1
1
1
1
1
1
1
1
1
1
1
1
1
1
1
1
1
1
1
1
1
1
1
1
1
1
1
1
1
1
1
1
1
1
1
1
1
1
1
1
1
1
1
1
1
1
1
1
1
1
1
1
1
1
1
1
1
1
1
1
1
1
1
1
1
1
1
1
1
1
1
1
1
1
1
1
1
1
1
1
1
1
1
1
1
1
1
1
1
1
1
1
1
1
0
1
1
1
1
1
1
1
1
1
1
1
1
1
1
1
1
1
1
1
1
1
1
1
1
1
1
1
1
1
1
1
1
1
1
1
1
1
1
1
1
1
1
1
1
1
1
1
1
1
1
1
1
1
1
1
1
1
1
1
1
1
1
1
1
1
1
1
1
1
1
1
1
1
1
1
1
1
1
1
1
1
1
1
1
1
1
1
1
1
1
1
1
1
1
1
1
1
1
1
1
1
1
1
1
0
1
1
1
1
1
1
1
1
1
1
1
1
1
1
1
1
1
1
1
1
1
1
1
1
1
1
1
1
1
1
1
1
1
1
1
1
1
1
1
1
1
1
1
1
1
1
1
1
1
1
1
1
1
1
1
1
1
1
1
1
1
1
1
1
1
1
1
1
1
1
1
1
1
1
1
1
1
1
1
1
1
1
1
1
1
1
1
1
1
1
1
1
1
1
1
1
1
0
1
1
1
1
1
1
1
1
1
1
1
1
1
1
1
1
1
1
1
1
1
1
1
1
1
1
1
1
1
1
1
1
1
1
1
1
1
1
1
1
1
1
1
1
1
1
1
1
1
1
1
1
1
1
1
0
1
1
1
1
1
1
1
1
1
1
1
1
1
1
1
1
1
1
1
1
1
1
1
1
1
1
1
1
1
1
1
1
1
1
1
1
1
1
1
1
1
1
1
1
1
0
1
1
1
1
1
1
1
1
1
1
1
1
1
1
0
1
1
1
1
1
1
1
1
1
1
1
1
1
1
1
1
1
1
1
1
1
1
1
1
1
1
1
1
1
1
1
1
1
1
1
1
1
1
1
1
1
1
1
1
1
1
1
1
1
0
1
1
1
1
1
1
1
1
1
1
1
1
1
1
1
1
1
1
1
1
1
1
1
1
1
1
1
1
1
1
1
1
1
1
1
1
1
1
1
1
1
1
1
1
1
1
1
1
1
1
1
1
1
1
1
1
1
1
1
1
1
1
1
1
1
1
1
1
1
1
1
1
1
1
1
1
1
1
1
1
1
1
1
1
1
1
1
1
1
1
1
1
1
1
1
1
1
1
1
1
1
1
1
1
1
1
1
1
1
1
1
1
1
1
1
1
1
1
1
1
1
1
1
1
1
1
1
1
1
0
1
1
1
1
1
1
1
1
1
1
1
1
1
1
1
1
1
1
1
1
0
1
1
1
1
1
1
1
1
1
1
1
1
1
1
1
1
1
1
1
1
1
1
1
1
1
1
1
1
1
1
1
1
1
1
1
1
1
1
1
1
1
1
1
1
1
1
1
1
1
1
1
1
1
1
1
1
1
1
1
1
1
1
1
1
1
1
1
1
1
1
1
1
1
1
1
1
1
1
1
1
1
1
1
1
1
1
1
1
1
1
1
1
1
1
1
1
1
1
1
1
1
1
1
1
1
1
1
1
1
1
1
1
1
1
1
1
1
1
1
1
1
1
1
1
1
1
1
1
1
1
1
1
1
1
1
1
1
1
1
1
1
1
1
1
1
1
1
1
1
1
1
1
1
1
1
1
1
1
1
1
1
1
1
1
1
1
1
1
1
1
1
1
1
1
1
1
1
1
1
1
1
1
1
1
1
1
1
1
1
1
1
1
1
1
1
1
1
1
1
1
1
1
1
1
1
1
1
1
1
1
1
1
1
1
1
1
1
1
1
1
1
1
1
1
1
1
1
1
1
1
1
1
1
1
1
1
1
1
1
1
1
1
1
1
1
1
1
1
1
1
1
1
1
1
1
1
1
1
1
1
1
1
1
1
1
1
1
1
1
1
1
1
1
1
1
1
1
1
1
1
1
1
1
1
1
1
1
1
1
1
1
1
1
1
1
1
1
1
1
1
1
1
1
1
1
1
1
1
1
1
1
1
1
1
1
1
1
1
1
1
1
1
1
1
1
1
1
1
1
1
1
1
1
1
1
1
1
1
1
1
1
1
1
1
1
1
1
1
1
1
1
1
1
1
1
1
1
1
1
1
1
1
1
1
1
1
1
1
1
1
1
1
1
1
1
1
1
1
1
1
1
1
1
1
1
1
1
1
1
1
1
1
1
1
1
1
1
1
1
1
1
1
1
1
1
1
1
1
1
1
1
1
1
1
1
1
1
1
1
1
1
1
1
1
1
1
1
1
1
1
1
1
1
1
1
1
1
1
1
1
1
1
1
1
1
1
1
1
1
1
1
1
1
1
1
1
1
1
1
1
1
1
1
1
1
1
1
1
1
1
1
1
1
1
1
1
1
1
1
1
1
1
1
1
1
1
1
1
1
1
1
1
1
1
1
1
1
1
1
1
1
1
1
1
1
1
1
1
1
1
1
1
1
1
1
1
1
1
1
1
1
1
1
1
1
1
1
1
1
1
1
1
1
1
1
1
1
1
1
1
1
1
1
1
1
1
1
1
1
1
1
1
1
1
1
1
1
1
1
1
1
1
1
1
1
1
1
1
1
1
1
1
1
1
1
1
1
1
1
1
1
1
1
1
1
1
1
1
1
1
1
1
1
1
1
1
1
1
1
1
1
1
1
1
1
1
1
1
1
1
1
1
1
1
1
1
1
1
1
1
1
1
1
1
1
1
1
1
1
1
1
1
1
1
1
1
1
1
1
1
1
1
1
1
1
1
1
1
1
1
1
1
1
1
1
1
1
1
1
1
1
1
1
1
1
1
1
1
1
1
1
1
1
1
1
1
1
1
1
1
1
1
1
1
1
1
1
1
1
1
1
1
1
1
1
1
1
1
1
1
1
1
1
1
1
1
1
1
1
1
1
1
1
1
1
1
1
1
1
1
1
1
1
1
1
1
1
1
1
1
1
1
1
1
1
1
1
1
1
1
1
1
1
1
1
1
1
1
1
1
1
1
1
1
1
1
1
1
1
1
1
1
1
1
1
1
1
1
1
1
1
1
1
1
1
1
1
1
1
1
1
1
1
1
1
1
1
1
1
1
1
1
1
1
1
1
1
1
1
1
1
1
1
1
1
1
1
1
1
1
1
1
1
1
1
1
1
1
1
1
1
1
1
1
1
1
1
1
1
1
1
1
1
1
1
1
1
1
1
1
1
1
1
1
1
1
1
1
1
1
1
1
1
1
1
1
1
1
1
1
1
1
1
1
1
1
1
1
1
1
1
1
1
1
1
1
1
1
1
1
1
1
1
1
1
1
1
1
1
1
1
1
1
1
1
1
1
1
1
1
1
1
1
1
1
1
1
1
1
1
1
1
1
1
1
1
1
1
1
1
1
1
1
1
1
1
1
1
1
1
1
1
1
1
1
1
1
1
1
1
1
1
1
1
1
1
1
1
1
1
1
1
1
1
1
1
1
1
1
1
1
1
1
1
1
1
1
1
1
1
1
1
1
1
1
1
1
1
1
1
1
1
1
1
1
1
1
1
1
1
1
1
1
1
1
1
1
1
1
0
1
1
1
1
1
1
1
1
1
1
1
1
1
1
1
1
1
1
1
1
1
1
1
1
1
1
1
1
1
1
1
1
1
1
1
1
1
1
1
1
1
1
1
1
1
1
1
1
1
1
1
1
1
1
1
1
1
1
1
1
1
1
1
1
1
1
1
1
1
1
1
1
1
1
1
1
1
1
1
1
1
1
1
1
1
1
1
1
1
1
1
1
1
1
1
1
1
1
1
1
1
1
1
1
1
1
1
1
1
1
1
1
1
1
1
1
1
1
1
1
1
1
1
1
1
1
1
1
1
1
1
1
1
1
1
1
1
1
1
1
1
1
1
1
1
1
1
1
1
1
1
1
1
1
1
1
1
1
1
1
1
1
1
1
1
1
1
1
1
1
1
1
1
1
1
1
1
1
1
1
1
1
1
1
1
1
1
1
1
1
1
1
1
1
1
1
1
1
1
1
1
1
1
1
1
1
1
1
1
1
1
1
1
1
1
1
1
1
1
1
1
1
1
1
1
1
1
1
1
1
1
1
1
1
1
1
1
1
1
1
1
1
1
1
1
1
1
1
1
1
1
1
1
1
1
1
1
1
1
1
1
1
1
1
1
1
1
1
1
1
1
1
1
1
1
1
1
1
1
1
1
1
1
1
1
1
1
1
1
1
1
1
1
1
1
1
1
1
1
1
1
1
1
1
1
1
1
1
1
1
1
1
1
1
1
1
1
1
1
1
1
1
1
1
1
1
1
1
1
1
1
1
1
1
1
1
1
1
1
1
1
1
1
1
1
1
1
1
1
1
1
1
1
1
1
1
1
1
1
1
1
1
1
1
1
1
1
1
1
1
1
1
1
1
1
1
1
1
1
1
1
1
1
1
1
1
1
1
1
1
1
1
1
1
1
1
1
1
1
1
1
1
1
1
1
1
1
1
1
1
1
1
1
1
1
1
1
1
1
1
1
1
1
1
1
1
1
1
1
1
1
1
1
1
1
1
1
1
1
1
1
1
1
1
1
1
1
1
1
1
1
1
1
1
1
1
1
1
1
1
1
1
1
1
1
1
1
1
1
1
1
1
0
1
1
1
1
1
1
1
1
1
1
1
1
1
1
1
1
1
1
1
1
1
1
1
1
1
1
1
1
1
1
1
1
1
1
1
1
1
1
1
1
1
1
1
1
1
1
1
1
1
1
1
1
1
1
1
1
1
1
1
1
1
1
1
1
1
1
1
1
1
1
1
1
1
1
1
1
1
1
1
1
1
1
1
1
1
1
1
1
1
1
1
1
1
1
1
1
1
1
1
1
1
1
1
1
1
1
1
1
1
1
1
1
1
1
1
1
1
1
1
1
1
1
1
1
1
1
1
1
1
1
1
1
1
1
1
1
1
1
1
1
1
1
1
1
1
1
1
1
1
1
1
1
1
1
1
1
1
1
1
1
1
1
1
1
1
1
1
1
1
1
1
1
1
1
1
1
1
1
1
1
1
1
1
1
1
1
1
1
1
1
1
1
1
1
1
1
1
1
1
1
1
1
1
1
1
1
1
1
1
1
1
1
1
1
1
1
1
1
1
1
1
1
1
1
1
1
1
1
1
1
1
1
1
1
1
1
1
1
1
1
1
1
1
1
1
1
1
1
1
1
1
1
1
1
1
1
1
1
1
1
1
1
1
1
1
1
1
1
1
1
1
1
1
1
1
1
1
1
1
1
1
1
1
1
1
1
1
1
1
1
1
1
1
1
1
1
1
1
1
1
1
1
1
1
1
1
1
1
1
1
1
1
1
1
1
1
1
1
1
1
1
1
1
1
1
1
1
1
1
1
1
1
1
1
1
1
1
1
1
1
1
1
1
1
1
1
1
1
1
1
1
1
1
1
1
1
1
1
1
1
1
1
1
1
1
1
1
1
1
1
1
1
1
1
1
1
1
1
1
1
1
1
1
1
1
1
1
1
1
1
1
1
1
1
1
1
1
1
1
1
1
1
1
1
1
1
1
1
1
1
1
1
1
1
1
1
1
1
1
1
1
1
1
1
1
1
1
1
1
1
1
1
1
1
1
1
1
1
1
1
1
1
1
1
1
1
1
1
1
1
1
1
1
1
1
1
1
1
1
1
1
1
1
1
1
1
1
1
1
1
1
1
1
1
1
1
1
1
1
1
1
1
1
1
1
1
1
1
1
1
1
1
1
1
1
1
1
1
1
0
1
1
1
1
1
1
1
1
1
1
1
1
1
1
1
1
1
1
1
1
1
1
1
1
1
1
1
1
1
1
1
1
1
1
1
1
1
1
1
1
1
1
1
1
1
1
1
1
1
1
1
1
1
1
1
1
1
1
1
1
1
1
1
1
1
1
1
1
1
1
1
1
1
1
1
1
1
1
1
1
1
1
1
1
1
1026
767
13
2
500
10
254
1026
1
262153
3
lod
526
5000
1.26290539995836
1.237456793786629
1.402395040845786
1.259783102229678
1.322387125910404
1.387318063740216
1.262880358740995
1.244626331518887
1.370414405752615
1.413555022271819
1.293423684621112
1.285501729961945
1.398814381064232
1.291502567890682
1.313167118833496
1.400841164464554
1.275749333362795
1.357742024465592
1.410540502950109
1.346695178214668
1.397286348969727
1.464862939083346
1.288663988761863
1.291341208134903
1.36322871282818
1.230886322818736
1.335094466618013
1.339561264320829
1.378806455751771
1.310650680867984
1.363333897267578
1.370567050217563
1.360055396820572
1.282920590341664
1.306269635687846
1.302376176617532
1.263537456128926
1.270832986582577
1.337243128598736
1.268539671247964
1.355360558758357
1.313475501197077
1.287881787765005
1.396785287034514
1.273015207720361
1.452691925839654
1.288052949060441
1.258634380772311
1.313260268063197
1.238164072385525
1.416349104196708
1.454701265440886
1.305786678095405
1.33332076581458
1.313489262964765
1.210988883270675
1.332963759710534
1.331693336286497
1.394580461349668
1.314163470388795
1.284487576325511
1.296488945941582
1.248109776598757
1.264661633354993
1.31444921034546
1.319796370068573
1.326222619522534
1.270931064473048
1.351549952625508
1.411086565043384
1.309788723098659
1.344501176176585
1.393013467900251
1.44342517092977
1.232609413666965
1.261955460819093
1.238507853982257
1.240304514606996
1.373365841538
1.366411062645085
1.333616290767872
1.252765298493198
1.331536972427061
1.317290967860667
1.328966493113061
1.320666042437654
1.28266360631582
1.371594198594403
1.29718140860169
1.359686317107704
1.398537974442304
1.285836585067191
1.288195007008484
1.43675035953958
1.298196932469693
1.251228101740971
1.313294127799896
1.341739406565817
1.378647081003
1.271171208589977
1.287598042674689
1.364964881712413
1.345321332982188
1.213141600488727
1.414328528360142
1.394521405988295
1.303655075523629
1.267134730512864
1.461627940337849
1.230925451763184
1.29208447208238
1.350220393382774
1.291343453864733
1.550227242004446
1.395808364093077
1.284664450229974
1.235635530564901
1.326020536304367
1.319035244279898
1.343643049495013
1.324877026455305
1.341622206402482
1.459014554491571
1.15500492649045
1.396201649493653
1.283128956816747
1.411286343085747
1.360635331206381
1.289617306850892
1.371460325929083
1.260409728764444
1.331532797842183
1.34252854104182
1.438602034887874
1.326408865072729
1.238961145801948
1.273188616088562
1.372589020730184
1.400179187378904
1.311296587819875
1.329320768046365
1.370153784028891
1.256861296111717
1.474205472127714
1.288728248815367
1.348071003707902
1.259191489890932
1.329953148241915
1.368843322727099
1.235751898460394
1.161486982564913
1.404036964413875
1.284804844067949
1.428926046748985
1.302353033775162
1.471756868751037
1.269737547780425
1.400927190004275
1.251791174941919
1.305705999593457
1.371801574210917
1.32933048758658
1.344131378734251
1.369330722204319
1.219017385888507
1.309117628790309
1.297629820432645
1.26971101600477
1.37289293564683
1.270883343028164
1.292420087382628
1.311293575803952
1.339559771359145
1.287008671980387
1.342809700809384
1.385730007592599
1.384050679458719
1.308010034399519
1.354459540744309
1.222492027684656
1.276979883652797
1.339187304516514
1.489150459820888
1.286701588180887
1.444145409653943
1.404787722076599
1.340772603290688
1.365231735430133
1.268042560512382
1.347280711169536
1.366392239908209
1.200814291546591
1.331838677910269
1.230998285996629
1.39438048385593
1.320080538692882
1.278373286261564
1.259653746319523
1.373685627632921
1.420945042761642
1.342862644439334
1.316189314208361
1.352243113641702
1.396481365534314
1.264470635780718
1.41493790320944
1.415613002066807
1.254899823835182
1.336191842779474
1.309199816734208
1.284427501593934
1.292322948789205
1.165338479601754
1.222129318765738
1.340005595298838
1.32488074035554
1.241813118910077
1.29109839371325
1.434463376959265
1.383205362339194
1.291801141705049
1.361403662074906
1.316678827799989
1.360563814709444
1.336715765691273
1.198854485545016
1.332324793866493
1.415822433342192
1.259410176884595
1.423829340854378
1.28747810559085
1.396587930096512
1.325654715895101
1.32161783767498
1.232642088308226
1.248951336509434
1.338508777826314
1.260451079301165
1.2940983645134
1.307607879693605
1.20801477926729
1.399984450551782
1.301879149409807
1.275126138116782
1.371938298474541
1.243430016613575
1.44391237876247
1.234992335903767
1.427629838266005
1.275542791099707
1.302719819247908
1.279367252046092
1.368747132459722
1.299857583544311
1.185603757621237
1.368340815636951
1.274522118851954
1.274461840571933
1.243439366946255
1.253507675252975
1.329405366055487
1.377014677704871
1.295354618939167
1.369940534793069
1.295309690022765
1.303394950713731
1.338694411388501
1.304770881614696
1.307518719479847
1.361312154405894
1.34512845391367
1.268709427509564
1.336476062952842
1.317516564488519
1.314971000791283
1.289907763671649
1.230340876135838
1.447419151433074
1.374823021925541
1.278992679364644
1.373214587418234
1.401666036654058
1.275196344060435
1.413764120177769
1.300625809965559
1.279724803298502
1.177673939527381
1.349868030153498
1.212080877744035
1.382033047139914
1.117799897282183
1.478892102136116
1.295180041483262
1.364306631201326
1.399777198382166
1.346377948096658
1.300775270171914
1.306551219705799
1.279625139014836
1.338673507486361
1.389429660238733
1.283875838053757
1.414198735524534
1.217961607869191
1.360485570078962
1.329878069605511
1.331958042933518
1.356620155422144
1.362490318674097
1.455440426745823
1.236315236934114
1.334747063003306
1.275800204564582
1.278568636586238
1.26979394513301
1.4557422715001
1.353167657270562
1.31568781502265
1.254577701616675
1.33110621895226
1.316425000102023
1.277312991099995
1.271480517378125
1.368293540849436
1.363003328448363
1.308883546159643
1.349530087774199
1.367608587214563
1.213224193512148
1.32429618909934
1.201870543055818
1.443047907544871
1.319727858511821
1.277748873251606
1.36503231445985
1.308906535588024
1.345114072877609
1.334761135269318
1.298394144575449
1.159283364201145
1.388733073260327
1.305701858413145
1.293719793573667
1.385333854304569
1.349685702638575
1.32010088062275
1.321687332178563
1.407822755227012
1.28265604463773
1.299272660606299
1.310540794126522
1.376248482564103
1.343126870340033
1.357890781136026
1.300773117311632
1.247083476584379
1.352962747110985
1.219153969493855
1.374083930509041
1.286408100691074
1.351668923688812
1.368014182177341
1.282286018189794
1.193668916488554
1.231305535440069
1.398834437184916
1.303486530983177
1.431977416772453
1.362521702405003
1.282688524195676
1.333403126874789
1.389545985450105
1.333509866160855
1.290173563263106
1.317979546253575
1.253184669024935
1.29879607306998
1.251064513016162
1.283955802062677
1.343748473400423
1.283831952583992
1.600237513981369
1.322393737781522
1.302419546985656
1.441998694476659
1.251952755795489
1.309064308070044
1.353562333726729
1.253627460927586
1.418834665907148
1.285615271136559
1.340456142056603
1.412366204163757
1.367737541386626
1.271640980263939
1.242377668326313
1.335080709613294
1.290953706671776
1.271649248612944
1.361945888563122
1.338273343373839
1.359402910966268
1.39772673052784
1.318465977396144
1.311473666544209
1.331525520082418
1.328548494370102
1.285852569350155
1.426145015153816
1.177582210617102
1.266518900899144
1.261481588831718
1.265284908807178
1.233055179927824
1.281094743561839
1.326059377066813
1.411923317929148
1.382696354355038
1.306547672826443
1.35111324367721
1.191689456533559
1.287191798778958
1.29647481641134
1.398952961307064
1.337852517952796
1.364273214849578
1.439604701694485
1.20223256350147
1.272519456045565
1.30536796704828
1.354536939858765
1.344714725466845
1.338003162309889
1.339552029077214
1.213015311973067
1.422172825673576
1.304480615407432
1.33154305835741
1.375926615064159
1.430523705139617
1.291582623963411
1.195517656742988
1.27497697914054
1.312582721039042
1.243562354794505
1.36151871494221
1.256943587437176
1.35389276381082
1.272812391586729
1.347911690566691
1.355638538401133
1.47697496598685
1.506687742844886
1.383433633299196
1.385824166628542
1.330564101311563
1.229284376831964
1.334632974078268
1.324754325968413
1.357583233302065
1.284001189696422
1.369360052845107
1.272638090813357
1.294347459300744
1.302223990037043
1.327000846251781
1.359515439301409
1.267615360032317
1.332256487483118
1.264424290968413
1.197333165725379
1.340410128598052
1.407823992612641
1.308598872596406
1.285124056226869
1.454314082193103
1.283269253245393
1.430496215231929
1.416889816854086
1.315266575864845
1.269877909823186
1.364171273828761
1.352606889769704
1.201280726469645
1.33713890291684
1.30842233118479
1.342264072677068
1.257108348344116
1.22669677716279
1.371150567404097
1.254140147858789
1.31009996798181
1.351930049198387
1.447490868262228
1.40453678629547
1.299447330443159
1.323635753218353
1.40301882623117
1.316771823817052
1.296704765851838
1.432515673270576
1.449520893506074
1.657172177011747
1.463197261690705
1.541033244691133
1.623714453870228
1.498007574352086
1.430867899075047
1.633618731046431
1.760303963591082
1.546928861489684
1.485887498607088
1.65847304160466
1.523728063528514
1.553531958900654
1.723887966417142
1.460932319985653
1.645018325324274
1.558944120571332
1.592753817061284
1.707786186094986
1.770003580431027
1.521453437834416
1.527983114164541
1.614214958244596
1.430108649960257
1.623781414913829
1.623213140006646
1.645489159934059
1.548032749152519
1.642923717606017
1.61862700973221
1.617341817806285
1.478804272512677
1.516020142740542
1.516239496761276
1.521523161860365
1.497934577974083
1.55810942542398
1.495408206311558
1.603766289927512
1.544304553383659
1.489421644906489
1.57562022211378
1.456623256358391
1.715547143270931
1.493293880974897
1.520174096691691
1.568714557267416
1.460445176703237
1.709786058200365
1.767550791673963
1.53845964063989
1.539610000088374
1.563136673669576
1.42604275777531
1.578872716805748
1.631260524406034
1.598491850075138
1.539762118497478
1.52018810087226
1.516678382654363
1.478375387128387
1.458260282070226
1.564110133976937
1.586283995576843
1.566040584089756
1.462570541306461
1.621392653644856
1.649231851648526
1.494914655170562
1.6007227664806
1.650311210421428
1.706180694219133
1.464527797892395
1.482424075679419
1.466933799808489
1.455905837403689
1.619945258771296
1.665293778873209
1.555790665641109
1.45420060979091
1.561961098177098
1.531569400715178
1.576676111027892
1.575467890537481
1.538848719739948
1.649501331477305
1.548906103770176
1.620523626759663
1.693741196546538
1.54199146036561
1.523029700683078
1.702304677484509
1.543435336044642
1.484916055388306
1.565152291459508
1.53679910523519
1.653796796262044
1.512218724718601
1.543054860198079
1.587828478308746
1.533020475162363
1.426879285928063
1.705302112647416
1.59420240683693
1.548307396065939
1.46757589209936
1.743200666908082
1.427028568837018
1.533001126159107
1.635602391058307
1.491417613700439
1.838009925416397
1.657019774298995
1.521921004911033
1.435110897320674
1.557029905761835
1.575272905929814
1.573523090452955
1.555499833300091
1.567898956372155
1.701497114925054
1.327026485887375
1.652857809167236
1.533005292034372
1.726926153557985
1.614591978117115
1.51173979634067
1.628788986388878
1.473750624588015
1.599547897599609
1.591310154488462
1.747129592184878
1.583232460089081
1.464157561631864
1.514333470051549
1.627683200820614
1.671232499355081
1.51637620088545
1.54445117120618
1.646368208267859
1.474902789801491
1.790477889829658
1.525576367028515
1.600619699980275
1.466970957018321
1.618111692348913
1.594038333424659
1.401114765225356
1.340091495050397
1.664866982025231
1.520623785526416
1.69921011198049
1.529224863958223
1.760979203979811
1.504123102806237
1.646507635259246
1.480311859343082
1.500609814984734
1.597642836275581
1.590514052802851
1.591949588610561
1.623109381978722
1.393978104760594
1.548013381806215
1.472350587539839
1.518517669088231
1.652605120667975
1.476877663255237
1.532221894194181
1.540872795066137
1.603799105672953
1.488746937248264
1.62502019643228
1.659827691452446
1.619246389765925
1.541909757722447
1.575702005375689
1.41275302207547
1.467578491748568
1.593640086690275
1.742421394916305
1.50407744853326
1.73657617037709
1.634904304071898
1.570122442234657
1.6013493947369
1.500380202120214
1.601905679404817
1.604005431771912
1.426407770220898
1.606073756535449
1.436516777372353
1.645763350085857
1.553593111151667
1.466283546564907
1.50163129080584
1.633065825009124
1.6487743801594
1.56724442764068
1.569660150265485
1.632753184964446
1.668664037041723
1.461685736757246
1.656493172475735
1.70439997888757
1.446944087491603
1.607214597048357
1.549964207008658
1.511394916064541
1.55705788291706
1.323461248288536
1.425499829502623
1.601155135368516
1.540754635832284
1.446291195047091
1.563286331888258
1.697173972320676
1.611658933476747
1.503978318733287
1.590784374197005
1.545608949099919
1.590178929563721
1.618612672352564
1.344379367096132
1.543528030227067
1.692502429684911
1.481983609190901
1.681490501086793
1.491704396717961
1.637976188005821
1.569694360846137
1.55320005387548
1.421788936791777
1.459457176929432
1.525069484561073
1.515558140489027
1.524146508308936
1.528602119276494
1.379170896236803
1.638077305141913
1.541924820185143
1.549418905344814
1.634409298094636
1.462982799208583
1.710488135158048
1.463070724320548
1.661461007164425
1.463065027624664
1.560900600934013
1.475730997169021
1.640052326973536
1.56408707189361
1.391986114752045
1.596458755747667
1.529930479374471
1.504380898215812
1.487972972140325
1.467546955350409
1.581081034515019
1.641694561929329
1.50271439413846
1.641023455621758
1.538271705251074
1.508517187257679
1.596525391861842
1.565938898095413
1.551812530149168
1.686934638417151
1.63196246725148
1.443655902667057
1.559834268297521
1.481276420079095
1.550729755573323
1.554741794670425
1.424167101729548
1.719944084247688
1.612053631837031
1.446235255210625
1.608529277390837
1.629606639626076
1.519715645086081
1.625629823907246
1.545847648781688
1.476831910800317
1.367431225657007
1.629781968163918
1.40326461383687
1.70021697156562
1.249869459427535
1.779357186974617
1.54770311458155
1.562430783200413
1.678903431452263
1.551457961324698
1.54242965166422
1.553768901569347
1.513936648048941
1.555714923691216
1.663447437423798
1.529849965927128
1.596366543860103
1.450701149663959
1.611842040767018
1.592113088029929
1.565904490123919
1.617895783224849
1.602120776790217
1.71373954308884
1.431880188342306
1.581650858396445
1.522086221022167
1.527134860095387
1.497904745631965
1.727762836750054
1.566842857934182
1.555196102035771
1.522941056238261
1.575822105950443
1.578892077387496
1.481559105803023
1.489304637328522
1.625602388321062
1.656364511171427
1.528569617312913
1.598874160921785
1.62138673491669
1.438935522662111
1.546704314433643
1.406345372337022
1.658044160180171
1.573169849015972
1.500814518342167
1.617253511843918
1.52528885496486
1.619764508449143
1.548653648399502
1.533987511571972
1.332357326182761
1.654277485641897
1.568187666576654
1.529567241251566
1.629355649214556
1.56338224504515
1.54597233370607
1.58084193662064
1.69937041443332
1.522746820580859
1.546886778153661
1.516861700245229
1.654125695707626
1.590609028572724
1.593504217159577
1.489597356601015
1.455259354160401
1.577437909556987
1.433803736356822
1.646836987233615
1.485624751535083
1.560359600257142
1.621284840749219
1.568004943692871
1.406729064676967
1.454275034354924
1.697775306496237
1.540717743167075
1.691323423258758
1.621500600505367
1.490116491347149
1.566941006278378
1.681340068341455
1.583096467676505
1.497350335052933
1.512675669161004
1.444441348764393
1.53797889324167
1.458955890683063
1.490492212001179
1.630849006358378
1.520484656194498
1.915339120135245
1.557461054679869
1.544761051569067
1.751395449573734
1.433566946502795
1.528020582151072
1.575128894051289
1.484370114385293
1.684305062613124
1.4984796790434
1.552250266303011
1.647313472903279
1.659126821637454
1.499196818109459
1.450961686364939
1.571269532330546
1.503247304661534
1.461939394559473
1.632185775526049
1.550912860529297
1.651953653178006
1.674806078892843
1.538865095077986
1.52989382760029
1.5794799759736
1.569432659681837
1.551337138648034
1.696273824039777
1.376710646116632
1.460175769517684
1.476599903888222
1.486960652792982
1.435035188694491
1.524544923841281
1.530194079752205
1.712762579445327
1.666380432948392
1.533305282542824
1.584596082473834
1.351660940053319
1.511367360460799
1.509289738802318
1.704829185775474
1.573637639000235
1.575836194617674
1.720793589862202
1.395603372096119
1.481913822646042
1.5338399250602
1.574426834595165
1.622054667962622
1.610162948595706
1.579109426452037
1.433903315366643
1.664663519672535
1.537782262751006
1.621663751776967
1.569668599163341
1.741282559269834
1.479297806576338
1.380958842135979
1.479660040786817
1.545445016673705
1.435039018723162
1.608498882046128
1.44629262559574
1.624838612024344
1.49398607802288
1.62017962751423
1.564517459148258
1.784138565764398
1.812066901475154
1.607728365255226
1.581486282009375
1.599188391691102
1.447821988145574
1.558726630646549
1.586861675426416
1.598795616107341
1.523160509925427
1.590146250409846
1.527937486116826
1.505201315999398
1.521027113717411
1.597385974281147
1.626715859968994
1.488627214948944
1.569586636454522
1.472750326950874
1.380713795438522
1.581273383514497
1.619865098054768
1.543768699335257
1.532291578314449
1.692805086058294
1.479940069142488
1.730432303908249
1.706069430811043
1.612361016772985
1.532200584672828
1.609654159655131
1.646690233314756
1.395853365199398
1.555903029144251
1.569618194599709
1.58669160990251
1.443625479710501
1.433115989271292
1.623352613787648
1.49659849786976
1.50816788173059
1.58671721942168
1.725689218057262
1.671714241051709
1.538770302037508
1.546621731856922
1.658467235735083
1.548604588072519
1.530479290123947
1.502763645064656
1.560747796952383
1.730359260385485
1.549109637825454
1.631442932942022
1.666221956533219
1.640801166812997
1.515225085396407
1.713634106184439
1.887608979492336
1.682030361866149
1.538127543892909
1.753143830929452
1.603812485188132
1.643472804950555
1.84005967339593
1.522176824171389
1.753285143193025
1.514697602474886
1.651486473472932
1.814438571676291
1.807163754193903
1.619611958933644
1.640928944317138
1.685733664688621
1.533199795821155
1.787420870581063
1.763587290777872
1.729391964658087
1.634109545109172
1.758692403268891
1.666196102882749
1.694036848836451
1.550223783969384
1.572381639136981
1.578825774310628
1.698198494289789
1.641810338490939
1.627136857139644
1.614207215367157
1.694766808065338
1.631900387891337
1.580748091463145
1.599682688830459
1.530162399319529
1.724847605739117
1.579444826619487
1.711879432834854
1.673150272709207
1.580697568205342
1.779278423340135
1.818957452864525
1.629661045754403
1.593405537247261
1.667966220311701
1.577523330337235
1.704492035304188
1.78812280596882
1.631929248701031
1.637841234764907
1.627971364124891
1.611433587826329
1.61329173286072
1.554258551583209
1.687548792826045
1.672255682765431
1.662986719233904
1.547658918331754
1.732502071333927
1.686941285562345
1.550876513102043
1.711644424815544
1.679639941477451
1.7302685162703
1.611898920849153
1.595139614164804
1.620312507766254
1.600745957941295
1.690236246099789
1.753586632154667
1.619221528791231
1.557109800761268
1.648010767378492
1.588192498354042
1.675149895543121
1.711210298941539
1.680776173073215
1.739928919624062
1.65719523100249
1.719069285691661
1.790919975170747
1.645261336192076
1.644008387671928
1.755957752021826
1.655000574782986
1.628757098506569
1.669256599199297
1.586783947207887
1.741515495542081
1.636311112069394
1.670991372829495
1.641686313736968
1.540933222712447
1.575396772084536
1.739462842209307
1.60999487619091
1.654524133570431
1.563793362219692
1.734490425295997
1.548908975473802
1.639160572111492
1.731692289657081
1.555004795178426
1.803822183621713
1.722629668632912
1.643522063137664
1.543109176823241
1.659894982306158
1.671488461744783
1.633895961254866
1.639519113767852
1.624993228139034
1.708840110194855
1.46384916898631
1.688821917613971
1.671201499741232
1.829206127008548
1.675447045755512
1.612496251895707
1.685123138782868
1.589747429271227
1.698123283654155
1.657147780471061
1.860618814564117
1.695360029210225
1.610689693409271
1.657431401007204
1.683219309949247
1.75274487827478
1.618423108601833
1.590614658671172
1.750952755757964
1.614435138201566
1.845454317942182
1.639530378697233
1.704850164376617
1.547758916663864
1.75252275808494
1.657875768003407
1.487054773657761
1.50523334784255
1.715641745836873
1.6381589984477
1.760352470890451
1.613115088985621
1.747583639205895
1.654161384415809
1.687264559552038
1.598482323913401
1.581238322929746
1.644264714786231
1.712475200295114
1.666719507638769
1.707065913925974
1.476528377668497
1.634222132867447
1.508501863002234
1.667424230898497
1.723432281855001
1.566626917275735
1.645679534221271
1.653316518445475
1.700180343880887
1.558777312943088
1.757662279920579
1.745083175566682
1.65998118963351
1.627947882857848
1.618961679608028
1.522871011163677
1.546715754447485
1.682452480945746
1.742693491310846
1.618685341517953
1.811622347833
1.641501756680765
1.663834853931469
1.666559013862266
1.630893761802239
1.676487904169492
1.645361323648268
1.603606396305757
1.750738480592155
1.591334400327879
1.72560488271208
1.628492400410321
1.538852451872548
1.63847277361621
1.709270932489163
1.659675463582366
1.64341884047943
1.675550592066379
1.753632325273058
1.71630234969593
1.549107035833087
1.693822836261814
1.78881252578106
1.541906410927933
1.738688536972658
1.650333281113736
1.649949619403181
1.708464052193456
1.451628317035655
1.569105997133262
1.705858321360921
1.607856942766746
1.572285627265293
1.734783056722627
1.696545382503079
1.625351381317575
1.563587978254744
1.643809328303179
1.621513114208796
1.661442676284603
1.758640327411253
1.415712976841849
1.568828720618252
1.742842860389156
1.615724126039382
1.732664698613978
1.583671024582456
1.675572186846719
1.659839784380682
1.611899250646484
1.544333306436891
1.591737014853497
1.56430509042293
1.68192742513847
1.618680965428356
1.595708624369916
1.47741752519113
1.691476413918164
1.656090489540596
1.71501810277563
1.740173986591169
1.574519645804633
1.739448467674836
1.614460939544939
1.661215598210296
1.510794623166501
1.686164979941368
1.608796568750976
1.758712675353302
1.710296556900585
1.548477842485566
1.626652906794149
1.690284223249706
1.621826967350184
1.628371635087048
1.598369723294274
1.660866886867491
1.717054485407024
1.587670051653725
1.707129879917843
1.671540573970498
1.58571484369632
1.688782223194441
1.694399758462984
1.659538944107138
1.849520991717369
1.764527815208056
1.511962647052873
1.605643373039401
1.50575477329131
1.668698766712395
1.726431389572136
1.544786872230913
1.768325885220732
1.661119125727156
1.508086707557461
1.656716399424241
1.665067152172249
1.661385707236133
1.612201798822528
1.683762841093263
1.564190930332604
1.525602988249183
1.733295254198692
1.538055954896346
1.826511195211102
1.381236863697574
1.835791349519778
1.675756433136363
1.569226936785126
1.757260810403073
1.577049819339294
1.639814706876452
1.690449395164143
1.630663090518289
1.619783693454387
1.729358409300687
1.668966822359381
1.577836175012479
1.64463503482394
1.661314218721443
1.705326847834645
1.645078674162777
1.672746300741821
1.652017081625218
1.745857354957582
1.555355746562658
1.706923619061745
1.629999433694685
1.687531916774418
1.619077588788143
1.744265551288108
1.624863533032761
1.65894354785264
1.715722680294123
1.676486181226608
1.709826905345508
1.57010851617326
1.576088203769139
1.71534759964598
1.767638783880015
1.618933588957156
1.625073541102849
1.710351373992055
1.603351417473125
1.623861853095333
1.532285430461672
1.676414455292459
1.685068364277569
1.607630564533885
1.69633138014004
1.60578130159733
1.734416005013302
1.606149955989738
1.655551494741984
1.478452636222016
1.696593703336666
1.697840847179345
1.646847081197513
1.721187219762288
1.607921668319662
1.62295554814691
1.713034968568616
1.781657458648384
1.65064987319927
1.672254965225802
1.584737350596221
1.717857429841241
1.674586659199609
1.647234822565254
1.532718646211676
1.576015792327036
1.633604456126759
1.572951872378777
1.735430010573084
1.548537186305715
1.626382485330999
1.712127301750289
1.727559345930441
1.568270198658303
1.61477815582591
1.787630521105803
1.6520274161397
1.716911863621231
1.702740276402403
1.570139397213117
1.665445640014483
1.748358502680131
1.670247978251608
1.582834159837669
1.58137279303522
1.546217537427273
1.650401684500665
1.568325450855659
1.577805307646774
1.717251384110057
1.651277319148666
1.879991885510269
1.661249174445995
1.646480520392367
1.770806974933032
1.50566168488714
1.617128644092404
1.649030085647572
1.619533268699566
1.732903992932908
1.59890165816979
1.60799967556397
1.657684727088924
1.756770722646119
1.624303411484017
1.572298328664472
1.654918410803159
1.591939379600811
1.537697824662185
1.727009543804295
1.607745422038693
1.765699572759489
1.70059314455656
1.609140834633776
1.57605752181604
1.670383441933649
1.665248917750554
1.694778402639512
1.748020717512664
1.529734520951808
1.518777279778177
1.604027867580035
1.607046223318005
1.546530596330449
1.630499459221808
1.581140608679171
1.806243097715871
1.739370519824352
1.627617506404989
1.658590168120946
1.466887012716717
1.613308469433184
1.57955390982189
1.812371525362272
1.678642633032584
1.627070752861947
1.733941579875105
1.535421931221607
1.56457482720133
1.631402049360996
1.607443225279995
1.740795552177689
1.715775922485386
1.65374471673987
1.597152251013816
1.667932563114759
1.653827665133251
1.781271160325833
1.557591113485937
1.783812765694981
1.545371227127424
1.517552711338138
1.59964406733747
1.626538631997402
1.533271261974588
1.666390009700454
1.539823597735715
1.754428081559652
1.619262962376463
1.72235248259935
1.59407311813892
1.811405517477034
1.82014327712542
1.651320926404372
1.583118524143589
1.7232795898413
1.598285251341064
1.628520680236972
1.707854085607119
1.683736976210317
1.613374161330585
1.635598102897807
1.689099548513132
1.578213093336686
1.616067452230909
1.695412676783319
1.76061434197255
1.591108749671359
1.618452579550858
1.548769503334384
1.500669187371734
1.6725743506018
1.647430419593469
1.628136138056214
1.673266919700422
1.707282746329076
1.57800805255639
1.783962336981088
1.792459420785382
1.761901769628481
1.706044443449521
1.678687031909124
1.78745446538594
1.532398443975236
1.596549269736362
1.701991138910094
1.662256264770942
1.506187922758853
1.571942156198657
1.701877832523438
1.649726755228755
1.572574810027951
1.633160027562454
1.77111122216141
1.714317905054432
1.641652765365228
1.624689064996609
1.700394568087958
1.625004233210007
1.611492590658746
1.643379036698237
1.600953015252304
1.798493602386051
1.598112048331402
1.736798100363613
1.763017448045681
1.729701451459282
1.577682771681501
1.772120995603099
1.88925521276159
1.744555951948471
1.582654078536238
1.887290447220493
1.609632326341568
1.705022304778145
1.910652332933995
1.572469197872481
1.810332220344102
1.62847317739948
1.665451662241868
1.838575769550898
1.809833659169514
1.667529886458512
1.735919776847858
1.730373417238899
1.590700382825181
1.939924817326015
1.83639949423265
1.79899563449022
1.678486951938833
1.8204707359225
1.72696898350733
1.739573984810789
1.632916202281286
1.614955577293833
1.618640227322735
1.815965485418229
1.777632687990312
1.744191138946162
1.703271346457232
1.776257650171973
1.700702777920629
1.688281113325207
1.745701880680337
1.630911016791654
1.765693913759889
1.670394711273439
1.828629422881146
1.711248293771297
1.628794504161762
1.847898393226365
1.856496992095142
1.704652280528268
1.654383250043393
1.734596199083621
1.65649027314391
1.818947515096619
1.86337768195562
1.754586840977255
1.746439814630308
1.674296273383247
1.688404813752926
1.690899589163027
1.662833494709615
1.775624428727519
1.668037765562037
1.761615213056382
1.641571861861564
1.8078471406126
1.796992508461223
1.641574037691309
1.80093854782831
1.707911552527872
1.771666644465716
1.6808313772059
1.664121001759937
1.72379073891488
1.726154501153985
1.768757703373948
1.735073562360083
1.714777615609504
1.650787297008849
1.743358933075954
1.6669918364205
1.734787064129164
1.823493068231944
1.740960578863276
1.786470824544705
1.701307189329681
1.816536394491904
1.830464570120848
1.6368950360621
1.741875817016631
1.840655897360853
1.722430014666642
1.720004927928404
1.718035990235026
1.738847974561001
1.804892351598159
1.700062968996933
1.726051131109558
1.760946880746252
1.620886457012539
1.677035256081845
1.702193416894988
1.695046700551789
1.728912391503745
1.662583710253593
1.721642411010051
1.663294628287262
1.676088761115099
1.75772704540328
1.633863355643495
1.860563703743107
1.850921878077515
1.734466784378265
1.621622675265406
1.779456695998473
1.674838472516239
1.682891258176292
1.725021695153424
1.670784607167686
1.738980850677484
1.552921109741074
1.69884338240722
1.751595981793503
1.876451154272844
1.713076543559618
1.739596648201239
1.738593543046234
1.690009120477182
1.717227429871489
1.708582761500943
1.997730792233926
1.784120554728737
1.702041040674116
1.759620371982066
1.713438921938997
1.863663597661439
1.774612577279561
1.631568460701522
1.82198928254846
1.759409206751432
1.898815668454458
1.703632500073403
1.803753241667043
1.569546049201195
1.769725164782951
1.744860665068922
1.624736521063552
1.658781511582252
1.781072996364899
1.726790516117453
1.869784722536257
1.688741824540054
1.704531335072779
1.784645665468073
1.743850265318218
1.630006912732302
1.695384610607939
1.732679866810376
1.797619242085529
1.722477236985266
1.810076094297638
1.541325300487182
1.696121427136058
1.564528957741715
1.7540746501495
1.727663827090104
1.632706734674764
1.710117264270006
1.798365263366529
1.75555236011609
1.622856622970987
1.839331054705897
1.840116403474021
1.73022805298407
1.684916794587261
1.712898827246509
1.612039719431155
1.651976527674079
1.726339278086221
1.801274783575719
1.747174561907624
1.861833170931871
1.683413074307029
1.820738533174913
1.779921142139709
1.726098952965094
1.741155952960929
1.695252609440158
1.707169290861499
1.837989766920461
1.759685631290286
1.829736753067827
1.681729063235367
1.659921229343659
1.680795597184999
1.754840444131195
1.736241608112051
1.730470046074421
1.721762844970984
1.829865439754141
1.718993801704748
1.634205514079996
1.814645513511725
1.828240653065133
1.6473670543657
1.845465273728645
1.731362037872322
1.788529238563888
1.794346572983465
1.584028192494527
1.700479671435597
1.767255533399143
1.718841047586062
1.689399660409978
1.829824818714807
1.704177306758166
1.639115394988654
1.581002381643468
1.730368775621446
1.685614945441643
1.756375419656092
1.836353539435206
1.521636100915092
1.62241890925693
1.823568850727239
1.734706157631696
1.836392376316648
1.699106711503074
1.760318928276275
1.703567216524854
1.646189014600849
1.689346418845165
1.726477126724
1.656809233228732
1.795223236498423
1.684284966907963
1.636777003138936
1.562075797684906
1.80001447399233
1.748266502329266
1.777137540525504
1.844163707235608
1.62506377967559
1.770068139607972
1.70233062520631
1.736399955029067
1.554625224163364
1.735447018628094
1.813364381942491
1.865627810057383
1.785331362630361
1.636806490744412
1.74161543082987
1.787212183490588
1.69285105506421
1.645788960681234
1.702612844063702
1.691794814644218
1.756575527721019
1.697505754238744
1.734929425973605
1.774230338089962
1.688523094163863
1.747263396597278
1.753130397767688
1.719672044968625
1.885409665897738
1.831437368907085
1.605300921684355
1.610524417158253
1.614375007798842
1.771953677965153
1.833580865397996
1.644963676223916
1.861421786365542
1.713431422387388
1.642343186685174
1.72229263149794
1.745927050211079
1.732040250278919
1.728161430701903
1.810567219621017
1.669599755060915
1.647346230503805
1.759739595270954
1.6728276367564
1.870067175938861
1.517061563520169
1.923519161175046
1.765762321388797
1.640774671720864
1.8364808334797
1.638124534286151
1.68438871374316
1.801898193119665
1.683638625811948
1.690618430491028
1.774911992221889
1.740565081476902
1.63712788346012
1.811212763314368
1.722544885321066
1.762924737338608
1.724899025512173
1.672420277890271
1.715767362206878
1.818727821402981
1.686884860343632
1.845512264782414
1.661901040216446
1.81407334970665
1.711396143108852
1.800482003945929
1.721929632614327
1.747460125893793
1.816910631733426
1.748687606584967
1.809419311333963
1.655051329984177
1.615774390172551
1.76541490372355
1.806510699910998
1.730889993692986
1.588758367389279
1.806476431779766
1.691369545428665
1.699074272031103
1.583647285794729
1.832149562882886
1.744200257308161
1.671056977187975
1.78179515162562
1.691394393488767
1.774963466864828
1.696924136483958
1.766265464602917
1.593862767430229
1.733587173370525
1.760385322340203
1.727765382221872
1.881885883395082
1.673958168691602
1.700856030301689
1.813415313390301
1.862389794021561
1.733936643327439
1.75292974283154
1.683594667472326
1.728253109031218
1.723226632727699
1.704730311330551
1.581375793448306
1.676326237063341
1.716295987727007
1.647172144585974
1.812354754636079
1.608118503231693
1.784429474452856
1.813272311028059
1.744532366586417
1.659897817930776
1.738109898951365
1.821974947758882
1.739912471107895
1.753362191985107
1.769009300605339
1.648668426866474
1.786350408645213
1.787701463444032
1.745330430602605
1.689242560300847
1.71601981351856
1.651507782235272
1.744536650649766
1.666907423505029
1.653665435648103
1.679321941666287
1.76050479079264
1.949272515293885
1.767493448283187
1.712258153484825
1.763113384428064
1.576002664782478
1.720432302479878
1.77188128012658
1.693859896465656
1.755055921814116
1.716549224444486
1.717877952778624
1.717773007621123
1.790405318308364
1.717960192363086
1.668704185369975
1.731801435268672
1.69271721634651
1.617336809978315
1.765698152198181
1.715855643752417
1.791575202121398
1.701852157059431
1.690016981778728
1.621174266001374
1.723889315098369
1.754551745033006
1.739756474738352
1.813940458856739
1.617880765003666
1.558710697237131
1.72753125981577
1.699733328423586
1.63273132791524
1.686310183510359
1.652663302468
1.860560296671424
1.760452546888149
1.728415264985132
1.7489162985924
1.600093084945977
1.706115963295757
1.645315728984358
1.863125430654268
1.803616947883741
1.723602893821793
1.752861757799722
1.654234252270719
1.617028882204498
1.707200804620529
1.657810211856494
1.797183438671778
1.750984167275915
1.715220397795496
1.699824787134871
1.678511247824469
1.767415980482122
1.899474620315705
1.627893824289941
1.758577826204448
1.667707050378508
1.64809171238346
1.773453522740849
1.676871720218959
1.623800623791988
1.686217605747328
1.649833343979965
1.88612866328674
1.722911010127088
1.788534470475183
1.662035302811705
1.845329619992383
1.83358205669864
1.732829561431189
1.638875860925526
1.803376998453228
1.710870724092739
1.712111823067246
1.802308716465416
1.774671269176245
1.635380056911348
1.693240740672341
1.795588639225061
1.63275728372832
1.705986662992231
1.71735526326252
1.891561897457513
1.645486724978336
1.640150304580501
1.572266833930725
1.583989084661965
1.773867051555799
1.783487974506814
1.670250331850262
1.771263699785614
1.800311861217864
1.710545197744145
1.730577527432869
1.892965343443757
1.791725185472183
1.815644859631566
1.75445057596869
1.845883153612592
1.633831514876362
1.658317534361204
1.769321812491815
1.723649472529031
1.554377237340169
1.686220847569317
1.79347403766599
1.744563840388391
1.643243778160363
1.676926583711245
1.845706923035278
1.736245530442685
1.714764314646517
1.720759815039578
1.768025567103771
1.669250837986613
1.625954842653494
1.840081504359136
1.68532876298594
1.938966358709994
1.690094766966382
1.87619515464557
2.025443231536152
1.819409701857355
1.700074585577282
1.92847894756886
1.929064732793678
1.813976463505871
1.741735504094903
2.068989794556757
1.694439714196661
1.812864246037601
2.040527094886437
1.668649979397102
1.925707717511207
1.943998508911233
1.76297829101214
1.89570318199924
1.962498022595706
1.735670016449671
1.882328134002031
1.832126380904239
1.650608982246341
2.07581044311521
1.923717210528533
1.892234120936262
1.80314041817158
1.905396979514094
1.910055867967092
1.854714432001252
1.790596208360479
1.745797120340184
1.745362812334882
1.939444729473791
1.917762036276561
1.885161707686871
1.844561332912567
1.911088267236252
1.823469850751589
1.829279427857075
1.981869741479546
1.758642597576339
1.934210602917712
1.807352746698006
1.877846732996012
1.799506206836308
1.687216909017751
1.997691024956675
1.959146756258871
1.850663604024591
1.760919332162215
1.852268187612476
1.726157307508592
1.918180976357577
1.935233058596621
1.964931183949215
1.907069336448441
1.763046732213594
1.815744099627866
1.7802951194523
1.783973806654503
1.865799478772644
1.693681519891771
1.881330602103843
1.780103773420369
1.940141573326169
2.016461269892661
1.788883084053192
1.906596957093679
1.864430035481144
2.010894228424346
1.745905974317782
1.772719403212536
1.819984880511811
1.83314932214854
1.896088466779863
1.812093883637189
1.846680998919815
1.748267091653229
1.911851422996948
1.823812905571797
1.814404103002043
1.915689927124307
1.810413745932177
1.897973611468382
1.815969095326076
1.971058716596442
1.983654744685602
1.684785388363096
1.875943307193396
1.98669455540303
1.819479699180926
1.788811444339516
1.811266602561287
1.946771846301015
1.900357879259363
1.788622138733122
1.794270160927384
1.952851654718895
1.862021358059851
1.781944574015992
1.867359320842307
1.89288496665081
1.836513484574286
1.774189059744776
1.917431232098337
1.791666358739741
1.755841664382654
1.849983763625892
1.790344138626993
2.073856527295761
2.069835376546187
1.833185238726533
1.72513560273479
1.948540448348553
1.732866798274248
1.817126047880927
1.882123171107836
1.810054593946022
1.931756009209882
1.625879433968409
1.823755551239022
1.854910207345433
1.955734760130184
1.842073298569962
1.926568301987821
1.922535298248578
1.853485729674697
1.812777275785135
1.828100677756427
2.218485375504531
1.906119466788472
1.792255575524477
1.867817725536057
1.822013495591036
2.089704001426772
1.950800697857454
1.75120804782726
1.904063463594261
1.915202954306819
2.079457216366247
1.792124099356347
1.974112923042204
1.634011813296072
1.812674603488018
1.917499385180435
1.778013227565502
1.793102648564297
1.947991781958067
1.827303879876917
2.041912491617616
1.81855796532425
1.841704514940437
1.934159761961251
1.907005242524282
1.674936827628498
1.836988850351517
1.904296890681658
1.900829351770952
1.865143430784252
1.941954784462342
1.658598022465379
1.840575934555609
1.741004259415182
1.847481506824456
1.816448221540186
1.719066680487806
1.82303211118687
2.005693501194169
1.88167060025515
1.738986157977656
1.93392583724977
1.995740934669374
1.916882362884506
1.843539900817182
1.923320172508056
1.728504487635063
1.816551257268561
1.809764131218902
1.9504875986389
1.876616389166482
1.93762517096489
1.857388662102451
2.0215652883548
1.987115482575635
1.842588935360157
1.907060988939305
1.81846734779104
1.787562540274108
1.927004220170197
1.918919841935102
1.963052143554606
1.794523723083789
1.830159215386833
1.72138410078207
1.849406434652723
1.950580097623675
1.888213785769851
1.780602996069147
1.968090740742147
1.817204986594993
1.768022815078147
2.062521309538733
1.993523820691502
1.779719360491431
1.989084243339168
1.86827073141984
1.895381286515766
1.8997797913009
1.712947780572891
1.814317262441438
1.878691078557298
1.883598049586654
1.799308303928504
1.909234389849797
1.87321219137402
1.843682725090671
1.695969402083536
1.894125438233229
1.79292808893339
1.917345350265312
1.919028046225702
1.691538969373593
1.829130077459565
2.035001595460023
1.86428766020413
2.01765680880928
1.851478182623779
1.924636334933139
1.802874913557407
1.789776923800197
1.843493146121513
1.86303700509572
1.870163057541164
1.911408136323579
1.799895654008581
1.767951466901984
1.664804630517583
2.045827557540863
1.884644602431095
1.824958173124292
1.981204664332535
1.715924854850013
1.845700240250566
1.778263556460177
1.950462296376533
1.659853146508657
1.821322077774958
2.025618808343375
2.01135566195735
1.856856257546296
1.707402910822003
2.045735496547773
1.880550465955302
1.780387615449653
1.656913417906623
1.795746145567055
1.794281121408654
1.909277267780942
1.851629152886398
1.859855469785211
1.891242745560434
1.85159543030153
1.889397294100461
1.82566742082154
1.793478154395129
1.915660197024945
1.948946341924105
1.768422001772004
1.759299413559668
1.815207632659881
1.896121114595963
1.898520240116776
1.762222302158747
2.080175355003299
1.840726088797177
1.861891568431593
1.859083728803311
1.932434442234398
1.810199790367099
2.015452539498854
1.947857471384836
1.839996407838838
1.728140196611434
1.846059843659029
1.803565381801448
1.963209951684735
1.641420440115063
2.148727305976876
1.870799489522063
1.818935843690644
2.012740428784704
1.809373144699164
1.776476364463067
1.920395534170206
1.746841022595398
1.836363756623357
1.993805347906382
1.801138613630313
1.872843246997843
1.940529956111802
1.916813651058711
1.840913853453143
1.879181576372967
1.750811767576537
1.904081675431262
1.985008452804096
1.848380134047777
1.984764379316386
1.778640236624608
1.944207258032958
1.833269587515092
1.990662918561329
1.916026988349328
1.912432537102819
1.872740529571252
1.851512205743276
1.912810444291504
1.745479932770786
1.720144687638143
1.897411674705521
1.895173125722902
1.893551210862287
1.710096087305239
2.018314741014326
1.735111771487384
1.82555325689515
1.656844721158945
2.103551634720867
1.840654968797706
1.773053729429972
1.936943986854429
1.820814221193839
1.856494753822106
1.897939744884004
1.883955772016142
1.688891385976441
1.899758368777342
1.845844849322294
1.811557550450115
2.10612084073757
1.788728028398785
1.905353968970796
1.939883857596314
2.005762420506016
1.841838292006027
1.882158100107798
1.840744966937154
1.841350916420989
1.838874941336451
1.850048987656815
1.709410438464949
1.785838234935198
1.880572053684045
1.711279785098878
1.985999749265616
1.742873469623887
1.972659088208596
1.964456437919037
1.764714067485962
1.728921894024231
1.840668717370088
1.892187053323064
1.86940749287095
1.917803188466278
1.915298404250171
1.774247177178449
1.940085184931765
1.977052277055896
1.872707769066609
1.825659908969651
1.918657918756353
1.784977599363149
1.86314485999546
1.783621360754421
1.765166830841051
1.729187313545611
1.887200109723959
2.143508794542773
1.91350829283046
1.833570165465029
1.907575430333088
1.718869344670826
1.877344906534604
1.947705768329286
1.789833311742646
1.854725008287474
1.867468326956816
1.923785437929886
1.952542635061737
1.89311134202759
1.825039312725347
1.770795433605886
1.884901568427378
1.830652773988538
1.746025410664829
1.859713241499003
1.909400105458251
1.918774756430691
1.873296949101657
1.822191652762118
1.716222250470528
1.816875649463704
1.863405135196732
1.808118186636554
1.985773492325359
1.691910298805207
1.677201457559056
1.857125584741762
1.821527552531645
1.762633973224776
1.808932169061129
1.784244924082662
1.984436590523082
1.856918907863848
1.888990566445419
1.927874732271531
1.74455432709315
1.859270791802991
1.809404402883458
1.965285137760579
1.97604976208276
1.911818093236198
1.977113150165403
1.777139061094786
1.7184839600263
1.82288776844755
1.832573114319207
1.886950356138895
1.818195877308644
1.834261405940961
1.779434740516721
1.860416059340349
1.939508222953655
1.990328849402248
1.894923320307609
1.867506027140213
1.861694493389487
1.765480788704956
1.957662591126902
1.792964286604023
1.744248660129479
1.802735375896874
1.822627420013846
2.027854913639411
1.825749835414133
1.979787981435697
1.846091913107967
1.983209838314952
1.941275669000594
1.885136599598124
1.8535426628073
1.905034648924027
1.82537683053777
1.909467471492498
1.953196868987185
1.93240117397323
1.723835462356334
1.836341939426718
1.889411238399383
1.761736337565639
1.831064327129876
1.813974683742599
1.981589732725436
1.74598958027856
1.785261458691338
1.691873638076016
1.672803608038999
1.920001488305126
1.981939755164438
1.774623652678955
1.854981016379591
1.996082803251769
1.867410850233185
1.801788311347358
2.041629947895856
1.814551510763795
1.90430750974134
1.886126197821238
1.912668502136368
1.737969764942529
1.841270621006582
1.845237628946873
1.903577425498597
1.680742134061041
1.795712995027066
1.972403976932672
1.845672912269503
1.742032951815329
1.793414037396722
1.997059252660468
1.913514277953521
1.860410579343344
1.884647835548501
1.905955091412877
1.78477307739446
1.715385810275081
1.864793284649374
1.833154875814064
1.956651118971903
1.791115264898279
1.95532833954574
2.15367672707902
1.895053913810148
1.847022863018585
2.053561010678944
1.981342046319674
1.888867213871558
1.91971689179284
2.065648961040046
1.771350315584281
1.928527935834843
2.072461106168158
1.793759571527771
2.041403344227218
2.007202326831919
1.785652138863371
1.939336893094025
2.029902956424003
1.749455942248615
1.986938191481654
1.885786016604215
1.685266714974807
2.051572242611807
1.96504824019452
1.891670568348562
1.95662720956554
1.962609270051792
1.987085307423611
1.958222315310127
1.945722905575206
1.905033737259265
1.919485241690543
2.052816105288323
2.004990565771211
1.860328408786122
2.028874228800372
1.97052120249326
1.90793673112766
1.913781280998406
2.034292148525743
1.814861444692543
2.01215630070259
1.886435525486741
1.854305739583404
1.920006488248927
1.782366489538851
2.054721552102165
1.988117277372938
1.988743539465696
1.814109770851849
1.969463470514784
1.821942885996844
1.953732503586946
1.976269115884553
1.940226507160368
1.970685549508751
1.91033068681225
1.927320458866904
1.866787275587749
1.862065640804322
1.9002686463727
1.737457280853792
1.93018799162262
1.88176266350001
2.045146013700527
2.124887461957778
1.834740276546238
1.984396056506358
1.971108509144339
2.178515019129077
1.851267200440437
1.891893781329984
1.902001372884981
1.885618147950314
1.861194405292533
1.908834013977352
1.895238854469715
1.802828368384132
2.04672427196543
1.929287311359923
1.870088498503424
1.910867866556489
1.871673741574434
2.019657464950257
1.981226052936833
2.048269438783271
2.067795454191804
1.785311658187064
2.007446605403346
2.046532908544255
1.842245488878944
1.803970179061256
1.835117571894102
1.990263297632636
1.982307701568243
1.892770289848413
1.828250842985124
2.016852325495131
2.081813391831896
1.90032863056583
2.046365771169645
1.990003891196437
1.911108450893339
1.807126061442364
2.034180144852554
1.889425398588721
1.888238586300794
1.918476913246934
1.84858435577107
2.036066681270931
2.083435798109984
1.939429881490755
1.806937781724488
2.000244757989782
1.857374447889793
1.903912509380442
1.94870148399698
1.957049312304453
2.115614098770073
1.71556615071461
1.950137738929754
1.985048239052062
2.037898831921594
1.976273488453997
2.014647406368342
2.031280274962074
2.019696236502278
1.960210159947734
1.967741713724162
2.311429782023334
1.950230824873198
1.865249505489672
1.930791283595736
1.867599163318315
2.120118345414708
2.000538348109687
1.843868561639567
1.951885071157645
1.990965173872305
2.169212882480597
1.899439631917341
2.119775039391871
1.74164299114944
1.880226207068489
1.985370301065764
1.803420885746056
1.897345484771092
2.048565246655484
1.878302253570303
2.04949200626716
1.908928271239095
2.071602179759289
2.033642290681391
2.018854014012581
1.743806867270049
1.910874824574809
2.043339483983648
1.961754399139447
2.005566057930105
1.971327573467459
1.790731222068002
2.002344317543644
1.92763622408093
1.919979583495668
1.920535189834857
1.768574067299164
1.915727219905022
2.107004694560631
2.001949135477969
1.912377229123823
2.001808122070634
2.092170181170387
2.027276954783689
1.982146824393827
2.064063025309637
1.858783457854412
1.962529386718614
1.909426941347651
1.9478491713168
1.879260439019814
1.966518199559283
1.996182205723006
2.041031373324069
2.051424181393382
1.943000881035978
1.987583616702443
1.928123662790839
1.888190306678018
1.952956088533489
1.991734343127669
2.004782112989095
1.856146656623798
1.855491397618141
1.791958654895095
1.910187146254496
2.053993159585464
2.036300901581733
1.781911677479849
2.042563621886886
1.957345879190076
1.839359449111217
2.198343287739368
2.15130743831112
1.86690857240912
2.100292986633997
1.990313620762325
1.893385675504739
1.999345287477972
1.801271910069837
1.864704820162728
1.940137787682452
1.933397033635673
1.819476534842311
1.94424172287343
1.996900621290133
2.046063947339748
1.851792216721462
1.969699992426405
1.893636787441513
2.025775882399844
2.021604068872235
1.878113204408162
1.943380864428754
2.100377428634976
1.922649676689183
2.000958418957893
1.949225811860228
2.017984702342216
1.896660718158068
1.945979809018172
1.910517055457981
1.952069243628007
2.035757706493349
2.015562122248375
1.881486554857508
1.938929550021862
1.752546243121619
2.162887309566235
1.980883315447556
1.90673854208967
1.993034929553494
1.849600168646073
1.834038611764706
1.849375689457125
2.070727608440376
1.796013243230791
1.933954791742879
2.04835070634622
2.048073157221213
1.90063900079718
1.786191225237282
1.989793989569143
1.960859087277517
1.851354954112791
1.696212748706415
1.865235303090946
1.90117302351788
2.035706264782548
1.887976327712827
2.027003125061636
1.967115101634153
1.957923309361763
2.020260059856558
1.839836374344022
1.880973239595659
1.953518760417569
2.052039553401378
1.829719970281715
1.993308275009967
1.888410730714517
1.940045352065245
1.886072333362593
1.883486033758502
2.146568476203485
1.878452742558535
1.980878121925878
1.982040217839124
2.027789203933431
1.884506944311265
2.124694721141601
2.013801021916005
1.952821652629448
1.746421840122077
1.938417043774726
1.884559150764604
2.03760899768107
1.734226232197142
2.235670650939066
1.981737871738101
1.926935252332292
2.0832687810749
1.970104052911541
1.87600631998662
1.960390892263974
1.817842132492016
1.888848618371269
2.136286349684432
1.867818485759539
1.993200479452949
2.000525574678796
1.985635735743139
1.917684687980397
2.005746602442388
1.867696870294267
2.077900637504381
2.054586080245286
1.951345703643938
2.031575475632224
1.95642090050352
2.010744224523282
1.938575857651841
1.966966106537674
1.978822128036982
2.071521986802643
1.928268158591596
1.96119624820432
1.965834740105111
1.800735524529222
1.871774670554528
2.039867024274271
1.948423766170018
1.972478135715642
1.854024407484733
2.096677378462911
1.759732025940167
1.888620362159797
1.782949801818193
2.09514135472209
1.911004921139765
1.873074056881366
2.024896263382112
1.894517579204178
1.931865988759389
2.049898858950957
1.932466560258414
1.760621388020624
1.981087981733567
1.888038453668498
1.862072895392674
2.10116206401239
1.910038312328574
2.016287544288506
2.027225879128886
2.069590299091584
1.931621259155663
2.014464856948716
1.941031991310833
2.01451576656105
1.922793299938183
1.886956795666058
1.847566378867382
1.863510429332673
1.969093182778194
1.772548475858656
2.122135354130598
1.864919241111778
1.999904252887855
2.031201646399756
1.847561479581534
1.815193390231933
1.907426365421319
1.945070098825201
1.943113933556466
2.037785225411592
2.02484513146762
1.847159616161426
1.962657467683662
2.155187614561702
1.927930962896917
1.893657524883842
2.025972638599933
1.875328059977861
1.91392521177452
1.857780390630228
1.822764148793716
1.875311801229421
1.984476637535192
2.267577316325922
1.978538884179533
1.946018787286688
2.016009077749196
1.870969267467332
1.947032511189156
1.975385973923919
1.910252704556513
1.959385368772217
1.897338278599193
1.999955107003428
2.033722654099967
1.962212624975089
1.873631825680325
1.840940315467399
1.9524378537079
1.88962025075731
1.81698520503118
1.993660965698762
2.022912098668585
2.084874847077379
1.974278536217114
1.871958051725544
1.779876634042428
1.852513078026694
1.885624566559343
1.864032162819025
2.090911722781075
1.800388322565177
1.818175928650942
1.904036975153255
1.946976698796214
1.918848838734341
1.944738028338026
1.847547006346153
2.003378441134265
1.944220333644817
1.987028951234971
2.047804109371959
1.857164524929416
1.967988135646152
2.020596810510859
2.013791702217104
2.087507792365856
1.990004226215587
2.1657733837922
1.893233244537325
1.799577961932126
1.937581849686497
2.02514867729481
1.978775070799097
1.875974302230366
1.926346243988463
1.845401890899714
2.040291738906809
2.062927022817647
1.999024107869091
2.041803970932634
1.937661170347527
2.005499557527273
1.829890542290993
1.999226741884839
1.926977367358411
1.832883672814666
1.912464373508302
1.96164641209702
2.086552382435397
1.89917790831728
2.161786994704645
1.946074355302212
2.080171104345796
2.010845797885254
1.96377857697814
1.944592807930342
2.017470553866779
1.909497744412307
2.037384653675196
2.0067839653887
1.962244341239375
1.881663351448126
1.98909668618271
1.911344191227275
1.886006858860941
1.933589849310356
1.969301599257248
1.925393982561076
1.89479875916574
1.910960796647072
1.887184762988865
1.77802325073029
1.949230357315597
2.010600286523887
1.889723579906208
1.918920674919524
2.036520314362877
1.936578235309432
1.954141865668134
2.024691583407425
1.859098335299874
1.939586340804571
1.922025769984928
1.963366967464126
1.847149797453471
1.997869309740871
1.910878170157934
2.074250170332537
1.821092165740429
1.873607632041062
2.021195406128936
1.942550179803186
1.79714697715017
1.947090410701675
1.987988650948816
2.079238701477345
2.027639822030114
1.972921953597182
1.894484324249682
1.92753566526065
1.888641342150201
1.858287240045805
1.983170412332444
2.014390559879915
1.913681343338046
2.092254167486055
2.239645794984033
1.976507986728858
1.992347430026562
2.207028447942845
2.116047490705883
1.996674941579677
2.063243176341574
2.120028306004603
1.886259861110639
2.092143280132369
2.122989478312372
1.958764936374804
2.208628316088161
2.082562281630502
1.843557719127726
2.056889113139574
2.106605811402235
1.812103170455893
2.074681157773848
1.970717842812856
1.766994786736342
2.060474692362343
2.070574674735489
1.933732589846747
2.099265376768876
2.081327857030013
2.092690692489872
2.135291840930857
2.135770970912987
2.081947471734551
2.138901312220745
2.156463496182329
2.111525613776956
1.901340409564179
2.226716685211083
2.031425557347284
1.987633936042758
2.016779600374251
2.134874082061101
1.907519689403748
2.112619980791873
1.994598691854489
1.881750327827406
2.066617430118472
1.927906351053078
2.179994440798542
2.141283111963847
2.148559377748828
1.902370934583747
2.1262357939897
1.92206326555727
2.064143857997101
2.041330960590416
1.916467442190526
2.00770944339012
2.087024553276204
2.030533702225014
1.953374261705602
1.971410257445
1.960064755011753
1.86951823849172
2.005631038882059
2.01550941527395
2.147109081083119
2.301022193634851
1.914168865415538
2.110977885930775
2.123290412682103
2.325817861398182
1.983229274179833
1.990802904884405
1.996033325011473
1.962587568386408
1.87103976259589
2.104981382345115
2.028364026486356
1.880099072657401
2.184110478745528
2.045269972879463
2.030268967223581
1.942050035016853
1.959113875260878
2.188168573915683
2.162023348587764
2.153238615613896
2.100538933711745
1.89877193482673
2.166946144686174
2.220649962890486
1.870008836369019
1.855785064170828
1.892730028010685
2.056989949636618
2.128615213108726
1.999702480974705
1.903126937287295
2.16677455316716
2.218878643644274
2.01295874622085
2.20772047737378
2.125091747281886
2.017644770264812
1.857867606831781
2.14642242569245
1.973621257341112
2.060945195931709
2.014903820906756
1.916952488900127
2.133392643105816
2.123575934727508
2.090717544408429
1.901194036610715
2.051875858113299
1.999633568177697
2.022178020602285
2.0322223583554
2.111764332964127
2.314883602586209
1.820942812791638
2.134540562925817
2.133070655567098
2.241888580768603
2.135549725583985
2.053918565102457
2.124339937799502
2.126775416018841
2.12997014154017
2.155378425568768
2.442945782790056
1.972920653005904
1.96440197429109
2.029630113746372
1.932841513017463
2.158099039498531
2.071107234452381
1.959127855101372
2.042536380461117
2.055187100420938
2.265547183522713
2.046113754043696
2.265621461992052
1.913591230544692
2.021232124557162
2.027151447397793
1.830847045353783
1.98121727259868
2.141784961474146
1.977055699290301
2.092637300171864
2.007524776514389
2.309811695074948
2.11660373306594
2.185360918299734
1.854842787598982
2.047284159609414
2.198429105863811
2.076128386380999
2.140089542008839
2.065213101537747
1.917095446915938
2.159774026400255
2.127822921211557
2.003301497000433
2.036142989055285
1.878210802307126
2.000775364861424
2.165040068294883
2.121508990755633
2.121542786317423
2.087131814614516
2.208392349259873
2.136196033681665
2.094534158707939
2.188125115162648
2.005037869076788
2.141178158235634
2.102297560610046
2.034875734170161
1.907058468327815
2.195716531792687
2.198070439517529
2.067159249205131
2.134490763808947
2.036733206873337
2.034387722990738
2.084985938665752
2.026459474947829
2.053456049041335
2.032442895007831
2.109497285640763
1.939502775118044
1.84666263254114
1.933000337125737
2.045965971145026
2.143207360239765
2.179870413404719
1.845267716052767
2.091851285348486
2.220588283350989
1.908088511855689
2.309024799631148
2.324309735585529
1.953430912327611
2.217641261700939
2.122892272076445
1.938101005574501
2.128753242441203
1.874781505611074
1.915918918495965
2.00349791573758
1.982456421019628
1.878917020786488
2.004749482602033
2.167652172905907
2.196299408554963
2.015294937031548
2.0507129030439
2.037436598307373
2.142436809659788
2.173404763272603
2.048389810573888
2.042300427117004
2.1692925188624
2.004304384237691
2.11353783005555
2.04315782182045
2.121145366974975
2.050779461093969
2.119500333041802
1.970630607716763
2.060387200252454
2.180303215167734
2.097088287662558
1.963993771286066
2.164333654924907
1.82992227699683
2.2903176628968
2.075499521114511
1.988484327970444
2.019746128287015
1.992988191538558
1.942254756999758
1.929311482153474
2.199121966219551
1.98599820463585
2.086298845143891
2.061464559462867
2.115271693332684
1.980642151171842
1.872779893964887
1.890619638400727
2.066004672752966
1.935740437749275
1.801720816319998
1.966745312317554
2.021471832113057
2.160678048023738
1.944141220895397
2.237966356119626
2.03516766878756
2.036848962512726
2.18789775092494
1.887488563786478
2.045556318019432
2.064768624044087
2.185981263217615
1.863488470164191
2.23058180534857
1.984370792549211
1.996392154302971
1.923993340004899
2.004671089598999
2.199393622338663
1.921268889908572
2.070841187494789
2.196719496356609
2.10529944072302
1.957624646097461
2.248464228196764
2.096102681263612
2.052507964341926
1.779169685272663
2.069153547515556
1.977407985648413
2.180194476531514
1.807092841682081
2.377530593126597
2.106037585479436
2.07167521056153
2.178043564420169
2.159037148421671
2.00081101431074
2.04118441981897
1.925986668112383
1.986573978559615
2.211106020579012
1.974753746452953
2.128403048684782
2.04240624074659
2.040863832898777
2.058622613663778
2.14477695991471
2.0523324419328
2.219352298507028
2.248807469335307
1.992205112185974
2.06100927074322
2.149507055549994
2.065540380016074
2.05067494887896
2.031874425090997
2.018213240413611
2.242271795408783
2.004611037295536
2.133635127141288
2.036718116447339
1.894747618884629
2.03958246228976
2.240089749928774
2.016505145159237
2.068393898278719
2.104484949987952
2.137821584604507
1.830128569729529
1.98359994394836
1.930519886917268
2.128775419024626
2.003573677712765
2.001046754682342
2.144732555322878
1.952656236318637
2.038090816547177
2.186308194281083
2.007991979243949
1.822190827452663
2.10068825527615
1.973282473135995
1.95236465966924
2.085755022040053
2.184654949275596
2.087737494811718
2.133184054644301
2.137384112151489
2.0361592676753
2.149539033277067
2.024999289951948
2.240862241423707
2.038767172323351
1.950244494141738
2.005764339022218
1.959827575394079
2.075458173989324
1.863872125247249
2.268483496596826
1.99332997764999
2.080146675343171
2.118108532828699
1.974317942651053
1.922746817668466
1.967598775402566
2.072773675812402
2.033912968967285
2.194487634663187
2.159070765849159
1.933898277719947
2.029640002598026
2.335048332280006
2.003203111913093
1.980143653685335
2.138714823994712
1.942614807169498
1.986452698165699
1.953560188159617
1.883817087831594
2.077921683134012
2.091788064300657
2.560058006626169
2.03329193910682
2.070397319741382
2.236251868618656
2.023602745383447
2.032594239317051
2.029698633351873
2.067094720146684
2.256098771349918
1.92396334072335
2.06272745758987
2.107239034831392
2.082814249973695
1.929047897070754
1.916645345231586
2.04125447475731
1.966130173011544
1.895146827382697
2.182475399556209
2.103083060985106
2.274877441628736
2.054039274996468
1.971109782199846
1.909376383730432
1.916413897032783
1.961900150951094
1.943415862260584
2.233674416444482
1.914762947635616
1.946354888345932
1.969553226584995
2.099961665864805
2.031773524110217
2.033439815278955
1.991528413288107
2.080050922943983
2.053276067243855
2.051489919499868
2.245957682503572
1.97064023764993
2.073575124985953
2.251297281546351
2.119751720451084
2.220794783412154
2.024349948268944
2.372068780375965
1.993221003384659
1.90905595181938
2.080346140196315
2.267309730203571
2.111993781204373
1.985243394649031
2.057612257169898
1.934185401962894
2.205443541336682
2.156753894828142
2.087005058370854
2.153488177187982
2.041523880752803
2.148710148487203
1.892674807109617
2.049992707232231
2.073625124229034
1.928941172992492
2.046816302249529
2.074423296068304
2.210031128527903
2.019261688088833
2.302683439900952
2.048475552381097
2.324850328339367
2.18133055695434
2.058752657719388
2.031918961843756
2.138942927469207
1.985613740991952
2.152327693545171
2.045741532138566
2.044731731777529
2.049749098623115
2.210054218584436
1.953909102701112
2.037743774845886
2.051695928788348
2.185159586286368
1.987440424568364
2.078209120526489
1.988693079499648
2.080094918897977
1.886848284764254
1.953241369832322
2.100332343008175
2.013466243365871
2.037558329160248
2.115560111288533
2.02080283838405
2.200260982487929
2.110424430470848
1.973384899110029
2.004154978281833
1.973730307956854
2.076295625789656
1.968530514827836
2.151427002208532
2.017816842740245
2.254213942698704
1.947477109157253
1.962421959052115
2.08032623677277
2.027928405717796
1.94169966051095
2.164146964618185
2.043222753672201
2.232249891851442
2.19534304043541
2.085373334808884
1.970805229868397
2.094886893496807
2.158498351101258
1.866990608896675
2.042711086109803
2.127530243806308
2.015816755692937
2.191042255784119
2.219276924603911
2.076958745674832
2.075646300254606
2.268531498625425
2.242173292734828
2.095146233609985
2.051658393359444
2.181298382668446
2.074156918378614
2.232751666927027
2.189730796481959
2.089044548842401
2.313244529624173
2.101445829946959
1.949356238059856
2.144893818656956
2.18030176768979
1.941376461690389
2.149524715808805
2.013388320191753
1.949882624452764
2.135738054756617
2.215905204066698
2.013359575751475
2.158772509586732
2.174262117221655
2.22254270784626
2.28323734573372
2.187303141372262
2.156635313933267
2.238465164833374
2.197296000667141
2.220173599209065
2.023389183959384
2.314511323500841
2.073782553284667
2.04526176653793
2.1246269078376
2.183141424037399
2.049935646777646
2.169513930257192
2.118550627527461
2.022886411148034
2.184543147160571
2.092469411042341
2.357741630913401
2.289473441583764
2.267372232898633
1.939728913400751
2.243706414766511
1.96675003871843
2.220656897959583
2.116464362762482
1.961385132247758
2.015922395538602
2.165211331814925
2.033615802703208
2.047912440091987
2.084765004921193
2.035201209163894
2.064208158957708
2.078573512323452
2.154917729064793
2.165210489168464
2.308975920142668
2.022515933521864
2.185865399520055
2.248957271990432
2.350762294670323
2.077964511903454
2.020296752735612
2.10872794587703
2.072826773421876
2.006528328728962
2.274841587899532
2.21382002704752
1.999775234572067
2.225368907670211
2.103132365431653
2.221580280816563
2.021249862376793
2.058834710860642
2.276591123681441
2.215168887775446
2.248486363379733
2.069223786738699
1.949098702139374
2.330210994442425
2.329837884843169
1.96994757484672
1.969218736800238
2.030201717960042
2.058925403808906
2.181154242832928
2.056318498800996
2.042199636856414
2.275151151614327
2.141272500867156
2.086036415373011
2.247000893261138
2.172342393096192
2.133924813112126
1.954975359640955
2.111007124068959
2.011163839495594
2.17680642585134
2.119788666371461
2.070263809737427
2.248442528165004
2.206004993650585
2.217842406213978
2.025337968614839
2.132745438976407
2.013364748758993
2.121608797392406
2.121725432629893
2.12264431284896
2.292398663565287
1.935547981298732
2.235050143955809
2.24627366047203
2.448372270335551
2.175505174140025
2.063309685286954
2.172205642221567
2.098492853312185
2.234509786475088
2.258580479235492
2.516488655420652
1.983206661996709
2.098477708122698
2.173092840308477
2.024487270306686
2.258247691345422
2.13024203808418
1.968683128115534
2.107604184493901
2.141123728619703
2.278057396744339
2.13080538102194
2.293811375096571
2.068446716547468
2.191720837742562
2.028235934668859
1.916586513903683
2.060270456392356
2.168111749363472
2.117571975227081
2.154140562936879
2.068753607149414
2.276363048573405
2.176485459748009
2.21942136890417
1.996450827644955
2.140279287276576
2.230410209531936
2.227059501688108
2.156858837969983
2.201359502724983
2.013988765171295
2.156611885990763
2.199791762062412
2.108673146090044
2.063301939249965
2.082260194663368
2.087180402365777
2.193562241906795
2.178577949077759
2.218056701467582
2.099555269792332
2.232332049494206
2.206866669331196
2.198730296573047
2.153907250738081
2.142747217300137
2.295251183669462
2.237891136211364
2.114528069532492
2.022501023138795
2.385977875154767
2.276558170866743
2.151038293707612
2.213425025540917
2.109957999335113
2.081649557359446
2.136860051467538
2.194937443935174
2.243438541150641
2.068377422224664
2.174086618513736
2.088522648190862
1.89476509372521
2.117328689899872
2.210282086194455
2.133562852708977
2.217022354742345
2.023010887991062
2.149198906492733
2.3498794532731
1.998768259158677
2.212383883993023
2.391146669297536
2.04744632907096
2.255830597933167
2.179323554447559
2.030798160524034
2.245712858764485
1.966175121640022
2.010339501257163
2.090123701491379
2.013275418913463
2.052649821669876
2.105435750013782
2.261477711693955
2.155565607587271
2.119555838481367
2.083074720393702
2.133190718809323
2.160419805747539
2.219609116727472
2.116352422693056
2.107588928130815
2.23488675196328
2.138142810048302
2.251063612854201
2.096672624672206
2.049336595608279
2.174014107167835
2.173923602486011
2.07046806476856
2.192945303728017
2.196725428647027
2.135846237092467
2.022467860964206
2.265820859467794
1.904797729778003
2.328839168136545
2.157744318390499
1.993048182142993
2.092641662601968
2.053086723801304
2.118360129372599
2.006903372700111
2.182157475849583
2.105933282887586
2.230651865494537
2.133703272445583
2.223660435366009
2.075516256905199
1.952892679055672
1.907956703695492
2.187422544223439
2.028997517344183
1.98239599393897
2.090270006629114
2.08211241578912
2.209681746700562
2.034273554505755
2.275324064874988
2.055397441036997
2.008238051293829
2.317376389944362
2.021993449256261
2.204379314249485
2.17035325064254
2.272202223355251
1.916943963000354
2.275295907050541
2.060378561344621
2.074466190334181
2.051063185625195
2.074621989118801
2.2299353501223
1.980176484330972
2.087877204360205
2.323700204490512
2.100582271510421
1.993378553541965
2.318018029103961
2.212141085230717
2.141841378840466
1.885560569896764
2.167980794044697
2.101407799065558
2.333657119804374
1.883628906491288
2.462739181907531
2.183279908000763
2.163635824668338
2.26341508797253
2.219183507720338
2.08783455172658
2.191275020384368
2.033394454884776
2.0935946983777
2.187209874082597
2.075443317666723
2.13982280652672
2.118143570109401
2.089145001356207
2.206274500331433
2.249484092913451
2.134410901940343
2.154891461693127
2.370422329440257
1.999524257187375
2.023683412546781
2.205769390130925
2.161190933272898
2.125392439739852
2.218044068195753
2.09823052766396
2.28290792809537
2.068883865907158
2.26671564077737
2.089102666850859
1.982506209557394
2.102202721757078
2.340703380964925
2.076170940471271
2.178486664762929
2.233647062440033
2.180310906969001
1.969480416906924
2.098445203677574
2.055945468759087
2.175574468562234
2.072333479283374
2.078340216599525
2.218916135948852
1.977820954752896
2.112124343891112
2.207348229963029
2.110795195412135
1.890005299564817
2.166577917571995
2.138791563780027
2.049607863713352
2.143925170125671
2.352043990333436
2.138508391827657
2.182423038152766
2.150184707427012
2.161797330823818
2.237394604285583
2.038536407569458
2.30997298925475
2.149025122161491
2.041714313573206
2.108271206969788
2.093753688711272
2.178368420085415
1.984539660063964
2.343900885141903
2.09699047913289
2.130198786731161
2.174330878254215
2.062670344069836
2.039115043905583
2.020772160594639
2.141660051345113
2.160204924353355
2.248431574237683
2.265618182320595
2.022541546943897
2.152695347251498
2.376237064569904
2.097022518428624
2.096230290118338
2.206319904412732
1.961951421596532
2.083648126418843
2.081490636920211
1.959517965447297
2.148251913121934
2.205682401802406
2.548322985901537
2.093264344924795
2.173014444267037
2.288394063146383
2.116816753088678
2.16757132221043
2.101952017374238
2.17582174942911
2.453234688907937
2.00888883276312
2.097948417701613
2.177768774681748
2.222493569561081
2.015342137666416
2.029031370930238
2.161520130257918
2.057742959018491
1.998918618236974
2.243483954446905
2.134360600041232
2.358971715891535
2.141749351605374
2.082191804683935
2.028337443690772
1.981260001085481
2.050945830254338
2.077336066857874
2.365009751589901
1.985088637604375
1.973688520034105
2.114258395714024
2.226993167485841
2.043441219803176
2.009311072222555
2.150377841584685
2.214798266904468
2.096193804951174
2.055659285736473
2.369532739530129
2.082995449172423
2.167438284165788
2.279568424006411
2.209055631434715
2.311077279521484
1.976062257740248
2.421999745605793
2.057244560013544
2.06555404444606
2.148474891456272
2.286607539148815
2.211722855009937
2.104752215304191
2.173040582552817
2.062130318175979
2.246665987225862
2.14670379037832
2.23916809248046
2.167902887604091
2.113051817994177
2.186772364423743
2.004249767260877
2.120090534772662
2.105257944499615
2.040300891264954
2.075484205972723
2.167682381500167
2.340787140968088
2.160864605883484
2.321932276844698
2.100381597777434
2.413886402295206
2.249489795450916
2.109334237104264
2.090696187839471
2.160374862934884
2.066162805103459
2.206314922414225
2.142961810888048
2.167251336365502
2.083716581509834
2.240213249722573
2.066251125609115
2.16003972570851
2.102267384943052
2.304598070608165
2.170068430201119
2.098316751369953
1.988902686140258
2.123317475118059
1.988393938870809
1.959956460034793
2.173804538673207
2.068648465648075
2.128512165095732
2.19953546044096
2.102734911475508
2.308389649718739
2.19977805761852
2.077626688133647
2.114594608635056
2.035414385933024
2.17312268663206
2.100049268106917
2.175127218620658
2.138734240780117
2.332417796954799
1.992149919107959
2.098215729609704
2.186570401349655
2.046229639445801
2.103450500492205
2.179914981047105
2.137306396246033
2.23110850845766
2.193985295426188
2.196134693440059
2.105777093168074
2.147922462433946
2.254982451490486
1.945915170012493
2.078878481049289
2.426401133058665
2.119589155537573
2.271177961887858
2.241765483198547
2.2435295670162
2.135793360325206
2.30130205030162
2.42772942758335
2.217437049687892
2.053188559355297
2.269454537928102
2.365911896247067
2.396144568077058
2.390636822357895
2.263317722188269
2.41930778771812
2.329998388170289
2.159864739511965
2.329586633936338
2.39712392220992
2.142632273026115
2.299646633139661
2.083181874458944
2.235530742197876
2.233499351749892
2.429072843829633
2.20644714871366
2.25578130302888
2.313102109578749
2.396612530354024
2.474649047278445
2.15010998299149
2.219177421381569
2.274368993370802
2.179555360368492
2.318670285201961
2.26375716357362
2.334774979295636
2.186831721591523
2.193033377886148
2.290863372887743
2.372172735295358
2.254590810980419
2.434388611697524
2.293783664104041
2.272087362209882
2.376811115466877
2.283769829859177
2.647783300910948
2.512161080095679
2.368101168046103
1.983803781027787
2.335530868828862
1.956108731191471
2.484782113018731
2.254122953502767
2.244241696324049
2.08617698984863
2.21777941671164
2.027985284055087
2.196052791494874
2.195349201333145
2.145005327955592
2.338929381404248
2.214145244702077
2.334559201517911
2.224943330470156
2.278106254262779
2.23361991947049
2.322408402784518
2.48645154905838
2.543689879269812
2.159800100146935
2.042515552495273
2.226805591709856
2.188322805232319
2.40213703888884
2.407375742515289
2.467081776895883
2.202895915922575
2.304114176921381
2.212744151425997
2.423922484396789
2.189269925235209
2.202540247768666
2.416069856453098
2.21531854656676
2.383041855547665
2.179067813107547
2.017906763929609
2.554183905064757
2.459358666899364
2.184878087756584
2.127765610997737
2.285214956164636
2.137574682185875
2.294126321844565
2.107150600283738
2.236548017980996
2.342835206055941
2.167011690395193
2.135562131458364
2.394753783797272
2.327502845219326
2.276640458545132
2.107650190345078
2.21987681217893
1.997314706899224
2.269643049661213
2.26462729199209
2.410296371595913
2.63134292015082
2.4678121829767
2.347265187470454
2.191389371585316
2.2877878852685
1.998052349941719
2.280325045142849
2.269674703810894
2.165286796911734
2.408141582657026
2.041671325798515
2.379507693667831
2.363185778118223
2.740813253173294
2.240337535967949
2.12946230716081
2.329590693633833
2.013445726282237
2.405347333655218
2.389475682746503
2.687151039983291
2.066354713241688
2.242973995203506
2.342693193794788
2.326221598118001
2.569719153720915
2.24491560664593
1.958100514032218
2.289803319651804
2.277088389896607
2.386434773292022
2.168083242384683
2.321690127342571
2.182754057237199
2.41532607071391
2.152593284342327
2.0835210040129
2.107102278801094
2.364440975687003
2.291522962058327
2.394965342166532
2.122602591665059
2.362152635033706
2.232020731557938
2.21890551891032
2.218493409916364
2.21100380164272
2.301992340605566
2.481335073288676
2.213283191225044
2.432760437155535
2.096497309724627
2.081712130243869
2.234780639628609
2.24511461557066
2.160462792913424
2.421712946492687
2.228120907721252
2.257103120100088
2.310095011592612
2.30990873277644
2.106551912708853
2.371813610744379
2.360993964210061
2.450833280906875
2.125902237817036
2.281545944927624
2.463522060993259
2.320423714180445
2.439504153285299
2.269171242716865
2.551064822729312
2.416882120065393
2.369110952946873
2.351447110670325
2.210440340820358
2.226779314242124
2.214021949722638
2.359320143468007
2.521069158305707
2.106305087019027
2.341493841398307
2.404069574873825
2.100577311156902
2.371643930948975
2.5391849696936
2.272160545718791
2.316643391193089
2.355212515273672
2.356271948858447
2.479046345549115
2.11792245911135
2.261489826058365
2.485338198496267
2.187135631690874
2.275007334521161
2.216659719660549
2.158222594972365
2.350635714991839
2.04713270007252
2.143045832802153
2.286569704650525
2.101823764121348
2.356074152636483
2.246980515604523
2.404173278119716
2.198433668964908
2.231722042885032
2.178962811628063
2.265176386294538
2.221656542923194
2.244622155357532
2.137914426244389
2.242171856393468
2.397303736414467
2.281888704951768
2.49342501907089
2.183614268780431
2.008616103676742
2.373490029193041
2.188975102354656
2.216388927575889
2.337950009969214
2.246823175749784
2.167124054186079
2.088626719501277
2.271376369104974
1.997062273480412
2.385193253642652
2.280156963801502
1.9911327846656
2.285935262389974
2.070211084078193
2.593805698797538
2.083530530956328
2.316639317344687
2.214365004963721
2.406510096827006
2.34903546836895
2.40424305064834
2.167664427182206
2.00462217616227
2.334013639337624
2.329357015748305
2.152942721472188
2.223811676683332
2.230742113566382
2.16600611087572
2.298614789366005
2.149009066620469
2.272677385246621
2.057318364243556
1.971642867637051
2.447841741538137
2.261453129859485
2.365420148003574
2.349170357566238
2.326836798481998
2.058091495943163
2.321929742779595
2.144724548781072
2.184332299524892
2.262192078049043
2.1023116820698
2.578621895340498
2.283590963761691
2.094966147435867
2.437518758988363
2.315215478727331
2.007762788826126
2.566192139180475
2.402466342161748
2.266186878376235
2.022447936781742
2.271582230616688
2.225492238381439
2.501188819960687
1.940833671954911
2.673163016706606
2.295843160668059
2.303656519453976
2.469976231919928
2.273934510487959
2.161513318761747
2.423482216230933
2.188521688633719
2.232875428470764
2.327204227922585
2.187917647879442
2.346880764474532
2.220013143768108
2.278428396096513
2.414546147663401
2.444057051273358
2.217111232813973
2.087765839779425
2.522017451603919
2.047721305330835
2.031569678585267
2.172538915851087
2.33783492878741
2.173313215741096
2.637575989977381
2.377316155858193
2.257892174570158
2.134069036189948
2.426207247178038
2.162607912285807
2.0840954328369
2.12365103575027
2.452629283818715
2.198429061152575
2.332057533784242
2.249435365288917
2.332269173884379
2.137894812688221
2.269239792543004
2.160305518396328
2.419190521644089
2.161048364876335
2.120175836411286
2.315462044396168
2.053491560443455
2.246807330066293
2.225842627985492
2.30213293455736
1.938950039240266
2.25793661088783
2.411302188444677
2.163195071399652
2.419090678859624
2.458845799264851
2.276804325398411
2.189226959239107
2.254757667660513
2.335667939158293
2.333591946983531
2.141281223917427
2.40685558338534
2.322615463698238
2.206738498534582
2.257647637453275
2.279229740310387
2.470125646913262
2.105963811145269
2.519412954883233
2.326976179834091
2.286618980595246
2.276646991430842
2.151668851986379
2.139391648933597
2.059230235816166
2.260356778634749
2.345663925417363
2.370482688681162
2.462573934382301
2.12150756959509
2.319730174037236
2.424455621525826
2.29296828811626
2.280247257592814
2.320994675584961
1.969024175507983
2.280006368173129
2.246388841737233
2.085456656167706
2.212813837925725
2.349350771354405
2.728256506048928
2.298965126915549
2.309736902515038
2.225623707225117
2.193366899154941
2.410810973975634
2.252050480504787
2.212423558870427
2.594610497966588
2.197473605204364
2.202818601408544
2.391005107766234
2.433019782864029
2.132994302035562
2.186139873392513
2.39171487458147
2.202641917422797
2.14628586330533
2.269842691108528
2.280457101611383
2.452474199496261
2.518285544462664
2.264522733165901
2.178237121889818
2.092789444835958
2.158131222927578
2.294948995197693
2.606094992845687
2.01524310605195
1.97301246731787
2.360394051282648
2.332133440003351
2.046770017949232
1.954994159107562
2.315174230213136
2.497827253338239
2.218986855883016
2.112919631973483
2.459780627239813
2.18111101044125
2.298690250351696
2.217776921307944
2.365293393903251
2.406636390873518
2.126968217063036
2.567628906487099
2.093318312630494
2.295197468434071
2.21234269994098
2.264561740674178
2.34032993230923
2.267281467273908
2.388400495606696
2.212499199584016
2.484921131395658
2.120802216242752
2.442785693861365
2.284348350949527
2.362260428556639
2.192159394686084
2.167029918308885
2.208079824043846
2.14079436557392
2.189758176808644
2.110048251434562
2.338507650007063
2.510831290325135
2.298776339190615
2.355061985506963
2.257423107662115
2.437771460700003
2.42729289503814
2.285966646917027
2.291663255615373
2.177939864816623
2.145985137069449
2.299798713583116
2.406588669690419
2.33667750172623
2.072379275377431
2.209684967021416
2.247693058509645
2.291181633108909
2.129528811825109
2.414116672555882
2.599312920029127
2.001687137915328
2.087926045473033
2.115678158471979
2.09475402306185
2.105426810901222
2.453351600650453
2.125340301495973
2.169221572899598
2.500238713497175
2.208810651084589
2.475801952761881
2.311396681702621
2.181902876661657
2.232455732834826
2.273206286034816
2.272584096804784
2.227354459746988
2.186077589271155
2.291232513668923
2.366137615839325
2.025069928730626
2.280847126291242
2.493105554409488
2.032980867254664
2.266104978975628
2.153232841031826
2.396008875122641
2.254605530331609
2.110903683281053
2.355741671003518
2.375272838378096
2.209492580832045
2.243326389044319
1.693961572803288
1.862849465764818
2.202240860164567
1.920968393350222
1.905307049756877
1.73493450694757
2.174444887609401
1.885850565048124
1.834177833675602
2.10664911590368
2.042575840177318
1.748232838883341
1.774927408392664
2.260082699121294
2.136606384522866
2.162006441686656
2.074595068490516
2.077835956546365
1.908291584550944
1.961796479083497
2.124795476115117
1.942463992955765
2.02656444998595
2.15760765799418
1.744593478092665
2.249712602029228
1.867577400246626
2.270330906215019
1.932710354415709
1.986414005435673
2.061151179358669
1.909985940913254
2.194775236183018
1.731309735969815
1.859997474108599
1.843474236408526
1.901707436799893
2.092592511072013
1.998267036751637
1.989716072563331
1.893396638992187
2.02561620831373
2.097831975341909
1.944123906594809
2.041759537697174
2.104978086286396
2.114457959950448
2.264615748266429
2.221976409146893
2.213321425350956
2.205090508928389
2.059188393830669
2.016519901043694
1.626726303891092
1.995348578714596
1.745497481520119
2.333230579808047
2.074672163513329
1.920155653129531
1.840943741214448
1.938016996790617
1.734673359961673
2.129826718629029
1.927014075871954
1.903250648307842
2.169942413891267
1.977573581487766
2.171646522525549
1.937840001769136
1.668632302938314
2.041392450743938
2.107958532350648
2.180263728756035
2.161563832057399
2.025202265706326
1.807085167557972
2.10373994234874
2.04649974743458
2.297206082953485
1.989214832761255
2.132324982061921
2.143564958258208
2.012105993848256
1.948298286856902
2.135016320033679
2.029240752473715
2.09248053155152
2.123744597585802
1.859870385315123
2.02777568299282
1.923105021665105
1.811408933089623
2.431580477955261
1.914802439896098
2.072436212076959
2.047012672135083
2.185690259307446
1.780065171069439
2.012647763870879
1.88838862348379
2.096945910590844
1.760012727913705
1.718763582176781
1.999320633733626
2.014787490707336
1.954155313910538
2.044561287050029
1.939951131939931
1.847180593582256
1.730031594135112
1.971552664364597
1.94913820688822
2.369689914190514
2.223790331810468
2.176662685317125
2.127839465146492
2.113857620011277
2.00895083137164
1.628899114648746
2.008977258944556
2.025486508670983
1.84201487458265
1.958290361899285
2.022833195791599
1.986877263649405
2.147764040392814
2.41633796715666
1.89310182706409
1.878911150735983
2.04335491153895
1.627925471363315
2.194857210022862
2.054552260392374
2.285275108305934
1.840143208927984
2.13869006612583
2.202065139496647
2.236086299674041
2.340671179441011
1.966540271537746
1.586431628560937
2.098007783929976
2.151552234586024
1.870048180201422
1.850489584899768
1.938274853418066
1.906531774328662
2.236621073488632
1.862599364475935
1.932359411278385
2.024118580537476
2.095071891736773
2.122694318077991
2.056669001929952
1.798962010972693
1.781028438630762
2.014740513517638
1.671615633026558
2.220948654200644
1.850968707400311
1.841997419179017
2.368947470289656
1.899558403066693
2.102375474996668
1.898525485407845
1.632253650099805
1.808795357367965
2.111893066311342
1.873379778610321
2.429276556627241
2.048538672295656
1.916198781828587
2.087509029006697
1.986765972176502
1.77811567797256
2.11542827660236
1.917654356605942
2.358305476893706
1.665874268001041
2.165488159811996
2.207168937495392
1.898289455717468
2.121872832449577
2.170106228817636
1.983624840802217
1.995965737864458
2.073331412108808
1.943310504314101
2.05534562618678
1.925253646644264
1.825031179251108
2.317368303135187
2.359544147133109
1.920313480420981
2.039535729773069
2.315071649213575
1.947599581406961
2.37359954595488
2.424068018418101
1.872060427810072
1.991873923675707
2.293422120285483
2.207691679047828
2.082971136255
1.900360901105256
1.874952579585593
1.996249405997615
2.024780613153075
1.907537020459372
1.891978318306855
1.955509530288472
2.127652771785258
1.966584277965274
2.067781743926405
2.097239841549913
1.783976088883914
2.385589346698672
2.10905838762218
1.861175418807497
1.774878992537061
1.915236669776605
1.810162605968511
2.024474966442924
1.850848057619605
1.919898678955854
1.870977983313564
1.901949908730526
1.925741847142532
2.085695613249253
2.125044160223705
1.936896824116229
1.548099382196483
2.255120496512597
1.77925094573843
2.091439165283814
2.171624442227451
1.812997081573926
1.965805134802182
1.826090084551689
1.784424677647792
1.88793224108515
1.836844256806702
2.06658297279589
1.76336167561616
2.002987153904968
1.828157935356969
2.501757819646436
1.954217180184267
1.929451302353349
1.941504815580447
2.220869374961169
2.198415827621309
2.066436503394554
1.920108827825509
1.894855994608001
2.278794851651927
2.189842600678216
1.985064697950631
2.174800041622325
2.086759187919806
1.875594982708637
1.917471772128874
1.838138688348405
1.788616941197865
1.757925430294869
1.606792622021238
2.100093417140836
2.155146483977986
2.104075435834158
2.197342905019202
1.945564534797994
1.882520160330655
1.876808608588894
1.645303153019416
1.897922829917035
2.176621659765463
1.873378037965291
2.408804252408067
2.197810845971477
1.688400294419417
1.953193900205692
2.08693142788713
1.753795082324632
2.10504424416887
2.256841285259803
2.012673339974944
1.996792177507618
1.927750613574957
2.113571741745595
2.107276369647265
1.91788588901116
2.204992213293369
2.108868514373722
1.814876011905746
2.182696513756672
1.803718350805307
1.869128303910131
2.283352980883838
2.079783699059372
1.898965911153807
2.068889162255114
2.00115759459793
2.049465956485467
2.148165033422803
2.050814206299445
2.234059965160065
2.228556976962615
1.868527983094773
1.609355036625995
1.962239480822418
1.884388953679567
1.72170408209801
1.775134256878716
2.244012093181928
1.916868447468928
2.25913521757006
2.153810324738582
1.839730895086113
1.992334660271051
2.160509363527507
1.911870886179844
1.85784721645346
1.819192214602227
2.105244429108382
1.929168938458515
2.045669857951524
1.703382984969576
2.009790023656027
2.090536287286218
2.000551191950293
2.034601095313703
1.935122352867962
1.917302413147838
1.855476040376548
1.925591800537967
1.782362347871024
2.045386168380245
1.786947386547371
2.19506076974195
1.869290475350178
1.844314518760878
2.335830105706422
1.951195740148926
2.114563601007414
1.964685027719385
2.028886670363815
1.815628639488565
1.883089334339806
2.188291625383041
2.089394548913141
1.922990244364669
2.047482178057035
2.077680846161854
1.876594883638345
1.992382912495311
2.203122834805109
2.344645094925133
2.009351022307412
2.267962923662853
2.266719675979287
1.978104265765972
1.906474083365768
1.949264747018545
2.052488260546809
1.896444859892118
1.948988645740501
2.146784187887986
1.901670046124067
2.206995883296212
1.851583739124554
1.953872634603207
1.950945177768827
2.109518326345356
2.058229100147798
1.971736116831027
1.708281906051172
2.196756414492204
2.124754511345237
1.888016866281588
1.871679790184228
2.149236722104061
2.0939452130737
2.18353721008636
2.0885341090712
1.522690393291938
1.928275961550863
2.230615303521042
1.8987088789907
1.928438524135591
2.046077523539705
2.042335100149499
1.850634568610093
1.956867550461301
2.175856475175235
1.959873957068508
2.077373948966207
2.210171272409842
2.000606456948479
1.932884831616115
1.832786614980574
1.964466552717918
2.118192338935893
2.422687092613157
2.070961441954344
1.917237620723969
1.857961546204895
1.857129971560026
2.222764408222004
2.105830326215158
1.888954352419699
1.64230304600903
2.303824874817267
2.104273785880386
1.816360261822802
1.601310120770044
1.931999451002619
2.256231600735262
1.937180158858038
1.865164609484445
2.039067009638025
2.063046477133779
2.097121002662151
1.741457501989705
2.077241001417804
2.003995861788028
1.932062269746075
2.117851619260459
1.950074316828268
2.175754645795927
1.93440155032391
1.786467031487455
2.066730841094792
2.021885306858925
2.210407575404195
2.181906612151323
2.152106788159838
1.787234328846743
2.232506085217303
1.823642632945155
2.167097742895763
1.764638456574189
2.162046969356711
1.910194676763138
1.85082830089097
2.070769398158163
1.744633525662134
2.218752948637964
2.20053026903839
2.071742120204341
1.967053332302447
1.96728459611092
1.719691184161045
1.905760085248092
1.953811702987813
1.936079470984906
1.836001511361345
2.017345722004082
1.967985038817947
2.32427094392585
1.983977081206671
1.713026794306708
1.668245063947877
2.166474198600123
2.025442953701029
1.787211507422852
2.121144448706195
2.618928771511032
1.578681433987118
1.833246935483725
1.753552086061069
2.017278324986823
1.914478852615718
2.132710096413182
1.827847024572848
1.875007648038125
2.064019398986368
1.941763113827001
2.094382870865433
1.856021077205388
1.951466939892084
2.063632412891395
2.131394729536859
1.970041600122659
2.155206810750598
1.742131524656103
2.088142303334682
1.873869569853232
1.74941302378459
2.235873047654688
2.345993613950377
1.810410062623558
1.920309458837348
1.687808023601037
2.021010915035523
1.764475337448343
1.682129672515743
2.069965655449193
2.071188323454697
1.926670075398034
1.82339747210719
1026
767
13
2
500
10
254
1026
1
262153
3
hid
526
5000
1.509467065709197
1.458448744862406
1.689011993553727
1.488060424652007
1.579776040605213
1.675554687466398
1.487764911760997
1.471578765296627
1.647886524327106
1.701440097668915
1.52928705530672
1.536987972436351
1.689617480253328
1.53678573556512
1.566445411286128
1.687189041694032
1.519233437125205
1.625197101283925
1.722881751805244
1.609889822899138
1.675933984310575
1.777462893536896
1.5281190649626
1.532297193989997
1.63335820511674
1.449130799837035
1.595640377705922
1.595346830522871
1.65458387040165
1.563221253438825
1.629667018100801
1.65019721552862
1.63039972644138
1.531463477608161
1.55959108579841
1.554787935925664
1.480652920921255
1.499854796790838
1.607544889546086
1.503480960857414
1.622568369300362
1.564701940033235
1.531422089504411
1.697869060685171
1.514993637055879
1.768453783939897
1.531487993579373
1.484041517823915
1.558097124938876
1.456316938313245
1.712557994748562
1.763151680769782
1.557133899165951
1.59483027194167
1.562653606609556
1.410722764530139
1.594168887961609
1.582184019772278
1.694718960595643
1.566743687882248
1.523523382773466
1.541181491393082
1.468013864655923
1.496953530940589
1.560066464545011
1.574787698733835
1.583046796405151
1.509114401753961
1.614433682742835
1.710796302300565
1.570229819393838
1.608582676255262
1.682359286146417
1.756800730168222
1.443072640590577
1.490721496653029
1.446357478957392
1.455612255827059
1.656453408127138
1.640665340420863
1.598849518486609
1.480534189415825
1.59374038038349
1.575909802352982
1.588228759341901
1.572632683068621
1.515046638848566
1.647438267515844
1.542092041716436
1.629983877802631
1.684064983893295
1.524914805839206
1.52488182392996
1.7414640274043
1.54452076176708
1.469503827071287
1.565984297249847
1.618998219489583
1.65619660041913
1.500938715976368
1.523728532424117
1.648450457205028
1.625696562974624
1.41136263266734
1.711021330523148
1.688669338895321
1.54627707706132
1.503272279299001
1.775368275235699
1.445326136865445
1.535495489741273
1.612107397035481
1.542904855994938
1.902202086793974
1.685030242896126
1.521233455193712
1.451240110574243
1.58455431270358
1.573539977407853
1.607642405968272
1.582973626702368
1.608921034853094
1.779642040634764
1.319832187283534
1.686169610705541
1.517119232838285
1.703001969802546
1.634213219597506
1.535337479981975
1.649937737392037
1.492901016413933
1.588911737154701
1.608299260403372
1.740963596866004
1.580849221380258
1.448220946389341
1.500037890237699
1.653257230468831
1.691949854603405
1.567294401711554
1.590978079621175
1.644837807153767
1.480652062799531
1.791391404463454
1.527413577956723
1.613402991188365
1.49113488126011
1.581320929387508
1.646972519453154
1.465636285498906
1.317474174606488
1.69771743660088
1.519570571506551
1.733480659213708
1.551516164194452
1.793543490225944
1.496124513092745
1.690993656845301
1.472263594468887
1.560923233556113
1.655004516426211
1.583789946560202
1.612422173332662
1.643628598661999
1.433923767805096
1.567990912785193
1.55376826607785
1.495402115238088
1.647954867864181
1.510087283545095
1.531755683930182
1.566728770871324
1.599946594832163
1.53430211018617
1.600855798509919
1.669538373384648
1.666583063721615
1.560963511052392
1.631720421451867
1.432248549336184
1.521224535541176
1.602667406142537
1.812025283061125
1.532443561664185
1.7501102903311
1.699313734539004
1.612748437083951
1.643481239706823
1.494688228837952
1.612086475838561
1.645624587355526
1.389441548363016
1.588760091218045
1.442285966515427
1.681039064207981
1.577850262977241
1.527090690187335
1.486670359644243
1.649164419375946
1.722034189981643
1.609096294742114
1.57055327168655
1.619282217042914
1.685040660070059
1.499759436766352
1.719259884088319
1.70833660713233
1.482775746557037
1.593540873816851
1.560219884931909
1.525432646233227
1.528118748155
1.340077871662439
1.428984494217942
1.599402978187093
1.587593763285014
1.46711936383143
1.523431327324715
1.742201129923364
1.669587565900485
1.538955505157437
1.632080868995863
1.571916861544036
1.633256291453206
1.593258335639371
1.413452851379622
1.598744603805528
1.713400234015011
1.487754124034206
1.726636524458062
1.530956501754654
1.688132087353756
1.581187931529493
1.578073704513572
1.450644065146683
1.469338776990395
1.610287037588692
1.480495966219329
1.538623705342168
1.568167384659708
1.410194830815639
1.693463872935211
1.549030297553977
1.50517662732745
1.647864448780771
1.462474530429505
1.752523462263464
1.442883962139191
1.737187986067264
1.520661621568913
1.544572216497122
1.527237594028985
1.640757846541823
1.538412218016979
1.367845988222046
1.669374546842159
1.499987783592775
1.506017649977104
1.463350849910191
1.474456977047595
1.583080422297313
1.655862929511658
1.546615533614833
1.647047990006506
1.534735422340554
1.55656611916469
1.599103882742442
1.550330725007443
1.552896060382359
1.62556839445829
1.604639966242257
1.50887357705939
1.60552088749683
1.587448556155578
1.568950487601184
1.526239835785334
1.444407506041341
1.761418784414656
1.656366963445787
1.531530672257255
1.655649829569339
1.699021392293341
1.501639272836874
1.722851674495804
1.543260383458142
1.520851156607011
1.361495173200821
1.61142579523106
1.413264456479324
1.658510661355907
1.249859814706433
1.797245938594223
1.535950714196109
1.645976767971634
1.688561667581696
1.622967625173555
1.54675536481443
1.553667151033031
1.511744902838693
1.605126656297854
1.679919432330593
1.517172230092442
1.719449908976029
1.412808080580578
1.639928787734494
1.584046769479946
1.591924444357555
1.629509334642867
1.640116055724741
1.770498972200895
1.456653565723214
1.593871360576313
1.518330905436094
1.508955224775742
1.497979355629338
1.77139480339576
1.629380450939176
1.570193792314148
1.469757182313573
1.588612853895131
1.566993509083785
1.51454192121069
1.50825389381423
1.646128705738078
1.625782138926975
1.562087102928837
1.623830505453198
1.643148426765788
1.411368675644681
1.582816426829633
1.399940112897908
1.760946588346207
1.569344614414913
1.512376032720381
1.636392358544178
1.559585772133012
1.605279613139058
1.602110930578119
1.547503139043643
1.322544494551167
1.673908321986563
1.551332877628276
1.534260745663446
1.678485481199555
1.623111023516842
1.57974329142209
1.570197829314675
1.695537840860882
1.518140740956011
1.542515292818729
1.567366534285639
1.657270180463868
1.605145561462764
1.633732153722984
1.552994468413266
1.467717899123969
1.625995515094066
1.421970390531765
1.65089016836513
1.533390681667196
1.630478830703454
1.643017297924059
1.515067820287831
1.380455959056772
1.433997776690764
1.682142471550113
1.547507963634508
1.734106796586202
1.632307824013517
1.525832947270425
1.599573051990754
1.673533549619933
1.592908484575299
1.534808775536484
1.581482613981981
1.479310354804589
1.544337469108695
1.47676857907756
1.523633349932387
1.610003893144871
1.517362884029811
1.975083523321687
1.583589565913646
1.546414380976151
1.751173274765453
1.484827879642469
1.55964209083042
1.631094129167954
1.476086089501234
1.716775613328714
1.530261574813566
1.615093638805722
1.714307774029157
1.639336863891015
1.502056157422107
1.461928432132122
1.592326574795237
1.534385186700331
1.510747041257994
1.635725310290648
1.608878839290506
1.630547714655274
1.693107608121924
1.574004223385287
1.566100714415111
1.587435599681742
1.585060463551376
1.517505399865841
1.728579211005019
1.35994543711269
1.503900069858224
1.491607724822037
1.492720138711491
1.455006515815885
1.521012009959686
1.589155131730972
1.701798404863673
1.660068073493053
1.557546812594603
1.6217043236541
1.388274361705753
1.526505555977319
1.549127407236654
1.677926678995574
1.599388273370634
1.647469247941547
1.747908020625544
1.392870988402139
1.509270731487915
1.553238107661041
1.634250486711158
1.605479398108769
1.595665728397129
1.603753221787135
1.406933090777756
1.724098174312213
1.552782013075085
1.58604096164465
1.666235782029035
1.729673575014622
1.546912291595429
1.390649208356387
1.514796685687522
1.563736010409566
1.466337218978236
1.634137489961968
1.488006380821169
1.620952575773958
1.50350255069109
1.616210237603088
1.631377629222497
1.798809399088356
1.835211741168076
1.669606038589719
1.676035947674281
1.585320565507562
1.433456064588993
1.598662671429516
1.583390824732472
1.630501321360572
1.526507383123238
1.654035114583938
1.50181207509939
1.543699315208455
1.549784200201892
1.587399197811803
1.636326200645298
1.50548737756299
1.597577201304937
1.503150071834996
1.39096168024941
1.605654102292871
1.711608055681924
1.560761886561903
1.520199351666857
1.770134393624447
1.525746000340759
1.728252703367394
1.70998830319871
1.558922537418956
1.493385367269293
1.63915431454098
1.612010090328546
1.392106301675543
1.604573418023553
1.552987065032304
1.609857438201649
1.491047893091193
1.435547438023302
1.651412725130634
1.472070713342851
1.564155907418158
1.626612722432299
1.753521790513185
1.695356106847536
1.551962642923322
1.58435666919109
1.696841940110903
1.570001852864033
1.548638601591987
1.751854408068902
1.757200254843057
2.032539797299411
1.775750633057283
1.88346050218617
1.995634058925643
1.8173247453483
1.739400831503175
2.007059325171938
2.165303207352606
1.879098767289119
1.818440173478132
2.040549112954402
1.858397894315833
1.899862374949092
2.121597262457297
1.78448673547866
2.015577044158138
1.92257314684113
1.94395087656361
2.091555340625657
2.182150745300073
1.850093703228982
1.860963029229705
1.975825834346219
1.732117907180394
1.987165723921995
1.981452729874402
2.014700815186709
1.891785743806392
2.009313627967838
1.985257282843538
1.981996991412323
1.807924696532413
1.852090035797383
1.85173729309733
1.836480010641361
1.818987112075735
1.910182493537275
1.821353659592051
1.962534691693665
1.884154156137403
1.816134640474128
1.94334827431567
1.776556153120455
2.12108569610309
1.820639592091088
1.844531920928882
1.906786895509259
1.770211315988162
2.105839451964205
2.178664395825793
1.88091906645273
1.880882273515478
1.906201540524574
1.715336796702535
1.933997449689313
1.988506792109696
1.970709197930049
1.879465773388437
1.85008222185333
1.84821857475815
1.792111973943132
1.771422031716245
1.903148953070641
1.938120551676457
1.913722938722235
1.78303192499452
1.98198293110615
2.031980407748596
1.832378384743965
1.960578003664155
2.031558726740187
2.110657936017784
1.767946613860578
1.800903628930455
1.767522198957294
1.761781355199233
1.989537014367324
2.042900709405955
1.904045717215181
1.766908153441434
1.913133511923827
1.873907125831973
1.929221723610166
1.92254741003063
1.869328391728321
2.025929895488083
1.88767787604235
1.98643063744466
2.080956210619851
1.87536980873429
1.852168264665043
2.097619220537775
1.883315425472257
1.794969287094811
1.912540007209354
1.889045760166467
2.028499885873061
1.836222991327411
1.875537610156679
1.952362182698541
1.883986212700719
1.7155999600451
2.099641568522561
1.962741807771525
1.883155928349215
1.787586082288209
2.146231172395783
1.726514367158034
1.869602061790917
1.997383691728652
1.822515857755717
2.273002015252485
2.034711383588989
1.851542279260598
1.73601497610947
1.903865802955384
1.923023960594845
1.923767593897184
1.90170432872272
1.920602057420797
2.105467600064248
1.573551041424367
2.035504499360329
1.864108911120096
2.127974415235553
1.980775727379178
1.844858462729291
1.999403007169288
1.792749137240176
1.954257594836406
1.948742709674686
2.155804592091387
1.932890391590506
1.764680837429005
1.835031496832951
2.000014857911859
2.056295098139698
1.853945163940324
1.888379013434174
2.020482308209284
1.787702677456367
2.212158918270184
1.855870439384467
1.959988629662728
1.783260207622197
1.971953889834908
1.955843809913385
1.704084776118234
1.579384600585315
2.050879969312604
1.84624769173002
2.096697561388876
1.867150930532118
2.172148917425015
1.824641573342982
2.0228010398168
1.789731487915627
1.835254999541787
1.964996239841993
1.942181885050033
1.953082077152446
1.987553685720533
1.688753296952153
1.899287688433297
1.801876276225366
1.841621362376806
2.026092391154092
1.801477681001669
1.864538874683072
1.886500288619379
1.960724638574371
1.817495260257407
1.985033914657708
2.040943340857829
1.985493650119854
1.884446291011756
1.935711582642268
1.707044718143543
1.794165552383602
1.950361155403133
2.144404475952904
1.83555282635264
2.138474145709363
2.011254479681209
1.927766108067053
1.965781031016637
1.819600793241009
1.957465523281105
1.971162149368581
1.708847948528889
1.964476001772788
1.735624243072617
2.02262269417638
1.900096091662777
1.790509543916157
1.8240507557752
2.001918143147257
2.02876887840304
1.918903634969587
1.918240217148284
2.001210095483394
2.051912091624545
1.780341735492161
2.044339455803151
2.097830826091001
1.756586863176335
1.964572228866486
1.894252567618039
1.842470036773265
1.89367363088623
1.577398932982809
1.719917383776735
1.956254541942799
1.886683050275993
1.756288857974651
1.897470308201012
2.094860012216472
1.978244458866142
1.834975727983651
1.944269019918794
1.889636677405182
1.948456840918931
1.976701758559466
1.630783100028385
1.888370946130334
2.084214866316506
1.801632036031203
2.071138961025905
1.818708536917569
2.014511361849529
1.916605965590545
1.895443124932718
1.722011864604724
1.767786517539992
1.87133896833847
1.835280079852851
1.859736353451218
1.876195759779748
1.65952740608945
2.016982326785327
1.883843930735188
1.881047482979946
2.004915585153504
1.76915581146476
2.107522669196498
1.764136037019779
2.052344328940756
1.787569512500629
1.90005454035961
1.802836009321213
2.009470816691401
1.901719969676298
1.663342921834139
1.968293160696525
1.854224678353409
1.827821101722375
1.801639067420453
1.777115360762689
1.926116954226266
2.016688398727524
1.837167046555038
2.013227853600612
1.872131614156956
1.844098083955958
1.951838310756699
1.908795674253365
1.88923586969942
2.063851177141347
1.994659005185789
1.75823146360178
1.911755383703157
1.818227799824879
1.897471517011547
1.890238916744457
1.723487624795009
2.124625146408149
1.977719535099109
1.772080693859913
1.977605776210394
2.008488918869414
1.840113315303298
2.008313969843665
1.883153932689372
1.800175776950758
1.63605936748818
1.990847221705008
1.689028287527539
2.086970580367308
1.455795547590786
2.196648766496482
1.885106875626112
1.917796549019422
2.066430113221836
1.907913982122846
1.881694020717892
1.896212122803575
1.837247728901683
1.9058444621316
2.049899086022252
1.858688600284047
1.966470137125703
1.740744437698597
1.981483985473357
1.943450038899483
1.914771835475603
1.985300424587068
1.966281516552134
2.116878647393441
1.736856328008839
1.932923718775778
1.858438661816386
1.854241613868897
1.816638836428646
2.130100507227128
1.923156331782715
1.901303214711599
1.840637332006718
1.92598895933828
1.929086121637154
1.80217077933853
1.812605949863624
1.999893331781099
2.02057104921942
1.868373024203441
1.958765823740485
1.988253493731252
1.727657961654976
1.89175537043464
1.690091328215649
2.046837991860799
1.918082380871206
1.824483927155204
1.979875243523248
1.860690083602261
1.979943592562832
1.898825895188587
1.877552088784932
1.578942552318001
2.032147942726714
1.912217354933641
1.862660509553226
2.009783562493182
1.914966663927855
1.891690357090316
1.924969967397079
2.086815341667895
1.853591805945834
1.886697781448867
1.85534129404962
2.033174697772753
1.944973136266603
1.95715945711938
1.819443552161517
1.763678494614856
1.934290844009265
1.726596213536449
2.021806060455611
1.81395393887712
1.917626361405553
1.989461714740772
1.902716068361073
1.684343684042008
1.748236395969097
2.084437069667038
1.875894351286569
2.083122649843196
1.985252711756969
1.818386333182293
1.921665426782664
2.0655348485826
1.934838984901808
1.824853619232166
1.855420814716032
1.752211065101681
1.875736671117924
1.772343203450639
1.814058729188711
1.99670364428975
1.846882358968443
2.377871327682475
1.910058613440219
1.881473148322503
2.158325179823453
1.746670755223673
1.86331876889839
1.937578967273069
1.798708621671328
2.072152061939542
1.827724853472642
1.909903294321519
2.031206699452398
2.034023773698635
1.82067431062918
1.759219895210614
1.915260452824586
1.831075817351181
1.781767105872131
2.00418019521793
1.903458409661239
2.028356888208176
2.063669460322154
1.878601214501072
1.868083073667985
1.927509812886689
1.915718913180037
1.880427705108595
2.092648465726993
1.64610956158494
1.777047216158391
1.794512623556849
1.804344316974232
1.743712294787632
1.857018738917536
1.872596577862731
2.105947946304441
2.042736460682685
1.872883638429541
1.942162220104487
1.626934754653041
1.839311112124555
1.844082007102089
2.08829151962864
1.924327809329719
1.937128251537665
2.123242556674628
1.67101521775526
1.804592360649219
1.871120615286016
1.936377610978345
1.98435737429274
1.966822467369894
1.934062888532715
1.719018885378349
2.04982944572518
1.877300068965955
1.980365933800195
1.930552424503355
2.143110465434952
1.813589176275842
1.660233296736669
1.801591368821805
1.884725836138177
1.741288557246448
1.971590255581255
1.75830206445207
1.991191646859098
1.813424088112358
1.98785701133999
1.919384728150597
2.203576684083757
2.236568224478694
1.976757489743963
1.943706704690403
1.952000310792029
1.743044167682841
1.908455972681513
1.942803764397614
1.960671633955435
1.85539091799146
1.95750226855503
1.855567986781291
1.841311826057265
1.855143239109468
1.957751037460014
1.997727644629495
1.812089723590765
1.922700718304495
1.794192411744411
1.657657666466111
1.935497369403458
1.999001833461464
1.887715917108954
1.862196927111732
2.087833170667617
1.803655903524253
2.127735859717523
2.095761389221518
1.960221783356717
1.855835895661643
1.973267511379547
2.010146751514803
1.672831983865546
1.905645293406506
1.913088491265445
1.945071994090328
1.756907814478077
1.731089177293522
1.994924091578558
1.809678766526408
1.840380220505952
1.946534005141718
2.123289656356394
2.055046520445465
1.883994979212976
1.894773039766636
2.041167657356649
1.889380271875366
1.86887064737248
1.820387307649342
1.874980599491304
2.101240180468767
1.862814189339754
1.973189889524811
2.029435354465123
1.972181297009684
1.825653654804088
2.082157220707642
2.292483598471357
2.022044082607971
1.863958639598426
2.134617136844145
1.935921971075055
1.988422695745031
2.236771298568124
1.841584537901885
2.123113231421759
1.864049899480962
1.995096093630349
2.196175462895582
2.207265797022122
1.949224243390668
1.977741333889712
2.041532400244515
1.84102366756226
2.160771498610003
2.127797400126963
2.094784156982175
1.975786802240728
2.126062064257092
2.023977630061171
2.053533701600796
1.876434638718365
1.901955970743475
1.908907214145241
2.031525024256164
1.974611417564529
1.975349252609767
1.946325413147747
2.051443611392561
1.970074730252253
1.908263678185694
1.960126172432859
1.848336806056046
2.115199890812993
1.906553909604833
2.056078674697663
2.012030305423701
1.899950633870742
2.168359852863716
2.219687979625839
1.971330047636922
1.927911649152948
2.012034225593571
1.885409582509756
2.064154707863862
2.154222269562981
1.997744040065543
1.978106482720757
1.960779634751435
1.943525019778047
1.938868992506594
1.870089461586456
2.031181929232277
2.020689451917263
2.010276953285327
1.868684951332176
2.09373738244559
2.06087914542617
1.882754662099567
2.072773327375987
2.047449629846231
2.121780853064582
1.930531347946179
1.919434292507037
1.938271823006831
1.921333354202283
2.055591221872672
2.126445642049625
1.96207694186328
1.874372085732591
1.997060196161893
1.923786201625153
2.027177469229585
2.064702664660244
2.02113610282377
2.112558050681271
1.997873965008255
2.083668259305604
2.175317161033177
1.979767629478768
1.979085094326466
2.143827930004592
1.99766971175796
1.951258138151777
2.017317562651499
1.933235759326495
2.112450256454013
1.967562226463254
2.009778196601267
2.000118726805727
1.879513769364074
1.883482677535954
2.12063032689551
1.966882612449615
1.991218838515646
1.886247852423789
2.120123274251155
1.859024500296862
1.977968718522962
2.090791541730448
1.881707171862715
2.223199296282067
2.095259025834561
1.9790841496234
1.851471155146031
2.007796035482576
2.018135068032667
1.977319688493603
1.983369918656991
1.970502312724107
2.099236321666463
1.73668869704391
2.058997651037908
2.011709253843913
2.227096072836927
2.03380753999446
1.947258736847691
2.047176197697053
1.914690896173964
2.051578748557862
2.007877644438739
2.269195838656636
2.046830531547291
1.926647973333861
1.989207723049102
2.047048018566733
2.134545530614277
1.958291396417919
1.925976859922228
2.124156310015384
1.938737623028209
2.257240703913987
1.973772757529174
2.064379849342029
1.863582021235921
2.111130089672642
2.014215927899857
1.792016038663204
1.778894107973383
2.092404491487447
1.968789747339587
2.151267417029223
1.949216853486044
2.141675410997811
1.987872866936731
2.053819662930319
1.914859465213295
1.914566166877529
2.003009165512283
2.067597370341834
2.022777554154422
2.068442647830543
1.774949352517201
1.983200400893963
1.829495554991211
2.003447288102025
2.089638272192361
1.892034107127114
1.981787919549947
2.002077148248286
2.055413247784997
1.884296696573734
2.122041557281652
2.122162280510619
2.016709958152653
1.968461744172153
1.969950041871539
1.826976688646417
1.87238089036371
2.036524425853138
2.132668440920662
1.954529300680208
2.209369653101673
2.002866873830987
2.021526912658183
2.025488051243562
1.959402987826487
2.027027476896615
2.001936282645536
1.913739509143388
2.116293686891559
1.907771551389292
2.098843818090715
1.97077502955824
1.860971835109037
1.971208807469157
2.072900131393864
2.026900313940648
1.991520151663712
2.024979820935588
2.124167401710278
2.08913588468389
1.868820890546042
2.073169150132538
2.177332131485933
1.854705813624316
2.100790800689122
1.995261463208382
1.989997394770988
2.056428677596738
1.727620559320699
1.87984188692412
2.060951078577785
1.949039039700421
1.891220679519672
2.083979625782891
2.076615366849367
1.978650842191193
1.88877205231401
1.989897248052673
1.961766329367527
2.015187001366608
2.122542086641451
1.703996771151133
1.902208985783463
2.125386439831021
1.945717802969426
2.11573502082066
1.911477555145043
2.042301619110053
2.004876995663314
1.947266081806067
1.854525073129512
1.911194855924851
1.902378150244542
2.018943391940856
1.954707953404401
1.938157997884329
1.766003052015678
2.063314795794673
2.001873246130938
2.060532604367769
2.110865385236124
1.886922096101759
2.125550297401198
1.932681053340923
2.036973578034285
1.828505004512552
2.030637789523403
1.944662149303068
2.130134683845752
2.057282799995777
1.844901497840497
1.994892390330446
2.029329252592004
1.951389645959636
1.953115561755454
1.918664334034771
2.001974868155279
2.086125353512473
1.921126056780301
2.072049185526002
2.012963443065285
1.918873627239974
2.042043088950286
2.042621858566111
1.998836185737386
2.23442323357232
2.13146867376551
1.824224788514189
1.948891777423721
1.833597231547394
2.019431563004331
2.076193839793433
1.855000996803978
2.165708579910155
2.018808083487099
1.830423541860493
2.016923519024401
2.03480649803171
1.992237004937383
1.97969549625927
2.029267738967893
1.887903745955467
1.818615380034549
2.093294467006669
1.839667619782924
2.214509614458394
1.622511438128368
2.245098505996463
2.01954112246439
1.911126344428438
2.13910754813242
1.921692005636839
1.9794473483889
2.040454362414394
1.959335762507341
1.964318054900795
2.108760603242934
2.007122422732258
1.933544716540762
1.963428083185328
2.021766256011542
2.058502675420001
1.990481720887437
2.030804829691584
2.007724256088794
2.138764559171719
1.870322273268174
2.062598990404966
1.968810125703616
2.028685746509663
1.944897593928415
2.135136885804175
1.975536031215625
2.006137672896645
2.056130983738232
2.026765709218266
2.065725028723768
1.891278816608079
1.899193717245329
2.086583622139341
2.131474677624651
1.958151113408539
1.972611244018073
2.074863936079626
1.912495013606693
1.965622602674749
1.829683829056028
2.058315150980444
2.032141584602403
1.934947755010708
2.054657410498818
1.938945296102048
2.095782104275281
1.949785305551264
2.004370876497457
1.754713577690564
2.063346646247804
2.047577986015677
1.9846458892455
2.101821387922601
1.951913319012182
1.965196155548184
2.062871864021657
2.164016804388956
1.989007293608971
2.018028977552184
1.91899875262943
2.088641248875606
2.025519085802571
2.002624661840788
1.854634386291959
1.893820467927293
1.983536431895542
1.881887382066775
2.106680182558883
1.872236463749827
1.980122938951132
2.077991845446899
2.073550550014889
1.870893169558528
1.92832720562018
2.169695719348097
1.990233277978038
2.095762166546357
2.062126744661331
1.896968160928256
2.020380178459256
2.124516954228304
2.019218787416452
1.909796670810989
1.920551344305329
1.858632016635334
1.991373417122061
1.888019022807653
1.901514200488523
2.078687919970236
1.985672282953347
2.328650279011407
2.01482011496801
1.984272906430471
2.163525191047996
1.817722094695172
1.951678143910827
2.007786187575018
1.944453687055509
2.112293570845302
1.930080758588327
1.95891862556635
2.027933755980016
2.128770899787043
1.953593826523183
1.890283056792508
1.996314370319757
1.919564998666235
1.856231362466407
2.096508650447852
1.953920874520658
2.142177871710208
2.07595451022296
1.944571059157204
1.905540396746153
2.016512558076868
2.010846430920045
2.033029163941293
2.135417483846497
1.823119912635529
1.830909140370645
1.930298431757116
1.931878211282508
1.862619517825417
1.965296235494159
1.916485926168632
2.195713058685028
2.10880343207387
1.967050811597391
2.011888767029861
1.756297628856136
1.943563776871005
1.910689891315238
2.194144520085474
2.030551318834744
1.982282350337805
2.120754188160362
1.829651539993935
1.886782044339898
1.969234816012306
1.958745435987469
2.104966409526833
2.072138015040757
2.003965807894813
1.904709264542358
2.037805497124248
1.997167962312208
2.149476296460009
1.902858125890258
2.173006442170368
1.87590163505559
1.814818270953245
1.927661450909933
1.963000557211125
1.844403179312222
2.021336331776902
1.85451840721847
2.124798241118042
1.946489726347362
2.089030743503508
1.938016764180541
2.218771680165692
2.229608434239466
2.01157649429891
1.931699655831162
2.079608671338572
1.911364402314661
1.9734912902708
2.066941671896286
2.043063254533938
1.944653880637612
1.994556415467849
2.030936932963653
1.911003072217839
1.950823260822495
2.054227729539131
2.137511386071971
1.917015138144834
1.962462461415195
1.868109091107565
1.792534205733873
2.025330505274088
2.018188570594861
1.969768684693356
2.012406391148152
2.091658402346652
1.903996130798102
2.171226317784674
2.179043997712143
2.117413121011852
2.046917490951738
2.036806005549381
2.15612499288733
1.828264577817749
1.936819518574608
2.051792824313515
2.01605891933321
1.816040321753032
1.885546797121554
2.069370694972993
1.977352949454267
1.900444433602421
1.984219610780074
2.159858053088779
2.086854852942582
1.987938765890132
1.969580026318829
2.073287126742898
1.962145861574562
1.947317883720567
2.04201562021347
1.949950048051521
2.271506957551057
1.952935871837597
2.155974346496726
2.237270774494283
2.103179019284629
1.929888213614744
2.222154021269415
2.369466991175218
2.130904129643081
1.968974946461898
2.388597589559236
1.987375796303321
2.109625425543809
2.396983598671528
1.944193275447082
2.250035886160288
2.135841238191395
2.076903316485241
2.298529916385322
2.320065309055009
2.04786576885106
2.129823291876667
2.161642128756799
1.935765244889146
2.400379812799964
2.264003471022138
2.254021989119383
2.077409578466327
2.260135257539995
2.179669768633482
2.172197925987714
2.024715637850647
2.005910702936645
2.010376323583053
2.192425417889415
2.164410260823672
2.192374195678393
2.086245992179373
2.212815671346156
2.101999170839766
2.079995091949041
2.249482369469915
2.013709214113316
2.277634586714476
2.058148247858094
2.223100688177348
2.102821796365372
1.979556950704381
2.344169422702921
2.371317786727092
2.107381467653429
2.064906658437657
2.137590973377575
1.992740979499154
2.256900068719804
2.288042121714568
2.259839462383825
2.15958715373596
2.055322325253181
2.079512505024642
2.053406804941564
2.036090171194028
2.180587240177415
2.068163550729362
2.182541892541399
2.018256693757501
2.241302002033726
2.298773578537723
2.051958598093937
2.237280002634544
2.164917814627186
2.279439169089811
2.031182100529959
2.03104365258121
2.077123721726904
2.090039097375142
2.238795271378851
2.172279608903217
2.145459918846298
2.016590868507878
2.168817403771481
2.07601223464232
2.153614745744117
2.248159075222179
2.123399649589872
2.234570292021886
2.094478305150391
2.264809070749506
2.3025789565271
2.010864948231786
2.130082171494536
2.35244796996568
2.12217478707992
2.08415723881923
2.124536155419464
2.201071675128828
2.262255036340345
2.073286274561684
2.110911482762474
2.233490355293253
2.064489469589054
2.015483124713814
2.167379672495396
2.166625157135492
2.122015071370633
2.041416194242553
2.222063652634613
2.015832794304669
2.062665034516787
2.180513809926812
2.031206401961354
2.460574347372049
2.346553705515478
2.122422314913354
1.966810011879042
2.207658545328199
2.076326189945753
2.098354938636645
2.141401752569076
2.091016080751509
2.2542960405282
1.844823699882348
2.152803691178069
2.138411283213005
2.364631735789697
2.147532767741347
2.144484039540298
2.18639250394799
2.068562447743638
2.127310280663757
2.132209248249888
2.528305324255609
2.203793625760327
2.052737328465269
2.138838560902537
2.160639195434696
2.361307934393402
2.203283355204047
2.037532358250333
2.277535377200612
2.137496248360741
2.43306620944498
2.088580917821185
2.242470653805367
1.925437508539302
2.179013875147314
2.196717981704698
1.995372519175441
1.959878341562163
2.261104448604216
2.110642391894063
2.388867080439295
2.086252914434608
2.217093197870788
2.168628004289034
2.212938569491781
1.980576475446078
2.107778368716549
2.191499026573447
2.218369488667312
2.15154871980724
2.267978183075408
1.874407928015057
2.110446987128753
1.954583158779419
2.131801157887052
2.164251319783434
2.009730450514749
2.095699910492139
2.226459348155738
2.177011183627139
2.009864588664273
2.271191196984212
2.315511979779719
2.186192835445061
2.087067025053542
2.160739879879135
1.950679394547151
2.039422136856902
2.149978203164633
2.339866446153202
2.155745425928802
2.379952199473326
2.14826234087512
2.284341537709994
2.240772179112395
2.099957456220834
2.169895170831178
2.137673689135927
2.044035931623952
2.270028250405653
2.125552637221011
2.309730618709304
2.090474135597746
2.062927862798285
2.049574678269427
2.19901397249399
2.226002428558688
2.160356684986971
2.132543684158588
2.274639780649344
2.177057225712476
2.00614277548244
2.330086105865871
2.308578283631585
2.012007829442666
2.278520129823815
2.1376445591731
2.195732219944804
2.189963695118937
1.88818756596535
2.051816771174538
2.189347952316095
2.145787203047385
2.061473338955045
2.226885765969696
2.189540479419634
2.08489040724607
1.957089433762339
2.1687265415068
2.090573620038499
2.200823378040412
2.26693463822077
1.854856260533448
2.037732543407855
2.320352596170529
2.115406784763327
2.350884900048851
2.09280989350322
2.239173496974738
2.110123451603807
2.046364445544164
2.05148326277072
2.095360636957887
2.086794870533494
2.174304653584255
2.073734077385445
2.043868978651818
1.883329708119887
2.287994940272647
2.152074688082293
2.164876005031809
2.30824335011992
1.973869488759119
2.275789659979209
2.052993486951999
2.240110010913045
1.9263195501597
2.127677288576745
2.243381077397546
2.325635249188461
2.182291106758067
1.955874827992936
2.266922929354499
2.169447339570339
2.066976518312672
2.000767924849052
2.067204947489082
2.092674998046201
2.203967061663491
2.104265287996516
2.179929299012586
2.171579495992016
2.094751998589664
2.167383991780394
2.155614484311429
2.11543755113767
2.332305363967389
2.26316992591647
1.981489747373438
2.024569130376445
2.042494354791198
2.190419765596919
2.238908671298451
1.994080286952589
2.396834366235428
2.167504417541617
2.046067966271926
2.176264375304266
2.232427106303861
2.104975105664651
2.238894243468491
2.219444244214699
2.054812817311444
1.97021247432385
2.181653273512346
2.013207578972144
2.332753572741171
1.78242429468269
2.467775937243081
2.164179182672203
2.084873927923284
2.316110582925559
2.069748458891492
2.074794997343375
2.215758867208832
2.056085162155249
2.114229851362588
2.249543577834869
2.124384622934109
2.119768722632353
2.169349608260916
2.173425846756267
2.176430323052701
2.142712519495553
2.097959814930095
2.162285035420118
2.342240751611621
2.051209624192949
2.285668935264214
2.04837055816592
2.207991004385105
2.084482602766993
2.328974365090433
2.171593479352766
2.162407096550314
2.194903204737631
2.16591188910049
2.22799684213269
2.032336711664926
1.985025994145776
2.213553261654123
2.237207859503115
2.143149093687313
2.008736685950942
2.263831903354661
2.030844646451468
2.111371532849702
1.905309766594354
2.384325125134102
2.147958286814228
2.045284737011544
2.226318068936015
2.09207680283145
2.197333332048971
2.124549645423269
2.178502259210759
1.892790236973838
2.190463797837567
2.163463210735455
2.119104959086448
2.393499589187107
2.112081442158402
2.117095970308331
2.228612423056976
2.345398442211339
2.119912056163981
2.151248797499146
2.095022555894656
2.175855160086772
2.140860923059988
2.144360867601932
1.965882877507657
2.037268590034496
2.156239817835327
1.984539760853037
2.268233061843454
1.991019306376179
2.256153603726031
2.269389642248678
2.128787631338148
1.987045447363448
2.088275993825864
2.287425473684638
2.137377536387639
2.238838229852366
2.206543660999364
2.032559513498919
2.230091396434934
2.250472467259723
2.166154850293332
2.083567023253856
2.145168878266812
2.014429458476137
2.147011294863156
2.032552341634617
2.032706138236629
2.097293816660197
2.148183041279852
2.607554942478548
2.197682679573567
2.104185003482463
2.2677570625787
1.935366512979783
2.126889969606621
2.231275496833443
2.058640039626782
2.238904041283673
2.117059679586861
2.162857844042497
2.204816494932734
2.231940935620309
2.09572065403458
2.027653351123504
2.147327229720098
2.084739315554967
1.991409572996159
2.20933302610122
2.154507133012768
2.232642647913065
2.172650984371686
2.098445208837115
2.016344887528319
2.133960702518003
2.173826588393493
2.120057898143808
2.313522654920921
1.934392464385795
1.920324516906224
2.109328234093475
2.070510984692071
1.990158336167943
2.07187288959591
2.067792015090888
2.344366592490001
2.206092155008825
2.136130663137616
2.189592871423701
1.926015821051046
2.092714413418242
2.045091808160961
2.327614470374693
2.239283734204063
2.187545227573739
2.248561087538833
1.979687833540447
1.986053124667873
2.104948682533095
2.098548502089935
2.224769842483406
2.16648276440217
2.136922638861915
2.036670284038006
2.153216936518795
2.177129891117056
2.339707394322662
2.085489415643501
2.236707136886209
2.077289829667273
1.980549270843148
2.179556819890191
2.074178901826755
1.978377209544545
2.113378303349519
2.019373262639545
2.342817818238159
2.102080886639972
2.228052960653771
2.096448123540989
2.385300418362
2.376303173544291
2.195615904428448
2.093996600153243
2.226033739155387
2.058769318517466
2.135377499493994
2.233287867619229
2.223272075884487
2.016170456324427
2.147524650603942
2.185829118528105
2.020404865414
2.104572248631
2.133016912807052
2.375316034226631
2.024687500342548
2.052554536131778
1.939019196350552
1.902216794220107
2.211983722090983
2.296764384680877
2.06685485189316
2.163792575404386
2.329713297847117
2.10640230409709
2.200402647981064
2.396440669196528
2.195494416385496
2.201248733555638
2.203009759767467
2.279157480372829
1.957487325576567
2.079152264494319
2.171260229347517
2.153167905589025
1.910858294953977
2.03744227369941
2.25712773522997
2.11174230044422
2.043518687126454
2.11372438597643
2.361162167186732
2.200628606877728
2.123374366096058
2.141084802095981
2.25007239992793
2.068058336988741
2.020857190542285
2.247560211499894
2.042991483797353
2.384695679960434
2.051941938605822
2.292508780583762
2.49277559614573
2.202166952946617
2.06619460806188
2.3710929672567
2.377937657077354
2.201519416846561
2.134387133859612
2.546506267189179
2.071331771921781
2.217910798913509
2.510308156332041
2.041383372209072
2.358801103984374
2.414906052409485
2.15903207416418
2.327370243326338
2.431701834152496
2.112699275653107
2.288197669090509
2.24769570237818
2.000093591449824
2.532323932596487
2.34638000264113
2.322090503965688
2.204675707350627
2.331083215146855
2.348264116285995
2.277256697027093
2.18907790490098
2.13666666714839
2.135283733588893
2.33232646676796
2.320497395092132
2.315191848066873
2.24191207509337
2.339911757415734
2.224907061859835
2.228001954917135
2.452999283514798
2.144689572436628
2.40451438024732
2.202646539175384
2.272441886693799
2.188885138694151
2.044493209910659
2.466119715285906
2.425562344297555
2.260944758329571
2.157089731737702
2.257391938483214
2.073108459771135
2.346883488604583
2.35566163564735
2.432002742068158
2.325199756308622
2.146182758322551
2.211760303804339
2.15401063023721
2.164835374643817
2.268641127726715
2.076513657093568
2.298313968461691
2.167820187076381
2.370314757508399
2.48999207658574
2.195384849234927
2.334489520637138
2.303573394340434
2.496321236934678
2.104462333611171
2.150586514007907
2.187893157973853
2.211086458907343
2.335798914475062
2.230230440445544
2.264089295270967
2.121449670845995
2.340471589829403
2.232935581435232
2.222345047359024
2.334714177720601
2.196668795104288
2.333671381367019
2.213133888701682
2.415065199376016
2.43960127719233
2.053306643623075
2.276234888811246
2.456972881425769
2.219650957378212
2.159045436854158
2.214176624019232
2.395180479750719
2.335217509063174
2.169391423354449
2.179409303206436
2.404885881575296
2.29584661405968
2.137932125479119
2.310402282975655
2.340486245040567
2.232422955036175
2.159142187243538
2.377512896668405
2.162185945930249
2.142536255512848
2.262494008082045
2.190215813635326
2.588545131204559
2.54474371605366
2.226642143829723
2.083685131380993
2.379093208943998
2.12143529999928
2.225992071432064
2.300969628750461
2.22216888157525
2.405845022552577
1.931122521626996
2.255391297477956
2.251217835874451
2.414172507293982
2.265559735959587
2.345179048669463
2.363121969650539
2.249191698273299
2.217814663357921
2.242184677546047
2.733358318343118
2.325167180477094
2.155996891887259
2.258198223086083
2.247363049618006
2.572557976308475
2.380995486198845
2.147640233310853
2.339123810651491
2.312405930372263
2.576313693766841
2.178628565517873
2.414175622142234
1.99027915309891
2.211160308971148
2.356730712326446
2.159342352390583
2.116183900647634
2.405839827947173
2.21577156908951
2.525371415595499
2.220572121949226
2.29362479210564
2.336999089542855
2.351724690471768
2.026543617790317
2.246755293877623
2.34659747994756
2.318685853428974
2.290705020213861
2.380670481517354
2.008277111565945
2.25816224020544
2.135603167444915
2.236077710785511
2.233240359171307
2.097536669648191
2.215526272472514
2.447973033123373
2.300799651339282
2.126212718443306
2.359814818187293
2.455209704135207
2.356805915832871
2.252498831494286
2.365076405935501
2.085005688465666
2.217401207677715
2.218986043371963
2.41972749034252
2.286614235600728
2.398159309880271
2.29640675130736
2.479494512847835
2.440538613276462
2.229874066280408
2.332033077938858
2.241630166359943
2.138684486574046
2.353661005489837
2.307964246042459
2.416558550028991
2.197546056001177
2.234296647833348
2.090544163122074
2.273175939100758
2.411123352191116
2.313750529649542
2.178990323426317
2.410262938871005
2.245375046685781
2.151726166948181
2.55029951851071
2.457243912087608
2.157006115068062
2.426149467876075
2.280943957934923
2.304897568902491
2.305270255057264
2.039221208680159
2.182681002908101
2.295830941855756
2.307088973131789
2.180765240597499
2.311659406336655
2.325953330306457
2.274311663445559
2.073530093819033
2.319385835972672
2.19405185972462
2.351870352348938
2.341313458927579
2.047952269077221
2.243797374313315
2.510712657547193
2.260336818705608
2.493971849216561
2.25408294557517
2.375394815782563
2.203685663002693
2.188502692060234
2.225703524847349
2.249242295898285
2.298655453635412
2.306490886893571
2.195485982289341
2.173434317599867
2.001356632833387
2.521161856196292
2.298716946233111
2.212749434004646
2.430731087661693
2.074093007884761
2.290561543472316
2.140008277087128
2.420722204953317
2.032573919480077
2.216115174634094
2.465343386312394
2.462257694170629
2.254480807746556
2.039196824618595
2.533197774036215
2.273094229607602
2.160943289180477
2.007899804395955
2.170559214147104
2.190131807932543
2.348090456058051
2.261923801203795
2.287899289181216
2.296194971666935
2.262645222786689
2.310600784832083
2.22482564069469
2.184043001840086
2.344071161630642
2.380069679045033
2.153728126388197
2.164509726051119
2.234301095619855
2.316831240410894
2.302744343651515
2.128177847788808
2.578552823569336
2.266901783228267
2.278193343909959
2.292314330248265
2.390976089152473
2.189092671496384
2.499735017113111
2.36648534594254
2.238897888832796
2.064854182382748
2.258226088246869
2.16447223536262
2.411181387953709
1.927100626990315
2.658830562443316
2.274965049477581
2.242773037204257
2.478625348065114
2.231884747277312
2.168283021859475
2.338860701456558
2.120018310078809
2.252568636286854
2.460075581886413
2.185586577881474
2.323234379585359
2.319665840726045
2.360672044320859
2.247834877553579
2.29848370085661
2.156962494227303
2.341909617972239
2.465176552674073
2.234675206963005
2.420705019833595
2.171505815488001
2.35268089911015
2.219102075910901
2.469270144636
2.355123060333295
2.335257731136132
2.256713538300671
2.264035942238064
2.332691196358424
2.123336474741318
2.094564634565276
2.336602300280645
2.313506414950443
2.311737967951069
2.108914784502902
2.474205612980213
2.080643630384106
2.235480771302052
1.990426281731347
2.607880568836176
2.243586180534137
2.153839201126872
2.372773376202976
2.221596096683609
2.270304440913631
2.327858648929461
2.300918187233793
2.004537111585526
2.340288001754366
2.249353095076924
2.204020624898674
2.596785930463263
2.200981543327566
2.330275505909891
2.358269001541206
2.466324796534518
2.237123565635273
2.29114407783252
2.252003024215375
2.270745027863678
2.250608420370853
2.276952311208737
2.093687488754231
2.160640034662238
2.309745060193792
2.058717802276096
2.437755224258148
2.129822630814337
2.42609116950731
2.410849886711811
2.142031716821212
2.068341475016898
2.20653343590071
2.328772799100587
2.273225641103812
2.373281453767588
2.34667222195031
2.164676820533005
2.378001646233783
2.432042814863475
2.288808044284183
2.224226372028297
2.351657149666715
2.161644534571906
2.269513926843904
2.162592064244828
2.148962091704322
2.126220979180372
2.286251954555824
2.689439812884737
2.34397320803635
2.231261592274946
2.365804893959306
2.092970105647485
2.287619081018461
2.39632422153545
2.16520710307242
2.294878742443611
2.274357450814355
2.3676374765289
2.417410035158594
2.323527641222654
2.212811773626217
2.142606344198617
2.298746055524466
2.228217186473186
2.128147998128615
2.286984695243202
2.344690032078301
2.356672131004818
2.319481210378629
2.226747362583625
2.101018895370495
2.219823501430094
2.275077432185417
2.190760712805747
2.456742280273673
2.021654927352731
2.044124850326813
2.250693053526531
2.205857803672204
2.136813760257157
2.202687288446644
2.188897253571277
2.443807086931675
2.282625566177177
2.303829279038036
2.364056839478428
2.094132446270012
2.259158693260908
2.21335758873952
2.410061557456327
2.413092937067529
2.35565546502591
2.449996258006683
2.123012731305542
2.093360489787647
2.222637012181298
2.261560834709568
2.30785048240495
2.223128729006314
2.24928716304169
2.129456800575922
2.304965698035729
2.361260753131774
2.425238001037827
2.339827016959183
2.310663546051746
2.279508638664966
2.117223409558526
2.375555968914986
2.188903424439797
2.113153954074186
2.216211762605677
2.211104767306679
2.479614229528722
2.212825394783001
2.427028891198565
2.271002010706204
2.464344587061396
2.41554367512977
2.325274632268305
2.289553361569129
2.323558933524799
2.191224400772871
2.338035367448356
2.387131692225286
2.371826793383336
2.102736059753788
2.268506093275013
2.288299562319437
2.155538545344043
2.232935015201365
2.225024368698924
2.434469258968754
2.126756529202342
2.192547324253631
2.063967256894975
2.00581616239221
2.350247614968888
2.455335401660239
2.17139267096599
2.250125854199973
2.475345115324765
2.272080784020886
2.230032550499327
2.512161985997803
2.20633571264092
2.299426653122072
2.31705710008223
2.334193210904455
2.079265459601583
2.260126465763917
2.246399331531042
2.334909227782474
2.046612047163914
2.164073106615866
2.425570720865296
2.22571684504053
2.130862090427866
2.20926020745036
2.466834568586163
2.360887944490945
2.275345065774314
2.307928523443425
2.355251454419422
2.181253756299451
2.100958758680871
2.33594578628218
2.251666835388266
2.487503304142624
2.208369406050287
2.444970574077417
2.74327526849057
2.325453406527342
2.277364658959559
2.591308666794443
2.506763559989371
2.329246614163424
2.403245896309757
2.630680822135465
2.208070591772386
2.405543012967642
2.621466661164145
2.235047280577326
2.556168544184876
2.627735914175778
2.246220716452825
2.445267709896136
2.613320180990562
2.171243215059218
2.458446807843619
2.374959155937372
2.072707486145581
2.56307246180394
2.445799313031219
2.390421766068552
2.439862919648874
2.457264862455761
2.521306244316787
2.463295360994277
2.427573292385228
2.381856398923988
2.398117741610634
2.498643839185244
2.46173590014978
2.357198327795542
2.50236849403176
2.474574833980476
2.377835047349616
2.376558138919798
2.626357875262857
2.259493849799028
2.604029205984362
2.344047729481626
2.279597376945438
2.37933562230889
2.186373553340805
2.621663774703444
2.552468861161247
2.476740943078516
2.281324904033014
2.446130457803296
2.209978213747156
2.444803102895122
2.45127857369918
2.509080949717763
2.457613540135089
2.364063126937854
2.393181420877144
2.287687577583099
2.299513755084782
2.356813131359122
2.176061732356451
2.411995043644678
2.331963004937901
2.555256523899808
2.723912321050154
2.310676046557523
2.485374956337196
2.51174751996682
2.80866940344323
2.256307925418398
2.329146306802756
2.311822102478254
2.303379518136857
2.373788982426043
2.408344511442703
2.388088439645385
2.222963546582818
2.563242492470744
2.419073778758458
2.341332087227465
2.379955718873972
2.305881237169144
2.54412528092826
2.457720529661715
2.572958769600377
2.618889617641952
2.214458685099693
2.473880955219658
2.625896302018421
2.293819688830272
2.209027610964992
2.292126325205183
2.532215270663633
2.502339126943163
2.329681736735666
2.258869045160172
2.568442938585446
2.655970411166118
2.300938598822264
2.615576231561632
2.552320532247915
2.366788348028191
2.240410213519175
2.630196117592448
2.309226425827819
2.343307163419493
2.401018335118271
2.316826573680514
2.690669129809372
2.656102171934697
2.39304357711207
2.211084789595374
2.501323724395395
2.322049552699925
2.391330338820172
2.438837594318777
2.464007703924288
2.745148330841612
2.049781095894245
2.484348134242429
2.444024456194737
2.585546591824689
2.493749288783516
2.503534384799955
2.569577851820631
2.490473954591492
2.447164721848748
2.471141918631706
2.939754286627871
2.431895216135863
2.269870035975523
2.368998518146668
2.373730369556674
2.702009205317719
2.502130228825682
2.319098710833034
2.46043830462897
2.439502734216375
2.790548556801032
2.347979964862273
2.651952202868756
2.155707177401903
2.337546277893478
2.515824138533631
2.234899322091684
2.249677051823387
2.614380818607235
2.31720090142761
2.632697724292893
2.378750066413744
2.692573126723319
2.491413243316283
2.573049424341751
2.14034499447667
2.392623915820004
2.595419299892409
2.442150200775882
2.522721535037549
2.487818769540854
2.195583888317007
2.508759956202822
2.420476128957144
2.3561508092143
2.423135149632582
2.197772377033803
2.368357849331263
2.628124969555413
2.501679127836868
2.384225194505399
2.494054420944668
2.648965121404335
2.573645667455437
2.472899631967872
2.615213665276614
2.266887036764657
2.438995800755381
2.395428388473375
2.535098449903808
2.340745171038818
2.525213123647574
2.554804212325152
2.579438488944545
2.597843180994979
2.38510702088565
2.495435007600037
2.445347190854544
2.276668187263422
2.434815937873082
2.425486799619283
2.54632693947632
2.326739383477427
2.324766735447702
2.206657456926783
2.411923540122741
2.640564666220738
2.557676539585917
2.23034486070644
2.56097527563815
2.49066831158148
2.278732365472757
2.827056843974549
2.729822250747014
2.299622915573449
2.613769699333855
2.47695689695834
2.347549666154503
2.462028712899028
2.159850049492314
2.270301362015037
2.425036321657225
2.431853869651397
2.242339804628281
2.390473866099168
2.573235838044
2.609758594458317
2.308573098544077
2.483997025419316
2.366911269545632
2.553976312657027
2.515890158450226
2.303529383064566
2.454425733278609
2.685109869590172
2.366639289589886
2.573605793799698
2.419878336613844
2.578696628071618
2.36808158621726
2.434400413948812
2.34046192769448
2.388735777543353
2.575241078037785
2.462125084034052
2.33806088075199
2.435817454499967
2.131458956597013
2.758250382478339
2.460306119529137
2.346259444589055
2.51566919204779
2.265783453980184
2.369911696106725
2.25045905899594
2.676030011774544
2.241852852224683
2.392018384246203
2.554155686723105
2.573392937911533
2.346793337978246
2.149993783180355
2.595501674983546
2.401923743964149
2.282278965505635
2.084826249704406
2.285700810405138
2.371132690254115
2.570381997991736
2.360036106104538
2.56050085364526
2.429499290585352
2.447131711585207
2.524521302868332
2.28642244125768
2.333457165428462
2.441215343050548
2.557420188689182
2.277639169489138
2.515832427501263
2.400872788019717
2.42059766220339
2.327911918414395
2.301763921552925
2.773469498548628
2.391436534962105
2.482359972099397
2.516464624907111
2.603434554839271
2.312875645085812
2.753147707705208
2.490809577876617
2.421447674137213
2.106437417923069
2.423820482378074
2.285898973446968
2.563418247372903
2.041535741260758
2.876642751922427
2.449951147176463
2.457869079032996
2.643567045406851
2.500439507292124
2.331739199803258
2.433357583109848
2.241681584242134
2.379284787728668
2.72058914344013
2.301548868476341
2.582178889804468
2.413986278371261
2.521954817708632
2.388698446120853
2.509313373782313
2.359500585380236
2.630979033266722
2.654960324190433
2.39309276149013
2.537059461032316
2.429259598082391
2.470333147894594
2.381537876229015
2.552735963224328
2.510187621902739
2.580863570773095
2.351169097237127
2.448355291011934
2.443444667005815
2.231574459635455
2.317486667200042
2.573698333266345
2.43465334653443
2.461478813312481
2.354720585352475
2.644885144612283
2.133480331590784
2.36733060516893
2.162614984225851
2.729183979948289
2.375212817689449
2.312354325382386
2.547052476921345
2.363315478934391
2.413132368706176
2.580281131522577
2.405475375758116
2.101976904515494
2.517650559343892
2.343973091350006
2.305833417295366
2.687409659935187
2.420509029303556
2.526810946012485
2.512561294738017
2.623954009920457
2.382292721195227
2.492621661811702
2.4325923461748
2.550253383079105
2.407683955775128
2.390981971296446
2.312956486725146
2.28555174247421
2.488779746787116
2.155510746175365
2.672090801341873
2.325944054591426
2.542614482217851
2.56056128514544
2.27750790401227
2.188974173505636
2.311404209094065
2.46089418613473
2.408036162903274
2.612285337624066
2.54324050202491
2.297523121603864
2.470044709768869
2.726862970307942
2.41216287124185
2.355710961486472
2.547745978357803
2.307483458732003
2.377408564325203
2.285849235855249
2.26230964925162
2.35939809641627
2.441864044283022
3.019303594124767
2.480541466994384
2.411051409175046
2.599328936301997
2.314573680521061
2.426053091707601
2.504506609383777
2.341131542617558
2.508414436784125
2.361180612471479
2.533702319807213
2.61835214849263
2.466961773051389
2.308701108532116
2.257539894222482
2.439619960397092
2.347343160313585
2.257329012257876
2.511171041029729
2.555066954530712
2.616919284552823
2.53264785743047
2.343242381495441
2.230903981357244
2.315107133810089
2.357201977745921
2.295257938399403
2.678039462979769
2.167654077805487
2.257260985746788
2.346007735792255
2.390986114425984
2.356765592619771
2.410235687846693
2.327424531142721
2.54338271994715
2.454902703947933
2.475024476737164
2.577478966523657
2.250877818820109
2.433970744350638
2.525575821273106
2.536250953850011
2.609283607950649
2.537826140838214
2.78352960930856
2.281553278265482
2.230481572625088
2.407658897468141
2.572760964127147
2.470333862877365
2.342708227124641
2.41823387147637
2.229227134368866
2.622699296526383
2.560162944292899
2.486549198370174
2.619217636024563
2.479288470485739
2.512176867252567
2.216865703275475
2.477045792610044
2.401472520476241
2.252661082400859
2.413191001141514
2.418968265481345
2.611433474076746
2.338452358484323
2.710771009408303
2.467679428146825
2.694007907271297
2.612999522396388
2.502219744867402
2.493429385749328
2.510679199909267
2.316531015349122
2.557096988161783
2.508411093443602
2.476993257115779
2.337385236819716
2.532732552152922
2.350935213739789
2.351605899040187
2.405231379446918
2.463659886026579
2.43864950405118
2.349445042925992
2.408024413900664
2.343088409361861
2.151469477106921
2.451158280739734
2.596868475103891
2.357955724799113
2.36559909437918
2.640907580327271
2.40444007064471
2.495582398902054
2.579212810114488
2.3012862293854
2.374628770250838
2.431771963448478
2.446592205935985
2.228476934585883
2.518505271868925
2.367036832664804
2.606299968902865
2.25574216290097
2.283745280214502
2.561390360032378
2.372227048459044
2.252004498556715
2.466876721139915
2.55506960769041
2.647316493394308
2.528054629670335
2.472957945691404
2.426799400327948
2.405718748784346
2.362076070930702
2.320670122988616
2.442619882136345
2.530572318847609
2.364755170702712
2.602747295479434
2.805548353938359
2.436868834273936
2.460755437550354
2.75961651774136
2.659560664780266
2.468521666199929
2.567705677658982
2.665809788693528
2.349984386089285
2.603513314096048
2.666941234682962
2.43595253727091
2.750909510500807
2.637612757773679
2.306317242173025
2.575651150820012
2.662226920635541
2.253404613357151
2.568199931303315
2.466528074181839
2.184837982986968
2.570922045548661
2.575770256495467
2.426543657035749
2.608984106428225
2.595121186303444
2.620720174674176
2.667092391786441
2.650862294091293
2.587425909274108
2.653749306301537
2.63728018230999
2.600994577428199
2.389648249924735
2.745867824743903
2.537898932605776
2.471447651699707
2.501898983519497
2.693559811687583
2.371593429853782
2.677005535323775
2.476740641995566
2.327781361544398
2.556573281775184
2.376633565365278
2.743039944139188
2.702709859812428
2.668066512972052
2.37706978173602
2.634873456198093
2.347234089593341
2.575270890197526
2.535729122360438
2.429748756411715
2.498020934406211
2.580854061411649
2.517962352856289
2.406751588486993
2.436568768128201
2.433041537179733
2.337698017411285
2.499649442968753
2.497550277641638
2.671040246284974
2.887795297870484
2.397071639589607
2.632960529697649
2.66914468674753
2.933571899804044
2.430467993010092
2.457754743817823
2.441898503153264
2.411653528857441
2.361015518218027
2.635172845914932
2.534642953087825
2.326128578253368
2.71916623174672
2.548865308567414
2.533055199498153
2.419899516010952
2.423285754175408
2.735914488443336
2.675746025570516
2.688434187830987
2.635195518635032
2.356619756575876
2.672018137490114
2.796288529601283
2.332115547449311
2.286522055808046
2.363665081165562
2.582491392220182
2.663499480056061
2.469215312870065
2.358629655050142
2.716394549898579
2.77529505087764
2.453700934102323
2.773459469875284
2.674889067899869
2.498762838143349
2.308715552852164
2.709083882733879
2.424690317088874
2.555987413476827
2.512363126869606
2.392815802647111
2.721302758147155
2.667210272973132
2.582747092037742
2.337925345330763
2.556056511296222
2.49055460067565
2.522927060257506
2.53352912565112
2.634585999472761
2.926125433282787
2.191685697311879
2.682884850696337
2.632112065342541
2.81534122456651
2.67082669564897
2.548958407296966
2.658684361022742
2.623329416115586
2.648073680967671
2.685273370353811
3.063333313360775
2.458230347232301
2.405553751787499
2.500229235386638
2.435085515019887
2.713275635488799
2.578366425241626
2.447094708578216
2.560391523929331
2.527999213530392
2.859587658283326
2.529725591516662
2.815928285842308
2.370234002187246
2.511690925019694
2.542449180246529
2.271483757034924
2.365064702982226
2.694905199806517
2.443799787043024
2.645192152511251
2.497963597815805
2.913060617379094
2.603190768071686
2.740873055867953
2.28628426805383
2.549833256339951
2.753057494820033
2.580605640424085
2.673530994273944
2.582974845407741
2.359837682002965
2.692502966095708
2.647334815179008
2.471102308588416
2.548554916756512
2.336743869803963
2.47637923518073
2.692599262678331
2.639756507651667
2.632218265417054
2.596430619158656
2.766688020454912
2.673194518086266
2.602698142023562
2.735705454745697
2.457417243520519
2.654440945662932
2.621008425042842
2.57853506294212
2.375126941428835
2.766491230556177
2.759836867973178
2.590855441444644
2.672866185097904
2.509625269565491
2.536957463029699
2.614323898475325
2.46101929757287
2.558950777175823
2.4901722735215
2.648348236917042
2.422226529471013
2.304852078476607
2.390275592101841
2.562654265936148
2.698478444308829
2.71515363141079
2.308580470012749
2.613574204551917
2.783884297862997
2.368164273463234
2.903416764903621
2.910118096376859
2.411350114034988
2.753262624380819
2.636963179949464
2.408249166083635
2.628969457397376
2.265408660948386
2.349330622757173
2.497814775077925
2.478529297534828
2.324996574605859
2.476690218914029
2.736553716518255
2.749699130961613
2.502141524839891
2.559359666290611
2.537397109316343
2.675080897903942
2.69758891458654
2.515529976330742
2.550590082331939
2.729340858335239
2.477624214240742
2.668283633337018
2.53317988218766
2.667555782926533
2.550825672345487
2.631949512251755
2.425278059462908
2.531689324844514
2.722400003951788
2.575537704620461
2.442306790550608
2.699125145984177
2.23945278688638
2.870741240560148
2.579476217718023
2.457217920948511
2.533221238515932
2.448430556180649
2.462934618143175
2.363833776410033
2.776819071863513
2.470471079461127
2.582161591878502
2.562519249356912
2.642483905392202
2.453013147366584
2.272022570358912
2.402316682365266
2.542638736964855
2.394706248502425
2.226296150024155
2.421615346747767
2.51203503909261
2.703227325921147
2.424376090175295
2.794032469350781
2.51839119200478
2.535573755058491
2.720430223058772
2.350455119837895
2.53424106400378
2.577538064700073
2.717741145211759
2.316274920887183
2.77830479833771
2.489411000994603
2.490300722913413
2.384831046548729
2.4617914730156
2.781975643670744
2.416646359857169
2.578813287412805
2.751519206236299
2.65515354565991
2.412844332639623
2.837660768883822
2.595960237436538
2.541691738244208
2.164867079089508
2.577688534116013
2.414442960734887
2.728230727300196
2.138173900362308
2.994583206957514
2.606450380929533
2.598543654684717
2.733657262835063
2.704148216121812
2.486521306784574
2.536250772430467
2.381656522003671
2.484647420801728
2.776944316845702
2.441274492239466
2.685724098943883
2.484006089447802
2.564855981136587
2.560112908380395
2.668433119529772
2.570649855314631
2.773319714838603
2.84357893705173
2.454122796981843
2.565667516780813
2.663651811883102
2.548430012403435
2.526179911338276
2.577493474117641
2.531289411099519
2.781322202402529
2.460358292012111
2.653705787110108
2.533984201473023
2.350123979988958
2.52262633707797
2.802290841501848
2.511169067577254
2.572969396419168
2.632643889030916
2.672758059851073
2.236170502667507
2.477784904206356
2.355342950415632
2.697184986253259
2.489549139263282
2.473548802711764
2.675295295986166
2.4300670924271
2.539924607946608
2.725350556942699
2.501835386035445
2.192243530658109
2.635862300125581
2.453729070245026
2.422333419700307
2.630276534131807
2.727602991253125
2.600250751029031
2.641168491999097
2.680884176258754
2.517879437340642
2.661433949020185
2.523507868154114
2.803731621343797
2.54127061205726
2.450761735772129
2.497039355921869
2.41556442726419
2.596306390661108
2.283111239008054
2.830892062937002
2.477599104126906
2.611033694647906
2.650505512252091
2.440288489518714
2.336281450878375
2.401510502625289
2.600756103287795
2.520317275420162
2.762472837488768
2.691953909690053
2.405348068605095
2.540519709506664
2.916402876463867
2.49685571294792
2.459723926913798
2.668071912113211
2.396975967974878
2.46846540445071
2.413136579210978
2.340665846942882
2.594948605512172
2.57924359279036
3.260491514942554
2.541075552567649
2.563291798798621
2.818009939259841
2.503113005054714
2.524219469674478
2.550017279011283
2.54169900831086
2.832668490497223
2.3933765567359
2.589148350221847
2.659764112027807
2.60549353870657
2.386958887673649
2.363055455726755
2.537333949053416
2.440425007246394
2.355492103404025
2.726980543561063
2.63019743215467
2.838068689715812
2.591967087270571
2.456548348787548
2.381166645009484
2.391083875323546
2.445416733099357
2.401614039109699
2.812092781115478
2.322379430366805
2.41183768438542
2.434076283848866
2.585085154869586
2.502998707705362
2.520544827137405
2.488537514900182
2.615856459464202
2.571964925527285
2.549225794592472
2.798185822077487
2.403687365275667
2.564941203467078
2.79140819037739
2.651004644436474
2.759092972955234
2.544551930020651
2.982216324947013
2.418672980731085
2.369075801236135
2.579853139595049
2.836343766164761
2.629888319667013
2.474780767499634
2.56927646237286
2.354143411113536
2.774153764093572
2.671814899371433
2.596142983728225
2.703071263861186
2.575383948643022
2.673753119619101
2.310457005349048
2.537527966281291
2.57395163267195
2.379552631129639
2.560559793107157
2.558867636039611
2.752807090929099
2.492907744600181
2.868437777963736
2.566191453994437
2.935437403248326
2.764150499218292
2.588733364157743
2.557731870933382
2.655080841452995
2.425176025703506
2.681377689071172
2.551609422062981
2.561882713690849
2.539127766038903
2.770920145204448
2.41611560146897
2.535005993633987
2.547796259992888
2.720886138851677
2.498693369063447
2.571314871485904
2.487157593063554
2.573289782683596
2.298734120444104
2.443874414498139
2.65539525670398
2.507435795744798
2.517593670529072
2.676762033696443
2.506226643452247
2.762786188354095
2.6527818614927
2.44607916188912
2.467775910079072
2.476343088169521
2.58294643104233
2.391296824042588
2.683573316706667
2.502974588390697
2.80769199130525
2.410466799182438
2.407944216356846
2.610970650467399
2.489217932165216
2.419549493662716
2.706625585456925
2.579274131547099
2.798811398364861
2.726763870724678
2.601040746641523
2.490224285423013
2.601999547383512
2.679376723283475
2.395621186660963
2.550130128124469
2.777965676439865
2.528036905483326
2.799913707680245
2.91072460703321
2.588393730260777
2.602550789118704
2.93243664628798
2.903284308212812
2.628465539838234
2.626118240545735
2.858116238892451
2.633147315596933
2.838441079613324
2.838336946849947
2.65142979471921
2.958025525775361
2.855612061231571
2.510791984274584
2.76933071560106
2.892837635751313
2.455263568730097
2.708818956326078
2.59842631263729
2.434364449866646
2.728733613626325
2.811615910715165
2.609380442522752
2.746593093399964
2.781905267044254
2.894265933091904
2.935574119513385
2.787014114105743
2.754127909628326
2.855369692978135
2.71665491447555
2.770802857817093
2.631059239584364
2.903203059318666
2.666659833415802
2.602542935763326
2.689527408027836
2.910709011029871
2.60241354507338
2.896650990864255
2.683253656115943
2.527155394112937
2.757745834105384
2.602619232965791
3.088259575117017
3.024075425457713
2.878723831407492
2.500144675215113
2.840417803137345
2.420081361305258
2.83568350463752
2.675969283681408
2.622178231010803
2.571137574413255
2.728391768453305
2.57816929922872
2.547695685957903
2.621746174614922
2.575272218667441
2.635722322138962
2.654062435566623
2.717921961352374
2.766102988238533
3.051890215109672
2.606449406360217
2.797270645084303
2.940009399591937
3.123489247170457
2.568435612708061
2.531374746200878
2.598666579680566
2.570034603947499
2.629651914702301
2.935130610750033
2.854679733679896
2.507216666104402
2.849298571898322
2.697394624181963
2.83765584848711
2.570392822987009
2.579145166988038
2.932804846106046
2.801558343358649
2.889621273479581
2.691307487708356
2.464410439270163
2.917885668363293
3.077989019532125
2.502126555663956
2.450036728291089
2.586933437100966
2.695579852336685
2.821466720383106
2.574904454496126
2.567132524557123
2.978128756001982
2.8135256149205
2.559272141655482
2.952444259242078
2.869962924657496
2.692665703660043
2.469866331446918
2.822404073520848
2.498757943877957
2.750390332113803
2.711225229459043
2.649924084718525
3.087102335271902
2.894041433039946
2.782934528888438
2.515186358009797
2.726664610294592
2.573309972848706
2.726085303271689
2.714275316375203
2.737493956046701
3.073047407119674
2.335501944946591
2.920921520556093
2.810628590070881
3.178257766561264
2.811970082431634
2.618727420708164
2.817845892815443
2.638167385394151
2.845223179142451
2.899330614652913
3.28579691949605
2.528354717240854
2.589181759691742
2.708876586849977
2.63952033171694
2.95834537284796
2.725546213367294
2.537654777517967
2.719597675597174
2.666837594596271
3.021791354023757
2.682297701554193
2.933925609112674
2.60431115220829
2.775195110832594
2.640338018945326
2.422875987721193
2.467173027583038
2.844898520790617
2.658340152334898
2.851594704887634
2.632161783962417
3.059549666232667
2.710451008242733
2.91019602042397
2.488109089046801
2.739701156793091
2.90871937982596
2.825742549300359
2.776909960661543
2.846744272111438
2.507275733369807
2.762896300178756
2.825132200322058
2.628844033199107
2.666707720811387
2.632088631346311
2.626931287870683
2.795961429181395
2.780905767265405
2.820665599506683
2.672955494587155
2.899272214479904
2.877879009207113
2.797967668153686
2.804387229996119
2.648738115195978
2.904080537102481
2.868518645716491
2.848668325726742
2.571073484153026
3.152332410611914
2.996741418384402
2.788295371477906
2.876989674862345
2.633039613016177
2.676883797259354
2.780142258435168
2.674850258523302
2.850520558079651
2.558994403320657
2.835489836332092
2.672851699363039
2.430400684866177
2.645627998776048
2.855098591835942
2.831173938837361
2.849968486854177
2.583055585288589
2.754655909674185
3.066042325129902
2.522881319256209
2.937932159795985
3.112368356048124
2.566021319156111
2.866332470109726
2.767239553560076
2.567279273991323
2.811034303569404
2.384623854697714
2.483653524165373
2.668684646626085
2.595337134529935
2.571336014162884
2.632308818060749
3.002117122020123
2.830405239179006
2.694537935702576
2.696241522346528
2.721882869022866
2.792455533930235
2.819131761064428
2.637403797686924
2.730814643599969
2.940703841214456
2.675443335556915
2.983766470704427
2.655536012416701
2.700488990594417
2.769702298503885
2.781045449936624
2.578011072252601
2.724694116409718
2.851738074174769
2.650386357491073
2.563333385997439
2.907998236358018
2.350796900898771
3.055287915086188
2.731141188277742
2.497121883576747
2.707976441357577
2.556657295220672
2.819269184975198
2.477491798661395
2.912105289283529
2.680139815747812
2.806398919856756
2.719715204220083
2.859524346866635
2.609407028823153
2.379378767651029
2.582304507308822
2.72046588118834
2.544249433839479
2.472447155081591
2.601346125403446
2.652784157989189
2.858629964859385
2.598970350180135
2.945770347553137
2.58771033051576
2.569243725617324
2.955830505688867
2.560454318774748
2.785099298402467
2.767632069622273
2.890513917415654
2.437679145948019
2.940804355681446
2.69245465007142
2.642648737840744
2.576192496760132
2.574347042188771
2.974231273074087
2.590371259610136
2.677970020823695
3.025295531813395
2.779303762577003
2.489929110251424
3.102879955861578
2.785875969449568
2.706861089207852
2.302938221217031
2.768916464066795
2.583316807297622
3.000703965999477
2.236591781706394
3.265507484457943
2.747556199913517
2.837720832539534
2.946239028880069
2.889336779553492
2.645215403345489
2.770175413998432
2.550533852337327
2.700348166397313
2.863228745443588
2.600967865384072
2.86560740034311
2.589631095471611
2.724840841405828
2.801197444209748
2.87427226261098
2.760469480704526
2.803631190105861
3.158980064274301
2.495213576095623
2.587572366022167
2.791375039447134
2.699419627488359
2.655748023535702
2.972675492325896
2.732072996472331
2.904184917633256
2.560625157150044
2.886736202081026
2.648905945614227
2.504218257354333
2.651257217219354
3.020260726060308
2.652376429372315
2.775621857600351
2.910639742443205
2.820628770284369
2.419128178249533
2.688416842703989
2.525404920957398
2.936951324310016
2.627604734519406
2.612055862509606
2.858523102270397
2.522371151764539
2.693798534747797
2.846854007206323
2.677661243737709
2.281498234431513
2.828063634209561
2.703159046961928
2.585309835097606
2.82307232825953
3.055447558412741
2.74192612743952
2.760118641528642
2.800196708146539
2.710159877220462
2.818376731406149
2.614301225276037
2.995087584714973
2.748706406737969
2.653352994081996
2.695236095047361
2.607390358114824
2.820801661940959
2.445990354204752
3.019761796595668
2.66723993112491
2.784508900680714
2.808539189971789
2.586375532085265
2.487569248319714
2.48478811537
2.777591886822267
2.727514932768949
2.967176757551149
2.90995044419327
2.565731499610675
2.77325595114797
3.083538969963713
2.681117516497884
2.660331354350328
2.8401578259373
2.459184951806279
2.638449955480205
2.602378234978775
2.480375293529346
2.763996393231809
2.759678432763434
3.532233714866804
2.682325327450971
2.742186175344176
3.044773890807299
2.664972136990513
2.756560057414939
2.734952346184681
2.708535518299234
3.226375552057942
2.552074573727624
2.727301313923594
2.890777388805986
2.855343977517735
2.527426801287655
2.526542545857277
2.760236349078264
2.607950504168357
2.531515031761168
2.891275032758353
2.764435972656718
3.024364647319709
2.825873705530081
2.664286953770564
2.597953668614812
2.531028062121531
2.62158985734076
2.601019132283895
3.113807973228071
2.419271604352173
2.500784078958903
2.648653996610902
2.778457297413344
2.551936726731355
2.541734321247377
2.772241588165833
2.883472068848221
2.712652696953136
2.616264609268921
3.05217356871472
2.557373518326176
2.730429259266544
2.912855774969691
2.8491733227658
2.952366977586241
2.595168265312104
3.205007266928742
2.511732986970424
2.604775336641776
2.722575666878676
2.982126809244039
2.817219787644947
2.682215066310476
2.787319606591038
2.521548031572708
2.974434764562317
2.719839996351778
2.839923589939103
2.867000102452625
2.779473186350881
2.800991745549441
2.459760335775311
2.681242350025825
2.679836851237816
2.547814260117731
2.683849540639378
2.719643998064101
2.992338998000289
2.705521416833627
2.977379161221283
2.73406343080277
3.228404712398725
3.02106565282303
2.762628702445896
2.762134454553611
2.745216745612148
2.541748176345873
2.833973125503876
2.73491757915849
2.803112986222549
2.640393856283072
2.930428411420592
2.583885973731654
2.744958799493519
2.669606095836913
2.940242257791062
2.815593485022118
2.654935435257222
2.568088696016561
2.6880000232094
2.436128251648755
2.526414750935833
2.897926091365608
2.634288230164092
2.670872241979504
2.947649322237251
2.664007100349868
3.027264934052873
2.882604588325665
2.619844961730995
2.629920110026133
2.641582110145271
2.763812102333859
2.562892182529346
2.810957348677203
2.696766147485758
2.998220014391481
2.514645736556066
2.592509784761774
2.841382544125852
2.54007721442105
2.693529405724493
2.834617703123057
2.832518007755935
2.920869048495299
2.793626983096265
2.812745121922182
2.775601669458564
2.738129123392209
2.880170344466619
2.471077574150705
2.609862452315497
3.067162794217686
2.659862839923587
2.862853447486537
2.852975680408824
2.808680726876066
2.683195630325101
2.919938147363057
3.082393638223402
2.783438655232301
2.602591569044961
2.890294362516256
2.968727772754161
3.015920842140251
3.036608625106787
2.84600592291766
3.051257204922818
2.972958845873868
2.727126990672847
2.948861450684476
3.055278051995652
2.694845614751413
2.887365758811669
2.647272873035404
2.791624488133994
2.827976971550517
3.053473781715891
2.798428414411055
2.845088359419627
2.919709809098733
3.027090826229213
3.119880873137631
2.71555431483553
2.797381006284687
2.860757764251821
2.723904192437118
2.90164174872043
2.867765414221531
2.92747842692726
2.771539643292465
2.763691489844827
2.876839741941366
3.019871819684231
2.830363250200623
3.107948363472649
2.881846228593807
2.846123577555613
2.973675216572546
2.854193006445042
3.349382222017669
3.192121204995444
2.979336374550539
2.518894023695149
2.933253442265529
2.447965525822176
3.125056308265683
2.842341247385034
2.865250537588564
2.640760428912906
2.787386469415785
2.564990432404485
2.751262177075661
2.751744087906396
2.704034955582056
2.94459241427771
2.796611802917919
2.925804752173301
2.813465405643491
2.901742707756342
2.823598408511334
2.934780734922652
3.148802304818202
3.239810826685365
2.697203151812521
2.57289686365806
2.774652301303014
2.735876483990027
3.040354392807255
3.04362073534629
3.102199623195125
2.759754819288206
2.911238576778718
2.794690836643591
3.049326824042218
2.764825774034323
2.766792565074363
3.056675012464918
2.790303238980631
3.011617018459996
2.776271332947542
2.548481091290745
3.182531711680255
3.126245296177721
2.757877796642033
2.663613559710396
2.880187854247326
2.722916119029928
2.908595470965074
2.651594889629752
2.805497064141062
2.969796594521886
2.755544239731587
2.661969476305705
3.0414361672084
2.960394881953265
2.856164339828648
2.655988157634567
2.838615532853374
2.510163005852461
2.855042494193038
2.857943755755532
3.026160452766087
3.362050186292586
3.123991536504638
2.939232204327802
2.734815800648967
2.884949160768236
2.537649944728194
2.876224795148911
2.864868912458872
2.74442360645964
3.081995589288444
2.520643665014359
3.021295209048136
2.96051466983716
3.460444745101095
2.843642268823681
2.688882429699579
2.949641901957689
2.542291389699047
3.02518243226379
3.010725703493982
3.404030288972724
2.620258164597373
2.79320466147299
2.926008162308492
2.952360435179659
3.252476173040467
2.83342520140268
2.491592934287339
2.904894014705352
2.845460762293992
3.050295572995907
2.724740171475866
2.931859304096573
2.738975148523528
3.030422296675951
2.738215288877229
2.619172541687366
2.589261178895355
3.007616172709246
2.86729167246435
3.053657402823787
2.685570147530551
3.016475222733259
2.796520132121064
2.825142678679504
2.768162548528067
2.791303868631422
2.921364175346005
3.111494689792445
2.810014940013351
3.066763697595877
2.625871950411895
2.649423289431751
2.820235185501833
2.815730174706284
2.743043426956203
3.031073090376652
2.796862996213161
2.853419296115457
2.913650570184771
2.904549432970613
2.670942171487752
3.009862917845996
2.985385482882326
3.073746138149613
2.706037489134845
2.841408453913639
3.086322758713318
2.927750437426945
3.104849263884231
2.853709088618273
3.235733047848258
3.064539754837546
2.999228451725616
2.977791655714693
2.771352853999126
2.812655606371655
2.81321336350603
2.920757219968589
3.166913461912457
2.636855591985714
2.971028725694775
3.021779958678964
2.652029294366934
2.964200916726182
3.197274308124742
2.895720080358083
2.925594013299942
2.963950849639499
2.979693250318123
3.137878073350113
2.668686137720644
2.888815608721413
3.149360766893488
2.739010963357728
2.873628008372588
2.799890538689461
2.721688424833328
2.948594210772186
2.53518044112107
2.6777159459286
2.883794812230163
2.667526753370778
2.942168717712474
2.820791662265665
3.063573379460637
2.79551820890703
2.805619587814263
2.756707797448651
2.856624138129166
2.816490612997051
2.833197717498377
2.672513292566356
2.83285219394979
3.047536016653603
2.863108436205607
3.167699662278385
2.749885031528209
2.577672143601982
2.981902411096598
2.760765046299977
2.770948980321674
2.915403077601146
2.846819147670393
2.719113781034126
2.642446267549679
2.874075683420676
2.492256968440743
3.028231048403744
2.877208778434415
2.517263979420314
2.899441743819299
2.593056939535155
3.286985593921055
2.606198052661562
2.960355786649536
2.789761431664637
3.014381378045238
2.953019854354504
3.035518325057424
2.728888071641784
2.494349440239281
2.974848455141208
2.911958694194051
2.705831074953349
2.779015307358135
2.789924784372058
2.732516646720248
2.914707051134157
2.716124930303137
2.881888399165231
2.597974781650523
2.506529477321644
3.079513022353303
2.846206708021453
2.962205747881035
2.968778180556909
2.937675093100686
2.593968228212324
2.931470308923714
2.723632844683072
2.765754345782451
2.83948445815705
2.635195649092559
3.282959649684305
2.893182580700802
2.653436749836328
3.083847913309908
2.951635852910611
2.527775744588766
3.261261586419202
3.012970306876158
2.844306053076919
2.51613899583239
2.86845389300961
2.767135372048791
3.162881893737502
2.374645081735806
3.394663134245852
2.885679398411701
2.917917578033635
3.129718945238659
2.886269742270428
2.728814898739965
3.043045446628022
2.744969731083075
2.823436496862384
2.96226656746894
2.747232259959013
2.98808411965091
2.760554009488496
2.895428708241586
3.033535834143691
3.073266328735277
2.813831559587285
2.662436157667663
3.217239001756666
2.576691239314938
2.579707848123726
2.74253018357679
2.928094168609062
2.725552666129182
3.347652195770098
3.004069382167533
2.850466844978757
2.674039199496483
3.051621239620915
2.737162150433305
2.624163631627893
2.672436472939804
3.10505434706702
2.775830235142294
2.935419893427982
2.848181842600014
2.952193623020665
2.658149927709487
2.867475670794426
2.684260834969561
3.087235878987744
2.727849490136588
2.666149132990471
2.925804835870071
2.598338781965516
2.838286099232988
2.818713370284158
2.904108841268739
2.403451044836101
2.868565430746413
3.026770668814299
2.724393756519927
3.075205024228578
3.097658923957864
2.871907996944448
2.759386069265542
2.868739583224058
2.926217775577327
2.934439244426035
2.709091664312051
3.048967772678667
2.926309188031748
2.802691538062761
2.843358386578065
2.850232492957704
3.111889007955072
2.629507034482218
3.178319910668455
2.920601175835202
2.902578659309035
2.888151266437877
2.704162627407739
2.657884819826648
2.571645085096625
2.872473069913353
2.940470776015454
3.018113057335358
3.101468339015302
2.678093129284655
2.934394463335341
3.070419315866297
2.888358932458461
2.865237843081836
2.931980209768014
2.480862790660296
2.86827087705282
2.814285644001282
2.630899853546656
2.802841449763367
2.937410911760257
3.504198688142573
2.907190469963878
2.897575784397666
2.847039284979975
2.754963258374667
3.020393932871382
2.861963426798451
2.768969651341839
3.280252171247078
2.766927792572689
2.803537768441672
3.043212884949386
3.072773603573397
2.683925951624631
2.737957999345586
2.99978218580184
2.770125481060355
2.703364640161343
2.87899339171373
2.88806449694605
3.101416643364602
3.192775209346566
2.851986914762547
2.745678358923942
2.649939898611492
2.726620004748009
2.871708561547885
3.303822280396404
2.507236992285056
2.491295038520433
2.948491003832322
2.914132537354926
2.575390728480559
2.480223092592472
2.918426699432517
3.16320090853534
2.817222611564643
2.67155577595142
3.098863274307991
2.711864128476384
2.883385177387604
2.80043248578142
2.992539383454901
3.028926428028341
2.710622833863286
3.260787336821641
2.599765150102997
2.877087466614343
2.785986959042435
2.877864090100174
2.952446894514217
2.859575681001429
3.011217032146464
2.744763922597303
3.151776365440305
2.679957143825392
3.071460139329079
2.900223329734509
3.004726505675774
2.772143322215784
2.695561282906521
2.774102093021574
2.702141979660863
2.74132383374937
2.68202411012922
2.922475963697544
3.16029483637496
2.877779704649382
2.982387859096844
2.859330179827835
3.113609841046463
3.103450692599678
2.905867277473952
2.910977892876182
2.752417569294216
2.67505551800747
2.90468170196739
3.031013649441022
2.957293624042566
2.614782466439995
2.814596153761268
2.82122557703291
2.885312605593815
2.691436588764157
3.043251095429728
3.275910648339136
2.530681267932205
2.651812133596499
2.663554315624094
2.603240766021284
2.672779916820371
3.121949621848256
2.690515096836945
2.726807643464101
3.180801490791358
2.778820310168628
3.136283799211556
2.938249329295525
2.744351652206439
2.796294109121286
2.87988995378116
2.866757186517399
2.758000839151374
2.771169971039818
2.879650098443175
2.989392707673786
2.550471975864171
2.845342555411094
3.15084196652223
2.553455235043855
2.849539819002863
2.739551166584821
3.044949134627441
2.871755798096697
2.676455920531048
2.971238667916188
3.019543168447274
2.786944696511847
2.826847671228127
3.109799245268981
3.063296262608115
4.342545795460883
3.21376508848198
3.454068420480079
3.520355002183246
3.520908802048887
3.150506963424641
3.470531334090129
3.965397656649965
3.412169634475883
3.189362569272333
3.548297427945561
3.945360985620914
3.760117480085603
4.091762923912356
3.629691446767433
3.753698818853196
4.472313368415132
3.658275609431755
3.98996003515958
4.081681545922944
3.491082712125559
3.678452018365467
3.277499042700327
3.666140669092415
3.347736222672038
3.958258000698778
3.688881119336266
3.524463695516202
3.731287885178298
3.74789895320751
4.054952305801337
3.109074582089777
3.367993538400621
3.334693643255575
3.020167176317876
3.425547506517244
3.862113197746723
3.338191362346479
3.506810538162813
3.595633451195744
3.647733095583817
4.196198337237017
3.584479567715552
4.519199619840756
3.677138503923789
3.682174741658948
3.838168352329407
3.54964673929805
4.38608031622249
4.242434981420462
3.54267354803028
3.057772911221518
3.475923513048853
2.70726029158799
4.167853466872266
3.563459201536678
4.15336881691099
3.301868744790245
3.314490789426974
3.042492461850372
3.420359391265726
3.27165605139097
3.2983964713787
3.86662908363651
3.55232636689259
3.708344992377545
3.501184681288078
3.492605377730154
3.80041094024374
3.812770644127943
4.309148518999413
4.571316296233419
3.191463802918278
3.006430511017352
3.274377807103826
3.251914545480389
4.561903631533123
3.720339257841257
4.003911369999379
3.561468777869392
3.668753990254546
3.578772948775848
3.826665600164722
3.569204354119668
3.456393038182254
3.944894569240607
3.2348034938819
3.741961621232198
3.723861689380749
3.128711854646901
4.044232153043204
3.971297487748865
3.610385232401449
3.300864547561359
3.859902328144245
3.563716666215626
3.819196317775889
3.129818609630418
3.516896115925
3.532093737211432
3.53067598520007
3.063211046207992
4.083111490766834
4.059251585615535
3.511344108269026
3.322558756195439
4.037942003584767
2.78789752596079
3.389376682836539
3.528916962298333
4.300409405645548
5.366714776395312
4.393162633377639
3.563688976262194
3.391537952628612
3.634651962260884
2.950107668141968
3.719710300339392
3.671770488929865
3.470764350066333
4.305964319725859
2.921165362562038
3.920299924066139
3.546969504384921
4.608725305136253
3.585966962916625
3.303805159715619
3.930064473242974
2.767485182981344
3.907163497512686
3.791067830439376
4.498100219655667
3.279258907900755
3.348313333779735
3.588157925195294
4.340797484844567
4.670617337216135
3.582449474568488
2.983866553727533
3.914562343841118
3.501025010643517
3.923736403948931
3.149259647041468
3.530521163969464
3.237248021201168
3.873030526320774
3.632649587744806
3.341341916577854
2.86054426435046
4.202137994853583
3.567282798887389
4.262987278917111
3.185823698002492
3.992471457464467
3.272218102241801
3.380111680307687
3.618971428386651
3.377034764413657
3.632605972194672
4.134277425503434
3.529859619307876
3.993500284903196
3.078792170205106
2.972889958937754
3.364228772313535
3.42298835435512
3.539867726052977
4.150966010167473
3.47007170308603
3.420663407018428
3.752951008616625
3.535796660651944
3.15557711719396
4.076837653031712
3.792906578662948
4.183170701950705
3.272249992454673
3.413607396277284
3.82059766693419
3.474282571137641
4.767466790924445
3.812033083616186
4.1116633878653
4.098045932739963
3.962109672543035
3.774353280922058
3.362535806753019
3.585059778027232
3.544515474696957
3.449088127874465
4.119981266324114
3.041423319668142
3.999421861449723
4.183370636221405
3.576163927016454
3.868711516897072
4.553648797227377
3.969198786767008
3.706437225771535
4.077037936953087
4.005720123035739
4.105424964501468
3.247752511882906
3.991350066786862
3.889964759054803
3.382303664273473
3.363760068244799
3.321901935673281
3.357516947203986
3.512680809532231
2.895012885092296
3.242414581173837
3.759498507321008
3.3415388172794
3.945625523038502
3.459542095385066
3.924498638614057
3.627368320603016
3.397934241624722
3.478737180325354
3.627551785122995
3.525963616187318
3.385859765431357
3.074767063361559
3.666256259021219
3.923485619210918
3.431177976142862
4.45655059260309
3.380683506216937
3.19064868751411
4.020432496855095
3.26162507467632
3.397465005575326
3.497938812623654
3.523034414959163
3.1374732601602
3.170499667728492
3.278700361043149
2.974205845277153
3.720418688675508
3.560961529555768
2.923355603957093
3.786604330688037
2.990045812106404
5.28533742518689
3.05542894601336
4.168394881443852
3.446297987367621
3.75150260730247
3.938810197004938
3.81963508461252
3.226046496621779
2.823180177521777
5.185265047264194
3.52467376536953
3.300650117730989
3.526157666438865
3.374570121640944
3.366184201753441
3.632526824139481
3.30951529338385
3.430449640958301
2.982408562144523
2.925876891702178
3.772141421152088
3.711399373756504
3.632304323114903
3.891359097756714
3.44122581166308
3.340818921672299
3.589063589792773
3.275379927596941
3.352520202028903
3.6291211998447
2.999996878023932
5.15654095720583
4.361977191817587
3.108441024034918
3.816770058904929
4.341550355958079
2.887970955219599
4.621977495751578
3.826457123101628
3.483382158182871
2.997578771703969
3.473699269712555
3.268150502789283
3.873339160344505
2.631499045245592
4.640963709915502
3.567237442890587
3.674898715358339
4.232549493744017
3.526276861945491
3.243655586179387
3.916429321571158
3.473632436172424
3.559391544645169
4.116036590632967
3.319624956425626
4.514704394370684
3.241025434570758
4.011353063710765
3.912808279022705
4.031124458362538
3.533602186372816
3.159482603079169
4.203304375051168
3.085800887887281
3.12185790018709
3.083392696912414
3.672385848387579
3.166553772506974
4.941852643016613
4.19977011254483
3.276337063933572
3.137430335732446
3.84403820589602
3.316804760033878
3.199375977823559
3.126269942410727
3.938178378399926
3.483851953542602
3.647673162888189
3.369032680240932
3.826192960354346
3.211732127775256
3.637461703761054
3.144088373107568
4.389153291591014
3.345324019295044
3.13266979127453
3.612530147092146
3.196497975117727
3.644189224287691
3.372979193674116
3.794559209653775
2.697724361889051
3.638862420120254
3.992858718834114
3.322604133002682
4.29040499653897
3.840746282879228
3.722024725084741
3.157214130527537
3.677332693638543
3.628767638196984
3.543190406565703
3.53423329867391
3.925400615787547
3.761321474681016
3.611017444378931
3.617490855419944
3.563032987543513
4.473728062616282
3.119761949831082
4.235694605748354
4.015436050233473
3.92848687747592
3.592799190901682
3.25269466183438
3.069150617076259
2.936053569415519
3.721207811681179
3.689501104262574
3.926944684552899
4.076909268779001
3.230305061216846
3.630695557100315
3.769772987489795
3.811508713630669
3.61810643504078
3.677988094061214
2.860966302566996
3.802732142013983
3.48865648975902
3.273431214647257
3.476028562365799
3.562493520222095
5.292959914211342
3.952397833992455
3.587793539658368
3.272179102279102
3.275936172802431
3.960616800696942
3.67242232409531
3.132400934746237
4.180066268694257
3.591416199563614
3.575506736861569
4.133256052107154
3.989911426627298
3.260058656675326
3.35026298215379
4.004205035752899
3.497465318769311
3.353280155025811
3.420936961123564
3.75509514508983
3.858101047239972
4.955393520903
3.766377822125657
3.50262413141515
3.34105110521582
3.356527484245572
3.683403445019021
4.287293342262792
2.824178810355618
2.881885864419179
3.820315853213018
3.448701448723313
2.980356878837727
2.778594942761811
3.627565715555958
4.364740102390169
3.676095710832568
3.31457179260896
3.832213134303669
3.174856853876476
3.576791366692341
3.184753356236947
3.890547182235282
3.634655658963975
3.908410880175152
4.435419303583069
2.952477437341313
3.700609534045279
3.380429091946525
3.53321657241843
3.666106416170926
3.590800214768633
4.038971588552717
3.298242394226894
4.513800601985616
3.12431898485813
3.880228317463902
3.833001739324215
4.379841812204999
3.229728152800919
3.306895357196863
3.324202821981638
3.307977099603507
3.393526377197341
3.31251087289234
3.731670382071026
3.969580941461825
3.441516612863566
3.604744585499353
3.844508095357089
3.755941490602891
4.216682761276272
3.898719593355626
4.025881335265834
3.247003540157088
3.121713109491059
3.64667575994212
4.140782437161525
3.756091998469089
3.007696426927772
3.331239943061227
3.546073460905161
3.557439838546455
3.152553224223257
3.78861697163106
4.984558337532544
2.759861534020628
3.457588662716201
3.071730410720257
3.076662700400327
3.574800898466115
4.573772686802888
3.239283689459402
3.141686684235085
4.533640862985961
3.392410281142864
4.210332434459464
3.723857709746518
3.328556273263649
3.317113839885411
4.088293130753754
3.479911702216428
3.241986228830453
3.324148775945567
3.546852229126319
3.484015830976992
3.016486405077684
3.499006364768581
4.511779768884271
2.906387396684452
3.51207190858534
3.299633144515676
4.232708645839758
3.538201511716298
2.994811798684461
3.764285186133135
4.215382035672487
3.464634349657892
3.317189044807483
1026
767
13
2
500
10
254
1026
1
262153
2
ld
526
5000
1
1
1
1
1
1
1
1
1
1
1
1
1
1
1
1
1
1
1
1
1
1
1
1
1
1
1
1
1
1
1
1
1
1
1
1
1
1
1
1
1
1
1
1
1
1
1
1
1
1
1
1
1
1
1
1
1
1
1
1
1
1
1
1
1
1
1
1
1
1
1
1
1
1
1
1
1
1
1
1
1
1
1
1
1
1
1
1
1
1
1
1
1
1
1
1
1
1
1
1
1
1
1
1
1
1
1
1
1
1
1
1
1
1
1
1
1
1
1
1
1
1
1
1
1
1
1
1
1
1
1
1
1
1
1
1
1
1
1
1
1
1
1
1
1
1
1
1
1
1
1
1
1
1
1
1
1
1
1
1
1
1
1
1
1
1
1
1
1
1
1
1
1
1
1
1
1
1
1
1
1
1
1
1
1
1
1
1
1
1
1
1
1
1
1
1
1
1
1
1
1
1
1
1
1
1
1
1
1
1
1
1
1
1
1
1
1
1
1
1
1
1
1
1
1
1
1
1
1
1
1
1
1
1
1
1
1
1
1
1
1
1
1
1
1
1
1
1
1
1
1
1
1
1
1
1
1
1
1
1
1
1
1
1
1
1
1
1
1
1
1
1
1
1
1
1
1
1
1
1
1
1
1
1
1
1
1
1
1
1
1
1
1
1
1
1
1
1
1
1
1
1
1
1
1
1
1
1
1
1
1
1
1
1
1
1
1
1
1
1
1
1
1
1
1
1
1
1
1
1
1
1
1
1
1
1
1
1
1
1
1
1
1
1
1
1
1
1
1
1
1
1
1
1
1
1
1
1
1
1
1
1
1
1
1
1
1
1
1
1
1
1
1
1
1
1
1
1
1
1
1
1
1
1
1
1
1
1
1
1
1
1
1
1
1
1
1
1
1
1
1
1
1
1
1
1
1
1
1
1
1
1
1
1
1
1
1
1
1
1
1
1
1
1
1
1
1
1
1
1
1
1
1
1
1
1
1
1
1
1
1
1
1
1
1
1
1
1
1
1
1
1
1
1
1
1
1
1
1
1
1
1
1
1
1
1
1
1
1
1
1
1
1
1
1
1
1
1
1
1
1
1
1
1
1
1
1
1
1
1
1
1
1
1
1
1
1
1
1
1
1
1
1
1
1
1
1
1
1
1
1
1
1
1
1
1
1
1
1
1
1
1
1
1
1
1
1
1
1
1
1
1
1
1
1
1
1
1
1
1
1
1
1
1
1
1
1
1
1
1
1
1
1
1
1
1
1
1
1
1
1
1
1
1
1
1
1
1
1
1
1
1
1
1
1
1
1
1
1
1
1
1
1
1
1
1
1
1
1
1
1
1
1
1
1
1
1
1
1
1
1
1
1
1
1
1
1
1
1
1
1
1
1
1
1
1
1
1
1
1
1
1
1
1
1
1
1
1
1
1
1
1
1
1
1
1
1
1
1
1
1
1
1
1
1
1
1
1
1
1
1
1
1
1
1
1
1
1
1
1
1
1
1
1
1
1
1
1
1
1
1
1
1
1
1
1
1
1
1
1
1
1
1
1
1
1
1
1
1
1
1
1
1
1
1
1
1
1
1
1
1
1
1
1
1
1
1
1
1
1
1
1
1
1
1
1
1
1
1
1
1
1
1
1
1
1
1
1
1
1
1
1
1
1
1
1
1
1
1
1
1
1
1
1
1
1
1
1
1
1
1
1
1
1
1
1
1
1
1
1
1
1
1
1
1
1
1
1
1
1
1
1
1
1
1
1
1
1
1
1
1
1
1
1
1
1
1
1
1
1
1
1
1
1
1
1
1
1
1
1
1
1
1
1
1
1
1
1
1
1
1
1
1
1
1
1
1
1
1
1
1
1
1
1
1
1
1
1
1
1
1
1
1
1
1
1
1
1
1
1
1
1
1
1
1
1
1
1
1
1
1
1
1
1
1
1
1
1
1
1
1
1
1
1
1
1
1
1
1
1
1
1
1
1
1
1
1
1
1
1
1
1
1
1
1
1
1
1
1
1
1
1
1
1
1
1
1
1
1
1
1
1
1
1
1
1
1
1
1
1
1
1
1
1
1
1
1
1
1
1
1
1
1
1
1
1
1
1
1
1
1
1
1
1
1
1
1
1
1
1
1
1
1
1
1
1
1
1
1
1
1
1
1
1
1
1
1
1
1
1
1
1
1
1
1
1
1
1
1
1
1
1
1
1
1
1
1
1
1
1
1
1
1
1
1
1
1
1
1
1
1
1
1
1
1
1
1
1
1
1
1
1
1
1
1
1
1
1
1
1
1
1
1
1
1
1
1
1
1
1
1
1
1
1
1
1
1
1
1
1
1
1
1
1
1
1
1
1
1
1
1
1
1
1
1
1
1
1
1
1
1
1
1
1
1
1
1
1
1
1
1
1
1
1
1
1
1
1
1
1
1
1
1
1
1
1
1
1
1
1
1
1
1
1
1
1
1
1
1
1
1
1
1
1
1
1
1
1
1
1
1
1
1
1
1
1
1
1
1
1
1
1
1
1
1
1
1
1
1
1
1
1
1
1
1
1
1
1
1
1
1
1
1
1
1
1
1
1
1
1
1
1
1
1
1
1
1
1
1
1
1
1
1
1
1
1
1
1
1
1
1
1
1
1
1
1
1
1
1
1
1
1
1
1
1
1
1
1
1
1
1
1
1
1
1
1
1
1
1
1
1
1
1
1
1
1
1
1
1
1
1
1
1
1
1
1
1
1
1
1
1
1
1
1
1
1
1
1
1
1
1
1
1
1
1
1
1
1
1
1
1
1
1
1
1
1
1
1
1
1
1
1
1
1
1
1
1
1
1
1
1
1
1
1
1
1
1
1
1
1
1
1
1
1
1
1
1
1
1
1
1
1
1
1
1
1
1
1
1
1
1
1
1
1
1
1
1
1
1
1
1
1
1
1
1
1
1
1
1
1
1
1
1
1
1
1
1
1
1
1
1
1
1
1
1
1
1
1
1
1
1
1
1
1
1
1
1
1
1
1
1
1
1
1
1
1
1
1
1
1
1
1
1
1
1
1
1
1
1
1
1
1
1
1
1
1
1
1
1
1
1
1
1
1
1
1
1
1
1
1
1
1
1
1
1
1
1
1
1
1
1
1
1
1
1
1
1
1
1
1
1
1
1
1
1
1
1
1
1
1
1
1
1
1
1
1
1
1
1
1
1
1
1
1
1
1
1
1
1
1
1
1
1
1
1
1
1
1
1
1
1
1
1
1
1
1
1
1
1
1
1
1
1
1
1
1
1
1
1
1
1
1
1
1
1
1
1
1
1
1
1
1
1
1
1
1
1
1
1
1
1
1
1
1
1
1
1
1
1
1
1
1
1
1
1
1
1
1
1
1
1
1
1
1
1
1
1
1
1
1
1
1
1
1
1
1
1
1
1
1
1
1
1
1
1
1
1
1
1
1
1
1
1
1
1
1
1
1
1
1
1
1
1
1
1
1
1
1
1
1
1
1
1
1
1
1
1
1
1
1
1
1
1
1
1
1
1
1
1
1
1
1
1
1
1
1
1
1
1
1
1
1
1
1
1
1
1
1
1
1
1
1
1
1
1
1
1
1
1
1
1
1
1
1
1
1
1
1
1
1
1
1
1
1
1
1
1
1
1
1
1
1
1
1
1
1
1
1
1
1
1
1
1
1
1
1
1
1
1
1
1
1
1
1
1
1
1
1
1
1
1
1
1
1
1
1
1
1
1
1
1
1
1
1
1
1
1
1
1
1
1
1
1
1
1
1
1
1
1
1
1
1
1
1
1
1
1
1
1
1
1
1
1
1
1
1
1
1
1
1
1
1
1
1
1
1
1
1
1
1
1
1
1
1
1
1
1
1
1
1
1
1
1
1
1
1
1
1
1
1
1
1
1
1
1
1
1
1
1
1
1
1
1
1
1
1
1
1
1
1
1
1
1
1
1
1
1
1
1
1
1
1
1
1
1
1
1
1
1
1
1
1
1
1
1
1
1
1
1
1
1
1
1
1
1
1
1
1
1
1
1
1
1
1
1
1
1
1
1
1
1
1
1
1
1
1
1
1
1
1
1
1
1
1
1
1
1
1
1
1
1
1
1
1
1
1
1
1
1
1
1
1
1
1
1
1
1
1
1
1
1
1
1
1
1
1
1
1
1
1
1
1
1
1
1
1
1
1
1
1
1
1
1
1
1
1
1
1
1
1
1
1
1
1
1
1
1
1
1
1
1
1
1
1
1
1
1
1
1
1
1
1
1
1
1
1
1
1
1
1
1
1
1
1
1
1
1
1
1
1
1
1
1
1
1
1
1
1
1
1
1
1
1
1
1
1
1
1
1
1
1
1
1
1
1
1
1
1
1
1
1
1
1
1
1
1
1
1
1
1
1
1
1
1
1
1
1
1
1
1
1
1
1
1
1
1
1
1
1
1
1
1
1
1
1
1
1
1
1
1
1
1
1
1
1
1
1
1
1
1
1
1
1
1
1
1
1
1
1
1
1
1
1
1
1
1
1
1
1
1
1
1
1
1
1
1
1
1
1
1
1
1
1
1
1
1
1
1
1
1
1
1
1
1
1
1
1
1
1
1
1
1
1
1
1
1
1
1
1
1
1
1
1
1
1
1
1
1
1
1
1
1
1
1
1
1
1
1
1
1
1
1
1
1
1
1
1
1
1
1
1
1
1
1
1
1
1
1
1
1
1
1
1
1
1
1
1
1
1
1
1
1
1
1
1
1
1
1
1
1
1
1
1
1
1
1
1
1
1
1
1
1
1
1
1
1
1
1
1
1
1
1
1
1
1
1
1
1
1
1
1
1
1
1
1
1
1
1
1
1
1
1
1
1
1
1
1
1
1
1
1
1
1
1
1
1
1
1
1
1
1
1
1
1
1
1
1
1
1
1
1
1
1
1
1
1
1
1
1
1
1
1
1
1
1
1
1
1
1
1
1
1
1
1
1
1
1
1
1
1
1
1
1
1
1
1
1
1
1
1
1
1
1
1
1
1
1
1
1
1
1
1
1
1
1
1
1
1
1
1
1
1
1
1
1
1
1
1
1
1
1
1
1
1
1
1
1
1
1
1
1
1
1
1
1
1
1
1
1
1
1
1
1
1
1
1
1
1
1
1
1
1
1
1
1
1
1
1
1
1
1
1
1
1
1
1
1
1
1
1
1
1
1
1
1
1
1
1
1
1
1
1
1
1
1
1
1
1
1
1
1
1
1
1
1
1
1
1
1
1
1
1
1
1
1
1
1
1
1
1
1
1
1
1
1
1
1
1
1
1
1
1
1
1
1
1
1
1
1
1
1
1
1
1
1
1
1
1
1
1
1
1
1
1
1
1
1
1
1
1
1
1
1
1
1
1
1
1
1
1
1
1
1
1
1
1
1
1
1
1
1
1
1
1
1
1
1
1
1
1
1
1
1
1
1
1
1
1
1
1
1
1
1
1
1
1
1
1
1
1
1
1
1
1
1
1
1
1
1
1
1
1
1
1
1
1
1
1
1
1
1
1
1
1
1
1
1
1
1
1
1
1
1
1
1
1
1
1
1
1
1
1
1
1
1
1
1
1
1
1
1
1
1
1
1
1
1
1
1
1
1
1
1
1
1
1
1
1
1
1
1
1
1
1
1
1
1
1
1
1
1
1
1
1
1
1
1
1
1
1
1
1
1
1
1
1
1
1
1
1
1
1
1
1
1
1
1
1
1
1
1
1
1
1
1
1
1
1
1
1
1
1
1
1
1
1
1
1
1
1
1
1
1
1
1
1
1
1
1
1
1
1
1
1
1
1
1
1
1
1
1
1
1
1
1
1
1
1
1
1
1
1
1
1
1
1
1
1
1
1
1
1
1
1
1
1
1
1
1
1
1
1
1
1
1
1
1
1
1
1
1
1
1
1
1
1
1
1
1
1
1
1
1
1
1
1
1
1
1
1
1
1
1
1
1
1
1
1
1
1
1
1
1
1
1
1
1
1
1
1
1
1
1
1
1
1
1
1
1
1
1
1
1
1
1
1
1
1
1
1
1
1
1
1
1
1
1
1
1
1
1
1
1
1
1
1
1
1
1
1
1
1
1
1
1
1
1
1
1
1
1
1
1
1
1
1
1
1
1
1
1
1
1
1
1
1
1
1
1
1
1
1
1
1
1
1
1
1
1
1
1
1
1
1
1
1
1
1
1
1
1
1
1
1
1
1
1
1
1
1
1
1
1
1
1
1
1
1
1
1
1
1
1
1
1
1
1
1
1
1
1
1
1
1
1
1
1
1
1
1
1
1
1
1
1
1
1
1
1
1
1
1
1
1
1
1
1
1
1
1
1
1
1
1
1
1
1
1
1
1
1
1
1
1
1
1
1
1
1
1
1
1
1
1
1
1
1
1
1
1
1
1
1
1
1
1
1
1
1
1
1
1
1
1
1
1
1
1
1
1
1
1
1
1
1
1
1
1
1
1
1
1
1
1
1
1
1
1
1
1
1
1
1
1
1
1
1
1
1
1
1
1
1
1
1
1
1
1
1
1
1
1
1
1
1
1
1
1
1
1
1
1
1
1
1
1
1
1
1
1
1
1
1
1
1
1
1
1
1
1
1
1
1
1
1
1
1
1
1
1
1
1
1
1
1
1
1
1
1
1
1
1
1
1
1
1
1
1
1
1
1
1
1
1
1
1
1
1
1
1
1
1
1
1
1
1
1
1
1
1
1
1
1
1
1
1
1
1
1
1
1
1
1
1
1
1
1
1
1
1
1
1
1
1
1
1
1
1
1
1
1
1
1
1
1
1
1
1
1
1
1
1
1
1
1
1
1
1
1
1
1
1
1
1
1
1
1
1
1
1
1
1
1
1
1
1
1
1
1
1
1
1
1
1
1
1
1
1
1
1
1
1
1
1
1
1
1
1
1
1
1
1
1
1
1
1
1
1
1
1
1
1
1
1
1
1
1
1
1
1
1
1
1
1
1
1
1
1
1
1
1
1
1
1
1
1
1
1
1
1
1
1
1
1
1
1
1
1
1
1
1
1
1
1
1
1
1
1
1
1
1
1
1
1
1
1
1
1
1
1
1
1
1
1
1
1
1
1
1
1
1
1
1
1
1
1
1
1
1
1
1
1
1
1
1
1
1
1
1
1
1
1
1
1
1
1
1
1
1
1
1
1
1
1
1
1
1
1
1
1
1
1
1
1
1
1
1
1
1
1
1
1
1
1
1
1
1
1
1
1
1
1
1
1
1
1
1
1
1
1
1
1
1
1
1
1
1
1
1
1
1
1
1
1
1
1
1
1
1
1
1
1
1
1
1
1
1
1
1
1
1
1
1
1
1
1
1
1
1
1
1
1
1
1
1
1
1
1
1
1
1
1
1
1
1
1
1
1
1
1
1
1
1
1
1
1
1
1
1
1
1
1
1
1
1
1
1
1
1
1
1
1
1
1
1
1
1
1
1
1
1
1
1
1
1
1
1
1
1
1
1
1
1
1
1
1
1
1
1
1
1
1
1
1
1
1
1
1
1
1
1
1
1
1
1
1
1
1
1
1
1
1
1
1
1
1
1
1
1
1
1
1
1
1
1
1
1
1
1
1
1
1
1
1
1
1
1
1
1
1
1
1
1
1
1
1
1
1
1
1
1
1
1
1
1
1
1
1
1
1
1
1
1
1
1
1
1
1
1
1
1
1
1
1
1
1
1
1
1
1
1
1
1
1
1
1
1
1
1
1
1
1
1
1
1
1
1
1
1
1
1
1
1
1
1
1
1
1
1
1
1
1
1
1
1
1
1
1
1
1
1
1
1
1
1
1
1
1
1
1
1
1
1
1
1
1
1
1
1
1
1
1
1
1
1
1
1
1
1
1
1
1
1
1
1
1
1
1
1
1
1
1
1
1
1
1
1
1
1
1
1
1
1
1
1
1
1
1
1
1
1
1
1
1
1
1
1
1
1
1
1
1
1
1
1
1
1
1
1
1
1
1
1
1
1
1
1
1
1
1
1
1
1
1
1
1
1
1
1
1
1
1
1
1
1
1
1
1
1
1
1
1
1
1
1
1
1
1
1
1
1
1
1
1
1
1
1
1
1
1
1
1
1
1
1
1
1
1
1
1
1
1
1
1
1
1
1
1
1
1
1
1
1
1
1
1
1
1
1
1
1
1
1
1
1
1
1
1
1
1
1
1
1
1
1
1
1
1
1
1
1
1
1
1
1
1
1
1
1
1
1
1
1
1
1
1
1
1
1
1
1
1
1
1
1
1
1
1
1
1
1
1
1
1
1
1
1
1
1
1
1
1
1
1
1
1
1
1
1
1
1
1
1
1
1
1
1
1
1
1
1
1
1
1
1
1
1
1
1
1
1
1
1
1
1
1
1
1
1
1
1
1
1
1
1
1
1
1
1
1
1
1
1
1
1
1
1
1
1
1
1
1
1
1
1
1
1
1
1
1
1
1
1
1
1
1
1
1
1
1
1
1
1
1
1
1
1
1
1
1
1
1
1
1
1
1
1
1
1
1
1
1
1
1
1
1
1
1
1
1
1
1
1
1
1
1
1
1
1
1
1
1
1
1
1
1
1
1
1
1
1
1
1
1
1
1
1
1
1
1
1
1
1
1
1
1
1
1
1
1
1
1
1
1
1
1
1
1
1
1
1
1
1
1
1
1
1
1
1
1
1
1
1
1
1
1
1
1
1
1
1
1
1
1
1
1
1
1
1
1
1
1
1
1
1
1
1
1
1
1
1
1
1
1
1
1
1
1
1
1
1
1
1
1
1
1
1
1
1
1
1
1
1
1
1
1
1
1
1
1
1
1
1
1
1
1
1
1
1
1
1
1
1
1
1
1
1
1
1
1
1
1
1
1
1
1
1
1
1
1
1
1
1
1
1
1
1
1
1
1
1
1
1
1
1
1
1
1
1
1
1
1
1
1
1
1
1
1
1
1
1
1
1
1
1
1
1
1
1
1
1
1
1
1
1
1
1
1
1
1
1
1
1
1
1
1
1
1
1
1
1
1
1
1
1
1
1
1
1
1
1
1
1
1
1
1
1
1
1
1
1
1
1
1
1
1
1
1
1
1
1
1
1
1
1
1
1
1
1
1
1
1
1
1
1
1
1
1
1
1
1
1
1
1
1
1
1
1
1
1
1
1
1
1
1
1
1
1
1
1
1
1
1
1
1
1
1
1
1
1
1
1
1
1
1
1
1
1
1
1
1
1
1
1
1
1
1
1
1
1
1
1
1
1
1
1
1
1
1
1
1
1
1
1
1
1
1
1
1
1
1
1
1
1
1
1
1
1
1
1
1
1
1
1
1
1
1
1
1
1
1
1
1
1
1
1
1
1
1
1
1
1
1
1
1
1
1
1
1
1
1
1
1
1
1
1
1
1
1
1
1
1
1
1
1
1
1
1
1
1
1
1
1
1
1
1
1
1
1
1
1
1
1
1
1
1
1
1
1
1
1
1
1
1
1
1
1
1
1
1
1
1
1
1
1
1
1
1
1
1
1
1
1
1
1
1
1
1
1
1
1
1
1
1
1
1
1
1
1
1
1
1
1
1
1
1
1
1
1
1
1
1
1
1
1
1
1
1
1
1
1
1
1
1
1
1
1
1
1
1
1
1
1
1
1
1
1
1
1
1
1
1
1
1
1
1
1
1
1
1
1
1
1
1
1
1
1
1
1
1
1
1
1
1
1
1
1
1
1
1
1
1
1
1
1
1
1
1
1
1
1
1
1
1
1
1
1
1
1
1
1
1
1
1
1
1
1
1
1
1
1
1
1
1
1
1
1
1
1
1
1
1
1
1
1
1
1
1
1
1
1
1
1
1
1
1
1
1
1
1
1
1
1
1
1
1
1
1
1
1
1
1
1
1
1
1
1
1
1
1
1
1
1
1
1
1
1
1
1
1
1
1
1
1
1
1
1
1
1
1
1
1
1
1
1
1
1
1
1
1
1
1
1
1
1
1
1
1
1
1
1
1
1
1
1
1
1
1
1
1
1
1
1
1
1
1
1
1
1
1
1
1
1
1
1
1
1
1
1
1
1
1
1
1
1
1
1
1
1
1
1
1
1
1
1
1
1
1
1
1
1
1
1
1
1
1
1
1
1
1
1
1
1
1
1
1
1
1
1
1
1
1
1
1
1
1
1
1
1
1
1
1
1
1
1
1
1
1
1
1
1
1
1
1
1
1
1
1
1
1
1
1
1
1
1
1
1
1
1
1
1
1
1
1
1
1
1
1
1
1
1
1
1
1
1
1
1
1
1
1
1
1
1
1
1
1
1
1
1
1
1
1
1
1
1
1
1
1
1
1
1
1
1
1
1
1
1
1
1
1
1
1
1
1
1
1
1
1
1
1
1
1
1
1
1
1
1
1
1
1
1
1
1
1
1
1
1
1
1
1
1
1
1
1
1
1
1
1
1
1
1
1
1
1
1
1
1
1
1
1
1
1
1
1
1
1
1
1
1
1
1
1
1
1
1
1
1
1
1
1
1
1
1
1
1
1
1
1
1
1
1
1
1
1
1
1
1
1
1
1
1
1
1
1
1
1
1
1
1
1
1
1
1
1
1
1
1
1
1
1
1
1
1
1
1
1
1
1
1
1
1
1
1
1
1
1
1
1
1
1
1
1
1
1
1
1
1
1
1
1
1
1
1
1
1
1
1
1
1
1
1
1
1
1
1
1
1
1
1
1
1
1
1
1
1
1
1
1
1
1
1
1
1
1
1
1
1
1
1
1
1
1
1
1
1
1
1
1
1
1
1
1
1
1
1
1
1
1
1
1
1
1
1
1
1
1
1
1
1
1
1
1
1
1
1
1
1
1
1
1
1
1
1
1
1
1
1
1
1
1
1
1
1
1
1
1
1
1
1
1
1
1
1
1
1
1
1
1
1
1
1
1
1
1
1
1
1
1
1
1
1
1
1
1
1
1
1
1
1
1
1
1
1
1
1
1
1
1
1
1
1
1
1
1
1
1
1
1
1
1
1
1
1
1
1
1
1
1
1
1
1
1
1
1
1
1
1
1
1
1
1
1
1
1
1
1
1
1
1
1
1
1
1
1
1
1
1
1
1
1
1
1
1
1
1
1
1
1
1
1
1
1
1
1
1
1
1
1
1
1
1
1
1
1
1
1
1
1
1
1
1
1
1
1
1
1
1
1
1
1
1
1
1
1
1
1
1
1
1
1
1
1
1
1
1
1
1
1
1
1
1
1
1
1
1
1
1
1
1
1
1
1
1
1
1
1
1
1
1
1
1
1
1
1
1
1
1
1
1
1
1026
767
13
2
500
10
254
1026
1
262153
2
hd
526
5000
0
0
0
0
0
0
0
0
0
0
0
0
0
0
0
0
0
0
0
0
0
0
0
0
0
0
0
0
0
0
0
0
0
0
0
0
0
0
0
0
0
0
0
0
0
0
0
0
0
0
0
0
0
0
0
0
0
0
0
0
0
0
0
0
0
0
0
0
0
0
0
0
0
0
0
0
0
0
0
0
0
0
0
0
0
0
0
0
0
0
0
0
0
0
0
0
0
0
0
0
0
0
0
0
0
0
0
0
0
0
0
0
0
1
0
0
0
0
0
0
0
0
0
0
0
0
0
0
0
0
0
0
0
0
0
0
0
0
0
0
0
0
0
0
0
0
0
0
0
0
0
0
0
0
0
0
0
0
0
0
0
0
0
0
0
0
0
0
0
0
0
0
0
0
0
0
0
0
0
0
0
0
1
0
0
0
0
0
0
0
0
0
0
0
0
0
0
0
0
0
0
0
0
0
0
0
0
0
0
0
0
0
0
0
0
0
0
0
0
0
0
0
0
0
0
0
0
0
0
0
0
0
0
0
0
0
0
0
0
0
0
0
0
0
0
0
0
0
0
0
0
0
0
0
0
0
0
0
0
0
0
0
0
0
0
0
0
0
0
0
0
0
0
0
0
0
0
0
0
0
0
0
0
0
0
0
0
0
0
0
0
0
0
0
0
0
0
0
0
0
0
0
0
0
0
0
0
0
0
0
0
0
0
0
0
0
0
0
0
0
0
0
0
0
0
0
0
0
0
0
0
0
0
0
0
0
0
0
0
0
0
0
0
0
0
0
0
0
0
0
0
0
0
0
0
0
0
0
0
0
0
0
0
0
0
0
0
0
0
0
0
0
0
0
0
0
0
0
0
0
0
1
0
0
0
0
0
0
0
0
0
0
0
0
0
0
0
0
0
0
0
0
0
0
0
0
0
0
0
0
0
0
0
0
0
0
0
0
0
0
0
0
0
0
0
0
0
0
0
0
0
0
0
0
0
0
0
0
0
0
0
0
0
0
0
0
0
0
0
0
0
1
1
0
0
0
0
0
0
0
0
0
0
0
0
0
0
0
0
0
0
0
0
0
0
0
0
0
0
0
0
0
0
0
0
0
0
0
0
0
0
0
0
0
0
0
0
0
0
0
0
0
0
0
0
0
0
0
0
1
0
0
1
0
0
1
0
0
0
0
1
1
0
0
0
0
0
0
0
0
0
0
0
0
0
0
0
0
0
0
0
0
0
0
0
1
0
0
0
0
1
1
0
0
0
0
0
0
0
0
0
0
0
0
0
0
0
0
0
0
0
0
0
1
0
0
0
0
0
1
0
0
0
0
0
0
0
0
0
0
1
0
0
1
0
0
0
0
0
0
0
0
0
0
1
0
0
0
1
0
0
0
0
1
0
0
0
0
0
0
0
0
1
0
0
0
1
0
0
0
0
0
0
1
0
0
0
0
1
0
0
0
0
1
0
0
0
0
0
0
0
1
0
1
0
1
0
0
0
0
0
0
0
0
0
0
0
0
0
0
0
0
0
0
0
1
0
0
0
0
0
0
1
0
1
0
0
0
0
0
0
0
0
0
0
0
0
0
0
0
0
0
0
1
0
1
1
0
0
0
0
0
0
0
0
0
0
0
1
0
0
0
0
0
0
0
0
1
0
1
0
0
0
0
0
0
0
0
0
0
0
0
0
0
0
0
1
0
1
0
0
0
0
0
0
0
0
0
0
0
0
0
0
0
0
0
0
0
0
1
0
0
0
0
0
0
0
1
0
0
0
0
0
0
0
0
0
0
0
1
0
1
0
0
1
0
0
0
0
0
1
0
0
0
0
0
0
0
0
1
0
0
0
0
0
1
0
0
0
0
0
0
0
0
0
0
0
0
0
0
0
1
0
0
0
0
0
0
0
0
0
0
0
0
0
0
0
1
0
0
0
0
0
0
0
0
0
0
0
0
0
0
0
0
0
1
0
1
0
0
0
1
0
0
0
0
0
0
0
0
0
1
0
0
1
0
0
0
0
1
0
0
0
0
0
0
0
0
0
0
0
0
1
0
0
0
0
0
1
0
0
0
0
0
0
0
1
1
0
0
0
0
0
1
0
0
1
0
0
0
0
0
0
0
0
1
0
0
0
1
0
0
0
0
0
0
0
0
0
0
0
1
1
0
0
0
0
0
0
0
0
0
0
0
0
0
0
0
0
0
0
0
0
0
0
1
0
1
1
0
0
0
0
0
0
0
0
0
0
0
0
0
0
1
1
0
0
1
0
0
0
0
0
0
0
0
0
0
0
1
0
0
0
0
0
1
0
0
0
0
0
1
0
0
0
0
0
0
0
0
0
0
0
0
0
0
0
0
0
0
0
0
0
0
0
0
0
0
0
0
0
1
0
0
0
0
0
0
0
0
0
0
0
0
0
0
0
0
0
0
0
0
0
0
0
0
0
0
0
0
0
0
0
0
0
0
0
0
0
0
0
0
0
0
0
0
0
0
0
0
0
0
0
0
0
0
0
0
0
0
0
0
0
1
0
0
0
0
0
0
0
0
0
0
0
0
1
0
0
0
0
0
0
1
0
0
0
0
0
0
0
0
0
1
0
0
0
0
0
0
0
0
0
0
0
0
0
0
0
0
0
0
0
0
0
0
0
0
0
0
0
0
0
0
0
0
0
0
0
0
0
0
0
0
1
0
0
0
0
0
0
0
0
0
0
0
0
0
0
0
0
0
0
0
0
0
0
0
0
0
0
0
0
0
0
0
0
0
0
0
0
0
0
0
0
0
0
0
0
0
0
0
0
0
0
0
0
0
0
0
0
0
0
0
0
0
0
0
0
0
0
0
0
0
0
0
0
0
0
0
0
0
0
0
0
0
0
0
0
1
0
0
0
0
0
0
0
0
0
0
0
0
0
0
0
0
0
0
0
1
0
1
0
0
0
0
0
0
0
0
0
0
0
0
0
0
0
0
0
0
0
0
0
0
0
0
0
0
0
0
0
0
0
0
0
0
0
0
0
0
0
0
0
0
0
0
0
0
0
0
0
0
0
0
0
0
0
0
0
0
0
0
0
0
0
0
0
0
0
0
0
0
0
0
0
0
0
0
0
0
0
0
0
0
0
0
0
0
0
0
0
1
0
0
0
0
0
0
0
0
0
0
0
0
0
0
0
0
0
0
0
0
0
0
0
0
0
0
0
0
0
0
0
0
0
0
0
0
0
0
0
0
0
0
0
0
0
0
0
0
0
0
0
0
0
0
0
0
0
0
0
0
0
0
0
0
0
0
0
0
0
1
1
0
0
0
0
0
0
0
0
0
0
0
0
0
0
0
0
0
0
0
0
0
0
0
0
0
0
0
0
0
0
0
0
0
0
0
0
0
0
0
0
0
0
0
0
0
0
0
0
0
0
0
0
0
0
0
0
1
0
0
1
0
0
1
0
0
0
0
0
0
0
0
0
0
1
0
0
0
0
0
0
0
0
0
0
0
0
0
0
0
0
0
0
0
0
0
0
0
0
1
0
0
0
0
0
0
0
0
0
0
0
0
0
0
0
0
0
0
0
0
0
0
0
0
0
0
0
0
0
0
0
0
0
0
0
0
0
0
0
0
0
1
0
0
0
0
0
0
0
0
0
0
0
0
0
0
0
0
0
0
0
1
0
0
0
0
0
0
0
0
0
0
0
0
1
0
0
0
0
0
0
1
0
0
0
0
1
0
0
0
0
1
0
0
0
0
0
0
0
0
0
1
0
0
0
0
0
0
0
0
0
0
0
0
0
0
0
0
0
0
0
0
0
0
0
0
0
0
0
0
0
0
1
0
0
0
0
0
0
0
0
0
0
0
0
0
0
0
0
0
0
0
0
0
0
0
0
0
0
0
0
0
0
0
0
0
0
0
0
0
0
0
0
0
0
0
0
1
0
0
0
0
0
0
0
0
0
0
0
0
0
0
0
0
0
0
0
0
0
0
0
0
0
0
0
0
0
0
0
0
0
0
0
0
0
0
0
0
0
0
0
0
0
0
0
1
0
0
0
0
0
0
0
0
0
0
0
0
0
1
0
0
0
0
0
0
0
0
0
0
0
0
0
0
0
0
0
0
0
0
0
0
0
0
0
0
0
0
0
0
0
0
0
0
0
0
0
0
0
1
0
0
0
0
0
0
0
0
0
0
0
1
0
0
0
0
0
0
0
0
0
0
0
0
0
0
0
0
0
0
0
0
0
0
0
0
0
0
0
0
0
0
0
0
0
0
0
0
0
1
0
0
0
0
0
0
0
0
0
0
0
0
0
0
0
0
0
0
0
0
0
0
0
0
0
0
0
0
0
0
0
0
0
0
0
0
0
0
0
0
0
0
0
0
0
0
0
0
0
0
0
0
0
0
0
0
0
0
0
0
0
0
0
0
0
0
0
0
0
1
1
0
0
0
0
0
0
0
0
0
0
0
0
0
1
0
0
0
0
0
0
0
0
0
0
0
1
0
0
0
0
0
0
0
0
0
0
0
0
0
0
1
0
0
0
0
0
0
0
0
0
0
0
0
0
0
0
0
0
0
1
0
0
1
0
0
0
0
0
0
0
0
0
0
1
0
0
0
0
0
0
0
0
0
0
0
0
0
0
0
0
0
0
0
0
0
0
0
0
0
0
0
0
0
0
0
0
0
0
0
0
0
0
0
0
0
0
0
0
0
0
0
0
0
0
0
0
0
0
0
0
0
0
0
0
0
0
0
0
0
0
0
0
0
0
0
0
0
0
0
0
0
0
0
0
0
0
0
0
0
0
1
1
0
0
0
0
0
0
0
0
0
0
0
0
0
0
0
0
0
0
1
0
0
0
0
1
0
0
0
0
1
0
0
0
0
0
0
0
0
0
1
0
0
0
0
0
0
0
0
0
0
0
0
0
0
0
0
0
0
0
0
0
0
0
0
0
0
0
0
0
0
0
0
0
0
0
0
0
0
0
0
0
0
0
0
0
0
0
0
0
0
0
1
0
0
0
0
0
0
0
0
0
0
0
0
0
0
0
0
0
0
0
0
0
1
0
0
0
0
0
0
0
0
0
0
0
0
0
1
0
0
0
0
0
0
0
0
0
0
0
0
0
1
0
0
0
0
0
0
0
0
0
0
0
0
0
0
0
0
0
0
0
0
0
1
0
0
0
0
0
0
0
0
0
0
0
0
0
1
0
0
0
0
0
0
0
0
0
0
0
0
0
0
0
0
0
0
0
0
0
0
0
0
0
0
0
0
0
0
0
0
0
0
0
0
0
0
0
1
0
0
0
0
0
0
0
0
0
0
0
1
0
0
0
0
0
0
0
0
0
0
0
0
0
0
0
0
0
0
0
0
0
0
0
0
0
0
0
0
0
0
0
0
0
0
0
0
0
1
0
0
0
0
0
0
0
0
0
0
0
0
0
0
0
0
0
0
0
0
0
0
0
0
0
0
0
0
0
0
0
0
0
0
0
0
0
0
0
0
0
0
0
0
0
0
0
0
0
0
0
0
0
0
0
0
0
0
0
0
0
0
0
0
0
0
0
0
0
0
0
0
0
0
0
0
0
0
0
0
0
0
0
0
0
0
0
0
0
0
0
0
0
0
0
0
1
0
0
0
0
0
0
0
0
0
0
0
0
0
0
0
0
0
0
0
0
0
0
0
0
0
0
1
0
0
0
0
0
0
0
0
0
0
0
0
0
0
0
0
0
0
0
0
0
0
0
0
0
0
0
0
0
0
0
0
0
0
0
0
0
0
0
0
0
0
0
0
0
0
0
0
0
0
0
0
0
0
0
0
0
0
0
0
0
0
0
1
0
0
0
1
0
0
0
0
0
0
0
0
0
0
0
0
0
0
0
0
0
0
0
0
0
0
0
0
0
0
0
0
1
0
0
0
0
0
0
0
0
0
0
1
1
0
0
0
0
0
0
0
1
0
0
0
0
0
0
0
0
0
0
1
0
0
0
0
1
0
0
0
0
1
0
1
0
0
0
0
0
0
0
0
0
1
0
0
0
0
0
0
0
0
0
0
0
0
0
0
0
0
0
0
0
0
0
0
0
0
0
0
0
0
0
0
0
0
0
0
0
0
0
0
0
0
0
0
0
0
0
0
0
0
0
1
1
0
0
0
0
0
0
0
0
0
0
0
0
0
0
0
0
0
0
0
0
1
0
0
0
0
0
0
0
0
0
0
0
0
0
1
0
0
0
0
0
0
1
0
0
0
0
0
0
0
0
0
0
0
0
0
0
0
0
0
0
0
0
0
0
0
0
0
0
0
0
1
0
0
0
0
0
1
0
0
0
0
0
0
0
1
0
0
0
0
0
0
0
0
1
0
0
0
0
0
0
0
0
1
0
0
0
0
0
0
0
0
0
0
0
0
0
0
0
0
0
0
0
0
0
1
0
0
0
0
0
0
0
0
0
0
0
1
0
0
0
0
0
0
0
0
0
0
0
0
0
0
1
0
0
0
0
0
0
0
0
0
0
0
0
1
0
0
0
0
0
0
0
0
0
1
0
0
0
0
0
0
0
0
0
0
0
0
0
0
0
0
0
0
0
0
0
0
0
0
0
0
1
0
0
0
0
0
0
0
0
0
0
0
0
0
0
0
0
0
1
0
0
0
0
0
0
0
0
0
0
0
0
0
0
0
0
0
0
0
0
0
0
1
0
1
0
0
0
0
0
0
0
0
0
0
0
0
0
0
0
0
0
0
0
0
0
0
0
0
0
0
0
0
0
0
0
0
0
0
0
0
0
0
0
0
0
0
0
0
0
0
0
0
0
0
0
0
0
1
0
0
0
0
0
0
0
0
0
0
0
0
0
0
0
0
0
0
0
0
0
0
0
0
0
0
0
0
0
0
0
0
0
0
0
0
0
0
0
0
0
0
0
0
0
0
0
0
0
0
0
0
0
0
0
0
0
0
0
0
0
0
0
1
0
0
0
1
0
0
0
0
0
0
0
0
0
0
0
0
0
0
0
0
0
0
0
0
0
0
0
0
0
0
0
0
0
0
0
0
0
0
0
0
0
0
0
0
0
0
0
0
0
0
0
0
1
0
0
0
1
0
0
0
0
0
0
1
0
0
0
0
0
0
0
0
0
1
0
1
0
0
0
0
0
0
0
0
0
1
0
0
0
0
0
0
0
0
0
0
0
0
0
0
0
0
0
0
0
0
0
0
0
0
0
0
0
0
0
0
0
0
0
0
0
0
0
0
0
0
0
0
0
0
0
0
0
0
0
1
1
0
0
0
0
0
0
0
0
0
0
0
0
0
0
0
0
0
0
0
0
0
0
0
0
0
0
0
0
0
0
0
0
0
0
1
0
0
0
0
0
0
0
0
0
0
0
0
0
0
0
0
0
0
0
0
0
0
0
0
0
0
0
0
0
0
0
0
0
0
0
0
0
0
0
0
0
1
0
0
0
0
0
0
0
1
0
0
0
0
0
0
0
0
0
0
0
0
0
0
0
0
0
1
0
0
0
0
0
0
0
0
0
0
0
0
0
1
0
0
0
0
0
0
0
0
0
0
0
0
0
0
0
0
0
0
0
0
0
0
0
0
0
0
0
1
0
0
0
0
0
0
1
0
0
0
0
0
0
0
0
0
0
0
0
1
0
0
0
0
0
0
0
0
0
1
0
0
1
0
0
0
0
1
0
0
0
0
0
0
0
0
0
0
0
1
0
0
0
0
0
0
1
0
0
0
0
0
0
0
0
0
0
0
0
0
0
0
0
0
1
0
0
0
1
0
0
0
0
0
0
0
0
0
0
0
0
0
0
0
0
0
0
1
0
1
0
0
0
0
0
0
0
0
0
0
0
0
0
0
0
0
0
0
0
0
0
0
0
0
0
0
0
0
0
0
0
0
0
0
1
0
0
0
0
0
0
0
0
0
0
0
0
0
0
0
0
0
0
0
0
0
0
0
0
0
0
0
0
0
0
1
0
0
0
0
0
0
0
0
0
0
0
0
0
0
0
0
0
0
0
0
0
0
0
0
0
0
0
0
0
0
0
0
1
1
0
0
0
0
0
0
0
0
0
0
0
0
0
0
0
0
0
1
0
0
0
1
0
0
0
0
0
0
0
0
0
0
0
0
0
0
0
0
0
0
0
1
0
0
0
0
0
0
0
1
0
0
1
0
0
0
0
0
0
0
0
1
0
0
0
0
0
0
0
0
1
0
0
0
1
0
0
0
0
0
0
1
0
0
0
0
1
0
0
0
0
1
0
0
0
0
0
0
0
0
0
0
0
1
0
0
0
0
0
0
0
0
0
0
0
0
0
0
0
0
0
0
0
0
0
0
0
0
0
0
0
0
1
1
0
0
0
0
0
0
0
0
0
0
0
0
0
0
0
0
0
1
0
0
1
0
0
0
0
0
0
0
0
0
0
0
1
0
0
0
0
0
0
0
0
0
0
1
0
0
0
0
0
0
0
0
0
0
0
1
0
0
0
0
0
0
0
0
0
0
0
0
0
0
0
0
0
0
0
0
0
0
0
0
1
0
0
0
0
0
0
0
0
0
0
1
0
0
1
0
0
1
0
0
0
0
0
1
0
1
0
0
0
0
0
0
0
0
0
0
0
0
0
0
0
0
0
1
0
0
0
0
0
1
0
0
0
0
0
0
0
1
0
0
0
0
0
0
0
0
0
0
0
0
0
0
0
0
0
0
0
0
1
0
0
0
0
0
0
1
0
0
0
0
0
0
1
0
0
0
0
0
0
0
0
1
0
0
0
1
0
0
0
0
0
0
0
0
0
1
0
0
1
0
0
0
0
1
0
0
0
0
0
0
0
0
0
0
0
1
0
0
0
0
0
0
1
0
0
0
0
0
0
0
0
0
0
1
0
0
0
0
1
0
1
0
0
0
1
0
0
0
0
1
0
0
0
0
0
0
0
0
0
0
0
1
0
1
0
1
1
0
0
0
0
0
0
0
0
0
0
0
0
0
0
0
0
0
0
0
0
0
0
0
0
1
0
0
0
0
0
0
0
0
1
0
0
0
0
0
0
0
0
0
0
0
0
0
0
0
0
0
0
0
0
0
0
0
0
0
0
0
0
0
0
0
0
0
0
0
0
0
0
0
0
0
0
0
0
0
1
0
0
0
0
0
0
0
0
0
0
0
0
1
0
0
0
0
1
1
0
0
0
0
1
0
0
0
0
0
0
0
0
0
0
0
0
0
0
0
1
1
0
0
0
0
0
0
1
0
0
0
0
0
0
0
0
0
0
0
1
1
0
0
0
0
0
0
0
0
0
0
0
0
0
0
0
0
0
0
0
1
1
0
0
0
0
0
0
0
0
0
0
0
1
0
0
0
0
0
0
1
0
0
0
0
1
0
0
0
0
0
0
0
0
0
0
0
0
0
0
0
0
0
0
0
0
0
0
1
0
0
0
0
0
0
0
0
0
0
0
0
0
0
0
0
0
0
0
0
1
0
1
0
0
0
0
0
0
0
1
0
0
0
0
0
1
0
0
0
0
1
0
0
1
0
0
0
0
0
0
0
0
0
0
0
0
0
0
0
0
0
0
0
0
0
0
1
0
0
0
0
0
0
0
0
0
0
0
0
0
0
0
0
1
0
0
0
0
0
0
0
0
0
0
0
0
0
0
0
0
0
0
0
0
0
0
0
0
0
0
0
0
0
0
1
0
0
0
0
0
1
0
0
0
0
0
1
0
1
0
0
1
0
0
0
0
0
0
0
0
0
0
0
0
0
0
1
0
0
0
0
0
1
0
0
0
0
0
0
0
1
0
0
0
0
0
0
0
0
0
0
0
0
0
0
0
0
0
0
0
0
0
0
0
0
0
0
0
0
0
0
0
0
1
0
1
0
0
0
0
0
0
0
0
0
1
0
0
0
0
0
0
0
0
0
0
0
0
1
0
0
0
0
0
0
0
1
0
0
0
0
0
0
0
0
0
0
0
1
1
0
0
0
0
0
1
0
0
0
0
0
0
0
1
0
0
0
0
0
0
0
0
0
1
0
0
0
0
0
0
0
0
1
0
0
0
0
0
0
0
0
0
0
0
1
0
0
0
1
1
0
0
0
0
0
0
0
0
0
0
0
0
0
1
0
0
0
0
0
1
0
0
1
0
1
0
0
0
0
0
0
0
0
0
0
0
1
0
0
0
0
0
0
0
0
0
0
0
0
1
0
1
1
1
0
1
1
1
0
1
1
1
1
1
1
1
1
1
1
1
1
1
1
1
1
1
1
1
1
1
0
1
1
0
1
1
1
1
1
1
1
1
1
1
1
1
1
1
1
1
0
1
0
1
1
1
1
1
0
1
1
1
1
1
1
1
1
1
1
1
1
0
0
1
1
1
1
1
1
1
1
1
1
1
1
0
1
1
0
1
1
1
1
1
1
1
0
1
1
1
0
1
1
1
1
1
0
1
1
1
1
1
1
1
1
0
1
1
1
1
0
1
1
1
1
1
1
0
1
1
1
1
1
1
1
1
1
0
1
1
1
0
1
0
1
1
1
0
1
1
1
0
1
1
1
1
1
1
1
1
1
0
0
1
1
1
1
1
1
1
1
0
1
1
1
1
1
1
1
1
1
1
1
1
1
1
1
1
1
1
0
1
1
1
1
1
1
1
1
1
1
0
1
1
1
1
1
1
1
0
0
1
1
1
1
1
1
1
1
1
1
1
0
1
1
1
1
1
0
1
1
1
1
1
0
0
1
0
1
1
0
1
0
1
0
1
1
1
1
1
0
0
1
1
1
1
1
1
1
1
1
0
0
1
1
1
1
1
1
1
1
1
1
0
1
1
0
1
1
0
1
1
1
0
1
1
1
0
1
1
1
1
1
0
1
1
1
1
1
1
0
1
1
1
1
0
1
0
0
0
1
0
1
1
1
0
1
1
0
0
1
1
1
1
1
0
1
0
1
1
0
1
0
1
1
1
0
1
1
1
1
1
1
0
1
1
1
1
1
1
1
1
1
1
0
1
1
1
1
1
0
0
1
1
1
1
0
1
1
1
1
1
0
1
1
1
1
1
1
1
1
1
1
1
1
0
1
1
1
1
1
1
1
1
1
1
1
1
1
1
1
1
1
1
1
1
0
0
1
1
0
0
1
1
1
1
1
0
1
0
1
1
1
1
0
1
1
1
1
1
1
1
1
0
1
1
1
0
1
1
1
1
1
1
1
1
1
1
1
1
1
1
0
0
1
1
1
0
1
1
1
0
1
1
0
1
0
0
1
1
0
0
1
1
1
1
1
1
1
1
0
1
1
1
0
1
1
0
1
1
1
1
0
1
1
1
1
1026
767
13
2
500
10
254
1026
1
262153
3
mle
14
500
1
1
0.9
1
1
0.6
1
1
1
0.9
1
1
1
1
1
1
1
1
1
1
1
1
1
1
1
1
1
1
1
1
0.4
1
1
1
1
1
1
1
1
0.6
1
1
1
0.8
1
1
1
1
1
1
1
0.9
1
1
1
1
1
1
0.8
1
1
1
1
1
1
1
1
1
0.7
1
1
1
1
0.3
1
1
1
1
1
1
1
1
1
1
1
0.9
1
1
1
1
1
1
0.6
1
1
1
1
1
1
1
1
0.8
1
1
1
1
1
1
1
1
1
0.9
1
1
1
1
1
1
1
1
1
1
0.9
1
1
1
1
1
1
1
1
1
1
0.2
1
1
1
1
1
1
1
0.9
1
1
1
1
1
1
1
1
1
1
1
1
1
1
1
1
1
1
1
0.8
1
1
1
1
1
1
1
1
1
1
1
1
0.9
1
1
1
1
1
1
1
1
1
1
1
1
1
1
1
1
1
1
1
1
1
1
1
1
0.7
1
1
1
1
1
0.6
0.2
1
1
1
1
0.9
1
1
0.6
1
1
1
1
1
1
1
1
1
0.5
1
1
1
1
1
1
1
1
1
1
1
1
1
1
1
1
0.5
1
1
0.8
1
1
1
1
1
1
1
0.8
1
1
1
1
1
1
1
1
1
1
1
1
1
1
1
1
1
1
1
1
1
1
1
1
0.2
0.3
1
1
1
1
1
1
1
1
1
1
1
1
0.1
1
1
0.4
1
1
1
1
1
1
1
1
1
1
1
1
1
1
0.1
1
1
1
1
1
0.2
1
1
1
0.8
1
1
1
0.4
1
1
1
1
1
1
1
0.6
1
1
1
1
1
1
1
1
1
1
1
1
1
1
1
1
1
0.9
1
1
1
1
1
1
1
1
0.5
1
1
0.9
1
1
1
1
1
1
1
1
1
1
1
1
1
1
1
1
1
1
1
1
1
1
1
1
1
1
1
0.9
1
1
1
1
1
1
1
1
1
1
1
1
1
1
1
1
1
1
0.3
1
1
1
1
1
1
1
0.2
1
1
1
1
1
1
1
0.8
1
1
1
1
1
1
0.9
1
1
1
0.7
1
0.9
1
1
1
1
1
1
1
0.9
1
0.8
1
1
1
1
0.6
1
1
1
1
1
1
1
1
1
1
1
1
1
1
1
1
1
1
1
1
1
1
0.9
1
1
1
1
1
1
1
1
1
1
1
1
1
0.9
1
1
1
1
0.3
1
1
1
1
1
1026
1
262153
3
mhe
14
500
1
1
1
1
1
1
1
1
1
1
1
1
1
1
1
0.9
1
1
1
1
1
1
1
1
1
0.7
1
1
1
1
1
1
1
1
1
0.9
1
1
1
1
1
1
1
1
1
1
1
1
1
1
1
1
1
1
1
1
1
1
1
1
1
1
1
1
1
1
1
0.8
1
1
1
1
1
1
1
1
1
1
1
1
1
1
1
1
1
1
1
1
1
1
1
1
1
1
1
1
1
1
1
1
1
1
1
1
1
1
1
1
1
1
1
1
1
1
1
1
1
1
1
1
1
1
1
0.4
1
1
1
1
1
1
1
1
1
1
1
1
1
1
1
1
1
1
1
1
1
1
1
1
1
1
1
1
1
1
1
1
1
1
1
1
1
1
1
1
0.7
1
1
1
1
1
1
1
1
1
1
1
1
1
1
0.5
0.8
1
1
1
1
1
1
1
1
1
1
0.9
1
1
1
1
1
1
1
1
1
1
1
1
1
1
1
1
1
1
1
1
0.9
1
1
1
0.9
1
1
1
1
1
1
1
1
0.4
1
1
1
1
1
1
1
1
1
1
1
1
1
1
0.6
1
1
1
1
1
1
1
1
1
1
1
1
1
1
1
1
1
1
1
1
1
1
1
1
1
1
1
1
1
1
0.9
1
1
1
1
1
1
1
1
1
1
1
0.8
1
1
1
1
0.9
1
[truncated: 3,317 more chars]
