# Supplementary material for: Low dose radiation risks for women surviving the a-bombs in Japan: generalized additive model
Source: Environ Health. 2016 Nov 24;15:112. doi: 10.1186/s12940-016-0191-3 (PMC5121957; doi:10.1186/s12940-016-0191-3)
Supplement: Additional file 1 — Additional files are linked from a mini-website available with the online version of this paper. They consist of 1 PDF file with the Appendices, 10 images, 1 Excel workbook with 9 tables, 4 code files, 2 data files, and 6 output files. (ZIP 3727 kb) [file 12940_2016_191_MOESM1_ESM.zip › code4.txt]

#P5se with lognormal dose errors, bootstrap CIs
R
library(mgcv)

#detach and delete previous data

detach(soldat)
rm(list=ls())

#load all solid data from A-
#rename some covariates, define dose and its empirical cumulative distribution, ecdos

soldat<-read.table("Documents/mini/soldat20x.txt", header=TRUE)
attach(soldat)
soldat<-soldat[(sex==2)&(distcat<3),]
detach(soldat)
attach(soldat)
obs<-solid
py<-pyr
since<-round(year-ifelse(city==1,1945.597,1945.603),2)
len=length(obs)

fd<-factor(distcat)
fc<-factor(city)

dose<-1000*cola02w10
ecdos=ecdf(dose)(dose)

logage<-log(age)

birth<-year-age

#set up P0 and P2e without fitting, and fit P5se

P0<-gam(obs~offset(log(py))+(fd+fc)^2+ti(logage,bs="cr",k=10)+ti(birth,bs="cr",k=10)+ti(logage,birth,bs="cr",k=10),family="poisson",method="ML",fit=F)
P2e<-gam(update.formula(as.formula(P0),~.+ti(ecdos,bs="cr",k=10)),"poisson",method="ML",fit=F)
P5se<-gam(update.formula(as.formula(P2e),~.+ti(ecdos,logage,bs="cr",k=10)+ti(since,bs="cr",k=10)+ti(ecdos,since,bs="cr",k=10)),"poisson",method="ML")
P5se

#set age=70, since=35
#plot the dose response at quantile(dose,0.15), quantile(dose,0.25)... quantile(dose,0.95)

ag=70
sin=35

dat<-data.frame(py,fd,fc,logage,agex,since,ecdos,dose,birth)
data<-transform(dat,logage=log(ag),since=sin)
datad0<-transform(data,ecdos=ecdf(dose)(0))
difmat<-predict(P5se,data,"lpmatrix")-predict(P5se,datad0,"lpmatrix")
predif<-difmat%*%P5se$coef
sed<-sqrt(rowSums((difmat%*%P5se$Vp)*difmat))
devAskNewPage(ask=F)
plot(dose,exp(predif),ylim=c(1,2),main="P5se age=70 since=35 dose errors GSD=1.2 90%CI",ylab="RR",xlab="dose (mGy)",pch=16,cex=0.5,col=rgb(0.5,0.5,0.5,0.4))
points(dose,exp(predif+qnorm(0.05)*sed),pch=16,cex=0.5,col=rgb(0.5,0.5,1,0.4))
points(dose,exp(predif+qnorm(0.95)*sed),pch=16,cex=0.5,col=rgb(1,0.5,0.5,0.4))
points(dose,exp(predif),pch=16,cex=0.5,col=rgb(0.5,0.5,0.5,0.4))
abline(h=seq(1,2,by=0.2),lty=2,col=rgb(0,0,0,0.4))
abline(h=1)

fit<-lo<-hi<-lo90<-hi90<-pred<-sed<-rep(0,10)
for (j in 2:10)
{
datadj<-transform(data,ecdos=(j-0.5)/10)
difmatj<-predict(P5se,datadj[1,],"lpmatrix")-predict(P5se,datad0[1,],"lpmatrix")
predifj<-difmatj%*%P5se$coef
pred[j]<-predifj
sedj<-sqrt(rowSums((difmatj%*%P5se$Vp)*difmatj))
sed[j]<-sedj
fit[j]<-exp(predifj)
lo[j]<-exp(predifj+qnorm(0.05)*sedj)
hi[j]<-exp(predifj+qnorm(0.95)*sedj)
points(rep(quantile(dose,(j-0.5)/10),3),c(fit[j],lo[j],hi[j]),pch=16)
}

#simulation
dosold<-dose
lam<-fitted(P5se)
sum(lam)

#at each replication, the original dose, now called dosold, is multiplied by a random deviate from a lognormal distribution with GSD=1.2
#the ecdf of the new dose is obtained as ecdosu
#observations are resampled from lam, the vector of fitted values of P5se
#bootstrap-t CIs and stretched CIs are obtained, as in code1

###You may wish to run this at B=2 in which case do not save the output

set.seed(2)
B=1000
pb<-txtProgressBar(min=1, max=B, initial=1, char="=", style=3)
lox<-hix<-sim<-tsim<-matrix(0,B,10)
for (u in 1:B)
{
setTxtProgressBar(pb,u)
rd<-exp(log(1.2)*rnorm(len))
dosu<-rd*dosold
ecdosu<-ecdf(dosu)(dosu)
obsu<-rpois(len,lam)
P5seu<-gam(obsu~offset(log(py))+(fd+fc)^2+ti(logage,bs="cr",k=10)+ti(birth,bs="cr",k=10)+ti(logage,birth,bs="cr",k=10)+ti(ecdosu,bs="cr",k=10)+ti(ecdosu,logage,bs="cr",k=10)+ti(since,bs="cr",k=10)+ti(ecdosu,since,bs="cr",k=10),"poisson",method="ML")
datu<-data.frame(py,fd,fc,logage,agex,since,ecdosu,dosu,birth)
datux<-transform(datu,logage=log(ag),since=sin)
datuxd0<-transform(datux,ecdosu=ecdf(dosu)(0))
for (j in 2:10)
{
datuxdj<-transform(datux,ecdosu=ecdf(dosu)(quantile(dosold,(j-0.5)/10)))
difmatjx<-predict(P5seu,datuxdj[1,],"lpmatrix")-predict(P5seu,datuxd0[1,],"lpmatrix")
predifjx<-difmatjx%*%P5seu$coef
sim[u,j]<-predifjx[1]
sedjx<-sqrt(rowSums((difmatjx%*%P5seu$Vp)*difmatjx))
lox[u,j]<-exp(predifjx+qnorm(0.05)*sedjx)
hix[u,j]<-exp(predifjx+qnorm(0.95)*sedjx)
tsim[u,j]<-(predifjx[1]-pred[j])/sedjx
}
}
close(pb)

###only run next line (omitting the hash) if full B=1000 has been run
#save(sim,tsim,lox,hix,file="Documents/mini/code4outx.txt")

###otherwise run next line (omitting the hash) to load previous output
#load(file="Documents/mini/code4out.txt")

B=1000

#coverage of Vp ci's
covl<-covh<-cov<-rep(0,10)
for (j in 1:10)
{
covl[j]=length(lox[,j][lox[,j]<=fit[j]])/B
covh[j]=length(hix[,j][hix[,j]>=fit[j]])/B
cov[j]=length(lox[,j][(lox[,j]<=fit[j])&(hix[,j]>=fit[j])])/B
}
covl
covh
cov

lox1<-lox[1:500,]
lox2<-lox[501:1000,]
hix1<-hix[1:500,]
hix2<-hix[501:1000,]

a=1.022
b=1.062
xcovl<-xcovh<-xcov<-rep(0,10)
for (j in 2:10)
{
xcovl[j]=length(lox1[,j][a*lox1[,j]<=fit[j]])/500
xcovh[j]=length(hix1[,j][b*hix1[,j]>=fit[j]])/500
xcov[j]=length(lox1[,j][(a*lox1[,j]<=fit[j])&(b*hix1[,j]>=fit[j])])/500
}
mean(xcovl[2:10])
mean(xcovh[2:10])
mean(xcov[2:10])

a=1.021
b=1.06
xcovl<-xcovh<-xcov<-rep(0,10)
for (j in 2:10)
{
xcovl[j]=length(lox2[,j][a*lox2[,j]<=fit[j]])/500
xcovh[j]=length(hix2[,j][b*hix2[,j]>=fit[j]])/500
xcov[j]=length(lox2[,j][(a*lox2[,j]<=fit[j])&(b*hix2[,j]>=fit[j])])/500
}
mean(xcovl[2:10])
mean(xcovh[2:10])
mean(xcov[2:10])


a=1.021
b=1.061
xcovl<-xcovh<-xcov<-rep(0,10)
for (j in 2:10)
{
xcovl[j]=length(lox[,j][a*lox[,j]<=fit[j]])/B
xcovh[j]=length(hix[,j][b*hix[,j]>=fit[j]])/B
xcov[j]=length(lox[,j][(a*lox[,j]<=fit[j])&(b*hix[,j]>=fit[j])])/B
}
mean(xcovl[2:10])
mean(xcovh[2:10])
mean(xcov[2:10])
xcovl
xcovh
xcov


#bootstrap-t
lots<-hits<-rep(0,10)
for (j in 1:10)
{
q05<-quantile(tsim[,j],0.05)
q95<-quantile(tsim[,j],0.95)
lots[j]<-exp(pred[j]-sed[j]*q95)
hits[j]<-exp(pred[j]-sed[j]*q05)
}
lots
lo
hits
hi

med<-geom<-geomlo<-geomhi<-losim<-hisim<-rep(0,10)
for (j in 1:10)
{
med[j]<-exp(median(sim[,j]))
geom[j]<-exp(mean(sim[,j]))
geomlo[j]<-exp(mean(log(lox[,j])))
geomhi[j]<-exp(mean(log(hix[,j])))
losim[j]<-exp(quantile(sim[,j],0.05))
hisim[j]<-exp(quantile(sim[,j],0.95))
}

#display
dose<-dosold
for (j in 2:10)
{
points(rep(0.1+quantile(dose,(j-0.5)/10),5),c(lots[j],hits[j],geom[j],geomlo[j],geomhi[j]),pch=c(17,17,24,24,24),col=c("blue3","red3","green3","blue4","red4"),cex=c(1,1,0.8,0.8,0.8))
points(rep(quantile(dose,(j-0.5)/10),2),c(a*lo[j],b*hi[j]),pch=c(21,21),col=c("blue3","red3"),cex=c(1,1))
}
points(2,1.98,pch=17)
text(2,1.98,"bootstrap-t 90%",pos=4,cex=0.9)
points(2,1.94,pch=21)
text(2,1.94,paste(a,"*lo ",b,"*hi",sep=""),pos=4,cex=0.9)
points(2,1.90,pch=24,col="green3")
text(2,1.90,"geometric mean",pos=4,cex=0.9)
points(2,1.86,pch=24,col="blue4")
text(2,1.86,"geometric lo",pos=4,cex=0.9)
points(2,1.82,pch=24,col="red4")
text(2,1.82,"geometric hi",pos=4,cex=0.9)
