# Supplementary material for: Low dose radiation risks for women surviving the a-bombs in Japan: generalized additive model
Source: Environ Health. 2016 Nov 24;15:112. doi: 10.1186/s12940-016-0191-3 (PMC5121957; doi:10.1186/s12940-016-0191-3)
Supplement: Additional file 1 — Additional files are linked from a mini-website available with the online version of this paper. They consist of 1 PDF file with the Appendices, 10 images, 1 Excel workbook with 9 tables, 4 code files, 2 data files, and 6 output files. (ZIP 3727 kb) [file 12940_2016_191_MOESM1_ESM.zip › code4out.txt]

RDA2
A
2
196610
131840
1026
1
262153
3
sim
526
10000
0
0
0
0
0
0
0
0
0
0
0
0
0
0
0
0
0
0
0
0
0
0
0
0
0
0
0
0
0
0
0
0
0
0
0
0
0
0
0
0
0
0
0
0
0
0
0
0
0
0
0
0
0
0
0
0
0
0
0
0
0
0
0
0
0
0
0
0
0
0
0
0
0
0
0
0
0
0
0
0
0
0
0
0
0
0
0
0
0
0
0
0
0
0
0
0
0
0
0
0
0
0
0
0
0
0
0
0
0
0
0
0
0
0
0
0
0
0
0
0
0
0
0
0
0
0
0
0
0
0
0
0
0
0
0
0
0
0
0
0
0
0
0
0
0
0
0
0
0
0
0
0
0
0
0
0
0
0
0
0
0
0
0
0
0
0
0
0
0
0
0
0
0
0
0
0
0
0
0
0
0
0
0
0
0
0
0
0
0
0
0
0
0
0
0
0
0
0
0
0
0
0
0
0
0
0
0
0
0
0
0
0
0
0
0
0
0
0
0
0
0
0
0
0
0
0
0
0
0
0
0
0
0
0
0
0
0
0
0
0
0
0
0
0
0
0
0
0
0
0
0
0
0
0
0
0
0
0
0
0
0
0
0
0
0
0
0
0
0
0
0
0
0
0
0
0
0
0
0
0
0
0
0
0
0
0
0
0
0
0
0
0
0
0
0
0
0
0
0
0
0
0
0
0
0
0
0
0
0
0
0
0
0
0
0
0
0
0
0
0
0
0
0
0
0
0
0
0
0
0
0
0
0
0
0
0
0
0
0
0
0
0
0
0
0
0
0
0
0
0
0
0
0
0
0
0
0
0
0
0
0
0
0
0
0
0
0
0
0
0
0
0
0
0
0
0
0
0
0
0
0
0
0
0
0
0
0
0
0
0
0
0
0
0
0
0
0
0
0
0
0
0
0
0
0
0
0
0
0
0
0
0
0
0
0
0
0
0
0
0
0
0
0
0
0
0
0
0
0
0
0
0
0
0
0
0
0
0
0
0
0
0
0
0
0
0
0
0
0
0
0
0
0
0
0
0
0
0
0
0
0
0
0
0
0
0
0
0
0
0
0
0
0
0
0
0
0
0
0
0
0
0
0
0
0
0
0
0
0
0
0
0
0
0
0
0
0
0
0
0
0
0
0
0
0
0
0
0
0
0
0
0
0
0
0
0
0
0
0
0
0
0
0
0
0
0
0
0
0
0
0
0
0
0
0
0
0
0
0
0
0
0
0
0
0
0
0
0
0
0
0
0
0
0
0
0
0
0
0
0
0
0
0
0
0
0
0
0
0
0
0
0
0
0
0
0
0
0
0
0
0
0
0
0
0
0
0
0
0
0
0
0
0
0
0
0
0
0
0
0
0
0
0
0
0
0
0
0
0
0
0
0
0
0
0
0
0
0
0
0
0
0
0
0
0
0
0
0
0
0
0
0
0
0
0
0
0
0
0
0
0
0
0
0
0
0
0
0
0
0
0
0
0
0
0
0
0
0
0
0
0
0
0
0
0
0
0
0
0
0
0
0
0
0
0
0
0
0
0
0
0
0
0
0
0
0
0
0
0
0
0
0
0
0
0
0
0
0
0
0
0
0
0
0
0
0
0
0
0
0
0
0
0
0
0
0
0
0
0
0
0
0
0
0
0
0
0
0
0
0
0
0
0
0
0
0
0
0
0
0
0
0
0
0
0
0
0
0
0
0
0
0
0
0
0
0
0
0
0
0
0
0
0
0
0
0
0
0
0
0
0
0
0
0
0
0
0
0
0
0
0
0
0
0
0
0
0
0
0
0
0
0
0
0
0
0
0
0
0
0
0
0
0
0
0
0
0
0
0
0
0
0
0
0
0
0
0
0
0
0
0
0
0
0
0
0
0
0
0
0
0
0
0
0
0
0
0
0
0
0
0
0
0
0
0
0
0
0
0
0
0
0
0
0
0
0
0
0
0
0
0
0
0
0
0
0
0
0
0
0
0
0
0
0
0
0
0
0
0
0
0
0
0
0
0
0
0
0
0
0
0
0
0
0
0
0
0
0
0
0
0
0
0
0
0
0
0
0
0
0
0
0
0
0
0
0
0
0
0
0
0
0
0
0
0
0
0
0
0
0
0
0
0
0
0
0
0
0
0
0
0
0
0
0
0
0
0
0
0
0
0
0
0
0
0
0
0
0
0
0
0
0
0
0
0
0
0
0
0
0
0
0
0
0
0
0
0
0
0
0
0
0
0
0
0
0
0
0
0
0
0
0
0
0
0
0
0
0
0
0
0.04144922300747381
0.04146910298277631
0.03775560604676808
0.06844858155753722
0.03249520562302234
0.0509651113724799
0.02424784901365178
0.04519482509430319
0.01997717291673142
0.03280288210202509
0.05332985285770175
0.04075933826315266
0.01107542814783802
-0.002384569203903124
0.01235249548393552
0.01745522020077959
0.05269157202343533
0.0534967790505225
0.03775769929904513
0.01861042507456296
0.0219254158155567
0.02073261669105097
0.03748103254688975
0.03370590136802153
0.03206702765710849
0.05220819104070366
0.05882387551673435
0.03872326922994927
0.03297259030461881
0.03677247150850774
0.03701462084330035
0.0201136000858199
0.04979391637817231
-0.0623017388122115
0.01335367582518079
0.05844532980533246
-0.004770860915138909
0.04886900333473434
-0.005909897573541906
0.04998357058679659
0.05778923559329436
0.06163629629146665
-0.001935143139448889
-0.04042721059024838
0.03961777579591552
0.025288536121922
0.03763824069967699
0.0856375010048708
0.02474261351463728
0.03169849890126736
0.04276923766597827
0.02969806738472674
0.01077028440983995
0.05259739378333387
0.04296392678178074
0.0259514968746705
0.0006705604280462812
0.03880590455105348
0.001603269039649667
0.01934615526176077
-0.01096904138101479
0.04958784684459205
0.02889423680454451
0.03439796979363952
0.0498327691698293
0.01387877257423914
-0.004161980678397893
0.02806768385497295
0.04178618660066008
0.09398701856703466
0.03173272745004452
0.004776176552468697
0.04682731001501491
-0.00563474762932992
0.039672027423173
0.006747147370538795
0.04433476236776453
0.03596679501017122
-0.004237332955350203
0.03635855611926787
0.02550545752659271
-0.01985364778122014
0.002623160072719979
-0.01551374825861588
0.02385221675923701
0.006384773391581527
0.03763361234646308
0.002499600405340301
0.022102213286203
0.05609794207093185
0.02668869495590662
0.02619653310153054
0.007065941468345165
0.1398074306038898
0.03761436812566565
0.0167829949907
0.02487820744059453
-0.002025322165446661
0.01834227209796156
0.02540453513511165
0.02838288205958709
0.03894557439584062
0.02179437394984345
-0.004003471252549052
0.004636843775586349
0.05939766097540336
-0.0447278161865078
0.02620141552541515
0.003387258129943519
-0.09584244999457597
-0.008600069916196492
0.02771707718603756
0.03078095680483296
0.02611839284609899
0.05783665605687505
0.05131284167092189
-0.00290910475570493
0.02331940630962398
0.07547726210789039
-0.05294461985458274
0.02994261604935344
-0.08343303156023621
0.01113081187100543
0.09348295933896296
0.01130546559205668
-0.1096331214231985
0.03931988271764966
0.01494666615762545
0.02373378080443211
0.09738504365891114
0.006568107479840981
0.02507581331350853
0.003220764791041239
-0.03448300056098861
-0.05409218976505796
0.09924843111871146
0.01061484495460653
-0.04950855341558091
0.03751492514508595
0.01310645418025723
0.01373072916420578
0.02442636549701036
0.04231735769031104
0.0518462186769641
0.05542899510611606
0.02046400317796526
0.03131647974086973
0.02376723740546169
0.02907141835891254
0.01366550932097825
0.0112400049901786
0.02226199531608789
0.02642770672585057
0.02647517237286491
0.03206662707189151
0.02406767801730149
0.07616083598958194
0.00509487917934274
0.04794330576882155
0.001631988139187686
0.04208844670180674
0.05052977261661168
-0.0001804954540838376
0.04340654094268745
0.1160166693176466
0.1282830547690836
0.03148842953318767
0.02362157600118844
0.02551041776366876
0.02786645195562445
0.03467817152496337
0.03150834032900888
0.01453106067108533
0.04691294417880019
0.04772365427272422
0.04282746648776443
0.03550474970763928
0.04219639808087489
0.006706087528542967
0.02866355642321484
0.05660785837094338
0.01120317290540832
-0.01521731722983569
0.0138460137393998
0.01678968844032582
-0.02405517982946811
0.0248725879323646
0.0398113479627735
0.04729361420148477
0.05013793468712666
0.01923803544575537
0.02934976380221621
0.04177804980762126
0.01140392322029629
0.02850024361959734
0.007551486373157927
0.03380746754755524
0.05151176584555867
0.01281484530592597
0.02596584164404828
0.02790979734121259
0.09692466703153697
0.05467249921031142
0.03165552151288663
0.06377264653787376
0.03424521214881719
0.007666950152766689
0.0279854201258179
0.0275697639590449
0.03271236452387444
0.02036728163265943
0.04121600110178136
0.007542784118323167
0.106461156988239
0.008541118617834844
0.006825430849563656
0.02562008992004048
0.0594787163454177
0.02887269012850022
0.04122633087815881
0.06100862279301195
0.01000119967845337
0.0429918868395143
0.06222062621319441
0.0009126289880711898
0.01767460917853635
-0.06861976598625677
0.004719914056004065
0.04355896909576486
0.1832608116181923
0.002617717157305813
0.07022693079887381
0.04585976282667991
0.03178238412812047
0.02941727740214636
0.0326212740694945
0.03530493359794864
0.0188838910546198
0.07943339900031039
0.03708023938166184
0.01737742890750721
0.01663612621901205
0.03117480697113553
0.0370519098922205
-0.1390704494392294
0.02379644893660164
0.02014780602290996
0.00987807371192379
0.04354184125221815
0.03138745297367355
0.04375640022878386
0.01572886365554496
0.05682663311899101
0.009856889958978562
0.01262558109012112
0.0196548496937395
0.009340681829896801
0.02888910549591066
0.04138703760679066
0.06342682277803248
0.04862466290276262
0.0733338330787395
0.002239270692908218
0.04329915734272938
0.04301563351619103
0.02620943855758363
-0.005662615227179459
0.03657200333714505
0.03174586092888133
0.03926348392711541
0.02064331982404076
0.0349563283213796
0.01962718020789891
-0.01512987848966409
0.06275269904739429
-0.00200106313214397
0.03757582172905018
0.101087601063401
0.01617901429824598
0.027996313599058
0.02653139285186099
0.05839286290118896
0.02983477163374518
-0.004843426607228353
0.02456954441621943
0.02725120464036051
0.01304855688319646
0.05114596306344366
0.03885093932626094
0.0225968487521967
-0.002877175801733225
-0.1246404732666599
0.04611735709380554
0.008434984439491953
-0.05025775554794187
0.01619545941263495
0.02264680501668494
0.01810176676138464
0.0580758157727625
0.02677060503131127
0.02491770499902929
0.009075024660000966
0.0237565557186516
0.02680991805381343
0.03539520113409104
0.03247115951669395
0.03163967322789998
0.03494097337571594
0.06349809694420795
0.04660609265828957
-0.02093264212635065
0.004535897635027051
0.04140803629280185
0.02968893185978592
0.1460422826519956
0.02420198380281558
0.01514612633557932
0.04064318164674753
-0.003205315041925227
0.01235840950279466
0.02619523841894626
0.04091160186962706
0.03556015147207198
0.008141007623447563
0.05696959282601445
0.02253113236173823
-0.007018855702816552
0.05003949112203075
0.01299305822069625
0.04080307021949059
0.004676672613244308
0.02430501782371522
0.03381943917814191
0.04694966436237839
0.01288790154341168
0.0052251555749299
0.03549147594665779
0.04822765278139536
0.01048378094937332
0.06194238392978956
-0.005906643422742378
0.07500112020848142
0.07617227444193331
0.1014554824271644
0.02218823713983776
0.001933157134124475
0.02159983743271059
-0.02074820156735165
0.02753730164251455
0.03381547863863659
0.01958788711746005
-0.04635654928287988
-0.002804592634276069
-0.02794733532138483
0.02553940564763544
0.0277244857180676
-0.007280587756326846
0.03164948071428716
0.06361335771081668
0.174403031989914
0.006083560271514561
0.01678740409526821
0.0146672255368763
0.02810381744459717
0.04241081174226612
0.08719042554981733
0.0814361604848946
0.01768335754782834
0.01577344890382508
0.03456816976886665
0.03678558610546962
0.00333989504432307
0.004355842432891962
0.03775329623281298
0.01546303358093412
0.005721031287101226
-0.01555697294656409
0.00396369726287288
0.03101975548862271
0.01559852718104058
0.03177574842271278
0.08516853502490798
0.01934329593017289
0.03225665978272137
0.04614839962184954
0.006894088447568458
0.04034284922544134
0.03878892993314201
0.01696124681709887
0.008926210309543424
0.0437512435515648
0.08443475768943175
0.04911064433970808
0.04085516227275912
0.008009376730055848
0.05044082329467641
0.01307057044258159
0.01954554402421683
0.02061497450655458
0.08856972227719824
0.0380138101896547
0.04423157739233972
0.02534710487630679
0.03154041982871612
-0.00408452255459785
0.0007752889657643128
0.03051948487266092
-0.002172451327898368
0.024807065142119
0.03082279672354401
0.03203390386292817
0.04220596388270489
0.02632621792070359
0.00743566114921012
-0.0151825772439863
0.02920124958782381
0.02294200147993844
-0.002363538787460884
0.1157412710579265
-0.02853524671241507
0.01111727044289921
0.003013030310604387
0.06127393495348134
0.0105898853430962
0.02245071152841967
0.001374582206979869
0.0830723618694813
0.007967670750565425
-0.03663394612542207
0.03041698542321645
0.2473266360369974
0.04897498862728388
0.008159018464717543
0.04305103399040687
0.05519465308363992
-0.02966486971856607
0.02094893349431338
-0.03084015562009778
0.02992467142569605
0.1481191399834932
0.02044834738599328
0.0345759145794144
0.01049516537841672
0.08462821120085896
0.001721693735431931
0.0970157977922666
0.05006626682699353
0.05049584220222478
0.02847089558197067
0.0278536994516887
0.02520466380395079
0.003237084971954792
0.009661744925034315
-0.05747129860532738
0.02181771480115056
0.07050979240401421
0.07873770797914943
0.03110156774590482
0.03041696087814185
0.03019861255301955
0.0004879687838171492
0.01763125321388432
0.08036600705792299
0.03995318986277396
0.005740926388223247
0.0263930217639685
-0.02039791915837815
0.05171623013260293
0.06461634957700112
0.01966386801737532
0.1469549802406196
0.04455316282069815
0.01031209738534972
0.01062555446916064
0.04191160165224861
0.03913682729458615
0.02225201241982611
0.02361295063318524
0.003968651125631234
0.06099034796151612
-0.1558335728904522
0.02212927411366864
0.02110082059435712
0.02609458874532718
0.01227242812882103
0.03592766683059769
0.05159704537478486
0.06742101850783082
0.02015255513602352
0.02640683657552535
0.0430798439641662
0.004870963864180412
0.03736197686597485
0.01289075281685776
0.03369745454277679
0.02135347779165176
0.01946410147090367
0.1426791194979531
0.02854177600189159
0.01314070248140303
0.04099114648180532
0.01694252074186495
0.01203721115685397
0.0269267768230887
0.02526356723796704
0.006843763095950575
-0.007783332970218699
0.01542852855005099
0.009720011330333881
0.0471185838023277
0.03798734403470244
0.05613386314441864
0.00776769669661989
0.195988142679472
0.02355931797974041
0.008510623225382961
-0.04117155276073162
0.03287389743810004
0.0307305077785915
0.02101893909905428
-0.08540402143725644
-0.05444439926540518
0.03864847094268622
0.1078358884765519
0.04458198979984862
0.03272504600809556
0.0439302966712915
0.06236257096454235
0.02431025953502507
0.03218410387875224
0.04944620481370782
-0.00122084721175284
0.008713033519015237
0.02167398788142851
0.0150821625692675
0.01450812710201153
-0.01364667773944053
0.01762571061732114
0.02039632692338411
0.01281656312879191
0.01661685875297907
0.03331226744979204
0.06485794370797214
0.04360556677346433
-0.0002355669966386973
0.009098881321479844
0.0142521921157113
-0.007686178768367614
0.001873853211582323
0.02974848202170527
0.0112226658718271
0.06069488641085002
-0.03800066971454062
0.02237259265910219
0.02351380995199631
0.04511517472705922
0.02250209103020014
0.01883662196819366
0.06334627141745633
0.04514739855480886
0.02071213393993192
0.03730791210850661
0.02164795908273695
0.009421166399442737
0.009271457669344363
0.02756075512813976
0.0537935426365477
0.03301779874827829
0.02750524989584475
0.06741702196607008
0.03757027009904421
0.01932877966096978
0.007287322348776454
-0.0997824298848516
0.0298030853522745
0.04241992291321372
-0.01542754718769545
0.01190433866353162
0.07854546606157596
0.07630164995615876
0.001843749434984575
0.03813377575944679
0.04716120840484467
0.02528359800252373
0.03605425572661435
0.02354706809141372
0.004838350304522732
0.04702656180091032
0.02808492041629419
0.01254562716583396
0.005529512323446648
0.02173417598444385
0.1160386000747211
-0.004513265021333032
0.0143595170812962
-0.01170818569096691
0.0534034980282979
0.02848560302593383
0.09138650874662146
0.008376116971341477
0.006074427568580108
0.01046436890976268
0.0201336951611975
0.06958506324047016
0.04114266693700316
0.04715891809761261
0.02271938533797728
0.06861568073100935
0.02070097879121429
0.003997927963644237
0.05901588113933921
0.00618789431268395
0.05993577383543645
0.04661286058365019
0.04016377278894944
0.03507879836599845
0.02961032397623623
0.03871069982906872
-0.005546639853031107
0.03420436015907515
0.03651344012143413
0.03469128405162582
0.04089424515773095
0.008474296123732345
-0.005116627344031891
0.09928168758296646
0.05251503714355008
0.00678839131223286
0.03836919692145237
0.02994614034815853
0.02044828588087493
0.05600726177030106
0.06082466286003693
0.02436776678687047
0.07216011051827534
0.03635111491162125
0.03595310219203409
0.02054270582615108
0.04044609116710879
0.03486444565695859
0.05402156193360021
0.0786537896307548
0.02496329337647163
0.03506452436711471
0.04377854964991314
0.02768031417966103
0.03833716819231733
0.04506126231781817
0.01942575652398814
0.02917998696893366
-0.008946112648789065
0.01733318123852944
0.02238630264477001
0.02667989417643513
0.02331039644161266
0.03975556140265915
0.03063764355422493
-0.004120342658743227
0.03948357373228732
0.00985499343210924
0.02255400809048112
0.03052684677987788
0.1561602333415274
0.01437018391480062
0.00620405199186706
0.02070040557034943
0.05246011170949288
0.06139777861783298
-0.009720896308740718
0.0522287578896409
0.03082543230347078
0.01262449318110062
0.02320076372349466
0.006292721950429985
-0.03291472964515191
0.02596945979192752
0.002596586015822218
0.009961255723104563
0.02922291077536487
-0.007450872004295851
0.02686414333947845
0.02486069622298141
0.0660270721653553
0.05796101562804074
0.03122226556275604
0.03541459683898929
0.0263546271647598
0.02191551758058401
0.01163138955896726
0.02096255443143969
0.04557729892242983
0.01297682224372653
0.02566411040111907
-0.01314063753426648
0.06131779608415588
0.004514820180352179
0.04500774640840571
0.02521412239193863
-0.0005029315367063702
0.02297981922796608
0.05215992592004084
0.01290279309925147
0.000266884074113571
0.01511737726730079
0.0177664639760716
0.0460864616608696
0.03118725703208784
0.04217843313838453
0.02593590072073238
0.02801373881831153
0.03070901531885005
0.05306547663250391
0.02056559125367898
0.04332600905092786
0.04503366182881158
0.04951471719987532
0.02199673296300785
-0.0005548363363906928
0.04210253611246487
0.03723574549986884
0.01704309370109706
0.05902196849722771
0.04828458026978034
0.05033301784580833
0.02021874684565912
0.004161933379417479
0.02598767623859237
-0.0003217537271968612
0.05402014950193367
0.01299985391135249
0.01159346119082798
0.01817609010588605
0.05365914357962379
0.07365934705477993
0.01851190179733063
0.04819264211755971
0.02547235457488125
0.04509069228253884
0.05948798025671848
-0.005251923317155034
0.02713093719695113
-0.001549773283762873
0.02489086060148717
0.1015070116538327
0.01854772972569324
0.05565020609932433
0.03325612113070076
0.02997650861295242
0.002928172854960283
0.004250980403815665
-0.0009551050836507788
0.03282964366210935
0.06605420054948632
0.03024921541786021
0.02209480458128494
0.1377830770705842
0.03338862294554255
0.02562054818884647
0.1147146572926131
0.08295179807911278
0.009785830846008703
-0.01371910233185447
0.03336063933788501
0.01466477103384776
0.02286343987449934
0.008022902579896572
0.04300379441784956
0.01341103690568887
0.02055931123732895
0.06213652894025454
0.02913689344462698
0.02469924647737043
0.04225197818316773
0.04180790052083671
0.0618013418394412
0.03737212430902961
0.02616551964814344
0.03425226785881931
0.05324577629003995
0.05947760563538426
0.03035409161764935
0.0390558009010556
0.01251359016546112
0.05708395899952513
0.05333429099186299
0.02114213612811773
0.02175176401644608
-0.0643952287239519
0.02371796158254139
0.03962944081012915
0.03945897284669098
0.03497938969152817
0.005242763629524303
0.01685017896046932
0.01703786201406795
0.04994319358539565
0.03873873593890745
0.01764552587353907
0.04985932122623422
-0.01928391677295219
0.02957070084627406
0.02569687377027596
0.1394235955805166
0.01679028990493086
0.02043312444002909
0.05128271452825604
0.05395981670131603
0.02442446651183409
0.010962853668792
0.009890918363710659
0.0663249273234186
-0.0003164782402913914
0.02104468266178761
0.03857848218179082
0.02541880727943229
0.01664850383256536
0.02816377326293095
0.01332547258988389
0.02649644174757111
0.0157522676635524
0.01911615024860635
0.04953645229830638
0.006605748797731285
0.001959240753254148
0.03071004680535929
0.03284288693204172
0.003259772539611637
0.007018211278680427
0.02767741732116032
0.06298262737797398
0.02050803553437289
0.01975913820011887
0.02042787102354728
0.04155513501286372
0.05602661004149733
0.01265695123724293
-0.01271008216660955
0.01905491072236024
0.05574927354635284
0.03555468033615402
0.02159422653460154
-0.02932933103821627
0.03951516107618475
-0.05553278510700627
0.02708181182424836
0.1883646234653302
0.02516746259497273
0.02558419082760933
-0.002021254398209982
-0.006383220240230347
0.03051270697626631
0.05845292651256417
0.04232104530966575
-0.01852008506219011
0.03654365538694217
0.02530015268521549
0.04836688574492926
0.04163315886050149
0.02130463925370018
0.02377674314641536
0.02721835726877521
0.00874157967088628
0.0459336746727011
0.04421307145134491
-6.302019722135679e-05
0.01100108030941655
0.05323937172459332
0.04321469306421048
0.03244522799806976
0.03221644535559819
0.04080122002063041
0.06862223567118766
0.03558606419385686
0.02219871594360038
0.01957145910079737
-0.005186734386034255
0.01391378588070514
0.04835278316512006
0.02023866388304566
0.03567072531494377
0.03332306976873144
0.0518958934276376
-0.0646176061376129
0.01237312767696732
0.0260399646596535
0.007170508334069657
0.008714735074685143
0.05251920392611157
0.04008178627137585
0.08366138233528592
0.03902762699534256
0.0135935383215678
0.04775823744563693
0.0507255901556808
0.02823690225974795
0.03024271172978873
0.008921549401186847
0.04219563364253327
0.01618697409942152
0.01718272457058253
0.08453165283545382
0.05074811131842447
0.03925595688812852
0.02425033488185966
0.02310035329847778
0.0575243507531859
0.007076189282004423
0.06396934797685706
0.06194184948936164
0.02911710510615665
0.02279691142295258
-0.08454959661544968
-0.01881685666406752
0.03061323910115504
0.02595402922935981
0.008631116028430011
0.13684455737907
0.007459099129301799
-0.004045481565530761
0.03550681113529928
-0.00370398145888422
0.005112864109440204
0.02719304239888594
0.02500342496500423
0.02628724058605377
0.0602551136372094
0.01502231765714257
0.01499082170158701
0.00755282435909946
0.03072872812107441
0.05556455775351497
-0.02781906033400709
0.01955548849219569
0.06059481864276734
0.04933802334283905
0.03286468294440215
0.03092240431413207
0.03116245941447161
0.04587590150237309
0.09875318193241472
0.02172596946172323
0.01826787901578683
0.04694964548913837
0.01667013989696447
0.03301210985024097
-0.04217031278677712
0.005717487042877016
0.0214543914845834
0.0292362798628643
0.008039168342072472
0.1395573996762347
0.01550385538744305
-0.05516836092109018
-0.008179192296866603
0.03500263471039062
0.03368985735002174
0.08779075576644714
0.005646164032186296
0.03055766910517856
-0.02392402276084459
0.0451960961436516
0.0338469572927171
0.0218910972852771
-0.01971289602659949
0.03870184761018803
0.04510029836701906
0.03759191402508966
0.002104611602009672
0.04804584500277802
-0.001755816170032421
0.05456968740702118
0.07033590133862914
-0.002319764057814022
0.05968770259304473
0.03025900079232166
-0.02202259490252248
0.004155988894935613
0.02023449898449444
0.05625101892201338
0.04768947914204864
0.03995877368575725
0.005205993839477657
-0.002439105098404934
0.01216926712240687
0.02030696827795487
0.01407315344998067
0.01507225681766917
0.04960429477105853
-0.01203253101117559
0.04813416821321158
0.007982071175328695
0.003103052527273966
0.02015122701999003
0.0155059422513187
0.07139879190293143
0.03511654027219929
0.03202336497279673
0.02977226730053444
0.07042312939474804
0.03436680510884132
0.08035625051166558
0.07613317580972703
0.07519261424411956
0.1262450344006067
0.06045718840295324
0.1021476694926943
0.04333270100479036
0.08655253871148298
0.03946016999120737
0.06085456528229931
0.1073394518991026
0.08151813972982527
0.02132709796205297
0.01995654059204292
0.02398960205020056
0.03368849756336526
0.1048651578309209
0.09390639374508708
0.06784640929105695
0.03421531719239477
0.04135563783477991
0.03621158332509527
0.07387292225266921
0.0620488607683671
0.06119670846363406
0.09157165640546597
0.1136711406109427
0.0731701090743283
0.0625941915452651
0.06607758433966612
0.07056666144556431
0.04120551269751245
0.09400076616635659
-0.09664834932493882
0.06780544533047027
0.1084396040454417
0.002344430623018884
0.09075146153672041
0.001829845479428051
0.09457943812847906
0.1037741245700164
0.1142387733076205
0.005179436430691439
-0.05549258577183965
0.07957271529784248
0.04514390528911198
0.07294198054788811
0.1548275779213542
0.04574339677486768
0.05667337063515603
0.08052475220202655
0.05539057148000775
0.01204420373102219
0.09411189586161989
0.08466974288615817
0.05002885915243877
0.001265944603985478
0.07395359955860116
0.01058566993892547
0.03756325210932675
-0.01809241833396842
0.09373475001983164
0.05509936718131397
0.06762530704563216
0.09481449209677795
0.02561401828858896
-0.004970344118284111
0.1423245827478503
0.0823632723909714
0.1701830366263741
0.06112251519061736
0.009055132270776914
0.09216038965769935
-0.009145488650355421
0.07291551723559277
0.01222793815273473
0.08301551614796426
0.06715087993045624
0.006034274449326705
0.05743847766379725
0.0496784966605332
-0.01490740515268226
0.004971151522275246
-0.02134407795600896
0.04014386225177684
0.01245193489641329
0.06495380010681842
0.004671878088459022
0.0426873904309641
0.1065006100778892
0.05185054767046993
0.04902943570403195
0.01375575639449994
0.2595886748502369
0.07128606495343655
0.03130189516849469
0.0501173910268572
0.005707442723318751
0.03496530017738903
0.04313703290559016
0.05644824807857309
0.07328122883898362
0.04211809764237102
-0.007457618815955263
0.003833285760049396
0.1113815764809863
-0.08219439703183994
0.05137186577225639
0.006204110784985272
-0.1564140723765424
0.02257662357072607
0.05160136930751535
0.0575704766238968
0.05073814031510991
0.1123894577798003
0.09886958294526439
-0.005608604169672507
0.04456859597460456
0.1384190521237076
-0.06748662569001401
0.05701283845714396
-0.09720779818128444
0.02148829931654853
0.1543646384803042
0.02084624508988587
-0.1890777463051419
0.07684667441198618
0.03633236179679104
0.04647701191712485
0.1472946457883565
0.01187804009476338
0.0453081789972422
0.006674427197822803
-0.0599865175558065
-0.09933606004747354
0.1769153538344112
0.02484243276328645
-0.08047762957453655
0.06975287359029343
0.0248595532569428
0.02664716733367288
0.0477016160342057
0.0772572849531061
0.09704397338537554
0.1061083442777427
0.03771620224311376
0.05736609995789616
0.04586948541557152
0.05826384823949166
0.02616491923859436
0.01980303420069736
0.04105973639826596
0.04944557612975013
0.05341800782493749
0.06249692822945951
0.04695623398750697
0.1459566337245019
0.009701516802976167
0.09001105552724231
0.003040290270993016
0.0771336817386564
0.0911023116494127
-0.0003527331940172638
0.07860456585956593
0.1760519183475157
0.2293941533404841
0.05886743519079379
0.04341503003403025
0.05025049978760709
0.05269883988327413
0.06993337109565172
0.06488594095836137
0.02721852754420912
0.08527848149618787
0.07636922606634611
0.08261560032514412
0.06968943025321639
0.05303535902524708
0.004992864932427114
0.0517773027398114
0.1107311679144628
0.02059240811789265
-0.02860596268096481
0.02781219422452509
0.03111212929459595
-0.04368408855518809
0.04478682646648068
0.07269528792058234
0.08907592898495947
0.09651898592907308
0.04254240453912193
0.05364088963317908
0.083871400437821
0.02531594100596856
0.04803610773049755
0.01235770225993142
0.06364741002947752
0.1013007332195496
0.02385257124546478
0.04989387031021712
0.05341562329231823
0.1756224018460505
0.1099576769912714
0.06198226812342104
0.1090444121528885
0.05617795129955855
0.01707597994314861
0.05322225766438715
0.05606865491376057
0.06092242538191307
0.03804133860798079
0.07744714149627915
0.01651477181576448
0.181738751225588
0.01574279884118059
0.01354207187206634
0.04895696624686979
0.1133946005448847
0.06333445831307719
0.07201584564195276
0.1164160757362771
0.0186007180138195
0.08328527867834834
0.1178682210854696
0.0016333389307334
0.03248516399481493
-0.1045500393914041
0.009210583230324488
0.08497174887498854
0.3381156934576686
0.008889277984346664
0.1382453142489085
0.08535566261890207
0.0600900806508524
0.05608710810933688
0.06876938032901704
0.06116207018111957
0.03638602517757631
0.1464440205524815
0.06902875127087571
0.03343551989914163
0.03427138880897523
0.05833526163567199
0.07008316959972063
-0.2560668612617016
0.04677668597152691
0.03737032869656095
0.01959245619182589
0.07374312729318031
0.06047043403414304
0.0847889372263885
0.02969181554505904
0.103657812506219
0.01822710721268613
0.02364404118025026
0.03850626594720188
0.01900132982210427
0.05706555349018719
0.07954961089175848
0.1163527239423456
0.09272233559685045
0.1421692585574512
0.006819367378901739
0.0821949251073165
0.0865715710393071
0.0492626635900214
-0.00948629759145239
0.07130201774558308
0.06004959310383141
0.07771724417295012
0.03923327677623209
0.06304377882420549
0.04163937255953226
-0.02888334040799366
0.1204500846766143
0.0008232303146850462
0.08360712295768331
0.1923196164499938
0.0316228719364674
0.0530301224091608
0.04986648479057568
0.111121460570149
0.05413280289439142
0.008191264231189899
0.04663154382572127
0.05271341421977586
0.02537490328565061
0.09868367186503303
0.07485227646143082
0.04216164817287545
-0.005624321747137687
-0.1897743274863143
0.08755804662640441
0.01707948472388649
-0.0883604185503504
-0.01567430172789602
0.04055369156243999
0.03378348752358452
0.1105776390961819
0.05063567782515611
0.04716754929903815
0.01767208778953351
0.046451891696329
0.05285903576158563
0.06744663873826361
0.05982966144804944
0.0585501023719049
0.06575742788675248
0.114764530711297
0.08623055308465447
-0.03294327374259477
0.00837763799418142
0.07839839392542503
0.05681111098698102
0.2593427451497897
0.04438194267321129
0.02838602449690874
0.07978621412413095
-0.006187286129929764
0.02349353078918455
0.05120583119937624
0.07115217842662408
0.06745562674836421
0.01540641310218353
0.1092122051204679
0.04228787356182714
-0.01361049509968755
0.09936667026918158
0.02503130706528665
0.07914630943543852
0.009134164185035942
0.04630808782656292
0.06368497768165751
0.09945483874815053
0.02361259082381527
0.01119543652291864
0.065889561086709
0.09254810333496144
0.02111151740238534
0.1163984953254516
-0.01114774007474247
0.139324737173465
0.1463906288444022
0.1622478325966335
0.03878775061769432
0.003771441069257907
0.04135633410638163
-0.05048387637340379
0.05401791278921202
0.06546109412917331
0.03753551712798367
-0.07932706535528992
-0.003171076030999908
-0.04889393958811017
0.06077887599279614
0.05253215039952168
-0.01159574060536647
0.07369614683566027
0.1223314447075745
0.3089429868806972
0.01137298533739816
0.03167501061254921
0.02903010147004887
0.05034562493123449
0.0758957884274053
0.159820761389963
0.1559197732678682
0.03306127355860652
0.03161435246864708
0.06753041081165337
0.0692210193844415
0.006430395317239159
0.01055667288300552
0.07158389667610913
0.0303465117945765
0.01111462724718508
-0.028088852775173
0.01031286484560362
0.06088411607192848
0.03028722328470066
0.06086241456410185
0.1589844997520487
0.03844228477682322
0.06202582723801837
0.08729695451945334
0.01302025231467316
0.07865700149394152
0.07296488748884705
0.03214222709812645
0.01724057320309734
0.08640206318455143
0.1528355970279541
0.09181463391338865
0.07902122472422601
0.01465290806362009
0.09527507674776055
0.02486699624173437
0.03642975352782608
0.03829384029371753
0.1701235255450793
0.07539841459469487
0.08647848995930595
0.05016877943499307
0.0574756782211691
-0.001035986878051309
0.001655060033588573
0.05722474397591577
-0.028969620054265
0.04851071772777131
0.05218719587606401
0.06075612863553617
0.07892210126208554
0.0513375371003203
0.0142829797341592
-0.02745170959152219
0.05519414549248999
0.04344878933093275
-0.00585259803914017
0.2067579488524536
-0.05039942107782418
0.02150552015900527
0.005674482092195951
0.1158691849231837
0.02116957176675342
0.04130889801330615
0.002669972230147666
0.1624168230055136
0.01436862030533169
0.02700924932647726
0.05946211330910411
0.3694448527727672
0.08988431999600156
0.03303244783871379
0.08398519427663698
0.09784552715117088
-0.0602025630388339
0.03816437815058409
-0.05946662864058255
0.05310836770222555
0.259226453707485
0.03885180409612786
0.06622385397321008
0.02025135705906482
0.1692682786956374
0.003261451661480644
0.1708046231839712
0.09393095889980917
0.0920434059447283
0.054932721269751
0.05266201826261808
0.04580909211283935
0.007202424384323556
0.01993019906884909
-0.09697222563134213
0.04131067093888254
0.1348776740018618
0.1466615393516184
0.05777452005183766
0.05385394779331105
0.05914415711218524
-0.01937168554509476
0.03236055000211355
0.1454390082418034
0.07342855901717761
0.03748208897540698
0.04606594325655459
-0.03750251058972444
0.1007278230459566
0.151216195653954
0.02478391811159553
0.278077260871454
0.08099180528113142
0.02742816332784827
-0.02374311305018102
0.07617247824995103
0.07081440953865198
0.04113515784653928
0.04598546620349629
0.007450418131944734
0.1192314798279446
-0.2282946358101442
0.03863557976109401
0.04013525785783711
0.05054949732876376
0.02184449591801478
0.06855186467945207
0.09826998470772105
0.1239376748158962
0.03661785597287581
0.05204725789301587
0.0807266648766419
0.009604032128995027
0.07272466030320847
0.02292352202518516
0.06530537748293236
0.03914256582129008
0.03636967787427481
0.2490499288124985
0.05610772524506224
0.02445699434754882
0.07749967745462874
0.03184329162507595
0.02204232686831703
0.04729887274340602
0.04906441444140407
0.0258819805685284
-0.01469410665306784
0.02927961386388355
0.01804594157305415
0.09403833057255208
0.07581744205014182
0.1052474024992752
0.01337356435880234
0.3405727645037279
0.04604429238157642
0.01767038753524171
-0.07343362577654401
0.06053027237909468
0.05740676611988737
0.03965208193155671
-0.1302617657581402
-0.0789974512244019
0.03145096507231548
0.1480275542298757
0.07893020733847232
0.06299340844230733
0.07918232537883986
0.1198992493744559
0.04624654585214205
0.06279719870140721
0.09185599364901867
-0.002187727360096939
0.01660158586303717
0.03983655656611534
0.02597399962156461
0.02617407107627373
-0.02623691956227647
0.03306608151209696
0.03914909598539859
0.02475376344880507
0.03274642549290328
0.06066886044214644
0.1187133213411945
0.08083046898107978
0.0006672956286261965
0.0152403866411726
0.02826672746335584
-0.01443498504619148
0.004779778474393342
0.05865099038549392
0.02155293050815271
0.1148614615316807
-0.06994334151238282
0.04209430365904161
0.04470680801289557
0.08817099179211664
0.04222914803990208
0.03660545265328272
0.1199331831907347
0.0876223761901035
0.03897420957485939
0.07030349558758171
0.04259415507028198
0.01382234719989911
0.01685549462185239
0.0507787817836035
0.09870981729713782
0.06442446389580121
0.0530003198364215
0.1267400389957349
0.07410356138409661
0.03800334938835108
0.01345991848235782
-0.04661643958459856
0.0505375152113775
0.07730767850776167
-0.02590054764927029
0.02422113455741361
0.1494906681797046
0.1434452359051204
0.004665322969520078
0.07146664993597832
0.0952657641100514
0.04518693580422755
0.06669777538589602
0.04445192704778111
0.00885810407039588
0.08889177704506183
0.05343201107384894
0.02483188530782289
0.01024190283307443
0.04166435134089928
0.2291394504729661
-0.008788344680957573
0.02555608813031036
-0.02377219994238499
0.09544434710739422
0.06183082769537726
0.1622219151528158
0.01619477116583475
0.01150661726669655
0.01829337858575236
0.03997292887977275
0.1331266342575775
0.07048448063169324
0.09067749678493388
0.04216753704714762
0.1341481372795877
0.03848836826953478
0.01829657335803858
0.1083878838005826
0.01089446149024054
0.1171000988371169
0.08382551806623845
0.07717844374607769
0.07524583846279055
0.05835606986287649
0.07692931806074124
-0.01053280765471154
0.0644209476681159
0.06719320846582515
0.06506375834347629
0.07578440915800951
0.01712467176360107
-0.005564599661335774
0.1768077039828931
0.09749575357246401
0.01334997864882152
0.07558859883212768
0.05344385093554942
0.04950283746081095
0.09960433936517217
0.1177268512059452
0.0464757618811908
0.1302256801376229
0.06975206078546689
0.06729997461386752
0.0385183745314298
0.07678918483637537
0.06971876636705246
0.09233520766360508
0.142205024841705
0.04743373256096794
0.06566014969637264
0.08082245096137596
0.05224759246367015
0.101271700701606
0.08876570207068037
0.03707938158238147
0.05521165501616371
-0.01079658090790448
0.03372367552488986
0.04268593416614382
0.04865957266743013
0.04688484596336635
0.0738771930746886
0.05614844998730423
-0.006710398799029555
0.07172254846567573
0.01768604149343057
0.04406838120172987
0.05464286319124549
0.2727212536236854
0.02706131986890672
0.01215328806651519
0.0340732873160771
0.1051401954206736
0.109570815290517
-0.0193218438700776
0.09588579402205241
0.05911305846631736
0.02394884365850166
0.04558179927107382
0.0125875182294824
-0.06733624583553635
0.04654297700959038
0.00487211173536922
0.01810612855840889
0.06961472228725588
0.008970347434439811
0.05241496632680192
0.04994866344477158
0.1303353780356213
0.1093198935893712
0.06046836050401692
0.06960010964731998
0.04926771216223782
0.03935122571972018
0.02029807508405645
0.03891966466785261
0.08912977819317676
0.02520196469351692
0.05100014523417892
-0.02695215125765279
0.1066901654836005
0.01025371765958945
0.06814031768046079
0.04847468330086967
-0.000709170418624808
0.04335668433877713
0.1005482379293834
0.02331883532291576
0.0005087599189048642
0.02857840554906402
0.03560952941280864
0.08842847196689864
0.06054569838878981
0.07881141945560442
0.05097022160474497
0.05426682383764753
0.05720400952069118
0.09763266277217128
0.03659713895183184
0.07160981850055265
0.08858299468893419
0.09099898446148885
0.04250713807578985
-0.0001909475837053342
0.08321879835256556
0.07079026469718441
0.03380284914366993
0.1079401730721919
0.09573595571330197
0.09722111209590453
0.03721556439873392
0.007914941202033921
0.04813469036562455
0.01897868699375378
0.1109570500622555
0.02414585919429378
0.02214186789026845
0.03693496742103552
0.1032433344583027
0.1144039320132435
0.03487046901748958
0.08884346057337685
0.04628555797822358
0.08795452709039846
0.112757614652135
-0.007689547197537877
0.0534491829000348
0.002137286614302762
0.04638062100218641
0.1815865603142302
0.03658015248941848
0.1133418221238106
0.06110385888485091
0.05716892162394173
0.005372131199028468
0.007905825873836904
-0.001845091317476208
0.06178553427816588
0.1222253354523452
0.06087887659675004
0.04147381758059255
0.2266912811583387
0.06370455833574372
0.04809412521507912
0.2130870487387704
0.1497073735077011
0.01848912839984121
-0.02633174117201178
0.05981021101136838
0.02721271380735369
0.0434123699175426
0.01565285633401041
0.07811167393388484
0.0269614013912533
0.03802242995828942
0.1145645299330317
0.05499865413582721
0.04797749948370025
0.08237077897510858
0.07925218832520969
0.1145040755795078
0.0703362903271299
0.04827878899426851
0.06210525245234446
0.1059383811691818
0.1099659586739978
0.05626687990220773
0.07569949730428953
0.02072185716176769
0.1050689112357281
0.1013984942632183
0.04641709607146999
0.04085335399579019
-0.1256316095680671
0.03988802041984966
0.07494195808188064
0.07497315684387547
0.06657096646638253
0.009436677393017028
0.03093741824380572
0.03307340356222003
0.09427008174672809
0.07493618172479143
0.0320946375480966
0.0946498358602007
-0.03708929968719737
0.05685471206716027
0.04999969208249732
0.2551325583393385
0.07151498836573648
0.03912308269668329
0.0960456282787218
0.1037103092329835
0.04758779225851614
0.01995264485561159
0.01991038304871862
0.1292636618729246
-0.0006355694142919802
0.04010355096716775
0.07264571665669943
0.0487601756676215
0.0313067531746696
0.05508305617762073
0.0246101385823744
0.05054620869890275
0.03160495215287681
0.03556258523840559
0.09395802678593849
0.01216248271902274
0.003788830541101323
0.05658506839723704
0.06479230799866367
0.03324950638200475
0.01187504629282926
0.03718195232535217
0.1248007774673245
0.03994412203224056
0.03533891005800112
0.0296793205927362
0.07607458496391158
0.1075146599868657
0.02413950558150874
-0.02296908046241173
0.03565146196018081
0.105266251513125
0.0714772725906315
0.04107476291301053
-0.05092413945247712
0.07548448351240543
-0.08273113271370752
0.05391214885688288
0.3341169168834082
0.04929093374655225
0.0490395971618206
-0.005284222081191897
-0.01138694011417033
0.05872253042394734
0.1177647940640072
0.07886717561097639
-0.03557180148974241
0.06999052451039477
0.04828037326379753
0.08851818076919338
0.07684797319688241
0.04065143015954269
0.04415111206808231
0.05043608094598487
0.01638951417001962
0.08268411826083596
0.0795128548650417
0.001461308487447829
0.02840693213887598
0.09851292737302182
0.08198261478685889
0.05817684081253317
0.05930965125081392
0.09036247662596544
0.1343006888822961
0.06856064769667693
0.04354513449328646
0.03842002862838378
-0.01016155812072627
0.02470944871264468
0.09608892942124335
0.0361005417199161
0.06605680287748317
0.06788279316474956
0.09783519875249272
-0.1125075692730818
0.02404761310168288
0.05242609937416011
0.02465674973361924
0.0165007428167473
0.09746644396523585
0.07695550113799343
0.1529138298837278
0.07026031823041141
0.029640109147928
0.08898645647522732
0.09410736607842574
0.05134981497767197
0.05919896514719371
0.01777078116367009
0.07935329632288415
0.03103990526640367
0.03236376596166243
0.1629816289529409
0.09489531955018089
0.07222578484490894
0.04779266603273846
0.04285118590039082
0.1128769268356113
0.01275329434780511
0.1194560936645166
0.1233572758268884
0.05512195592945632
0.04210087921679933
-0.1411584419125883
-0.03125478060228676
0.05681666396445145
0.04881120064216377
0.01556297958918484
0.1898228531952294
0.01367216555723927
-0.008254565566271013
0.06484518960538267
-0.007107712575409778
0.02265793948070965
0.05225168908519835
0.06219596761038138
0.05147480240992501
0.1244413742004423
0.02758857247552628
0.0283016916223296
0.01473558239669012
0.06225562624163831
0.09732888140290689
-0.05660542702065133
0.03987288539243666
0.1125838459985448
0.09604955634023926
0.06022200739662113
0.06158542089499853
0.05866616630074642
0.08753336639118921
0.1825489180936664
0.0403689566568628
0.03958169960415796
0.09030397257377189
0.03461590476714071
0.06226894311869547
-0.07502430975217166
0.01069478725696219
0.04082319211263073
0.05427969211391021
0.01593915810240703
0.2472333847122874
0.02952239231995221
-0.08278357546261284
-0.01472800575653846
0.06795839830959401
0.06286991342334423
0.1622333688411739
0.01078451223341989
0.05936865218422784
-0.03583153973401078
0.08580025674239022
0.06683396543360041
0.04153607981897142
-0.0376273344568309
0.07139172792761619
0.08475688486455185
0.07307507853028979
0.00419947971979356
0.08921582199561615
-0.003636173759329874
0.1061185923112725
0.1337033502170088
-0.004369224039585629
0.1153160781128908
0.05877867009837306
-0.009706782093826244
0.007498325447522485
0.03777924371877066
0.1212865608551854
0.0923846901423544
0.07473820011073855
0.01019356409106223
-0.0001584947844823499
0.0231182462135169
0.07800413866733377
0.02742269097370849
0.03052824478999809
0.09194667746698792
-0.0242362171173519
0.09594527356406218
0.01871924429188417
0.008510805029010169
0.03736625464892974
0.02871987642408051
0.1384768998890355
0.05892148703574364
0.06085737039581218
0.05938126988521594
0.1298507764606177
0.06447150441925141
0.129931088552534
0.1227862260003043
0.1214265914452311
0.1960969460372814
0.09657608686755857
0.1640095547083265
0.07033560640144497
0.1389046261007376
0.06212626446368392
0.09863486409315776
0.1717841373283616
0.1292978867115975
0.04276005160652612
0.08641032014156953
0.03817573441199115
0.05458746708812728
0.1728719594486181
0.1251191639740593
0.1077635413501
0.05425788124316609
0.06711768057334437
0.05491238050507133
0.1175723837602703
0.09925114820963565
0.09428797341103069
0.1505589399823787
0.1829335238212062
0.1180775181861421
0.1032045044338094
0.0976972585018665
0.1113720724250463
0.07203875679448356
0.1490620363891634
-0.07710670140781689
0.1337496983950793
0.1767324371258686
0.03659070159314109
0.1467794533930673
0.06660608406791885
0.06628534940298529
0.1581791504691721
0.1727598253199936
0.04227700821541091
-0.03998976828757021
0.1306538334738385
0.07486208711642293
0.1189737282429745
0.2349161868229494
0.07335319948270695
0.08098879302379626
0.1354160658980116
0.09204602091832817
0.01736177643058999
0.1278784102401655
0.1342833084811825
0.07953316266003779
0.001987066182442188
0.1210288468473483
0.03213454025491853
0.06060417565446259
-0.01062188734292557
0.1536033000050495
0.08809464218981571
0.09916957692135953
0.1530217330595382
0.04123773379991585
-0.002525874292467543
0.296003860381508
0.1294993610825307
0.2446779376990116
0.09778940342473585
0.014944540057391
0.1492562387292924
-0.01135967299613125
0.1171369124494873
0.0198112098255154
0.1331803546360591
0.1067535541186629
0.04517324896660869
0.08336975437158349
0.07917452091579592
0.02041323013180416
0.01042203535236151
-0.01660313390042102
0.05297711525006567
0.01991188128701031
0.09524289660877781
0.007468621975172117
0.06695298757221006
0.1718601706207721
0.08299985012129855
0.07795373446753597
0.02226956290487943
0.380343766912682
0.1145135172160579
0.0498160590068605
0.07856970039799728
0.01945052780931552
0.05615775373405636
0.06947378789575667
0.09406676130738785
0.1239971121474562
0.06989222791280858
-0.01224272934552618
-0.1390827099476687
0.1703323725082942
-0.1133388392006394
0.07954131647293874
0.01031324737101761
-0.1856396488085855
0.0944585886164042
0.08218579371083386
0.09692601180336113
0.08113784052127139
0.1786503783951609
0.1425777199461109
-0.008866969161892498
0.07173863064974115
0.2115738367047667
-0.04374214541976858
0.08971139178677076
-0.07990820324974587
0.03498050538253541
0.1712585627480524
0.03422712855700419
-0.258365746951806
0.1225669120303782
0.06956440485896404
0.07426234098022588
0.1624090608492351
0.01926430826366373
0.07411687430101517
0.01315477421344212
-0.076782345168202
-0.1461008081079672
0.2606546076466927
0.04944105022118535
-0.08751088352752422
0.1128177612087241
0.03863080003165556
0.04356594094239241
0.07805915138108359
0.124931402200013
0.1529393374479333
0.1696826484982032
0.05929857555928833
0.09436913843959539
0.07464060926012552
0.09358829050236145
0.04592583786444191
0.03014354832929586
0.06531370992631913
0.08205514154748693
0.07623174106867879
0.10788884667402
0.07435914607282292
0.220440671781272
0.01758118704377859
0.1535146455482739
0.005018380041254674
0.1240819430617428
0.1519621137169632
-0.0006440569863620517
0.1281193026777677
0.2073602299042727
0.3312598790857282
0.09420816366487779
0.0687148500354931
0.08180845579553829
0.08494611578093916
0.1073482677212869
0.1073097726872183
0.04497844728124694
0.1336468177998883
0.1060162927474876
0.1387693225186419
0.1106237986270537
0.01867474374265922
0.001671555261126414
0.08867080734460608
0.1767683579770855
0.03403507584901218
-0.02831447962220435
0.04488900189607363
0.04916244770457454
-0.05544423624186459
0.07305494884086544
0.09528965316432171
0.1220559188205428
0.1573024845289509
0.08521688004214821
0.08553433422366323
0.1308267308485091
0.05831028302219322
0.06734476974832823
0.01990827411600911
0.1044426913802075
0.1549430395386385
0.03850200919807414
0.08058057494583994
0.08547474028889422
0.2815058013883504
0.1911032927857869
0.09354632830338398
0.1262333597721971
0.08201604590124216
0.0333421492628472
0.08474483510371426
0.08957025903945928
0.09928612733235671
0.07022213741587835
0.1251704427889685
0.03209795718022222
0.2236976975929207
0.02588015946524145
0.02212563403058941
0.07778844692869161
0.1771252182113606
0.1090737536021736
0.07469856995263316
0.1754505732683233
0.02979310524699484
0.1284268647698419
0.1898027091537336
0.002752614223328596
0.05295291933155628
-0.08641416422465567
0.01488586995433652
0.1345744334039229
0.4973812459409129
0.02855342684271557
0.2158674264523485
0.1374999926460161
0.09701815785805369
0.08957200271737256
0.09880748325367485
0.09817994735238265
0.05857182427565653
0.2149337988207126
0.1090314067407045
0.05156706240518336
0.05643567706354267
0.08861811019917439
0.1092127564768538
-0.3266260851441775
0.0730725135827066
0.06012301405205111
0.03651423972527792
0.08584059667800641
0.09570469531868694
0.1367138674576871
0.04783120346864736
0.1648013407506496
0.01896753390644932
0.03834115945677993
0.06112788955722444
0.02974375982289643
0.09085919131343131
0.1280532045043402
0.1945013417753568
0.1504042231301363
0.2183428262828417
0.01834043230120195
0.1333631444322129
0.1391545039923784
0.07820951429580614
-0.01344998960943589
0.1172609230397722
0.09549280971439304
0.1203916550892188
0.06218129782981111
0.09546157946547126
0.03679088632926315
-0.0303948559657492
0.1805750234897903
0.01655657910053747
0.1574014959597827
0.2991421536802442
0.05021348146432357
0.08920363125999833
0.08001899374466387
0.1745232960499442
0.08610965500745449
0.01947680300393556
0.0753101188820265
0.0844266799583189
0.04311735647760197
0.1614982599474291
0.1181533974200039
0.07008064179669629
-0.009024103567882774
-0.211177284415218
0.1384274951973406
0.02834123494490062
-0.1241028401080869
-0.05564414283806036
0.05723603820286018
0.0533264664296806
0.1730155327999353
0.07517294132645222
0.07628566314413181
0.03389203001686328
0.07320340124837364
0.08821361916801038
0.11039659822781
0.09613609305346078
0.09955274992942037
0.1023553171916012
0.1663726890182073
0.1383480511888013
-0.03441343829824291
0.01319098187697319
0.1237473942028957
0.09173628127173779
0.3334284458172478
0.07334875406721562
0.04732601690334472
0.1269769283526251
-0.01273365006340878
0.03828593907394155
0.08106858801236359
0.1036624246662886
0.1086480414437749
0.02441648430093732
0.1827301028859197
0.06641989242411959
-0.02135910160521993
0.1568275099261272
0.03940200050838753
0.1187084541102308
0.01491980973296923
0.07402041784577978
0.1024159467113819
0.1645271924849405
0.03826819414220937
0.02301999398029767
0.1061806588602862
0.1499452403726902
0.03404526449240598
0.1780571895762661
-0.009037105135837338
0.2336144572810039
0.2153262346082311
0.1756975789079575
0.05800444773631227
0.005800099676366706
0.06559295798093684
-0.05445023854785781
0.09129698867227645
0.1038970432775309
0.06270002281249959
-0.09994258300071525
0.002445009641174729
-0.07448168142835887
0.1164649745802611
0.0864317969555202
-0.008706178479342195
0.1248108703811536
0.1949656910720594
0.4674321449747349
0.01875953645495351
0.05103000621360588
0.04682001476931005
0.07837597466271211
0.1165500449718359
0.2484261408223352
0.2337684930507112
0.05298046138550652
0.05075539062915575
0.1021566773062062
0.1078826592138517
0.01063516517422812
0.02556411858324115
0.1141137513833887
0.04883746727048397
0.01776847760589649
-0.03970641897940283
0.02552575708161472
0.09828501232492462
0.04892537198434278
0.09792632629529333
0.245060945688556
0.06157105910942649
0.09902660163926272
0.1368891385164608
0.02041082786509221
0.1249005076055392
0.1154617595279443
0.05306476851024688
0.02779910758157869
0.1374694635116434
0.2378848876199359
0.1479140572390697
0.1264337520546278
0.02356319217349442
0.1511198680634991
0.04048859213601218
0.05653278934092813
0.06191860836887652
0.2396870246918684
0.1215328575091432
0.1287869712801807
0.07884995643591954
0.09120001498842946
0.004146700318056739
0.004841429438361745
0.09713915898206758
-0.1241974660544652
0.07816818863288094
0.07469104611541544
0.0967032441820624
0.1283314446242222
0.08128708378765978
0.02351271749908189
-0.04451731757579266
0.09044198385150611
0.07116123703140421
-0.005939243540016441
0.3053930609252004
-0.0635193831066575
0.03367056885231058
0.009132557076874418
0.1844337320727688
0.03656957897357892
0.06569359169924334
0.004237269452614125
0.2408464324426282
0.02384039406463884
0.136797521604044
0.09386879487887727
0.4790400112643108
0.1448161380818839
0.08926698101199906
0.1323371344662812
0.1565504905338201
-0.08988829900628396
0.05321669383340411
-0.06897525893570541
0.07996576502157879
0.4017410041993012
0.06232578917849647
0.1059604042358021
0.03260724582356046
0.256275836609735
0.005293456424430187
0.2532855787875624
0.1593912703931107
0.1177748348128881
0.08930546832015641
0.08593202645341587
0.07708644706179292
0.01326439871798684
0.03425808574882199
-0.1289001288281489
0.06724405640718345
0.2089555424543925
0.2095592700797406
0.09550452039979686
0.08070080149101259
0.0946101391305552
-0.04951634065185535
0.05380143500588111
0.216855483874664
0.119061489284514
0.09650093328787443
0.06958250826682225
-0.0606318248466504
0.1539270743650464
0.2049144977349739
0.02252670903475651
0.3873476091703948
0.1281385147636048
0.07691287900110266
-0.07836516818359161
0.1262316926783255
0.1117784416445184
0.06524678735212963
0.07151234117635985
0.01119762898306751
0.186469081986449
-0.2485883393235325
0.0590180507414562
0.06580107597753086
0.08460814355541256
0.0375426903530793
0.1118513368919636
0.1624174747455675
0.1778304503920503
0.05943550066295895
0.08229306948066072
0.127821371238112
0.01525123193253676
0.1159313061447014
0.03370965753419911
0.1068023898364614
0.06267238903974648
0.05808732350614047
0.3571028211633869
0.09196287599853259
0.03952262310257653
0.122963010495204
0.0500055080493616
0.03572759637099143
0.07502535711124994
0.07745643780811007
0.07116411081089329
-0.01654167587269769
0.04791444827568575
0.02982921232596613
0.1464035436856529
0.1219132379472663
0.1668564625851736
0.02166294904961643
0.4781069431562034
0.07526284189328349
0.03058627941368187
-0.09922405466989548
0.097841750644558
0.09379593191828148
0.06479722583126968
-0.1181447318835505
-0.06197185102507762
-0.03157468511976008
0.09210304407111991
0.1311451260715029
0.1011664055969743
0.1271497961882365
0.18264412788929
0.07671517900104802
0.09835225127813618
0.1483334570020205
-0.002491927420571598
0.02663782186042237
0.05805444303510458
0.03859355561054534
0.04252502326942296
-0.04214435691261744
0.05428904593292652
0.06141704895783984
0.03896462604425267
0.06077034905960624
0.1037424641527973
0.1873583856457739
0.133214104351965
0.003578980844694368
0.0312698097375578
0.04706799585451817
-0.02177480200799921
0.01223460474951702
0.0923825181130089
0.04361829151132161
0.1820562825158449
-0.08863341444551985
0.06703799345804766
0.07228744746497714
0.1420935154096841
0.06929381777768229
0.06078240467862871
0.184283222586053
0.1370522552357759
0.06263593460471473
0.1165331661163185
0.07048908870424923
0.02243075360881311
0.02398034962517469
0.08213494980518371
0.1473765568970975
0.1046680198653745
0.08308519002085916
0.1953351314363631
0.1185423974537752
0.06011993980728009
0.02183175523032229
0.1133384562435814
0.06596261758260136
0.124317458186238
-0.01269516450001454
0.03870086745787457
0.226534087726967
0.2353080909749253
0.01192206772112092
0.1133640485478289
0.1565773109202305
0.072074814199832
0.1083224761330763
0.06728356785696231
0.01467631044349156
0.1458592901580977
0.08643134311100503
0.03925852032907873
0.01699316026187558
0.06316831779923004
0.3309047981222067
-0.01381786961923764
0.03874486290341284
-0.03042687411967643
0.1588376236287975
0.1279357859715012
0.2622936095205448
0.02660082734436694
0.02101137326492768
0.02851403408950077
0.06374728146659633
0.2149933632203059
0.1102897657103371
0.1432101840905903
0.06906954486739225
0.2149448587993923
0.0614436289421853
0.05165312792635197
0.1715389801071908
0.01738086499443141
0.1884862989709433
0.1379783733752555
0.1207102279127005
0.1397770494637359
0.0924824703362995
0.1229810154380979
-0.01709137268971071
0.1021135922560583
0.09956194646974335
0.1062939122348731
0.1217012609445604
0.02648200644299979
0.001647906021279826
0.2690774493156254
0.1556514459984981
0.02105585728776048
0.1157050697385996
0.08604013610981115
0.07680561313212853
0.1384801298541601
0.1856283633663916
0.08294541808173274
0.2097106624730454
0.1096692684926913
0.1104545446278087
0.06378204573192993
0.1231063508709056
0.1093453140091307
0.1231050244275067
0.2209030590684577
0.07505017105160955
0.1062348738429443
0.1384293735346491
0.08316174481274601
0.145666397273522
0.1379605418777274
0.05677357591410994
0.09747749059287966
-0.0103419946737406
0.054464247175474
0.06869267436683053
0.08092545489680916
0.07459707499195743
0.1154082954388248
0.0910575544028743
-0.01014971108251161
0.1088352204159893
0.02813718451106959
0.07168862008935181
0.09068050671424424
0.3875113233339675
0.04294126846976806
0.01906914061916918
0.03664519620342226
0.1657863025824671
0.1568242676323418
-0.02992177229726973
0.1520985379538282
0.09586096966128033
0.03786865620219641
0.06562610107361551
0.02264031137993101
-0.09832247087443455
0.0733824295764412
0.01682784111729703
0.02882647377952348
0.1174290491991342
0.04677732640982753
0.0828965497415239
0.08604520861855768
0.2038930531397926
0.1709025431776495
0.09862157142064529
0.1123977402238546
0.07987982369957898
0.06398587736274715
0.03024376303775214
0.06418093555112012
0.1337526234423847
0.03994581970896996
0.0835128558181555
-0.03428337823044782
0.1729919581492138
0.02114050576036248
0.07449430969562332
0.07791502586401887
0.00060270978515398
0.06909895325917674
0.1539576569355258
0.03651895146273459
0.0008038265322190559
0.04385541758078237
0.05588153355111644
0.1432777577018329
0.09563912021170334
0.1293900940840579
0.07956377763543601
0.09097647689378535
0.09581547806444853
0.1581636752951584
0.0628532409186215
0.08811247769671722
0.1400967710743691
0.1447303009581897
0.06770395454387858
0.004276955321305883
0.1365038334699453
0.1130699752924337
0.05261513485857145
0.1613541474389962
0.1553780941715762
0.1553098847355026
0.05885623155386482
0.01271670850253571
0.07382216082471299
0.09468117322246047
0.1670173452106976
0.03596289590188165
0.03540184794314649
0.05902614253036801
0.1697641738206634
0.07421602094009862
0.0577434778789695
0.1399757239214089
0.07462972252709248
0.1391674173711725
0.1781720798294253
0.0001346862567802298
0.0853740085745275
0.01319862782485844
0.07374206672331725
0.2688130009478712
0.05852117213109813
0.1884121205082166
0.09792524308714458
0.0878555713197552
0.008600834788350923
0.01238222845105652
-0.002976355427465152
0.1000736986561493
0.1932126455515518
0.09686356264620917
0.06833902072344435
0.2364546535434612
0.1006955262510716
0.07719055917854907
0.3288327395815133
0.2321444790290581
0.0301648643922075
-0.04237273914130859
0.0877762036832818
0.04627683776639521
0.0694281305363397
0.02501302255132514
0.1300269977323198
0.0488028222175452
0.0627594527363356
0.1842230921078997
0.08823624817379398
0.07552668904124199
0.134844058493303
0.1287906314949745
0.1766632396295922
0.1151384911783717
0.07870140268547865
0.1024929752923043
0.1745172886567864
0.1560674635677299
0.08760419866047581
0.122945806523698
0.0298731491956273
0.1689703403465448
0.1585022898247422
0.09787548223189028
0.06546402014404144
-0.2000472209513712
0.04598488741675826
0.1170159198610278
0.1183850366638947
0.106623346755548
0.01515079096893625
0.05055279391933036
0.0536209853603424
0.1512331554807269
0.1217761619749653
0.05182142853874782
0.1509945329097967
-0.05774187828656514
0.09299077961562914
0.08006609321929338
0.3721135794098133
0.09854334256519463
0.06548443022006703
0.1370407834899132
0.1645695316336506
0.07675481113815859
0.03524315102423047
0.03781423881011771
0.1960375827290256
-0.001027930527430215
0.06333028451304705
0.1188457323173114
0.07811788700463482
0.04934819289038014
0.08521275695665649
0.0377212121448058
0.08034068985847378
0.04885093893736179
0.0492405176038524
0.1491846528308818
0.01903199817767303
0.007220526673639185
0.09177130857600453
0.1047394679658919
0.08214486377497371
0.0132109611497796
0.03077381014591908
0.2043960534147952
0.06065691826323769
0.05692151697088899
0.07911480030053075
0.1236834759749365
0.1687523208343749
0.03943487284299216
-0.01356688837960324
0.05786197497700475
0.1653993868718455
0.1128430457695749
0.06437145176805961
-0.07194907922898809
0.1179069692102776
-0.1080332864964845
0.08473848971382905
0.5088824547349468
0.08212524681687892
0.07653961297276106
-0.005983304155522488
-0.01590186016692918
0.09639863232518436
0.1766859158212425
0.1290135106207944
-0.05751901055480798
0.1115935228902199
0.0784276473411135
0.144900834231182
0.1230885331543359
0.06474050991673727
0.07032465363086517
0.07961906659839581
0.02688686376336771
0.1177491684468558
0.1310661301747388
0.008564465787067434
0.05116148639292056
0.1557349117775057
0.1278202443793196
0.09435137050563018
0.09526473225650461
0.1423206858738141
0.2074892737829702
0.1108437625309826
0.07106179491268683
0.06130523972830772
-0.01616809675460414
0.03952688798262415
0.1458932920824429
0.03813927320635969
0.1087327155802653
0.1032784349321187
0.1486621661011517
-0.1448278658695993
0.04120547334879141
0.08263122873138676
0.05523263831140395
0.02667843645535507
0.1500768938907455
0.1242489201824364
0.2184349339546083
0.1062814028966232
0.05297992952843106
0.1433257585696789
0.1522620283408777
0.08056993182081022
0.09502758559853898
0.03070345804935068
0.1267727226564509
0.04975664143531614
0.05209501524705115
0.2469375114201162
0.151765541007672
0.1188448209984459
0.07688943315160474
0.07299379183747751
0.1827371646403834
0.02011206724320672
0.1906097606925309
0.1959307939160049
0.08697330580165237
0.06903635709138629
-0.1550438960036881
-0.03560053475911117
0.09063826721749034
0.07836613441946674
0.02557909940074412
0.1808499660155479
0.02209845868027983
-0.01757214000721617
0.09555617026021615
-0.01143691931278907
0.06452605802985523
0.08483927293267395
0.1160331671750457
0.08373394801241159
0.199020730203102
0.04533287706419702
0.04568929556974767
0.02346087005187776
0.09936306140556857
0.1460159267503793
-0.0994845846425529
0.06345892450237928
0.1780227599425603
0.1528671414094442
0.08849445663761461
0.09679092042680608
0.09278849094728897
0.1408687037005677
0.2807588753545314
0.06670933604654732
0.0675707872028103
0.1312740776054096
0.0560257274196667
0.1018586380320079
-0.0413089614164621
0.01718757886159277
0.0655731826612857
0.08677197164138939
0.02498797698997229
0.345048382598218
0.04669165443360128
-0.07478986317409099
-0.02418104749438865
0.1085382569133969
0.09828421689534113
0.2306268006148694
0.01756442211535979
0.09479568067124322
-0.04462619818387612
0.1341882322282552
0.1077079530064089
0.06562601223798176
-0.05299253912111426
0.1164193648362123
0.1333100211387803
0.1271369884106427
0.006759932600992527
0.1385724384726207
-0.005136688916913341
0.1504386148612276
0.2123699312970788
-0.007207614746170015
0.176671897951897
0.09337371937048181
0.02564130479609646
0.01222761818157179
0.06160651807601625
0.1704671657317721
0.1600228463437789
0.1239105802826201
0.01644873306539106
0.007876350319408023
0.03747760595193365
0.1278992192286679
0.04598275519013433
0.04862907872562303
0.1464347991093097
-0.034421553434372
0.1569642171197342
0.03554920273527988
0.02170187979000725
0.06153446850896869
0.04735794917833486
0.2060363755306477
0.08686523842305323
0.09594340809710873
0.0909825881818276
0.1953122457764983
0.09767626145032023
0.1558229926063291
0.1491920680332728
0.1514974753774398
0.2282422784491065
0.1222080477518995
0.2019199702010928
0.09628975971092377
0.1678360288059346
0.07537901592988731
0.1188975476043393
0.2060442359804737
0.158409825410506
0.06569953785387316
0.1491565615186756
0.04705314069656917
0.06579001862528618
0.204667943577117
0.1397078432060357
0.1337893821374325
0.06692849720546755
0.0817353985826009
0.06901170592678373
0.1446299586444529
0.124218655763353
0.11818054408893
0.1892266694187284
0.2182366232053514
0.140522754726359
0.1267924859046749
0.1150198301388743
0.1364149672659509
0.09139202939291248
0.1795289401230336
-0.02597430790800396
0.1687026937851629
0.2154487198612638
0.0754562540548096
0.177276567730502
0.105860775924971
0.02374734814224902
0.1872173180871557
0.2065853837226943
0.08643833179081215
-0.00969733048793776
0.1593118737558792
0.09314215850515459
0.1426106604510689
0.2739069604854972
0.09041255471389814
0.09210672259854558
0.1688874141788002
0.1126718374053951
0.03705199279491554
0.1495169645091846
0.1648431146378875
0.09607023115615987
0.002421021109756
0.1463160487145856
0.05516719624587604
0.07372585983840634
0.0008589142887910401
0.1886770132438631
0.1075172794782077
0.1114251121584695
0.1863226042970189
0.05195508986998733
-0.001492550418590419
0.3129184861552239
0.1591949060109148
0.2786639162482711
0.121060446285946
0.01813077629457249
0.1800827579041432
-0.01076731601201673
0.1450512491538344
0.02611609033583964
0.1663913891825667
0.1340283435429214
0.0722765310001849
0.101408842961392
0.0957632284656091
0.03759628773797245
0.01572680583868246
-0.01372492434443313
0.05637190624845306
0.0240119350050508
0.1108649830324473
0.009160998697812086
0.08242634973156708
0.2016548225986009
0.1009703600918974
0.09625646837248591
0.02720339942037311
0.4393814539310052
0.1375677311132689
0.06013841676855526
0.09355815890628691
0.02441810213653414
0.06933701264070245
0.09180849732514637
0.1164773579784573
0.1572785625173005
0.08414738425581651
-0.01476287506443246
-0.231470971689206
0.1928577826400397
-0.1231777880319237
0.08812483581296321
0.0125576933831445
-0.1855259925072985
0.1423341243802003
0.1005100444997521
0.1200278009241183
0.09944059754207749
0.2203344612101394
0.1534835933852849
-0.01077832666204708
0.08527610102698695
0.2436653630200547
-0.02009827053445319
0.1099529943388421
-0.07061799933504877
0.04279265773560445
0.1728036829837478
0.04182164790216054
-0.2747113754681214
0.1501851949271223
0.09219193927260322
0.09127047727310168
0.1809028118443076
0.02354643739407726
0.0886565040246924
0.02061055388292299
-0.0784997581780245
-0.1695221400434538
0.3084570215197364
0.06679428803728488
-0.07508855588300994
0.1393418252820813
0.04682972046427053
0.05238576569904561
0.09484937655705926
0.1609475455783861
0.1876543253929552
0.209950865704314
0.07269191763154539
0.1162572474938271
0.09021236669384111
0.1129691527823043
0.06146336336721531
0.03745155392223031
0.07891418098877107
0.1001717417389912
0.08279399044366491
0.1340385064573304
0.09134935309652045
0.2635147526609888
0.0245472534368779
0.1846303973486384
0.006008333291582493
0.1544288974280582
0.1837889088353431
-0.0008180315327626399
0.1567606861118273
0.1966676288983797
0.3569669302410435
0.1141170629810338
0.08430420454910188
0.1011617008914624
0.1022491271619904
0.1313797388841688
0.1438000626071055
0.05494193197655532
0.1640163092817738
0.1182202328712946
0.1695066840065417
0.1339518919772971
0.03177458657671934
0.009414251370062755
0.1156523975410313
0.2090170770666507
0.04269879135521411
-0.007320838048161438
0.05527588335471148
0.06114993189755133
-0.05569569129410747
0.08995756873688046
0.1059308085183246
0.1254266860601893
0.1932839803933912
0.1124584253121608
0.1065707582388822
0.1548605076686043
0.08246015998352343
0.07177388302395125
0.0273928187606634
0.1268953970020519
0.1927599319830706
0.04633527765546351
0.09924795339401947
0.1046606279479728
0.3429162560599832
0.2395493922886884
0.1067978247015842
0.1158731961109954
0.1052240484890088
0.04630888110706589
0.1046416135278236
0.1084170027169579
0.1232822139972979
0.09699113702980505
0.1498459572720113
0.04586853850690455
0.2341003654829329
0.03206926485883031
0.02621746109563457
0.09552273333132436
0.2133837025493852
0.112311935082589
0.05696294703269703
0.2010888564207182
0.03674501076631639
0.1652219524919978
0.2247541606312345
0.003442233997840716
0.06503759685608655
-0.07062399353162425
0.01779119571408697
0.1675721396855309
0.5756754976490864
0.04527234044118691
0.263188194411614
0.1673539493217783
0.1197965379471331
0.1109701233028475
0.1178680419167439
0.1211525552004259
0.07208410374931969
0.2479977499598495
0.1318861247842358
0.06443798556336784
0.0765925371537526
0.1015580333577254
0.1365958192694711
-0.3162830403963882
0.08914394506700059
0.07347436848999367
0.05039095298773225
0.08872678214916797
0.1190242119762598
0.1690302475471877
0.05769287670738616
0.1995224528774177
0.01448513294062708
0.04649871529333688
0.07380280178127348
0.03643808668507714
0.1117573104970694
0.157560560476137
0.2366689350911736
0.1864327703726116
0.2646782419383512
0.02693250998609931
0.1655597108116336
0.1707698276200898
0.09473678115584563
-0.01426493797494973
0.1441627525537105
0.11652891004601
0.148788108021469
0.07591555615247279
0.1122285676532753
0.02719228553292621
-0.01318209449283811
0.2135968089035029
0.03182342855609522
0.2171864848598579
0.3466790012466036
0.06218703755363682
0.1146995497458253
0.09764041682467753
0.2133024706887265
0.1056631098901837
0.0177944275153596
0.09215549640006507
0.1036333128651229
0.0546543825513464
0.1948147490338017
0.1448040004796213
0.08468042863325939
-0.01098297703446244
-0.2025462995726557
0.1729949860657791
0.03569589109434544
-0.1380392929058561
-0.06973020521178172
0.06807408339903985
0.06258847257429352
0.2062749363690175
0.08735224447671795
0.09402363590241142
0.04412357015475075
0.08865430037886167
0.1080910404427524
0.1373963540790129
0.1155682933174093
0.1271978340384946
0.1249191762306536
0.1936708905831104
0.1655888377274475
-0.02411037849182524
0.01629918023495806
0.1509252926136148
0.1083902284804966
0.3439745172654701
0.09018362298685317
0.05964746000766463
0.1572843438758764
-0.01666642623549178
0.04672308627761054
0.09950417908580364
0.1119266973855819
0.1335602836760556
0.02784871471974307
0.2217350340205975
0.08188192572126449
-0.0267893188352162
0.1874634439194372
0.04841549070601943
0.1404593177945485
0.01811207681724087
0.0928850385163658
0.1262839570364236
0.1989053278295626
0.04617582130165383
0.03110214658890128
0.1289415896320502
0.1798150758215394
0.04048557611694493
0.203861246696989
-0.0009803798669479015
0.2846447678027678
0.2516981408803125
0.1595256451258976
0.06592824092396674
0.007176349003736217
0.0800834112001715
-0.02593583439857052
0.1209841759552342
0.1238622600652593
0.07750613321918896
-0.09737858830995992
0.0108720271842397
-0.08423243804129914
0.1533869713187785
0.1057386670471719
-0.004025326296925868
0.1487432210363859
0.236700970821085
0.529305348756235
0.02332215557993748
0.06288685657188722
0.05672563717462302
0.09328645434492931
0.136565813278366
0.2915113777365073
0.2622516357926576
0.06458019756944444
0.06157878866213962
0.1240167581754872
0.1317779448966136
0.01300241104177564
0.03772282243098483
0.1388784617386017
0.06036882880227293
0.02172187845139111
-0.04298378612797255
0.03887802297094635
0.1201171941949808
0.05943432843666966
0.1209179258595233
0.2836788571751151
0.07663069812439921
0.1213463650991125
0.1637716909591335
0.02516187783474623
0.1593306211388106
0.1415994820432451
0.06461919104453175
0.03372896310378062
0.1715107352812183
0.2796052455734507
0.1805247340018456
0.1536698264005832
0.0289341097748463
0.1837488526390175
0.0490961222056362
0.06657683148793481
0.07495388391043381
0.2700914590309923
0.1496857172479749
0.1443846574670752
0.0969977825406584
0.112142033492828
0.0135961018786821
0.008719009442839057
0.1160946982874213
-0.1662736569492581
0.09371570704228703
0.08825165388910068
0.1173672046158421
0.1578369520089887
0.09973448185280254
0.02849955422706328
-0.05427504185886033
0.1096670296194823
0.08773060440403938
0.0004900845135137463
0.3517895849176296
-0.06290103537836979
0.04068676559035792
0.01104339919247749
0.219019339193809
0.04710939644470014
0.08042755307764868
0.005183760349208299
0.280605251599867
0.02954396225415808
0.1657722457775486
0.1149377241961052
0.5402988868810679
0.1736288448177743
0.05082738795423779
0.1632185954815559
0.1873365658435813
-0.09510328178435434
0.0627982767421052
-0.05637911719652671
0.09355880508183137
0.4740471998089909
0.07671963839728672
0.1342656177512719
0.04032398942788453
0.3060171326884504
0.006517725086859656
0.2903658696151169
0.2002665964204095
0.1171903939220168
0.1091464911164617
0.1040923698169427
0.09753345708377038
0.01790353382899369
0.04424252131661345
-0.1362260798592489
0.08244808622493742
0.2492785501354424
0.2291295859175007
0.1166428762306853
0.09263801478384558
0.1152936583252454
-0.05777068691687393
0.06606287974639991
0.256641058641973
0.1484332486100104
0.1288542706511389
0.08115897205101494
-0.07436586218882248
0.1852861938183517
0.2078451969823959
0.02844090478021721
0.4281611570268268
0.1528557084383352
0.1160423793746557
-0.09738834430867266
0.153339198325505
0.1396430794327886
0.07996221046239949
0.08680729324988856
0.01251541780814891
0.2259613992104283
-0.2364436538425606
0.06693840850390426
0.08095919497306082
0.1018551594845311
0.0514198599512237
0.1353802216455826
0.1965963874226012
0.2076304281675801
0.07166904544814254
0.1012537405133712
0.1577586179671321
0.01840974914093475
0.1433026819111466
0.04047507554735003
0.1296462943404232
0.07886842666475473
0.07119841938208166
0.4099589210646618
0.1151944887049257
0.04843369837485044
0.1516632484052891
0.0611585972010901
0.04308925121806095
0.09184763207639193
0.09153248538527635
0.1094210362920661
-0.01143836177736742
0.05830098907218689
0.03678413682988436
0.1810481382267762
0.148617145269661
0.2004028058338522
0.0232846900930747
0.5321643047607161
0.09097234716822493
0.03823685314450997
-0.1034982173480163
0.117933762073277
0.1133411514533001
0.07803607912399592
-0.08374696975520857
-0.02491204696776718
-0.05748860506258669
0.0756596188368964
0.1613301256988927
0.1251607026277708
0.1569097855658701
0.2163404425638574
0.09172470878577002
0.1180195676115867
0.1807722568191046
-0.002058108511854961
0.03182934379555324
0.06652976895872374
0.04785361995936926
0.05222162486074993
-0.05099268570181525
0.06613539746936122
0.07639443214252023
0.04707756576332968
0.07735502466010889
0.1271814596629088
0.2301135451511679
0.1609558113340135
0.001621971102912611
0.05075029069466946
0.05840287189492491
-0.02579756515179479
0.01929592005695365
0.1107556800046078
0.05805815315217214
0.2174541600867637
-0.08896107933313291
0.08136936347500806
0.08796275104761306
0.1705591831666342
0.08357657657453751
0.07676785409931509
0.2286024492846942
0.1660738709030894
0.07590166174641709
0.1438347831470298
0.08766458103408485
0.03333945097470383
0.0270789189409801
0.1009079050860484
0.1711438758092253
0.1245168100513325
0.1013184314141382
0.2322712708840528
0.1472178695055656
0.07502348559674794
0.02611854076058203
0.1572102096632814
0.07550481414405559
0.1510183271749043
0.01301470358664232
0.04745955696145918
0.2629064053066507
0.289022478542323
0.01730627264271603
0.1376940523547495
0.1804770090760281
0.08888072420774439
0.130280970065357
0.0764442296062728
0.01816743873698063
0.176636812441707
0.1065284727240897
0.0478266667551519
0.02089779349325431
0.07471763065910551
0.3674095810297366
-0.01661710222173256
0.04671035380001267
-0.02923564905477852
0.1896199197490415
0.1797572540315106
0.3131538151058992
0.03333310376901546
0.02643236593865428
0.03381634466384024
0.07696491657913686
0.2652962688507425
0.1300632912988233
0.1771484450928135
0.08506737344481505
0.2464043399157813
0.07405008772136776
0.07499801364991
0.2154026003911412
0.02150358971702405
0.2276600292249459
0.1673629969273458
0.1509863337227348
0.1804315612107959
0.1121051554990379
0.1497534929670623
-0.02091114008869329
0.1230126949302861
0.1127557308637156
0.13066760897327
0.1497646362099439
0.03220345130320414
0.007960992810098098
0.3247567030837354
0.1926798240135685
0.02615509696150609
0.1381153145349526
0.1057344902215495
0.08857654587708555
0.1495678747091512
0.2219825720976641
0.1014336696036555
0.2612903052310991
0.1328851931785377
0.1371133550432727
0.07637270808732201
0.1522335862444531
0.1326480553474064
0.1397268034519777
0.2551592673979556
0.09062044897299756
0.1298569522763788
0.1643063822240236
0.1028308806280787
0.1318150021980608
0.1714564351137256
0.07134427484268971
0.1301417717033968
-0.01407479939189135
0.06650147204665965
0.08337312371056189
0.09913547267729866
0.09134366741430104
0.1443192486362407
0.1108302708196414
-0.009806403590208982
0.1260854614837735
0.03371847019756653
0.08778650694874038
0.1099319702581441
0.4223911666083559
0.053025902013531
0.02311211550135045
0.03252360782262871
0.2040767981024717
0.1744451599694141
-0.03640086148384575
0.1869829384911052
0.1203042640929938
0.04580311277073769
0.07360621021025199
0.02992813515815189
-0.1021217184157993
0.08998035876239183
0.03322187436114828
0.03543955848023157
0.1627629898329019
0.07469787910368553
0.1012070873102019
0.1063164121953581
0.2436878959477408
0.2086280994222342
0.1247380001180681
0.1444061017373703
0.09684531650972496
0.07778160816319503
0.03741061474564149
0.07887312749581916
0.1640481715931317
0.04954239886643015
0.1011300921109299
-0.03087966727484216
0.2142544158584343
0.03334075524157362
0.07673691865394074
0.0955187581406602
0.002943819165536976
0.08521232255059635
0.1891408665008168
0.04654982663286845
0.0009942621743574032
0.05334389657738132
0.07000313225882553
0.1736052737241201
0.1134669461413532
0.1549307743228371
0.1002644968219199
0.118609414711718
0.1180849039767744
0.1929917624175837
0.07689561380050947
0.08746423998833143
0.1715930739206992
0.1751413649397128
0.08351275393277549
0.008677443723218893
0.1678428979808691
0.1410978796057475
0.06506578345885981
0.1880884499156489
0.1873449493783839
0.191894485755103
0.07247056034159138
0.01548840900442118
0.09152065879168744
0.1504996311636513
0.1892713473516158
0.04139554114037082
0.04353267071072469
0.07401923783806236
0.2075279094491606
0.05421173201131314
0.07125663545500749
0.1705053315795459
0.08989290588403562
0.1736834841664901
0.2146645080905231
0.01092193837413421
0.106438913500299
0.02145606715940492
0.09010117183765484
0.3075687394479056
0.0723299479297064
0.237707915820153
0.1210139056486911
0.1010185059379402
0.01065342551797921
0.01548346872263056
-0.003591156349724384
0.1236836367879337
0.2368921536137328
0.1181715250115633
0.08617332272619527
0.2015319591245575
0.1245996019995907
0.09416522670320678
0.3830317586102138
0.2736559187937594
0.03666669516598289
-0.05249456256445638
0.09897299594842822
0.05726051426045946
0.08628142033272518
0.03137443467111247
0.1582598226817191
0.06561462247417084
0.07604244445187579
0.2240257246594265
0.1067271971134516
0.09240252812627812
0.1712957438084358
0.1528060688471134
0.2044220139562635
0.1397357530309931
0.09770345814471539
0.1263780079259852
0.2191631827310438
0.1770321628551222
0.1060207259100395
0.1467311061649147
0.03555153928405198
0.2089936749963089
0.1922028122547396
0.1419993848987646
0.07821124725892654
-0.2280398024133411
0.05508587783502109
0.142596419581708
0.1452251282502728
0.1296110507497105
0.01899366844387025
0.06025981250406047
0.06522098174855082
0.1863329466971147
0.1463903539674357
0.06265704701024552
0.1858559835912536
-0.06981989832264532
0.116026049249369
0.09546432249762396
0.4251782885747002
0.08947934795334619
0.08587582952631978
0.152209948650731
0.2017480650943543
0.09455519508367659
0.04779800037565313
0.05092220002568154
0.2361766651801411
-0.001256228256601091
0.07585378461867255
0.1448227357601449
0.09564847977338839
0.05916544255661916
0.1047399268002381
0.04474387499576123
0.09810878852274305
0.05493976099220541
0.05132961784056363
0.1806279929176439
0.02329815645378705
0.009965987647360498
0.110390491712029
0.1254126007291424
0.1177403393425875
0.009824268172910313
0.03688196719021294
0.2539360649215354
0.07586589808719951
0.06953604596765783
0.07293395728299
0.1514978581027098
0.2088948130541014
0.04858594282429392
0.007402047075630668
0.0696984464043859
0.2026021578362519
0.1346431653745749
0.0777569393992129
-0.08078518517077789
0.1438765874143163
-0.09802564368764879
0.1034042522028402
0.588052359569845
0.09971249947387885
0.08707311578898683
-0.001725711135995917
-0.01728516366174115
0.116657499703949
0.2055550293134815
0.159781670340906
-0.07117798356762765
0.136621598675464
0.09592470265590321
0.1827028365000521
0.1518873358771849
0.07839158993041641
0.08846525264697515
0.09555552645739378
0.03177868397144139
0.132165816146548
0.1574558506232202
0.01634893702798569
0.0618886124635454
0.1919973879932465
0.1567852636739511
0.115235416127978
0.1161110553955646
0.1628748811828059
0.2449913621870698
0.1330793775515926
0.0877289046270955
0.07488813765767131
-0.01970904768758284
0.04820586461526122
0.16872356935824
0.037326218855467
0.1333770569037002
0.1225106427548217
0.1746896037848769
-0.1508762331001887
0.05086350877205417
0.1023148584366604
0.07975290814277576
0.03339255166497712
0.1782271521693389
0.1521426583524262
0.2532250942010029
0.1236057959929603
0.06396892459790175
0.1758422433149793
0.1877381104257014
0.102050362231472
0.1177134259154932
0.04268067378545869
0.1527912735055248
0.06055021679923421
0.06306210577023472
0.2880227798465737
0.1825365841726238
0.1450654871306493
0.09416421512765198
0.09138852374674769
0.2160974716134546
0.02512465708666755
0.2360725739097775
0.2424633268725168
0.1096927073511063
0.08521729189143545
-0.1436185171674045
-0.02852263685916889
0.1093339018921132
0.09568040548787105
0.03148433544664701
0.1731424305641975
0.0269008817378737
-0.02530288343168762
0.1098117266731128
-0.01379439372496366
0.09560845889546771
0.1042793162077786
0.1559812538398117
0.1043898449004874
0.2428720990486536
0.05628541769609759
0.05624195504387414
0.02790116891633984
0.1209810257561649
0.1703350428042324
-0.1284771938979243
0.07928603021546501
0.2145896985095617
0.1850146701785544
0.1016625914009421
0.1191327535069747
0.1140735387093241
0.1763688280498403
0.3328371777235674
0.08457019478403266
0.08667740477496899
0.1676626804619274
0.0682234948800584
0.1222556565685141
0.02121508782660261
0.02132489867045434
0.07990141719879573
0.108429069580168
0.03152906019781365
0.3819714367051846
0.05799477912627072
-0.04553826333216717
-0.02919357687902869
0.1352056535699286
0.1232203106362504
0.2611579246534571
0.02151237612451064
0.1154176417516955
-0.0490289398785483
0.1625935241774019
0.1320892782912568
0.07962954182475235
-0.05695522537896593
0.1400125631023113
0.1573324664934902
0.14941878418
0.008249085266625244
0.1706893298698507
-0.004333360522404759
0.1607966220028571
0.2643632512898577
-0.008835713126563758
0.2182114957830065
0.1138339704035476
0.05326883373150367
0.01517462897657324
0.07457667438751557
0.1905875566696025
0.2004989698451219
0.1496279123434766
0.01999071834746211
0.0147900256048083
0.0481540329346733
0.1308921069882096
0.05880217026302895
0.05964564883220484
0.1797578589122354
-0.03487400996401193
0.1871137498436817
0.04488625830437445
0.03250769858722765
0.07750940757268834
0.05825067874598607
0.2284084491904603
0.1074224150256925
0.1167415822776784
0.1096271394259733
0.227291100534761
0.1169039113874039
0.171393777890139
0.16117994126285
0.1647721997387355
0.2415482458068831
0.1333407181585599
0.2221853960395364
0.1091315433932304
0.1848677576593636
0.08363971178073602
0.1298152853745726
0.2262356025937316
0.1736503085297127
0.08215264780588931
0.1861589006063408
0.05159343589282373
0.07246845300618908
0.2195840289216205
0.1516053399596991
0.1466558321188881
0.07301379785027116
0.08975656807808526
0.07756444467419062
0.1573808104977832
0.1365342120360475
0.1292966783472956
0.2132399782771262
0.2314799739450282
0.1499392905198715
0.1372460985600939
0.1240048673893015
0.1496545818784773
0.1006366718813655
0.1937888508617161
0.006336093103135634
0.1958558607800256
0.2379719252432444
0.09750268397238837
0.1933547819463292
0.1233670166670015
0.009027915198250372
0.2008141728912703
0.2200209252887186
0.1210737126741603
0.01089461284683697
0.1738092137350786
0.1021776953009279
0.1569175035351593
0.2920545865016466
0.09840046681921498
0.09745510976404204
0.1890417340543041
0.1215116260844947
0.04965267101742546
0.1601570987992548
0.1812019835703451
0.1063837981620943
0.00263846179903131
0.1604710798911633
0.07085443659873941
0.08161097373235132
0.009910013608323921
0.2039959414785401
0.1187489854163334
0.1165266827232231
0.2010223817740267
0.05923637234873515
-0.001147659576670742
0.3382254910599861
0.1759408870465153
0.2939594617531236
0.1317206036298198
0.01996372063564462
0.1954627126749709
-0.01002577582872595
0.1604204711037278
0.03010348676531603
0.1807003328120327
0.1473763541637698
0.08896977645886743
0.1106198497088242
0.1056945785616498
0.04393694903783026
0.01897771959235666
-0.01233279444506885
0.05638641960893115
0.02656118235973238
0.1177521995486112
0.01013912232132892
0.09079984158211904
0.2195059611842146
0.1107724363720005
0.1071980956699987
0.02981766587780474
0.4707951643113296
0.150914885147149
0.06499987312534491
0.100746917072981
0.02767981334112893
0.07592610019432725
0.1063971372807462
0.1292649744645398
0.172586464278089
0.09270081514713012
-0.01642375666988993
-0.2614738466801368
0.1997410847195364
-0.1257922223780748
0.08998236712872798
0.01398595569107654
-0.1828627452487288
0.1696053334565123
0.1112705271421278
0.1296346317011255
0.1102504667607987
0.2378995466644426
0.1563951867458473
-0.01179336674409103
0.0939253084785386
0.2543438680050636
-0.002763296718840774
0.1210916145535788
-0.06672895242228048
0.04763815874954531
0.1755921108871025
0.04584514723916659
-0.2740922365605095
0.1642438103271124
0.1044999288892268
0.100960931801347
0.1931430727397541
0.02546942515249598
0.09780663271748297
0.02523722851605915
-0.07650341551893246
-0.1814283461859271
0.3297754540171997
0.07717198988423833
-0.06503953344583005
0.1546853020012901
0.0523036991296952
0.05787792425728899
0.1032838277664461
0.178285336349687
0.2059169126256232
0.2294056257269655
0.08078821760250908
0.1284780409679062
0.09785390576270546
0.1241322189437851
0.07054499246695312
0.04152027217402424
0.08688468131997207
0.1093362724381219
0.08749925369645796
0.1487772047826033
0.100188332499025
0.2853309209113234
0.02989873247353369
0.1975557195751018
0.006546319859803267
0.1715305079586439
0.2011118993329775
-0.0009140548263717184
0.172569586499738
0.1895791953875229
0.3636717198932067
0.1241957735792191
0.09261190351261908
0.1096288793829897
0.1121365623593587
0.1447622840862585
0.161331426209479
0.06007645667236648
0.1807480360325861
0.1263433039313373
0.1896199312065845
0.1474497599321666
0.054185585530057
0.01792103430704319
0.1296366124058638
0.2304093691191097
0.04632452323631852
0.01061941604464719
0.06090962611332681
0.06707627147674204
-0.05287402986347811
0.09889424361903407
0.1099046838303357
0.1245062568807296
0.2114908861413644
0.1312588742606342
0.1194939770888748
0.1648568293537009
0.09644821442136495
0.07231548940925821
0.03351324027152913
0.1389432783681641
0.2138343989207747
0.05076091648724279
0.1081518870810679
0.114767477573338
0.3780127100341842
0.2617909174959236
0.1136033028124528
0.1067903267949922
0.1197152666070605
0.05404843945461189
0.1130467024762057
0.1191203803482657
0.1356584737288279
0.1140673051774206
0.1638169430984611
0.05306975614385402
0.2389362470072194
0.03500810952124794
0.02859234818464246
0.1055823873371333
0.2319132768791359
0.107363304899482
0.0492499254307823
0.2129302885177954
0.04041942646803186
0.1815673392039119
0.2422247442216424
0.003746849317319161
0.07097522346210752
-0.06505635986032786
0.0194374059959939
0.1838002783971157
0.6152900756218977
0.05499245985841106
0.290527517333051
0.1816417915068383
0.1309948720826895
0.1207709546893121
0.138337758940264
0.1329671772287161
0.07891721659475837
0.2637898446742953
0.1453633447109535
0.07032017078377051
0.08884225044598608
0.1083242449176278
0.1480581910880754
-0.2970728794305299
0.09806329859448835
0.07947853502958899
0.05814871256318629
0.08958059821719638
0.1299155193877963
0.1851882641595343
0.06350889347791316
0.21471285945563
0.01504907878532127
0.05168752962952854
0.08182496464991058
0.04044679752312325
0.1223856030878806
0.1731614288437752
0.2612582948339534
0.2031687996553567
0.2847822245377299
0.03261740352943262
0.1815004828050861
0.1855821642701594
0.1051598513282604
-0.01424327563693025
0.1572290983470116
0.1278753905351933
0.1632298341256166
0.08265861297554147
0.1205684603017559
0.02036414690076845
0.005079247003791816
0.2272084106798669
0.04110299244404019
0.2510709041986321
0.3669695575985823
0.06894465443384186
0.129335533028136
0.1057482330914899
0.2353339844465018
0.1139847398679089
0.01944040876264168
0.1017814561588929
0.1132368219506643
0.06049328248016596
0.2168845772305162
0.1573370631939473
0.09266872720796429
-0.01203770854883798
-0.188571432237596
0.1883943268423398
0.04009524513699422
-0.1424137304782283
-0.07542347479003006
0.07540316365499228
0.06839229130182606
0.2196561424285478
0.09376469159614238
0.1022263117490175
0.05066838707973265
0.09695883088917656
0.11954406934084
0.1507771262896951
0.126818687768176
0.1407023374919553
0.1385395928068162
0.2077264137569325
0.1806324179660796
-0.01469697945481071
0.01774962194161519
0.1658223060665223
0.1186624221652285
0.3461202299151005
0.09705834333237896
0.07032469292270399
0.1718562009910949
-0.01430827970470037
0.05119444149036557
0.1098540213142195
0.1131724646902096
0.1464860457772253
0.02967632596444812
0.2413555928334974
0.08965828868359196
-0.02906996809565855
0.2028685307162146
0.0535051207186955
0.1518386547431476
0.01987391006636736
0.103086490732724
0.1384232065562757
0.2182815380093932
0.05060798043090617
0.03691844602926701
0.142653695474124
0.1958237350373625
0.04463425878849148
0.2171491642597668
0.007320351856944499
0.3085493513668288
0.2663744300731118
0.1489404348802459
0.06867627189860444
0.007903185644140389
0.09027145260229191
-0.00204265395852424
0.1376502987998733
0.1364939011501057
0.08565423926781658
-0.09240987909812554
0.01497316743528241
-0.08709766109181698
0.1706737199521336
0.1131474042315386
-0.000548724357219787
0.1577041076399537
0.2609214676977326
0.5471707218764597
0.02555957669633995
0.0692921675789248
0.06186161225151286
0.1007888664896309
0.148001453695161
0.3127518506152157
0.2725342644504032
0.07065909519082646
0.0670559228489904
0.1366240260622111
0.1461164955573271
0.01426977746298144
0.04524601660851385
0.150827326170189
0.06597310216185731
0.02335789907623317
-0.0442725628634463
0.04740302640182037
0.1307148257318
0.06585665838409491
0.1330093490777698
0.3005181561781848
0.08411871198024325
0.1330367557059501
0.1756481362854589
0.02735818711655372
0.1743517772736973
0.1572744961357527
0.0696101030659209
0.03683846787812362
0.1885300176646276
0.3015310157505542
0.1997406004883386
0.1689692635191701
0.03157313142608635
0.2027673945883268
0.05345303134854805
0.07230785617038619
0.08310146000242459
0.275334481286381
0.1611360957805719
0.1495666242487308
0.1050291491464844
0.1246832083266812
0.02280890369366014
0.01171776391190595
0.1278147073168156
-0.1624027573120547
0.1025972673349683
0.09479064979312322
0.1268794452228681
0.1732750955846917
0.111131033155794
0.03079176379246718
-0.05918278451615179
0.1212961914693583
0.09690427095754892
0.005385727035198638
0.3797129617784109
-0.06056722851701152
0.04451359993664283
0.01210819529924892
0.2370681450856204
0.05359125248309267
0.08884644475274847
0.005704742678160979
0.2962581746207018
0.03195553163781497
0.1653077235619467
0.1254101838381888
0.558312767416466
0.1926443679427869
0.02135629639811883
0.1782164987762191
0.2017087677193363
-0.0909872940176432
0.07076497473752159
-0.04286944292382528
0.09934132463131959
0.5040226545083072
0.08285346436234223
0.1463964932418942
0.04448583037402658
0.3344246129209937
0.007158092615153139
0.3065668109154062
0.2217216025913475
0.1122067359381443
0.119656439548638
0.1154890160499712
0.1055688104991358
0.02053324438927652
0.05021696748060017
-0.1367116917247426
0.09121322259433949
0.2710747757701339
0.2349266006385989
0.1265981092747815
0.09743089669396733
0.1272047395524561
-0.06122803095178535
0.07246118696390492
0.274716819847352
0.1629609814551121
0.1468048140542146
0.08509721398870292
-0.08239719990805582
0.2034118995479266
0.2092852577147991
0.03414048657969499
0.4432531604572154
0.1651336219614184
0.1354330988555139
-0.09910882046284472
0.1699696501179798
0.1545642619956772
0.08794160891472781
0.09464533873382658
0.01296778549751439
0.2494568385593146
-0.2231329709579746
0.07019421384857356
0.0884520966714316
0.1114613721929694
0.06015109482196009
0.1460425594398755
0.2190445626088625
0.2202865664795649
0.07841351325505611
0.1113375531794144
0.1736905531092555
0.02023158510193924
0.1554512265709688
0.04513288770352326
0.1414882191488843
0.08579591819116907
0.07825893820575748
0.4311741623781321
0.1263261625327366
0.05301937290707563
0.1664269121047712
0.06727835153700401
0.0478082196311008
0.1032893601580897
0.09653062309535373
0.1267535855635829
-0.006787257449221646
0.06440594861213679
0.04040453881232849
0.1977851199310891
0.1611744892152291
0.2192590701059039
0.02265961547792004
0.5515930682700656
0.1007579448963759
0.04189554345053285
-0.1007998815800512
0.128631833037032
0.1236658197381593
0.08730726966017113
-0.06217538879534603
0.001992859876052773
-0.06257237166694606
0.09811181022494254
0.1798934953792799
0.138794073562275
0.1719808053391906
0.2320920690772958
0.09911595024986186
0.1275286802681037
0.1981640724411253
-0.001639335762182868
0.03487524737115627
0.07035873717977224
0.05361203209953454
0.05738982874161194
-0.05629131830289889
0.07135363781894363
0.08457689278225765
0.05188315105999231
0.09009693291713779
0.1386989024158993
0.2511042046486275
0.1742234731194347
-0.0006527722208167301
0.06927411154924634
0.06656479063850408
-0.027395995885079
0.02457772226765596
0.1230838291995171
0.06495218265749628
0.2336664507694401
-0.08861193927807443
0.08906612908377494
0.09831507155846518
0.1891019551292616
0.09165692282704062
0.08655728670855346
0.2516385738818522
0.1844549010574568
0.08390195847066456
0.1563785395823863
0.09591068360642205
0.04207203378161296
0.0281251890897318
0.1103514661446858
0.1842714450991835
0.1339856963579994
0.1132889615926756
0.2455794389380057
0.1624311090057911
0.0818247888717223
0.02854844727397736
0.1418484708641191
0.07947814002969951
0.1662534280969821
0.027413562690918
0.05230193483362058
0.281363572665598
0.3146587594792367
0.02113605837081392
0.1516620253304968
0.1924650158117247
0.09759487059374693
0.1411199992404112
0.07999640439205236
0.01993950186929943
0.1923118042640042
0.1179473383365397
0.05304896231044604
0.0228470958708072
0.08347328588341985
0.3844158204028307
-0.01820070481242734
0.05123913737994504
-0.02718563853685458
0.2069194996998308
0.2020607841299249
0.3347151335974275
0.03765302014911794
0.02902362114080055
0.03622449035976705
0.08473842851422933
0.2874950567330159
0.1398886262931012
0.1938317270677243
0.09361252607176428
0.2599481811016582
0.08140344572350446
0.09407236961854405
0.2319385734457704
0.02375340432992656
0.2467484811688408
0.1835728185721621
0.1646152101471734
0.2023106827119584
0.1219105752129121
0.1657462895088179
-0.02279924441389506
0.1347070878419339
0.1194427732371869
0.1425065386331321
0.1625788442418871
0.03577078220747293
0.01223964810819151
0.3441590141288586
0.2094164250663112
0.02867650131605208
0.1506599059297729
0.1154090235297132
0.09343601017887911
0.1539710425588635
0.2349233367213855
0.1127567219089285
0.2875028166104392
0.1494827751840439
0.1539739497822971
0.08374652426401799
0.1671238513939529
0.143844880941164
0.1496693626380952
0.2738584025405942
0.09841840209331899
0.1430702807258835
0.17901617545857
0.1160465014371739
0.1229055129115072
0.1870907306984761
0.07888849875005619
0.1505511540836899
-0.01803452853049191
0.07382467611868905
0.09325117029309409
0.108364616752409
0.09997966381042418
0.1578345235070151
0.1229130126032004
-0.007135409393418573
0.1351870421674556
0.03742692667600222
0.09626403736165387
0.1211242736253204
0.4348580404954679
0.05847422501501345
0.02575665004836435
0.03130804846841771
0.2231115161616077
0.1815710613223943
-0.03996032969527088
0.2048805826530782
0.1327522932351294
0.04964538465312412
0.07659626686169521
0.04060026159004336
-0.09999383168456469
0.09898252000421368
0.0430090454682532
0.03839593786635442
0.1900171640507146
0.0804994929655001
0.1112949379142386
0.1180760552151613
0.2658862385239469
0.2289359575356559
0.1387509055801506
0.1632847731776058
0.1058980817931365
0.08488953732227186
0.04156516802343174
0.08720713631555427
0.1796177487819848
0.05442091143316689
0.1093952713236462
-0.02685196026590122
0.2340961173351087
0.04276866589890709
0.08121098897279584
0.1035486511131202
0.004479969832124779
0.09326812846546863
0.2084069808913113
0.05258314554907864
0.001100195624752122
0.05941263507645377
0.07759535242288115
0.1888599567302349
0.1211562025532491
0.1722377757788435
0.1117034109642132
0.1317835691410927
0.1327973110022759
0.2091621311668088
0.08507111925485672
0.08535781157702159
0.1878961964623155
0.1927402823658592
0.09190519704355364
0.01142182239309539
0.1842306264544773
0.1544219820247005
0.0714336910358959
0.2000781762775225
0.2052838642726475
0.2101928300753101
0.08026182667390443
0.01722832274033466
0.1014320865918751
0.1758123834232655
0.2007586883204596
0.04421999488131125
0.04819313961040198
0.08220703547325725
0.2268767056280117
0.06860840573613522
0.0783834175856797
0.186872989183051
0.09762351760630864
0.1870449965659683
0.2382602174695004
0.02122671300047854
0.1148816312557958
0.02806800575600523
0.09944899219965572
0.3269275910442716
0.07964923439392356
0.2548989199974977
0.1312067065364698
0.1080395385926071
0.01179511375491928
0.01706584683446506
-0.003979822037815308
0.1339540239210996
0.2592514553667555
0.1278681432141067
0.09838908050703098
0.1828548175778082
0.1360842954545871
0.1068979951872684
0.4080012837084782
0.2959750644761858
0.04075681170088178
-0.05691936591686735
0.1041927025199559
0.06321059680331734
0.09424577567364836
0.03407265865430183
0.1710339219774831
0.07592835614521598
0.08269776501225089
0.247081093228587
0.117961397396511
0.101958701480192
0.1902679846791331
0.1665777594708827
0.2197441855053771
0.1546141597330836
0.1074638332600924
0.1414724193014618
0.2405320834250078
0.1895170472533709
0.115641727067629
0.1629646895784125
0.03937948763740816
0.2310516679462986
0.2103146979767562
0.1629874152808896
0.08560135665126065
-0.2359005392676509
0.06798773732689536
0.1556864592160275
0.162751355287771
0.1421630378147596
0.02108937675284128
0.06686615791697739
0.07145064687260799
0.2035817299712868
0.1584601341000144
0.06918627143439453
0.2055164239802507
-0.07544323707932445
0.1280332360612284
0.1069021843825062
0.4473354927869786
0.07989622467472177
0.09691745695963587
0.1572962073091497
0.2222180380625566
0.102209992617222
0.05544721912064052
0.05819477506898732
0.2537853614017432
-0.001374317007952371
0.08397221815114712
0.1567997180060323
0.1066433825777686
0.06599787715619472
0.1167360373938293
0.04777944950748413
0.1077901515975487
0.05628575552318903
0.05056978290484029
0.1981178074449519
0.02556466412781175
0.01246487631214685
0.1223593047920929
0.1345518554890974
0.136839318487634
0.004609951586748661
0.04571587886373949
0.2759679094950044
0.08315592372925078
0.07705973221127239
0.08493538157505709
0.1657329018578073
0.2283984072180436
0.05290284817396738
0.02135410930090343
0.07738421917417575
0.2204728945141685
0.1450068510691683
0.08631386191587548
-0.08128164972604263
0.157587270166775
-0.0824260338235773
0.1127114208714305
0.6330925108485531
0.1105623070846301
0.09410677363527473
0.001463835283458487
-0.01766226571722644
0.128798245370783
0.2173564838871091
0.1727013906766044
-0.07816981617914105
0.150100483000651
0.1054102557909105
0.2015171337664151
0.1653820091746827
0.08703828241411039
0.09860865550310483
0.1044717366442673
0.03487361853367323
0.1383286532695297
0.172311240962096
0.02133716308820261
0.06751387471103376
0.2085566214062385
0.1713307288898302
0.1251800038558784
0.1278437042493984
0.1742974433577387
0.2677980185345371
0.1461599878388898
0.09605612404121097
0.08281327307442551
-0.02164087530270836
0.05345694512127339
0.1809978991805076
0.03757166113358998
0.1472931107600979
0.1335055700255623
0.1885926039138823
-0.1459826414163265
0.05473667275948178
0.1111851714979275
0.09449548453818998
0.03642810296517882
0.1908774605544236
0.1656072716291916
0.2677477573715409
0.1323044119816883
0.06768786287449934
0.1943215059759532
0.206750321195791
0.1107731111028422
0.1282907313528218
0.04944799369135352
0.1641326910892345
0.06661432370143519
0.06878645059332043
0.3096329603700927
0.1973684364810495
0.1562586654853226
0.1025489723681505
0.1044106085662399
0.2373702478278541
0.02755096709917022
0.2584170347783257
0.2635096227304576
0.1205869115595605
0.09284844947170186
-0.1335467944122547
-0.02190195129986285
0.1201692910097485
0.1050236894342857
0.03453811269284339
0.1681360163536407
0.02895325425530168
-0.02908554915662562
0.1154314248994832
-0.01517018859678223
0.1130212114057466
0.1142801541962351
0.173933226351453
0.1136676960749683
0.2615556990481799
0.06284941333054797
0.06073873947087682
0.03067657852529064
0.1334540323673942
0.1809854018502356
-0.1340119202330585
0.08922593313241951
0.2412290981457276
0.2015936247588417
0.1075580895957561
0.1280947109681831
0.1234926526244518
0.1911298764913585
0.362360467733878
0.0949058067995654
0.1014026145108652
0.1929097975442319
0.07446795273081958
0.1352722779132727
0.05182393248594745
0.02375515271242657
0.08736967436566555
0.1178586759100772
0.03464737453562475
0.3972210358730985
0.06355328702359186
-0.02671665771904076
-0.03171545162448342
0.1473687444995075
0.1331682142400262
0.2695486171911578
0.02356784822042722
0.1261502618020582
-0.0497078260028339
0.1771172819610924
0.1442796875758088
0.08841446778902258
-0.05596872340097265
0.1551245080677115
0.1730253115289103
0.1605028523039027
0.008912357361849249
0.1839765551453364
-0.002950122999897963
0.1671673412181365
0.289904008876968
-0.009669387877575951
0.2423231994701652
0.1244984269602391
0.06452756947384319
0.01658883218276476
0.08232453897810064
0.2033149152211508
0.2197894013498234
0.1643464310157093
0.02204540466989506
0.01949095593650708
0.05223636497387354
0.1301274401635421
0.06594505189160063
0.06481629206708017
0.1995578241768034
-0.0313162716804665
0.2002864015334499
0.04940263931040944
0.03902859341251383
0.08781990630547898
0.06471840480406083
0.23588033647843
0.1192434448260958
0.1291193232452775
0.1203294115256525
0.2443082906619142
0.1258273431032739
0.1900146446515025
0.1807815960696533
0.1830047638967527
0.2583758178373803
0.1479681425995317
0.245721455053928
0.128210599612276
0.2083116152584895
0.09288049770901416
0.1461233666623813
0.2543660955042596
0.1931713271720152
0.1027240189703306
0.2183084629125171
0.05812319432829325
0.08022449709109862
0.2390754063350127
0.1674615656016774
0.1631350805073846
0.0811757192055871
0.1001838577724119
0.09131460393546731
0.1751073274238924
0.1523846293676547
0.1422016278365714
0.2382016080238381
0.2491183449411698
0.159461175015452
0.1506482052239191
0.1360316574260077
0.1656635170572694
0.1119463776200718
0.2111911971502314
0.04366017530621499
0.2331604099522864
0.2644811943127894
0.1303453283922367
0.2149399724400067
0.1412826846411358
0.0174859380925534
0.2196869537060982
0.2440609678663816
0.1538413496780581
0.03688805569414139
0.1911719161967594
0.1143882199559346
0.173557738069813
0.3162007676847374
0.1114187906292093
0.1059239397322875
0.2077406955627057
0.1328268929803113
0.07315137413227615
0.174775830618342
0.2006167891379589
0.1202255775896388
0.002937848000793263
0.1793987233556497
0.09469320831805458
0.0902985156310271
0.02779221879257467
0.2299967821058666
0.1311504433903899
0.1224594544124621
0.2211999780949772
0.06971982354948882
-0.0006882210379356078
0.3794103389069857
0.1951031781792559
0.3126862436892017
0.1448508965838596
0.02187748566975593
0.2147177958252427
-0.00793633008326978
0.176104001687175
0.03503077359267764
0.1994256461342523
0.1642068293476926
0.1086980577848949
0.1206002995425198
0.1155223673661339
0.05313857526414958
0.02424169338162516
-0.009827765889185306
0.05426306564426631
0.02931990640051089
0.1273847974356876
0.01140928701063923
0.1003746968943416
0.2425604567755329
0.123188175641161
0.1190862474795643
0.03334384130569169
0.5082043296465599
0.1692675118034208
0.07492239580720883
0.1107965883862814
0.03373706657509085
0.08431172518884013
0.1216496334068465
0.1453441509024719
0.1983659499260918
0.1029102858524312
-0.01814902362739372
-0.2716678085700057
0.2045545933390111
-0.1263952510113067
0.08992814500185425
0.01545508060566215
-0.1742334506560449
0.2034597373119185
0.1230253448143253
0.1462260684136059
0.1212743910516568
0.2650666140356711
0.159574307048339
-0.01326825060965551
0.103985338099728
0.2646003077639943
0.0244890430321044
0.1372592474377132
-0.05264390404169824
0.0533086485535065
0.181794262996152
0.05113489918620684
-0.2613339596680047
0.1820647749323818
0.1193900421356416
0.1122335470151215
0.2151756753687955
0.02834129084101126
0.1083615194673319
0.03356300002835091
-0.0710864270608255
-0.1891497754844759
0.3557708702010307
0.0885020881734038
-0.04623593174455454
0.1692799025263585
0.06018756863829604
0.06416595921974347
0.1168455311017077
0.2034707086447037
0.2276545887870784
0.2556458641556004
0.09096493834316471
0.1396176169125085
0.1088284412056698
0.1386078674132683
0.08024761593296563
0.04657580189717761
0.0971943870743848
0.1219108353916835
0.09297878379527759
0.1727397710257526
0.1115811031677272
0.3090146690847502
0.03893510044692273
0.2091476014549287
0.007268395105874196
0.1893026634661775
0.2241961017777784
-0.001054960527421725
0.1923845990961464
0.1831946943625516
0.3651668139903491
0.1402475312828788
0.1053997270746592
0.121504833070861
0.1248327949520034
0.1618860122315181
0.1846222267441808
0.06718539972525397
0.2014816835554743
0.1371737365420574
0.2132378753899596
0.1660826586132254
0.08465549028325581
0.03068562679791549
0.151087664010267
0.2529508240753838
0.05126706026589575
0.04166703555674432
0.06736559949763199
0.07493364916504582
-0.04688705910455907
0.1112301623843031
0.1152452321845072
0.1209735161666039
0.2334955191687213
0.1544129882470082
0.1327239896373717
0.1795239852679893
0.1160944656229987
0.07198804106389323
0.04312174911301015
0.1542767964552511
0.2363548633762821
0.05722226070462477
0.1200593927732088
0.128772326916018
0.4213324754674362
0.28237385196676
0.1220749064930215
0.0926644635795323
0.1475219944287122
0.06521748001965748
0.1250672819812174
0.1301730723517469
0.1484742358635685
0.1398317581225022
0.1831782000075124
0.06120637945418279
0.2462345222133538
0.03897159227476352
0.03168342832607732
0.1175085332866932
0.252073242550032
0.1016191804436085
0.0467538115628866
0.2277403400359818
0.0448119256606575
0.2037304235618464
0.2622677383701885
0.004143726892385484
0.07865941309325057
-0.06295738050967238
0.02172262960328623
0.200561356527162
0.6533897931246451
0.07285991116488087
0.3216588429624838
0.2018926995870552
0.1447703500066298
0.13499343123462
0.1681010595115844
0.1510832950344438
0.08743929620323813
0.2861836833160977
0.1630873145981394
0.07737889617341803
0.1024151895221481
0.114981731372107
0.1666688818952065
-0.260723899064475
0.1085443200607874
0.08801126300007368
0.06911734717684374
0.09065246283057814
0.1442666640267287
0.2058848452410388
0.0706525644374367
0.2365095147087703
0.02127115516600956
0.05763490413745701
0.09137146559722192
0.04481627356748434
0.1358801827654388
0.1931700605446182
0.2980840188329923
0.223843711802528
0.3116508800543964
0.03942277964704258
0.2016864240355853
0.2038252448322642
0.118321552085034
-0.01360194302500421
0.1732155744117287
0.1438111291686672
0.1844871199100422
0.09293627490393823
0.1285937050486899
0.0082324325191641
0.02994598704648927
0.2456094022201114
0.04920641068479387
0.2982740223293344
0.3883419217423254
0.07563645389971992
0.1514749511466248
0.1183955110976325
0.2577989990556431
0.1278296267882731
0.02708249863457426
0.1126111634917954
0.1256325070785125
0.06676574516904199
0.2400158828938404
0.1768503533191324
0.1029526519915863
-0.01361819416496279
-0.1600455035449025
0.2122286335131706
0.04616556049924109
-0.1447819634400268
-0.08215186526245462
0.08803260134263359
0.07482004885031125
0.2380400985706371
0.1009486897684252
0.1144280443145526
0.05992265092099592
0.1088362457684507
0.1339004887887227
0.1706919644129468
0.1412655070979363
0.1644062444201767
0.1540863771654247
0.2253603414874238
0.1968571433079409
0.001709222418742535
0.01996318231459325
0.1843201097860681
0.1288643059253055
0.3478434945143217
0.1080055656539243
0.08886353928970404
0.1887746212710679
-0.007226565413427635
0.05723871562656
0.1205271145622048
0.1126889564736694
0.1630857250314326
0.03144495337363815
0.2649943838357624
0.1005649735461078
-0.0315963726335798
0.2209077719135851
0.05933664283707422
0.1651726500810871
0.02194846023249681
0.1169347902438726
0.1537002283868742
0.2410633380267477
0.05609775400054996
0.04430590594428661
0.1591911781186178
0.2174934851004582
0.04936396309855701
0.2293387002365591
0.01939214607540736
0.3303759722558109
0.285527346788993
0.1396477895182722
0.07119546057951041
0.008890058395125666
0.09958168664035685
0.03346145325822499
0.1582799623878683
0.1529294982584173
0.09640308120327636
-0.08312880126830545
0.02207961611173415
-0.08889101803704569
0.1904422425905078
0.1267304380064039
0.003546754457094884
0.1704055995579693
0.2897838703461278
0.5772659091096399
0.02834745131662001
0.07627932444296076
0.0698092519125359
0.1084114572487468
0.1644229795034803
0.3372325293085432
0.2812375221174548
0.07925295630954662
0.07530415756795129
0.149860764840758
0.1613254124298989
0.01569052400664201
0.05661060646472323
0.169809911823592
0.07202823961899121
0.0260210696146556
-0.04553256021491275
0.05848074981794247
0.1455275467935914
0.07320100035670375
0.1458850148284909
0.3207951035626204
0.09465154790745062
0.1486746681958161
0.1942501180137325
0.03067938303667676
0.1913980237233079
0.1783771833489757
0.07767781266460959
0.04070744521546794
0.2057312808190502
0.3303602276942433
0.2216731005377397
0.189312715552512
0.03505066077226358
0.2245901974327818
0.0590849860859122
0.07768865090885191
0.09214552688225312
0.2791763463956604
0.1800592468510668
0.1527923972453416
0.1173381567031577
0.1384417097863788
0.03495871668289628
0.01688297417351373
0.1398384881331572
-0.1361710752589255
0.1127048412790079
0.1040537747182958
0.1412062058491212
0.1924870973908723
0.1227141014606467
0.03423040360193617
-0.06613538940697332
0.1345859432742214
0.1075755824608681
0.01332014259720564
0.4007888108868395
-0.05642210896820751
0.05039024414725773
0.01363365852991798
0.2605712712942096
0.06188250762118951
0.09937018554431537
0.006366916372055515
0.3217934822353243
0.03564977048504243
0.1706452262571723
0.1402464598045646
0.5781136546247595
0.2145399680660204
0.01049678924658945
0.2006211554426965
0.2244276003097583
-0.07810963821085277
0.08382281918951126
-0.02110760878123216
0.1058441934058416
0.5375936074355944
0.09160444074507802
0.161594524292063
0.04916819692282416
0.3613667685351512
0.007953422428683708
0.3247368303198302
0.2507405682745787
0.1012613652023169
0.1322908496067348
0.1272278289460205
0.1186733004411555
0.02465690150749002
0.0605613229421202
-0.133153940675363
0.1005151192265477
0.3004250924273459
0.2380185396308015
0.1396264848258891
0.1032246640075262
0.1401210123663796
-0.06359656592942324
0.07921232424748437
0.2985461602767429
0.1804879976493257
0.1680148104441871
0.08924227328228489
-0.09131113516422601
0.2276997306899526
0.2109775852874468
0.04213804067428376
0.4595293430070481
0.1831450299604993
0.1609407306021555
-0.08416372902132942
0.1861016464158317
0.1740529695884479
0.09955787299454329
0.1078355010098199
0.01327709902681886
0.2764513004210761
-0.1952675712267031
0.07453932562905424
0.09672006421071667
0.124342911363725
0.06852270786339403
0.1629815214546212
0.2413309026046662
0.2383960065607037
0.0885305066669151
0.1240523531029004
0.195926266576924
0.02247831101051832
0.171444813681798
0.05107748744474733
0.1569540568536072
0.09909302990642981
0.08594084514854999
0.4589362897176467
0.1409278928188536
0.05963726382654572
0.1856679297854222
0.07577737048782869
0.05323482116484097
0.1193735252021546
0.1019417417645601
0.1488100716813175
0.002329870131397823
0.0710765657254335
0.04450517494222226
0.2191924201391223
0.1789779283901953
0.2451309873060045
0.02133983717413638
0.5779289736771919
0.1109412114137389
0.04588455652869507
-0.09055993785601689
0.144157182156657
0.1381685235970281
0.09736840412162734
-0.04048407545929168
0.03142904252660514
-0.04421837255429752
0.1435027343073096
0.1972437246612055
0.1528362895949159
0.1911506894852129
0.2520747020718543
0.1091223212478479
0.1451168449764526
0.2212231580205926
-0.0009985579145568261
0.03902861030898648
0.07491438390291218
0.06161097362652893
0.06440369525821721
-0.06220836086405709
0.07967516810989392
0.09308535661218817
0.05767027874768563
0.1044138960399369
0.153197868813561
0.2809769887932928
0.1917986612257208
-0.003533626590734327
0.09760718719233021
0.07765809470628821
-0.02942265777612615
0.03233410737432079
0.1348067011361973
0.07290948320472677
0.2533433784850026
-0.08876240523701957
0.1004786223218162
0.1091503551419701
0.2132671483816804
0.1026461331503869
0.0999667355129857
0.281185137643947
0.2061142673914556
0.09380910870657826
0.1727566618185246
0.1081354631977146
0.05541953219080166
0.02910154680925097
0.1240321171863374
0.2005161977326256
0.1429626803231034
0.1264913428412258
0.2628590778958789
0.189188881261849
0.08990452279747567
0.03209407589903324
0.1370113504843498
0.08518990644211305
0.1859120735097658
0.05136766964677615
0.05863714729796718
0.2992958673768212
0.3454830488437819
0.02553681961915031
0.1689352483734062
0.2059826392103956
0.1085071998936426
0.1576675556605212
0.08245244228976203
0.02190434744475485
0.2141032468407637
0.1302795882684065
0.05894849867817747
0.02529966403258284
0.09338816978300107
0.3979612652983186
-0.02070527970536543
0.0581710832547527
-0.02275722346983167
0.2258083483214581
0.227317373964265
0.3583707928152211
0.04444062055881211
0.03268321759928863
0.03904578951277338
0.09457230575359561
0.3146136980219943
0.1525137295107244
0.2147352092748666
0.1037945864037966
0.2728816491147519
0.09198955838484744
0.118096445080978
0.2581213557059104
0.02651985920350217
0.2673296692133638
0.2049888867302652
0.1817903751131994
0.226530596991867
0.1374678463017106
0.1828776447631399
-0.0253629934662301
0.1492425948376599
0.1257444879596754
0.1585250837703983
0.1810692583224015
0.03940901800329303
0.01900400087897986
0.3698413233236175
0.2313832426963498
0.03206559163770769
0.1634025507018899
0.1280785140157989
0.1033444302618295
0.1572661692509325
0.2533872618331541
0.1269957876591528
0.3187886224113914
0.1685266360689451
0.1716086865950414
0.09244792338772453
0.1843043511794181
0.1619191325361084
0.1611476234799443
0.2962692241693437
0.1093526317306505
0.1568686539017216
0.1972700030224692
0.1307107584005068
0.1081078577096528
0.2077867351108388
0.08830293232977902
0.1747912522826147
-0.02215314154606919
0.08288757014435247
0.1030386993086914
0.119508740329246
0.1089691044241278
0.1747585733532355
0.1387792662836715
-0.0008213032543749989
0.1456694143471891
0.04192240949267312
0.1069322536615426
0.1369777597890616
0.4484295365152818
0.0648501775507128
0.02842646959326819
0.03330010072788339
0.2487862375055512
0.1892716399982988
-0.04487952721606249
0.225339701829431
0.1473639743699883
0.05558308818659555
0.0788742762829972
0.06618974631594016
-0.09349047872769956
0.1095932339575017
0.05614245158719783
0.04201596840602728
0.2258390477770891
0.07536076339993117
0.1242339093340674
0.1327761721054004
0.2930186365607457
0.2545397429184327
0.1533848969899145
0.1862717483314093
0.1175507325647894
0.0947881020964542
0.04675453272169727
0.09674399700134938
0.1971633705041565
0.06074683477449597
0.1228807374288724
-0.01961831825358965
0.2583143421304902
0.05362693257585457
0.09256762284603522
0.1157992998695713
0.006863875363114502
0.1052096619601637
0.2333270710271225
0.05890029347752502
0.001197174930653542
0.06618785649701824
0.0860986269550368
0.2067343960278531
0.1324081423759691
0.1897125383563276
0.1280517915664347
0.1494604821872416
0.1491224720036622
0.2321737593641168
0.09569178978611921
0.08353270778375341
0.2104980145613892
0.2147416644483099
0.1033453334240988
0.01545724519698134
0.200720203657509
0.1718805043411905
0.07992492758117807
0.2133445196996153
0.2258650966134806
0.2289005264406952
0.08907533848743326
0.01902113374524757
0.1126588263210551
0.2037916526468722
0.2200952300079033
0.04712794162188468
0.05366184218745103
0.09222702821240893
0.2495149737720642
0.09909617112337582
0.08527755888248474
0.2071022747697494
0.1105077652405542
0.2076435961350833
0.2663693422583381
0.03597211314941678
0.1260243645130017
0.03921806239265652
0.1117356034611068
0.347384192495354
0.08943118282087667
0.2759868522356033
0.1447722580140001
0.1187441451879062
0.01292546529054531
0.01899341605721024
-0.004414461988089146
0.1484918901093988
0.2917495966854581
0.1453471360987665
0.1122831949434062
0.1683572077661523
0.1494389803017718
0.1235759093192047
0.4360034817174183
0.3320336879844297
0.045645632244183
-0.06316952143917329
0.1078871802544809
0.07091682736737312
0.1058228481549997
0.0377049136258393
0.1883476729789642
0.0881396611109982
0.09363673333588726
0.2737757287508047
0.130715609944728
0.1146658477524926
0.2159554637235949
0.1874036862703823
0.2373449961250798
0.1702505479019729
0.1183663556161422
0.1598060806788226
0.2748264533388813
0.2122756580111563
0.1308401780620456
0.1849865510418051
0.04427476944096707
0.256292534291172
0.2389561728788721
0.1941623502901679
0.09492819144402687
-0.2379371989749436
0.08830362752893081
0.1706929671012156
0.1775939346001758
0.1576773339353559
0.02318484430341818
0.07407934544315582
0.08047186897208813
0.2228360449175078
0.1745012791649729
0.07772972441054704
0.2288257521172964
-0.08194129507452504
0.1465826923434534
0.1209017750761654
0.4724161687524336
0.06540234661604657
0.1133416463841823
0.1597278822886118
0.248176941345767
0.1148575769959091
0.06877291548534829
0.06786188067871847
0.276402214605049
-0.001525729988424689
0.09191322167443337
0.1740645578028251
0.1176385908449628
0.073758916055186
0.1303379791779464
0.05157591572840996
0.1204501259619362
0.0565294873827742
0.04842236439128901
0.2203235040423893
0.02777981115854155
0.01573982670304584
0.1363826132509597
0.1432106931710724
0.1533541666621918
-0.003589636420447774
0.05601364618206797
0.3037230659926944
0.09169866151635216
0.08648402708649965
0.1098096412195687
0.1845502789217282
0.2540245173168588
0.05963268818512618
0.03937164887261189
0.08522292515188132
0.2487642829738961
0.1573553184759402
0.09495608746733576
-0.0748283794240252
0.1790404766064413
-0.05810002856907869
0.1291247177790073
0.6721957949237028
0.123471262696829
0.1030092257376669
0.006689173851614292
-0.01793909666148611
0.1437056353099194
0.2339461368547235
0.1931016727576763
-0.08710971357495548
0.1686182412335527
0.1165816761615363
0.2300828252133379
0.1852958923409377
0.0959375659235444
0.1138158231463581
0.1150488549064107
0.03940850260820631
0.1464903417559041
0.1948567550929785
0.02706745043945142
0.07842230781017759
0.234967752932743
0.1902530245007092
0.1403452265763435
0.1419467139915611
0.1853823380124867
0.289716898334585
0.1643284318135194
0.1046230960766859
0.09065922238256634
-0.02400233948990286
0.06188945218470961
0.1918070558943201
0.03894432546213535
0.161217220914041
0.1473070506637675
0.2072332013422334
-0.1340324722126859
0.05953251691672988
0.1230750698414969
0.1147331516576848
0.04067755310199266
0.2057178517927722
0.1821153589723044
0.28466592614584
0.1438785445450564
0.06858580317659098
0.2126512829877961
0.2297584525762143
0.1233117392131895
0.1437124065740876
0.05913013699173865
0.1810103277936397
0.07414515570042969
0.07788944463421915
0.3326275535215099
0.2149365911260792
0.1732786720344358
0.1124491437531807
0.1204278042394695
0.2687940157590334
0.03101669364108873
0.2884665010203429
0.2967554468087078
0.1337338177382469
0.1030544836689707
-0.1162073461795968
-0.01182801183737423
0.1351711199433931
0.1193732071526608
0.03826957295447753
0.1636204773468233
0.03199201557432147
-0.03470837379835634
0.1214571157746054
-0.017030595241604
0.1288005588575625
0.1278768916600533
0.195769570925182
0.1244914336519481
0.2863216104513989
0.07067258871216474
0.0690125002565152
0.03431602960190098
0.1497816528791539
0.1973140571617351
-0.1298523976613923
0.1005922284385283
0.2657022566761258
0.2270681361351591
0.115922102273372
0.1456271837032242
0.1374391319872992
0.2137227991933038
0.3954448631328644
0.1066066141293635
0.1216239713071107
0.2224970834382558
0.08406034283482583
0.1521808545313443
0.07606398792671532
0.02634450025140958
0.09718329310208383
0.1312442425588816
0.03813842914242723
0.4109458425117675
0.07065504373007234
0.009739758706835895
-0.03573742483923903
0.1643695000014094
0.1501461392475743
0.2795183453863063
0.02601625957322503
0.1411063265295016
-0.04734674935421536
0.1963934431346558
0.1603418716727826
0.09824320410438558
-0.05151253674512565
0.1727040454459943
0.1930752443727621
0.1713611033370357
0.01004175873606896
0.2003515328322482
-0.0008465429950925754
0.1778784363591346
0.3228132615089522
-0.01076925428515794
0.2728801096668201
0.1386355529871239
0.07796743664114676
0.01824509036356192
0.09251687521239833
0.2312686769571496
0.2398133182481594
0.1819755807310982
0.02464587366170002
0.02497884461822384
0.05837115203544575
0.1297416172535003
0.07585834420326221
0.07326409813458423
0.2221048789467456
-0.02226991396425606
0.2163088842175558
0.05345635816626418
0.04827852484633938
0.09895105959002305
0.07204270321266203
0.2393600559588271
0.1384783151702184
0.142263577001284
0.1320905517271183
0.2623991399323146
0.1394652346781853
0.2659193317838546
0.2520524564807131
0.2492228987377647
0.2880826893907785
0.2050389706039002
0.3381299181547488
0.181674217772878
0.2863539933718448
0.1280480961819569
0.2063452920883695
0.3589421517631912
0.2676567931514179
0.1924923130438565
0.2053870243056359
0.08169004197983597
0.1134775343778382
0.3084678713689183
0.2442544166284803
0.2293166816098617
0.1121043145829056
0.1402944237735247
0.1576141720022048
0.2453919546875925
0.2061725686658074
0.2022486819326425
0.2448030846215149
0.2931771016520128
0.1852084527820852
0.2105582774211583
0.169189435723731
0.2202510460532424
0.1505594918219773
0.2757353812633395
0.07689258775019797
0.2792150276005562
0.3695522654866001
0.3205950207873577
0.2884785960394232
0.1640660125374984
0.07740606756184866
0.2922332300548144
0.316063744578409
0.210806332581523
0.1080784373097573
0.2619643272237067
0.1551956627807302
0.242768080814215
0.3540783554109986
0.1527473293613766
0.1370526749436201
0.2691931166274616
0.186107790333098
0.1276823519375693
0.2077799528494663
0.2811507630421657
0.1667886117355717
0.004103137492179929
0.2490718021609731
0.1873457365522795
0.1254418443197818
0.1015659870963243
0.3170564863372797
0.1852114108066823
0.1365581566313353
0.2802496106039242
0.1146612385309406
0.001595037878537851
0.4755953105996212
0.2705412536946601
0.319841719134672
0.207129965870356
0.03119524160106577
0.2717845901644915
0.005207022873812496
0.2515467233847858
0.05642641865042523
0.2741500756087501
0.2315292532376703
0.1355600184351688
0.1307312440787258
0.1615767875963997
0.05711658790123698
0.04879756934362093
0.005486548751291283
0.04351839187109023
0.04155580433504717
0.1607569182452959
0.01584829027149933
0.1379868203007001
0.3326548201744091
0.172741227776595
0.1643018103281047
0.04611186755052347
0.576800547634469
0.2381316029980373
0.105490354310589
0.1422972735269384
0.02202124106380227
0.1185284143747512
0.200248846154865
0.2054048546878913
0.300929977552824
0.1446707642525719
-0.02478039015545248
-0.1194668459410299
0.2026893841462859
-0.1029568920676529
0.08203997426036461
0.02138803458098288
-0.1271688452723401
0.3170658206040495
0.1726244204009044
0.2080998305389391
0.1696486025445658
0.3690462193944773
0.1717041669243264
-0.01847401802169289
0.1488420121284934
0.2839418613447762
0.04784879302696347
0.1864686067121078
0.05123342539107969
0.07803655838671483
0.2164877006450101
0.07121184740613458
-0.1517010543889616
0.2543475490245702
0.161271236044813
0.1569163858513509
0.3312474679813939
0.04026836148727476
0.1492021009660719
0.07490807287062541
-0.04555760613545617
-0.1520991181420598
0.374611714434283
0.1299847286405894
0.03104940410755831
0.2388190789469528
0.09789824560712197
0.08932576742282318
0.1601328725255952
0.3286273179280459
0.3138850418487456
0.3553925110287638
0.1262094608570316
0.1978787176614301
0.1524416139331597
0.1943039751027763
0.1374399741361943
0.07774659949970725
0.1364394902732329
0.1637924223473798
0.1150165409643392
0.2618851466177861
0.1541073889040062
0.403852263935542
0.09471656129120376
0.1963485745720687
0.01031670226568899
0.2625752252988036
0.3272869581366115
-0.001754476876631702
0.2655762909336571
0.1999339413937569
0.3381823229493441
0.1935068016358911
0.1465655149242809
0.1734067866918436
0.1748280830445538
0.2283625022185858
0.2866852649685841
0.09326638339159357
0.2844198150340508
0.1890589254135771
0.3104274084237972
0.2325472367178612
0.206098784072079
0.1156073320619299
0.2276686703337069
0.339515971544854
0.07613886801326866
0.09189142607591047
0.0919104019952624
0.1056401435514448
0.001284039311622763
0.1512413836974646
0.1608728277342794
0.1132466274153903
0.3225184349108607
0.237985621456613
0.1913806656683281
0.2471931746035647
0.201234456669552
0.06750871253314952
0.07794739678062024
0.2186238748214877
0.3266024535411475
0.07982089665232198
0.1704770992751792
0.1810436593206428
0.5831703148236361
0.3452021134422922
0.1502940087964569
0.07300975152603402
0.2124574599887633
0.1098480641479405
0.1685776841034243
0.1821801957449693
0.2097535241776317
0.25960925949353
0.2564837182962016
0.1090887816103934
0.2912704524024947
0.05335004825107052
0.04499736853202656
0.1630290299305583
0.3264549917696852
0.1308382056467762
0.1009387026822835
0.2876561952332118
0.06277232398660362
0.3005197999304229
0.3598705243229802
0.005670573063505369
0.1091183004752315
-0.07579441014421905
0.03068712130555168
0.2791833341307646
0.7363802434410371
0.1709635505016433
0.4451485654309703
0.2813971510751908
0.2023326962058531
0.1873483521280967
0.2343372648680909
0.2079280685637102
0.1204526631878224
0.3604285345178296
0.2307610796786622
0.1090015292302434
0.1582512467979337
0.1334007835602843
0.2354747654730218
-0.2041090907822391
0.1508165866354903
0.1257861141338681
0.109320134963517
0.1301441821615244
0.202568354107753
0.2850384512640748
0.09885366318467778
0.3223603432846283
0.1161378942324449
0.07933826840655839
0.1253875943327838
0.06261802862578807
0.1881927539023932
0.2665813868823134
0.4267829521595748
0.3126542074082757
0.419726095412057
0.07693274105138298
0.2852920427914045
0.2850960283805253
0.1656037085350857
-0.009194468170545594
0.2391592098454211
0.2011780597881958
0.2571853531916156
0.129515660525368
0.1542567575873645
-0.008467139795948972
0.1624346981772546
0.3013021780339658
0.08651555683455099
0.3936543454592452
0.4342717188144588
0.1043512930888224
0.2570436119911768
0.1618245438210977
0.2890133904113817
0.1825952419918135
0.07152745660462979
0.1566359894016408
0.1775641854347831
0.09976126255840879
0.3367869914355064
0.2478058962714176
0.1450983265725115
-0.01880224828252323
-0.04237612221265468
0.2955181501319842
0.07197648387075882
-0.1150735002693651
-0.1010404952681017
0.162154404238887
0.09584352970116919
0.2925871944477791
0.1133552148737774
0.158416745390822
0.1007005731903525
0.1502606310761593
0.188151178342977
0.2548398449709101
0.1991802817979577
0.2597666458879174
0.2147644946389339
0.2559945162447973
0.2586786025310081
0.07160364186274323
0.02811888693744979
0.2573370601858872
0.1601490420462529
0.3761404565083124
0.1465156732405567
0.2019028015685754
0.2603106443183171
0.07007425041371707
0.07960795451907152
0.1695803335699311
0.08156737871539654
0.2246853894943132
0.03705559071641658
0.3711264990538024
0.1389374604798811
-0.04285693166927928
0.3059564162397354
0.08398350442932224
0.2131686307889296
0.03092511856426183
0.1679571284295625
0.2159091626809371
0.2806723257548621
0.07951940035032085
0.07771594339393902
0.2258863476020916
0.3088503473507413
0.06741264995412075
0.2554948840817989
0.07969652497145813
0.4135691023618303
0.344479445566832
0.2124693564844997
0.05726797932413681
0.01245732462945072
0.1380504242617414
0.1643032843539084
0.258912022116487
0.2125597615046642
0.144221839321178
-0.02674214641415834
0.05601607577860843
-0.0830759554610165
0.2458597166331159
0.1762309979776022
0.01726149927646329
0.2758834180598016
0.4052713051265189
0.657907587896509
0.04066380458652448
0.1055214959586995
0.09676007741459434
0.1352158636883549
0.2410602575443616
0.4393148436954115
0.3037985551237438
0.1107616383527714
0.1036099344355277
0.2102412391975506
0.2272596683735624
0.02182063826170485
0.1001978153353236
0.2391713777963275
0.1008207047088652
0.03661425443284153
-0.0478073911418096
0.09046905445970986
0.1990478539696441
0.1024575200134956
0.2026783909598146
0.3655324923497654
0.1296253814294731
0.2052446632810293
0.253867894453232
0.04299164694499302
0.2627851613156648
0.2509226841743184
0.106669439187603
0.05636861099157135
0.2898896125226985
0.4026067218734082
0.3037715759729817
0.2629517448431839
0.04806120873080961
0.3152937482409642
0.08320620900869014
0.0992860367648912
0.1307614580349884
0.3020147804464514
0.2484099813119075
0.1533270211710048
0.1637649806672483
0.1906769817226644
0.07936282698827649
0.04286985087089198
0.1824498768292863
0.007489189266572727
0.1474627926322023
0.154663305841601
0.201229709413601
0.2705402372167009
0.1607183310128357
0.04838436799758229
-0.0917818082672706
0.1873791365205143
0.1464165397875024
0.05900565023645402
0.419727540491267
-0.02956195542880962
0.0718897809969484
0.01891629717041362
0.3046927619448948
0.1071800721202492
0.1378627308767627
0.008826155905842648
0.3845279196047668
0.04931439147258075
0.2789483152680982
0.1952259423971417
0.6074432918193441
0.3030693134298056
0.1568156300693493
0.2799566503054604
0.2937724731932674
-0.004358026718293628
0.1705682957865538
0.08392245549150441
0.1306531285164415
0.6175768162450772
0.1284850801653055
0.216668275587014
0.06781320811373161
0.4522929453432115
0.01104671468604821
0.3857768964665155
0.2961554372395745
0.04832632563010188
0.1847083030600034
0.179184622376876
0.1737316925070781
0.05397837116082381
0.1046946216386915
-0.08218594846040268
0.1408542049953696
0.4190445876525731
0.2589426550857189
0.1916218602662682
0.1156098186799404
0.1965703614880469
-0.05268026031919951
0.1142500446423827
0.3853805776999609
0.2518487437038535
0.227100884180596
0.09467490551986607
-0.1250327221817091
0.2951971479851566
0.2914730114452747
0.07437451673439799
0.4864345875969169
0.2471035830439884
0.2135119685583092
0.0240565094604208
0.2629338322926192
0.2375411827710286
0.1395589784964267
0.1500743889304178
0.01253240210467192
0.3854244574563514
-0.1106847266209905
0.08764391752039134
0.1348739646530381
0.1710711753806734
0.1118798295962928
0.22962000423692
0.3413394849603559
0.3086089136589492
0.1239801515523898
0.1741435961083906
0.273323744919235
0.03187025823807781
0.244036140940818
0.07567986622714613
0.2178523122151589
0.1535640446708147
0.1228747385660394
0.53642278004587
0.2056210868845307
0.08151891128456977
0.2571296770228652
0.1064408373436991
0.07498596222252457
0.1823777360653724
0.1192073147819609
0.2143051261268742
0.05082534541014348
0.09876229602600908
0.06284176453920395
0.3069594002120541
0.2527409462988641
0.3455426053536548
0.04354368845678297
0.6677990190106216
0.1536520718510971
0.05557770908001324
-0.001342147763489698
0.2070505463850592
0.1932209942360828
0.1326765890542484
-0.02565853192680136
0.08727724334633408
0.1019279917692141
0.2947389340847262
0.2741290006968148
0.2140447857558289
0.2706296670788088
0.3153993156780788
0.1530298730086596
0.2034974247370342
0.3052554489320045
0.003071157305305172
0.05460885023510013
0.08723246097388522
0.1018615652599671
0.09045304076159656
-0.08083419177160392
0.1104312028301427
0.1281810355405328
0.08148677089019819
0.161946127109854
0.2122738555885169
0.3887045150675975
0.2670876450268101
-0.007500962441390113
0.1391675180146854
0.1198267460267609
-0.03406804049782785
0.0705522984564297
0.1901411057095057
0.08615834017941239
0.3323807300568439
-0.1058104332337469
0.1381702149033388
0.1533549347022069
0.2938341516441136
0.1411989541335994
0.162059942346011
0.3926114984175428
0.2821931707975138
0.1300944971068458
0.2461635858990654
0.1531049733489905
0.1135072046672873
0.03001310792837192
0.1713027450121459
0.2566266345001918
0.156211701369137
0.1763980551551941
0.3130178426578009
0.2933401235917897
0.1174963793950399
0.04495565154035897
0.3549005500506364
0.101688507837621
0.255042735688307
0.0860126980952165
0.08061888308740267
0.3290886139462095
0.4776257874666619
0.04614011893889609
0.2366849052965036
0.2432291107170821
0.1529673090417298
0.2231841755441956
0.08174890357240094
0.03077898884505686
0.3006904281528525
0.1784644748639985
0.08169658825957148
0.03526087649165291
0.1319948792838705
0.4147174039029636
-0.02928964484440339
0.09628735348841666
-0.003068424724546712
0.2766233910211194
0.2575100796727846
0.353300424106644
0.07801716986838819
0.04893615493816199
0.04668546529093434
0.1282688972716085
0.3710451085836687
0.207059538549268
0.3016280121274065
0.1411679250688873
0.2946587873257355
0.1260149635369946
0.2042154598099191
0.3582631905189221
0.03671333830803631
0.2915082841591771
0.2831401155990864
0.2468055320917188
0.2136513900427124
0.1932748345586821
0.2579100269774266
-0.03583711636461238
0.2006880964468116
0.1241768907875003
0.2198168474185888
0.2595629071098038
0.05520223007132036
0.05316497054154321
0.4464318982781913
0.3324242773164904
0.04474821472142324
0.2082480241178715
0.1801473299653031
0.1981871037822012
0.1660542034421939
0.322214284618397
0.1913564052287661
0.444205162786833
0.2280125083089244
0.2519107099223651
0.1300065254116451
0.2539929110784517
0.2270816269694708
0.2108639242651128
0.3547177867517637
0.1472587383110369
0.2169305679688792
0.2784157874018989
0.1870629407026577
0.1361922116590145
0.2705937918385826
0.1218878430680376
0.2729947646432493
-0.02045158736648538
0.1134789885058622
0.1420929499081462
0.167404649907446
0.1383768693191048
0.2453595230717939
0.1905293351747423
0.04182926142860435
0.1747823700621016
0.05882241211082911
0.1499857205078531
0.1954048480814082
0.5084208790519841
0.09006499718915782
0.03979489598744301
0.08290871349211335
0.3474944543350653
0.2242090718686861
-0.06247285593238996
0.3133711674938617
0.2016137971183899
0.07932693209461614
0.07902090671350151
0.2314115333561194
-0.002820120793466429
0.1440734330605697
0.1269099298631713
0.05613159930892086
0.3143011580749847
0.02265263789870475
0.1700646509141263
0.2010046935002298
0.3663444192321518
0.350511327362039
0.227472469897927
0.2814490342798189
0.1619864503934346
0.1332623111830094
0.07399530742936045
0.1353193883952158
0.2607729718179192
0.08417619986674355
0.1712743389075672
0.02301115222526548
0.2887475060474746
0.1022885642237273
0.1615101100714557
0.161814759550006
0.02160983315135448
0.1459911514093979
0.333217650544407
0.0913783048450252
0.001694149880331373
0.09221069481603381
0.1194320013787638
0.2567830627872973
0.1666895733019588
0.2597743678485476
0.1976639156692524
0.2254930687093114
0.2183907587093764
0.3250484948292344
0.1252057837848264
0.09955886809692641
0.2905276614676964
0.2995034961727417
0.1494357050058708
0.03490729054884543
0.247076841876423
0.2375747655506255
0.1103536532417212
0.2469195209570164
0.3083229591271316
0.3179480471391529
0.1240893302992351
0.02729941633474449
0.1607029907472725
0.2823623916737851
0.3071694070659244
0.05479465505668666
0.07467595265771128
0.1354512181884073
0.2943089575032037
0.2225807149791987
0.1095629327178554
0.2955529880997366
0.1568857220142678
0.2918795405248203
0.3710906265532707
0.1146581411181751
0.1784984295831153
0.1151536529170205
0.1546286471027282
0.3835913731447588
0.1269589670447749
0.3143474683009217
0.190050719238413
0.1513169278591802
0.01792312192538202
0.02602395651616275
-0.006109219144380839
0.2091701083590173
0.4082182756798914
0.2007187196051473
0.1665768132600251
0.2154818024636828
0.2108745447326688
0.1983903885974805
0.5027355868799949
0.3775310963102554
0.06566113044611907
-0.08689637083363824
0.1035874027865365
0.1054422663374986
0.1454674110101007
0.0525905299674767
0.2609616922334668
0.147564288799488
0.1278681619106937
0.377630904521931
0.1838230429113134
0.1580655583051324
0.3214224364589135
0.2648227307788574
0.2626906531285557
0.2420422961723585
0.1649931336796427
0.2423675415790512
0.4047974840941176
0.3678635809238656
0.1756465978296229
0.2509010185500258
0.05472723295705531
0.3554286923264365
0.3312190676674865
0.310885359675278
0.1300117542850247
-0.1534067960632672
0.1718538101827005
0.2308658790436461
0.2448582967535993
0.2231235958635241
0.03199658413020586
0.1055620056066088
0.1125343744317381
0.3179024025022977
0.2493120985345182
0.1081523682033372
0.3161980597507681
-0.09969292125136259
0.2341998611696242
0.1680076743527518
0.5463785912927702
0.04604085096929644
0.1814526397439847
0.1298517849973155
0.3378127218857076
0.1641106520888639
0.1284158318664196
0.1148581415128166
0.3546941512416908
-0.002053340541464963
0.1200761719258313
0.2442076401375207
0.1610011149218714
0.1041325454010968
0.1764403672712675
0.06465053357837088
0.1654549237870811
0.03886848937324124
0.03854079484803866
0.309151825242854
0.03734003737707603
0.0341541895205994
0.1911319868485676
0.1697466274548795
0.2083990707416904
-0.06848200411065018
0.1230723580103478
0.3840024962261122
0.1341784202321297
0.1186374369445148
0.1045258520206274
0.2549130342641899
0.3599222075532706
0.0826639675983798
0.1346277458858957
0.1213312446950973
0.3242101309628163
0.1962277191925698
0.1334269550166858
-0.004788304284119792
0.2540454957190567
-0.03227573120721831
0.1817613712599276
0.7110672829323572
0.1740468844617387
0.1251863069386695
0.03811086293927281
-0.0176947829131155
0.1980161199154808
0.2900695602773975
0.2658705004724762
-0.1227626170516044
0.2314386840130843
0.16716474829493
0.3357540846429776
0.2582111002981208
0.133637943147008
0.1751231302247269
0.1452905414572913
0.05557038474938766
0.1674825228772785
0.2754288965060152
0.0629623397552791
0.1496580750555715
0.3280381774418434
0.2677157663501596
0.1935482682603432
0.1968478563563829
0.2179649105245131
0.379582411630843
0.2301718200526344
0.1360765021564758
0.1280481371514963
-0.03405067538628383
0.09912512645686664
0.207042783980576
0.05527179702383765
0.22373412275626
0.1898263412417856
0.2523873977541818
-0.02780707314134653
0.08206569068442776
0.1747624817010683
0.1821261327471116
0.05571084613905556
0.2478558667267915
0.2506955899773366
0.3225109413430564
0.1900498025591577
0.04067879214566835
0.2943354869974222
0.3198438619327066
0.1699738032349836
0.1980670923177547
0.1080025868199429
0.2546271451088183
0.1029351901341442
0.1085051089960817
0.4384137786413215
0.2813240739082511
0.2416677018038923
0.1591200224274951
0.191867482667528
0.3780343270904185
0.04267537503089385
0.3989131864918271
0.4093839205737902
0.1857525528131844
0.144616695700223
-0.0648639620769475
0.03748418381615658
0.1877886488992959
0.1682832740449241
0.05294043657533151
0.1970330071184546
0.04319337140719584
-0.04970511620522691
0.138837800388577
-0.02377484201979407
0.1559189484864313
0.1754082871875896
0.2121293686036062
0.1728754139974115
0.3188066572687698
0.1110429032319477
0.09497196024820716
0.04897070955520801
0.2107687995629965
0.2348221896950838
-0.01645786839292789
0.1500299926488725
0.3635401771901058
0.3142062427226227
0.137829293394216
0.2011917980824885
0.1908044551797867
0.2973145466219741
0.4977613289929908
0.1471665758592136
0.158059257992893
0.3253425994586037
0.1271752296096717
0.2115016087467576
0.09421764116484503
0.03865930856975991
0.1374880591614336
0.1834950347879807
0.05373614420528473
0.4612826966229951
0.09714126865721243
0.06870532815162392
-0.05029344344223192
0.231943939456057
0.2086405729364916
0.3093572007193175
0.03666244737339738
0.1983362873661524
0.00529549748678578
0.2691318581633338
0.2231502418480795
0.1372922590607493
0.002738852270645723
0.2430298404855734
0.260392285511249
0.2181767405132941
0.01412210277376913
0.2694148971613642
0.02089671171825144
0.2356798765078115
0.4530028047943802
-0.01484528361311854
0.3750540005390469
0.1971838714011787
0.1922102214332348
0.02555664303356223
0.127155041984987
0.3688896145700747
0.2827717359747876
0.2562031350229221
0.03484705488685295
0.0440401964693664
0.09000284008621529
0.2011201003924673
0.1026264323939154
0.1023330530810218
0.3076126423311162
0.06046804367315489
0.2529291938088861
0.06503679413684553
0.09144156324480138
0.1621709535418474
0.1030961651378572
0.215206232305548
0.2426158494259519
0.1997007147547769
0.1844989253192569
0.3324310206766436
0.1878260980327443
0.2754131028067335
0.2609605746591933
0.2562614406694652
0.2902868793782225
0.2109907236490741
0.3494627926989504
0.1850456648358133
0.2951493971351198
0.1323018123906828
0.2131822970381626
0.3691502864684162
0.2774170635275003
0.2005835218136083
0.1925371443626658
0.08408728761865729
0.1173555993488989
0.3134933188959622
0.2513269345279983
0.2355283617882102
0.1151827848968728
0.1448412762636163
0.1654601372226799
0.2531666905071753
0.2116186388897374
0.2077412970924891
0.2389331768131544
0.2974843550195369
0.1874338558616218
0.2186000022237162
0.1722328835761783
0.2271567778250677
0.1550056904029524
0.2824679079413935
0.07384823156222015
0.2665209154586139
0.3817459710154487
0.3493827140665542
0.2977219256048382
0.1621364712955642
0.06804835919779724
0.3009928719689974
0.3241554702379139
0.2071670742275654
0.1066365990465371
0.2683690080880925
0.1606550187342033
0.2508559131695923
0.3549527157582417
0.1573831385156332
0.1402333459881906
0.2743102006602452
0.1909409323310923
0.1245373715256884
0.2085642614856995
0.2908573868586758
0.1721034694882022
0.004238185764121718
0.2559121803124685
0.194943963322126
0.1296231150385165
0.1091357799719134
0.325721058126568
0.1905950005874989
0.1365563331274456
0.2859451071354382
0.1198185854293283
0.002200996981099945
0.4781299331565596
0.2777913651483435
0.3152396067372918
0.2131116558174107
0.03211228769969583
0.2778300320788776
0.006342915977284986
0.2587612611663984
0.05929600645036895
0.2836896089480281
0.2386392403968488
0.1334614248090701
0.1295407283674665
0.167409285487204
0.05179858602941109
0.05169120682596472
0.007210106116970528
0.04313597332094871
0.04276303510405323
0.1643327801567408
0.01635149909745282
0.1420561808675803
0.3426036230057213
0.1773152804158903
0.1703969959158368
0.04734816957278386
0.5761324625581692
0.2455644034514005
0.1087537702028097
0.1454560841797786
0.01435556853981986
0.1223471193033688
0.2100303906404883
0.2136024326739744
0.3133401349959803
0.1501893192048988
-0.02549959461387358
-0.1053711746452334
0.2026305328194228
-0.0990599741697943
0.08162063041506255
0.02197315889641598
-0.123247466440845
0.321733724343263
0.1776854874624462
0.2140770652889603
0.1745712822386931
0.3795849967345029
0.1726549416262373
-0.01908553343641139
0.1526035373862989
0.2856443457939238
0.04000954790490003
0.1946084212169965
0.05897644261523984
0.08096980616340628
0.2170530345569244
0.07302032991744578
-0.1412479523872433
0.2617067884456211
0.1649238566300761
0.1619559948169528
0.3413622979214752
0.04190961615981886
0.154002711195846
0.0807509622294616
-0.04274403176482374
-0.1430123610772066
0.3690112017877762
0.1344949265869504
0.03937932131566104
0.2477084691427977
0.101253063065219
0.09240260958080311
0.1668995311005352
0.343636394345627
0.324336283811221
0.3694146086395829
0.1298942537761411
0.2046589004164073
0.1569497419269892
0.1994565292276254
0.1435190867462743
0.08142672813107378
0.1411176382638063
0.1701864222402205
0.1169673528039784
0.2706704571617301
0.1580356640647298
0.4149064532058901
0.1031726933579115
0.1906645415613742
0.01065174717345443
0.2694506260305333
0.3388690769226607
-0.001838333242971945
0.2704497612745418
0.2064627906781726
0.3360149416184873
0.2001015454197765
0.1505795308668439
0.1785751610778336
0.1810069281559709
0.2351248222767608
0.2946211716560096
0.09637998173822998
0.2942415730426619
0.1964482484897394
0.3208033879895145
0.240617236237236
0.2080851332946145
0.1272827056252904
0.2344786047794158
0.3498344775650437
0.07864848860868379
0.09802118157551371
0.09508278718150083
0.1084382819383914
0.009530793253465189
0.1559994962227906
0.1655561222904869
0.1148830138892268
0.3331572527114747
0.2475845258449207
0.1979595066730157
0.2552692666488829
0.2115645039608894
0.06708081282550729
0.08088669496240579
0.224374431068982
0.3374490635828672
0.08211162062723866
0.1754116729850413
0.1871149994699109
0.5978836643008872
0.3513483216471389
0.1523730675790869
0.07339498635842294
0.2050290926981379
0.114339846507635
0.1731471815064005
0.1878809459716353
0.2176272768568053
0.2753796611966373
0.263305298650223
0.1147602111923104
0.3009619029950204
0.05509115974718268
0.04671507628279289
0.1676942802937194
0.3335231160468879
0.1345282711977246
0.1070065265935055
0.2977754634309579
0.06484619416132237
0.3137742218084423
0.3690449849680867
0.005806372210132141
0.1124717014779902
-0.07733257412935496
0.0313838267364395
0.2877396157341907
0.7392282657684242
0.1871527048004939
0.4602128773593465
0.2884416359549927
0.2087716701362898
0.1926084712876847
0.2301190682282311
0.2123918114241757
0.1247521860519357
0.3686568380236015
0.2370606956821963
0.1130143595925131
0.1635290646606486
0.1351232203537437
0.2418790949019659
-0.2168461700009444
0.1558927262322429
0.1300543090757012
0.1136457850865097
0.1384602683820645
0.2091030838835006
0.2942970677803292
0.1016999280350159
0.3318366487895327
0.1310067304993393
0.0819652849280333
0.1290781929266391
0.06414220341527428
0.1933287429729916
0.2759052969647048
0.4363105647906118
0.3236822987883257
0.4284379571861226
0.08152281302991018
0.2938053444035971
0.2934034300901144
0.1701320128916735
-0.008649279418798478
0.2463842074003959
0.2080619817740904
0.2651366152501927
0.1337899766054138
0.1558772101497159
-0.007148676477313098
0.1838920673783961
0.3067316735985279
0.09187619175159013
0.3958607260684098
0.4347242652819726
0.1074978209933918
0.2695815133701573
0.1669311539274667
0.2839512789737291
0.1875341707137736
0.07095989485980699
0.1623521894510556
0.1825898670304417
0.1028233520766669
0.3486708277156331
0.2551123071342864
0.1493220728241767
-0.01931765021905443
-0.04715616398275873
0.3041114179605256
0.07539567694118748
-0.108155384068297
-0.09475086658447758
0.1712721701669657
0.09800098613012313
0.2958850087864136
0.1135074788674569
0.164056444108998
0.1053925143940349
0.1548951831993656
0.192916691329479
0.2622561559758104
0.2069786349851005
0.2701374454739283
0.2191673213387396
0.2530077095184803
0.2647004390400275
0.07867596142846647
0.02925407601698306
0.2658509775737509
0.1623884913682704
0.3830867717691056
0.151465392539167
0.2222775170006332
0.2686889371822737
0.07873654789049145
0.08214043521523473
0.174431844970036
0.07318847541854746
0.2303508961432843
0.03753210989200351
0.3805811634482245
0.1442161801527905
-0.04427477946423016
0.3153536621455723
0.08631520480431339
0.2189994748071523
0.03211243679108609
0.1741137781546338
0.2221856197873323
0.2809932919780793
0.08198758180766277
0.08089844987166248
0.232808800762433
0.3182197769945523
0.06963301762467683
0.2566636968499799
0.08793709864515874
0.419341681178293
0.351953304208277
0.2312139898460177
0.05290811692964394
0.01277440591594353
0.1422656221946655
0.1730052047899324
0.2710390705862427
0.2190798127533335
0.1504818195119429
-0.01646570735856319
0.06003481477192341
-0.08178029176309283
0.2485435190192017
0.1831899553148582
0.01783001031699816
0.2942450385070753
0.4173895582393942
0.6641166792231752
0.04197564866258836
0.109784213138876
0.09883744060136102
0.1384641394005798
0.2494328519789858
0.4483515720576177
0.3067562018737687
0.1139054411391702
0.1075024024928778
0.2179130715256963
0.2324784047921474
0.02255906082035265
0.103658973937211
0.2475241471785614
0.1041054914804295
0.03754654180336706
-0.04821158459734999
0.09334464302842287
0.2047967025905144
0.1058765336241077
0.2092265645586047
0.3686612181297318
0.1343985636760407
0.2132779063015947
0.2602508788709512
0.04452626191366851
0.2703788663367764
0.2588705058098845
0.1099511594092882
0.05828614106587433
0.2977550917349817
0.4082940378761662
0.3152221630390939
0.2728706945961275
0.04967575284896161
0.3265068657978385
0.08634126789197456
0.1014926460620728
0.1336937299093819
0.305383592954644
0.2560366150700266
0.1527070297885385
0.1680424174153184
0.1965215881987543
0.08123194735522714
0.04640832832132834
0.1869235093634188
0.02327059131083072
0.1505550589671878
0.1600897770951364
0.2075638490324541
0.2791175512866351
0.163519181628837
0.05002461737145487
-0.09470319579510347
0.1933098214512104
0.1513758063428224
0.0645745307474801
0.4182365546823571
-0.02557634973167931
0.07439482494298566
0.01955860660194837
0.3046299045741025
0.1121275274065555
0.1415444946294889
0.009135997266443803
0.3881100264427175
0.05084495725238979
0.2887738493225758
0.201085081637942
0.6040119548177826
0.3134376066379613
0.1557080755937936
0.2882388437415189
0.3021627628422685
0.004902592300401335
0.1816277565712636
0.09774731775741399
0.1337994316615654
0.6196801555702895
0.1314286412852593
0.2240578586276462
0.07019809373801883
0.4590216412860567
0.01145423251930021
0.3903773558059529
0.2929619516292685
0.04561067103313159
0.1908467389909801
0.1838172124348456
0.1803150515083305
0.05789107847902641
0.1103563688312807
-0.07310407570692114
0.1446108758779077
0.4308923261528191
0.2640929209689913
0.1977680306746293
0.1166974633004512
0.2032194421445133
-0.05106079876123019
0.1183845646152274
0.3936201676489428
0.2592688962813885
0.2334991629730127
0.09483310236709989
-0.128565096000656
0.3027052142292926
0.3082046043168847
0.07517213396164554
0.4882243001295247
0.2550813304821294
0.2154449209519133
0.01970373351242114
0.2699176961483361
0.245913739634855
0.1431067919170394
0.1541830189475743
0.01237188258338226
0.3991703030914681
-0.1122766189242684
0.08874311229202086
0.1391805816620232
0.1772948829153031
0.1183902902976364
0.2385389271621842
0.3543929223491342
0.3111572859362989
0.1271172928950139
0.1786373242581274
0.282253859376482
0.03308444295139441
0.2518800549727727
0.07887061095864581
0.2245418204414434
0.1595901540855779
0.1272967823723413
0.5417554985219724
0.2127691578167934
0.08417563848837399
0.265250274928422
0.1099082193815489
0.07687267189259543
0.1921218440793981
0.1212582913361711
0.2178327671782359
0.05553937986876804
0.100649980369092
0.06499676772114979
0.3157159348690892
0.2598946471498728
0.3538729968984837
0.04968315222182318
0.6702604940545218
0.1589887423256365
0.05625413873035059
0.01203451532399563
0.2113571657992029
0.1989959563924459
0.1366278059562298
-0.03433785293552931
0.08362016105578993
0.1021956048326776
0.2816562208213482
0.2835035298411551
0.220315290216741
0.2798584895569596
0.3214931361398726
0.1587385455961341
0.2084496059583413
0.3158085386384573
0.003584910408684719
0.05616766312800098
0.08836608820720113
0.1087353098228069
0.09298753703995151
-0.08289732581705379
0.1139588392597859
0.1319451032385784
0.08396610136128675
0.1661208181626836
0.2187766485956694
0.4006400252837568
0.2750118122492614
-0.005450109335306597
0.1259769256805654
0.1247844448577432
-0.03437286115196423
0.07489872938709467
0.194006062952854
0.0865505785906536
0.3413598078418541
-0.1100234726755671
0.1426832285161781
0.15732011410213
0.3022662051085896
0.1452917514025308
0.1695893426966168
0.4051313475666057
0.2906938837952303
0.1339906524666969
0.2548127922154408
0.1575446505622643
0.1192827326630885
0.03003730710196679
0.1782608493117291
0.2623013434639046
0.1550579281150111
0.1825527381802416
0.3167427969437964
0.3031997896251501
0.1196687997050427
0.04621237686689889
0.3491254846319906
0.1030171327325919
0.2643796864612337
0.08686988696080032
0.08329452035695387
0.3288246127421484
0.494715493539919
0.04878897089785129
0.2437454770905059
0.2462858070058801
0.1576585904333767
0.2307517157323396
0.08022281331073179
0.03159434459424218
0.3102471177088304
0.1837164639253737
0.0848254238854253
0.03638119867577816
0.1363008304588962
0.4153942180523903
-0.03013669285928337
0.1009205521759348
-0.000644495889569189
0.2788036815554189
0.256069603458623
0.3469326786785309
0.0829010136101149
0.05048025916302672
0.04723923043596699
0.1321725292832167
0.3735110389923642
0.2147705929992821
0.3137138670851956
0.1459880696126481
0.2943969806241842
0.1297326086170719
0.2128843583567891
0.3685987492108416
0.03790627608327365
0.2852069336462922
0.2928316321165815
0.2548135632549155
0.1952072558698901
0.1989034089340586
0.2657384408286119
-0.03676136851781563
0.2066447704401497
0.121549897216986
0.2255287506934285
0.2678332637045782
0.05728714606212849
0.05601396931047804
0.4540813361031013
0.3403727334908663
0.04606376844219295
0.2121944282145315
0.1854470742494935
0.21007240571399
0.1673700415620065
0.32830354060843
0.1977269297468807
0.4557592757824266
0.2337542302470197
0.260645847727854
0.1338215482702226
0.2616802396863246
0.2345051144864433
0.21397071364632
0.3622117196944076
0.1517121714131898
0.2203996221268411
0.286032219959986
0.194149462361029
0.1484984908677391
0.277155468369949
0.1252175439470826
0.2848623428581372
-0.01831041317633459
0.1174653982612643
0.1465320691607625
0.1725089778109492
0.1418686633742525
0.25385239246859
0.1957777471021746
0.04714963010172737
0.1779633089214827
0.06062073316849654
0.1542726408092069
0.2018720553861492
0.5202863557948464
0.09232535964033724
0.04093976204700445
0.09174340353236583
0.3576737832745242
0.2279872328735532
-0.06499162278552145
0.3230744023676574
0.2052885283092557
0.08162055955947517
0.07857793249210386
0.2500671778121517
0.0143849858225275
0.1478022347359927
0.1361785313882533
0.05751502791965796
0.3116499223371251
0.02436150069640166
0.1759864249921586
0.2092317397484367
0.3711031061103434
0.361388422399263
0.2362985368220248
0.2882763487867545
0.1680242629178153
0.1370655065884367
0.07835518107028178
0.1389276192741011
0.2671114036503743
0.08674999846067466
0.1758414395024352
0.02897979510807681
0.2892976915206661
0.1068678884928128
0.1710521118595655
0.1667557721299831
0.02325808296931915
0.1504270940666279
0.3426413292789326
0.0942884303598077
0.001758015117112144
0.09474058693438119
0.1227733871300317
0.2613170293428305
0.1702604672227254
0.2688465504323158
0.2082194060843708
0.2331059948794044
0.2257220111568917
0.3356211692537465
0.1276539174377651
0.1038859964009825
0.2984932443673721
0.3092607797259616
0.1547419310019044
0.03715006192427233
0.2488227336063255
0.2463024951468663
0.114103997021269
0.2496768517427737
0.3182332175890955
0.3307500286744982
0.1271582466719604
0.02805757096395774
0.1653555702843165
0.2860102949639541
0.3231811662405608
0.05525971640762481
0.07671969989211837
0.14078159059196
0.2882452134941627
0.2212530702409226
0.1117242900132686
0.3025402545074628
0.1626331993414417
0.2993000929610548
0.3841766969277504
0.1237860743968679
0.1837952060994059
0.1248494273491451
0.1604193039661558
0.3836398170601314
0.1312191865558136
0.3159578939015596
0.1953771863934944
0.1539182301741264
0.01853513441750908
0.02691258368446607
-0.006306328757777272
0.2171715430352282
0.4225163167462748
0.2056949317517618
0.1718935595159608
0.2266840949234932
0.2164842416527233
0.2070447773032474
0.5068875401970069
0.3705831972421477
0.06848852623292237
-0.0894404668321252
0.1021045555549031
0.1096560717585715
0.1508397050706684
0.05428591857563064
0.2683560736745227
0.1549423376984932
0.131902759970538
0.3892771520996542
0.1896717674840851
0.1631466078666834
0.3322778444460455
0.273386590770844
0.2623358334544724
0.2499349511022192
0.1688355379569389
0.2509666046905403
0.4172488619227668
0.3886992620075957
0.1802151704062647
0.2586186603339807
0.05540056242453519
0.367479234518527
0.3411208281211972
0.3217560569720375
0.1338861859442979
-0.1395324492949723
0.1785782503627687
0.2388223333618854
0.2530686424738754
0.2290475466666011
0.03316726064953477
0.1083935634823427
0.1158972257652078
0.3271282443364455
0.2575708885834428
0.1116251838126509
0.3271460552527821
-0.1019637180962588
0.2422653378473534
0.1724929247387255
0.5548440875992766
0.04981374027680303
0.1902638708180958
0.1233652127311928
0.348839026819505
0.1714501198468288
0.1346976828321883
0.1186795292245705
0.3636885343660215
-0.002111493102898273
0.1226792310365021
0.2508951552109497
0.1666031028089965
0.1079781116757618
0.1835350531190575
0.06643385190187473
0.1712002382505028
0.0355927620896136
0.03790299973840933
0.3179956706375313
0.03835311033553487
0.03621431881980555
0.1968114923289456
0.1726177733360098
0.2123380808212638
-0.076492086309529
0.1304443361164198
0.3885287763305721
0.1377491426484214
0.1216784548080027
0.09247019653163507
0.2635854201680347
0.3730736491138145
0.08521310703337202
0.1469253912074927
0.1247111704075519
0.3308509879350882
0.2008381823175067
0.1380871324655268
0.007528236948456677
0.2621104809224096
-0.03789780722321386
0.188418249196971
0.7047561710569511
0.1803505057074174
0.1264824324256446
0.04316069067505312
-0.0175915539740527
0.2046831862364464
0.2957083077987505
0.2736915462111116
-0.1255650610625254
0.239735802114943
0.1712741971855106
0.3480253943675076
0.264959220458733
0.137704122812333
0.1826843540198272
0.1493889385056551
0.05767774557334964
0.1702827639685162
0.2852164724645569
0.0660510129975235
0.1598301064869206
0.3370516192292931
0.2761147492500851
0.2008827042557482
0.2029606371749596
0.2227084135157366
0.3908468838697834
0.237293425344379
0.1411815565303582
0.1320137507368186
-0.03527499252304708
0.1043064309182997
0.2025311437973711
0.05665208044732328
0.2291959454052223
0.1935546537683666
0.256071097234665
-0.01175985891416767
0.0846718738721124
0.1803674034953723
0.1883928470942402
0.05742500360067618
0.2537295549452999
0.2612707761895205
0.3229221841663347
0.194413401809272
0.03684866119724965
0.3024386268886312
0.3283316417026079
0.1767327558931398
0.2038144784846151
0.113191966759713
0.2623763021219858
0.105866830192566
0.1114700715538697
0.4510962836811976
0.2874408595421772
0.2487212319408764
0.1646756393932082
0.198639142900455
0.3903592572097194
0.04399208223809777
0.4148395220730055
0.4197589284223251
0.1935834199026746
0.1491222197617285
-0.06442506851438827
0.04306647782665738
0.1949306529150724
0.1755128031988133
0.05473543558479371
0.2009211968534347
0.04459573717939515
-0.05009173965670853
0.1401745111245725
-0.02450401571864235
0.1572100926971627
0.1813635698111952
0.2079413387995805
0.1793946570275183
0.3192039151343272
0.1155068253658867
0.09832934551677265
0.05048256904813109
0.217949782344787
0.2382080108121106
0.003063619619986743
0.1557405379328602
0.3785441055075373
0.3255287057619102
0.1390830273266698
0.2069025590650407
0.1972922637038036
0.3056777375890869
0.5076452857203937
0.151759532015223
0.1560605155452434
0.3335238138182054
0.1323883613859677
0.2178095331069174
0.09854800764659417
0.03983972055698431
0.1416580728648567
0.1900111555199353
0.05566957197676663
0.4663025402631885
0.1003513928054779
0.06452746814146648
-0.05211322682323173
0.2385404837324574
0.2148744534513741
0.3141998918333275
0.03765508114566066
0.2052705409646249
0.01381962729228454
0.2762160251180096
0.2296025160263417
0.1412918985211664
0.008895868908140026
0.2485822000272632
0.2685822616951414
0.2240502115899919
0.01450746188788994
0.2790176382433703
0.02425077665933386
0.2410959908628165
0.4659459558072049
-0.01522699189327846
0.3862738968064449
0.2038842815302508
0.2082087474574734
0.02647924051193414
0.1313925431257005
0.3811550889777314
0.2838511009716572
0.264126634955049
0.03587360973090061
0.04506820997053943
0.0929448155759301
0.209440891009222
0.1032912367468836
0.1056085669977962
0.3178127772103668
0.07131765589502544
0.2579279493777197
0.06587212609236122
0.09635058402235783
0.1685411664319118
0.1070770932718993
0.2107271206148556
0.2540712909090609
0.2054455813627988
0.1906982343261899
0.3391654196723172
0.1924746322728704
0.2821946008573646
0.2698686664500075
0.2644199863153426
0.2913376083887639
0.2161660614941564
0.36144935248609
0.1881574657332725
0.3052279035620596
0.1366374444934992
0.2196249542181185
0.3800389008990367
0.2846088799520725
0.2064042775914167
0.1772025537150694
0.08612749160618789
0.1206590677245679
0.3179486249441364
0.259654919391138
0.2426066467997119
0.1185476443002202
0.1481399895337701
0.1739479559753752
0.2609413382055725
0.2170069681534199
0.2141279004121145
0.2328171516092058
0.3005460973602424
0.1903472181963236
0.2257035142098645
0.1752252702148178
0.2330374160944708
0.1592915809056056
0.2881661663959512
0.07020076156276157
0.2462528715156414
0.3930017137784204
0.3776017656766497
0.3050742178826108
0.1593370761139822
0.05897595256806488
0.308114623575722
0.3335197262461347
0.203511042426615
0.1037416217666958
0.2776388856664391
0.1652207898467727
0.2570773006629023
0.3554202478639581
0.1625120545135292
0.1434587872543155
0.2780880149141626
0.1953025375211262
0.1196053655316674
0.2091043110910253
0.3005638228539994
0.179315082452589
0.00437069220657279
0.2621163150945933
0.2025063703395663
0.133884789049058
0.1188022292577607
0.3374080716439742
0.1952764081607671
0.1363757840352095
0.2898246488920088
0.1249167559039627
0.003106370562939831
0.4749671647230665
0.2874580809170372
0.3097375198527532
0.2188333484789435
0.03277007377566269
0.2825718530008793
0.007832021669856323
0.2650347505745433
0.06135744419484431
0.2923459028678886
0.2451689370885463
0.1302262393650574
0.1282824862823292
0.1720138430030026
0.0460373963465202
0.05402423072079279
0.009051523047497739
0.04297029253184287
0.04404896293442607
0.1680733595078983
0.01675408752133329
0.1452581748259439
0.352436569228999
0.183305072678997
0.1756512320762225
0.04876112493573802
0.5746142199159565
0.2520870946099106
0.1114843806794433
0.1484073705581406
0.003681736844091591
0.1251175209084853
0.2179793922583018
0.2183282123139449
0.3227434280653691
0.1541441913959259
-0.02620280514061099
-0.09762091747014075
0.2026682801379424
-0.09426143629438218
0.08106262375296257
0.02251742092237186
-0.1183385399288646
0.3263388485586145
0.1831866617915043
0.2191437652082724
0.1803500428282347
0.3905923652987062
0.1733175561028961
-0.01955584059781954
0.1570231838877305
0.2868699609420273
0.03111300769230449
0.1993963524479447
0.07057050790961633
0.083633916063794
0.2170615726920344
0.07604930946206336
-0.1286878637543151
0.2708644268809399
0.1684822500012496
0.1665012234074696
0.3516418607989522
0.04303795318511995
0.1580484816837583
0.08610629268371695
-0.04000591585601662
-0.134372999505228
0.3611193224283868
0.1392054607130186
0.04728894078396615
0.2572375788890556
0.1060363751699373
0.09508056269849104
0.1725379904530709
0.3602724960700668
0.3306670404366835
0.3791395127979766
0.1342199441863657
0.2111862191886994
0.1614578248365478
0.2053451213511153
0.1491116732246684
0.08455695767937692
0.1454492253440638
0.1749818376811468
0.1195344327429875
0.2790918905950122
0.1629460464585241
0.4248795253734824
0.1137194003328195
0.1859389159983131
0.01095396710700242
0.2781708032506915
0.3475134580557261
-0.001925236853637147
0.2778685572758992
0.2134448492656724
0.3346199274028598
0.205203093469596
0.1556203268657219
0.1837435377364932
0.1868487188594213
0.2417432264345103
0.304770205650929
0.0997932904837345
0.3018807370338572
0.2047859669040278
0.3294857716707372
0.2469265293903397
0.2057333912722667
0.1399035599315195
0.2418341703150633
0.3584540562440479
0.08133963810556956
0.1024454678051655
0.09778530719622255
0.1115029175677167
0.01706109238580106
0.1603692075122684
0.1693348880612174
0.1169302608762431
0.3399790944321173
0.2567148358811861
0.2033254936241547
0.2631834422178089
0.2226007547746346
0.06667574746841867
0.0841376345451435
0.2303988843257351
0.3472545858610716
0.08465688980124164
0.1804535616826091
0.1918113425882361
0.6147507946466405
0.356086201302356
0.153974106263079
0.07395447289544615
0.1968068975942966
0.1198075113091048
0.1780978953961338
0.1940470611466362
0.2242061323939195
0.2917999504741152
0.2701256439256703
0.1206929139778264
0.3069334835375443
0.05662749608487135
0.04771707587883037
0.1731886894366793
0.3406106375012855
0.1381198776415772
0.1136760172587759
0.3042521582166992
0.06687989535103572
0.3246141432874692
0.380197137268257
0.005960112552081578
0.1158949994652327
-0.07916383034516641
0.03233206709458594
0.2980782847580141
0.7416137173601427
0.2006209664655944
0.4733166457749143
0.2985565122128557
0.2140515754984586
0.1983467479186665
0.2246142572002674
0.2196126029376775
0.1279768337842799
0.3754560275196615
0.2448254890891569
0.115435799949947
0.1684525587260366
0.1366996476613626
0.2497727739923259
-0.2346499348105611
0.1594217342277335
0.1339273895755322
0.1190078345414298
0.1472016948837976
0.2155096471603493
0.3037371982536918
0.104609563575679
0.3413465386296111
0.1479645696860849
0.08423889979004086
0.1341327410328839
0.06618797999654701
0.1997785327679478
0.2825167424436731
0.4459479715460183
0.3327411215478348
0.4412738151260447
0.08822853508701553
0.3025351623192574
0.3013496283406029
0.1749763574142694
-0.008083917173171156
0.2542240647424488
0.2137985709868506
0.2737369441461863
0.1379821140716066
0.1576533964275991
-0.005955907300209101
0.2053776238993786
0.3121884474479165
0.09570922536652224
0.3972586683442573
0.4346128230652831
0.1109122437524189
0.2835562648016922
0.171409911364042
0.276814222773164
0.1943569836923149
0.06903470434944492
0.1668649196028409
0.1888440158335416
0.1051612532917998
0.3580080623436363
0.2625777503943607
0.1541886018995918
-0.02003681478856224
-0.05300919134854994
0.3123297434919223
0.07826571156953298
-0.09993041195984248
-0.08772465850094487
0.1806761693352092
0.1000235036506223
0.2993945316136742
0.1134627607192988
0.1694910979607354
0.1103473422305983
0.1597227892833423
0.1978263241254942
0.2706641103200516
0.2114530769272509
0.2796065341870004
0.2265970340246718
0.2483410872810414
0.2700808077272379
0.08849253479860426
0.02978624249464327
0.2715815253711399
0.1648623513821726
0.38995057093983
0.1558778779969069
0.2356361375570487
0.2770676669607989
0.08735796222300449
0.08472292656351749
0.1790676883665458
0.06720384038681979
0.2367260463792296
0.03804972577596435
0.3923994885449911
0.1478844860325833
-0.04569124641377049
0.325562163504069
0.08859385645610833
0.2237507249974149
0.03300758825852809
0.1797966476336541
0.226551926484174
0.2809322872752363
0.08425428251515965
0.08365704226942212
0.23817719003388
0.3291505987324163
0.07125592598969656
0.2580211802978225
0.09495432038074485
0.4248857181441873
0.3601435215672064
0.250742296948762
0.04861442131962591
0.0132025177338755
0.1465685138117813
0.1831748815676587
0.2811128626544358
0.223698267006135
0.1582981356158152
-0.007593928940614772
0.06364005154829402
-0.08030440401260781
0.2508503393904667
0.1871184238967948
0.01833641621728465
0.3128325492220845
0.4302814253640721
0.6697058855928941
0.04323187000387418
0.1121758854401439
0.1018923740001219
0.1411834063717534
0.2585260385869396
0.4615919117283829
0.310425886531543
0.1173985372152867
0.1111309112881875
0.2244521339246353
0.2397269536516739
0.02332532854316651
0.1070056399714637
0.2545345852370708
0.1073258629642436
0.03871180463873486
-0.04865090824577915
0.09520863265831969
0.2108010838784737
0.1089017225760062
0.2152521302098813
0.3717804668087996
0.1377727150373566
0.2198636317882114
0.2655975830856204
0.04573202406646482
0.2786474522991904
0.2663718176353301
0.1132327775234342
0.06020381043250292
0.304888786248149
0.4121214664939291
0.3251200759907241
0.2811083346800053
0.05144545488096508
0.3357177119300053
0.08905127348540184
0.1040401223302287
0.1373589882834162
0.3083247516387923
0.2644576025432256
0.1520230293562423
0.1733631265273333
0.2032184505964563
0.0833351650031907
0.05064486366406429
0.1898980819643105
0.0382556226327985
0.1537465550261861
0.1642139377011103
0.2128858335475515
0.2858078557607116
0.1677400059780835
0.05166452462097239
-0.09739099625542413
0.1997146250933957
0.1561477987882316
0.07071958681051529
0.4160131817167719
-0.02185773680032111
0.07658102629005305
0.01999492987546874
0.3039894796064977
0.118856000656984
0.1463657779236699
0.009412257861811194
0.391682811940213
0.0520630258881386
0.2997665999331521
0.2100606967363822
0.6011615257945437
0.3222695847689523
0.1444632715587524
0.2949348786470239
0.3100343162688242
0.01200694939720228
0.1947364835840745
0.1143480845047022
0.136910444647734
0.6217412701426623
0.1346174710904508
0.2310291410260978
0.07253961325981084
0.4696739150855088
0.0117774392003931
0.3955666311078995
0.2887220545027744
0.04307749245213625
0.198047462966178
0.189579711264926
0.1861653211973309
0.0613613488440542
0.1155366694585645
-0.06259024280127082
0.1482781197971488
0.4419934884325813
0.2693397697501707
0.2044058478145933
0.1179484669572799
0.2083630502850141
-0.04961825876507153
0.1213732163773962
0.403413199908986
0.2662153706040273
0.2385622584646334
0.09494937374744218
-0.13290015805707
0.3107925577416054
0.3231933632022825
0.07542953330346107
0.4909815240751865
0.2624566361959081
0.2170011462912486
0.009865113845582647
0.2765689264163926
0.2520026963901365
0.1471867368643695
0.1581960712142357
0.01222339055555859
0.4124161591755768
-0.1152016352940315
0.08981358349337583
0.1427120370666111
0.1814440678099475
0.1240054225031464
0.2432174785732814
0.36755161066688
0.3138135486821864
0.1308818404475219
0.182911816015901
0.2903082563883772
0.03395458593808232
0.2592625805232516
0.08131542153626982
0.2306738639227242
0.1645318612917503
0.1306327760201112
0.5468693611290022
0.2193113149143779
0.08657193603776622
0.274861716298315
0.1137154846015102
0.07861778647942366
0.2001349695035295
0.1229348441328313
0.2220466500903502
0.06006218564187914
0.1041107958892012
0.06675298570234789
0.3248614683465401
0.2670483739132039
0.3648337991184844
0.05528063268225938
0.6712980886403783
0.1629414695709827
0.0570660097069146
0.02605742972665236
0.2191874853592537
0.2047707927163205
0.1398065350375612
-0.0420565518484448
0.07758737870778157
0.0978343262907555
0.2649041381495476
0.2899268491752303
0.2271310466256412
0.2883794561171554
0.327438299065876
0.1634791966071362
0.2145747751952662
0.3255799078293197
0.004081871303876601
0.05765718333174868
0.08938190876088757
0.1163071864948068
0.09602220005347048
-0.08525319054087242
0.1169220633996562
0.1360365919250423
0.08634204844898684
0.1709411191479243
0.2248728262142576
0.4123264276755886
0.2825913814494512
-0.003605405229181995
0.1100893855605584
0.1286833862625858
-0.03457378852759983
0.080109483755629
0.2000448269397407
0.08698070739957069
0.3473480986590082
-0.1138826242991589
0.1461343898428536
0.1612852291447138
0.3105108994134162
0.149208508825755
0.1765038154930109
0.4186527585848092
0.2990074351762316
0.138383373961022
0.262821018498719
0.1636389457511263
0.1248653048964608
0.0300553600646594
0.1826096988566129
0.2685909561892925
0.1539184727785202
0.1866931083699772
0.3194042291118576
0.3158376371922181
0.1222786121331687
0.04786890906312017
0.335720944340012
0.1043231089823904
0.2712594760024527
0.08745859045920885
0.08602146268556522
0.3280214794946724
0.5072275912206399
0.0507295827291286
0.2505055542835801
0.2494198804164331
0.1620607415113615
0.2381764842114037
0.07926582928699961
0.03248736222635539
0.3173190344146741
0.1895392442507939
0.08701559903783788
0.03754758925660837
0.1406674078765854
0.4163502239274041
-0.03091001489014793
0.1052199901606594
0.001286476513215921
0.2801672712618095
0.254339970878903
0.3388299889458571
0.08620549452080122
0.05194214882787149
0.04783090687829165
0.1358341504599823
0.3753926430532544
0.2202991103717182
0.3233059342115181
0.1518087111250758
0.2939980342545537
0.1347433782122402
0.2191099604399378
0.3793936023091873
0.03898201082280649
0.2801401496734892
0.3021632249423967
0.2622171683246223
0.1801148951890641
0.2036753378569824
0.2745449074232733
-0.03788852876318654
0.2135685831326159
0.1185452339861245
0.2322160917183231
0.2744819613202083
0.05919542495459951
0.05982662386364414
0.460564204397279
0.3495759699509621
0.04754728376570948
0.2161818300219767
0.1913229727453228
0.2206500707600441
0.1694957060253441
0.3345106220845062
0.2042327618609804
0.4684405431437877
0.2406070468742862
0.2692227892265341
0.1376366927027576
0.2683861481812487
0.2410389115678731
0.2166413257191774
0.3719722323285167
0.1563154264467287
0.2256414076623219
0.2940027974940662
0.2006956403356961
0.1635653588293704
0.2827655546707349
0.1280477318362138
0.2935315533024239
-0.01611376838381909
0.1218142333331326
0.1516957222679932
0.1776136927210721
0.1457985650663804
0.2601820585372058
0.201758547264851
0.05461619175129373
0.1805918235741536
0.0626811076010427
0.1595123372190297
0.2095740585721401
0.5324162952756829
0.0955129191361022
0.04208464718297029
0.1023869872786174
0.3680742074261231
0.232427055825489
-0.06707058105040729
0.3327752340071037
0.2090752074533748
0.08396395008326712
0.0780520926987322
0.2690944671310208
0.03064190289021436
0.1520769226493265
0.143727852208393
0.0586758424431637
0.3068692363422882
0.02778089219839124
0.1811408704952015
0.2159380028474472
0.3754691872856691
0.3748138524704013
0.2443240187740177
0.2943171612649531
0.1741666977865669
0.141291018771029
0.08248065631456325
0.1432231055242589
0.273549492667706
0.08969914747977076
0.1811695740815014
0.03453576376054414
0.2897648862308908
0.1114430245702859
0.1817987304619962
0.1733437030818269
0.02530823249996835
0.1547706007856092
0.3531120861831364
0.0978118322875961
0.001809146973465596
0.09768218727509838
0.1264185739435547
0.2642070415752014
0.1740176675181795
0.278422685740648
0.2158803972480179
0.2416133826791106
0.2313995284016395
0.3457792044640777
0.1297213065998408
0.1092712490590233
0.3060883228469865
0.3190179164280498
0.1598396931505498
0.03938233668636699
0.2511818128047243
0.2531926285073893
0.1185618733122583
0.2522912406959862
0.324876873699437
0.3409088636381712
0.1311715948985778
0.02881563943294215
0.1709183788395818
0.2906093886947806
0.3374040333972817
0.0556230384850836
0.07890596036104799
0.1446703154745893
0.2786427180756043
0.2146717873060991
0.1134893686497885
0.3124694547965144
0.1669934127578784
0.3089465830321666
0.3984522640289522
0.1345635016307895
0.1897690388287187
0.1380001920141007
0.1645420595350143
0.3832947330461837
0.1356517932182654
0.3176899180522085
0.1999753440299904
0.1568711674741811
0.01917028754581139
0.02771888033018475
-0.00653425649420542
0.2235727733221996
0.4308351426708125
0.2120748061089732
0.1767732018351256
0.23538094914176
0.2219603823517563
0.2131672580575456
0.5101913829259687
0.364077305934733
0.07118265653804196
-0.09203993521830327
0.1008623772183512
0.1142115223772005
0.155748839731215
0.05598086082694729
0.2772627268827926
0.1625359465233824
0.1361845357067375
0.4004380670205666
0.1965734496176128
0.1688372471783897
0.3391813103621266
0.2806070100019653
0.2616372370017481
0.2576760867887779
0.1741317298272696
0.2635947491541652
0.4343489269884576
0.4087079146161671
0.1850823814742107
0.2671404042228596
0.05626298435871081
0.3781655386966565
0.3518654037588912
0.332620728162779
0.1369543246061742
-0.1260966118445571
0.1832336789077193
0.2455607001991291
0.2597000774778467
0.2370872295056132
0.03444060319251865
0.1123038899732058
0.1189022969462249
0.3339473526118408
0.2655118849809504
0.1141255942557269
0.3384995875034854
-0.1043019931023953
0.2526919830047258
0.1776188202778632
0.5618211033100075
0.05545864534458991
0.1976563525809439
0.1156906977674693
0.3594528210404894
0.1762777291893907
0.1429916884825797
0.1241143007877821
0.3695450134959507
-0.002179707883165309
0.1244290680153066
0.25975995212735
0.1713751360554965
0.1108953450665086
0.1904010133762914
0.06800684933244916
0.1770518934073233
0.03237189197934143
0.03734775351417803
0.3268395411711346
0.03958988120096064
0.03823593359808385
0.2021284905158814
0.1755006554019565
0.2176120642879205
-0.08484843115215238
0.1372667920545272
0.3932242284759093
0.1426712271690175
0.1260880121543464
0.08770950147000371
0.2735668652631773
0.3825970490836079
0.08724630938610471
0.1566254855779425
0.1290128163996041
0.338367571884333
0.2052481597438091
0.1421541033282333
0.01684158101218982
0.2711432854136297
-0.04633100840942712
0.1933198833357612
0.6972027126644393
0.1866653108730356
0.1276434610178789
0.04751724417944707
-0.01748165326962033
0.2114746301993893
0.299699645891378
0.2808324210417821
-0.1300800435015012
0.2458105024885791
0.1758050705948706
0.3603028659296414
0.2740114281823076
0.1421939337870214
0.1905985851923734
0.1539948390095602
0.05904745023829705
0.1727202594390192
0.2939553534948637
0.06978186433910882
0.1716718835619172
0.3471130685592394
0.2833355581099464
0.2064768096283487
0.2094475430885987
0.2282594905648965
0.4009556398979858
0.2439788965036504
0.1454648565264249
0.1361411769676107
-0.03637056737909103
0.108272664514122
0.1988596216784659
0.05883481934478886
0.2369562327914107
0.1980206819900946
0.2584067141718827
0.003002500241537739
0.08789832184377787
0.1849663524683453
0.1938739654405983
0.05878204288262552
0.2592300980128558
0.2678404318008027
0.3229416921126731
0.1994792759784006
0.03248397677852662
0.3108900796129728
0.3383369482907675
0.182728540071964
0.2110952431961123
0.1180026081688294
0.2694883463767671
0.1091314732251826
0.1143660870505323
0.4663829366163945
0.2926584453342331
0.2562347376854278
0.1704331552928255
0.2061156687608236
0.4024424928103482
0.04536399967733329
0.4284544486035303
0.43065210069616
0.2013071564215951
0.1536276886104628
-0.06455039627442991
0.04959078381304852
0.2000490401911988
0.1828668049185044
0.05622568087527983
0.2027880339517815
0.04589667000125809
-0.05015714362432404
0.1410934588652588
-0.02527889349202253
0.1587328413554142
0.1864199374998194
0.2043283633022123
0.1846984507526553
0.3192850596907936
0.119076903313386
0.100487675317908
0.05202523616085324
0.2228705357637563
0.2417396205721528
0.02173097936833211
0.1624163810588269
0.3893845890462762
0.3350315334211024
0.1402548411580371
0.2140407010083777
0.203535167863579
0.3138540465022073
0.5156784677826208
0.1569938952315691
0.1531994683261035
0.3391347052362076
0.1380708157953707
0.2241173642392533
0.1035641822926804
0.04124075393499301
0.1453068843370821
0.1958287911082823
0.05702643321680209
0.4717976766936734
0.1031293335014739
0.06048754908310459
-0.0538691779549818
0.2446972030735459
0.2208430250039647
0.3173765205030873
0.03887868540411722
0.2104699987266208
0.02304954922767784
0.2828179981522198
0.2383487090958566
0.1464215956037579
0.01885657897417712
0.253054930196611
0.2755664839174246
0.2300745428269006
0.01500922954848922
0.2854854738831936
0.02761578787846154
0.2463813481817198
0.4785981823435041
-0.01563766831755221
0.3977323773631568
0.2098404286689303
0.2217059632021356
0.02728833403699321
0.1353856104876376
0.3885178196166217
0.2844303005627998
0.2710798509295891
0.03676912589980921
0.0457795017448052
0.09540975292948892
0.2152874254365414
0.1035314194008253
0.1093514375630198
0.3268361103194802
0.08290741821175265
0.2618389816722213
0.06665281420677159
0.1024524980057248
0.1752706534458041
0.1111952066406478
0.20540272268585
0.264752426683465
0.2122119841450915
0.1960121631909941
0.3451802855913499
0.1974565633726706
1026
1
262153
3
dim
13
2
1000
10
254
1026
1
262153
4
tsim
526
10000
0
0
0
0
0
0
0
0
0
0
0
0
0
0
0
0
0
0
0
0
0
0
0
0
0
0
0
0
0
0
0
0
0
0
0
0
0
0
0
0
0
0
0
0
0
0
0
0
0
0
0
0
0
0
0
0
0
0
0
0
0
0
0
0
0
0
0
0
0
0
0
0
0
0
0
0
0
0
0
0
0
0
0
0
0
0
0
0
0
0
0
0
0
0
0
0
0
0
0
0
0
0
0
0
0
0
0
0
0
0
0
0
0
0
0
0
0
0
0
0
0
0
0
0
0
0
0
0
0
0
0
0
0
0
0
0
0
0
0
0
0
0
0
0
0
0
0
0
0
0
0
0
0
0
0
0
0
0
0
0
0
0
0
0
0
0
0
0
0
0
0
0
0
0
0
0
0
0
0
0
0
0
0
0
0
0
0
0
0
0
0
0
0
0
0
0
0
0
0
0
0
0
0
0
0
0
0
0
0
0
0
0
0
0
0
0
0
0
0
0
0
0
0
0
0
0
0
0
0
0
0
0
0
0
0
0
0
0
0
0
0
0
0
0
0
0
0
0
0
0
0
0
0
0
0
0
0
0
0
0
0
0
0
0
0
0
0
0
0
0
0
0
0
0
0
0
0
0
0
0
0
0
0
0
0
0
0
0
0
0
0
0
0
0
0
0
0
0
0
0
0
0
0
0
0
0
0
0
0
0
0
0
0
0
0
0
0
0
0
0
0
0
0
0
0
0
0
0
0
0
0
0
0
0
0
0
0
0
0
0
0
0
0
0
0
0
0
0
0
0
0
0
0
0
0
0
0
0
0
0
0
0
0
0
0
0
0
0
0
0
0
0
0
0
0
0
0
0
0
0
0
0
0
0
0
0
0
0
0
0
0
0
0
0
0
0
0
0
0
0
0
0
0
0
0
0
0
0
0
0
0
0
0
0
0
0
0
0
0
0
0
0
0
0
0
0
0
0
0
0
0
0
0
0
0
0
0
0
0
0
0
0
0
0
0
0
0
0
0
0
0
0
0
0
0
0
0
0
0
0
0
0
0
0
0
0
0
0
0
0
0
0
0
0
0
0
0
0
0
0
0
0
0
0
0
0
0
0
0
0
0
0
0
0
0
0
0
0
0
0
0
0
0
0
0
0
0
0
0
0
0
0
0
0
0
0
0
0
0
0
0
0
0
0
0
0
0
0
0
0
0
0
0
0
0
0
0
0
0
0
0
0
0
0
0
0
0
0
0
0
0
0
0
0
0
0
0
0
0
0
0
0
0
0
0
0
0
0
0
0
0
0
0
0
0
0
0
0
0
0
0
0
0
0
0
0
0
0
0
0
0
0
0
0
0
0
0
0
0
0
0
0
0
0
0
0
0
0
0
0
0
0
0
0
0
0
0
0
0
0
0
0
0
0
0
0
0
0
0
0
0
0
0
0
0
0
0
0
0
0
0
0
0
0
0
0
0
0
0
0
0
0
0
0
0
0
0
0
0
0
0
0
0
0
0
0
0
0
0
0
0
0
0
0
0
0
0
0
0
0
0
0
0
0
0
0
0
0
0
0
0
0
0
0
0
0
0
0
0
0
0
0
0
0
0
0
0
0
0
0
0
0
0
0
0
0
0
0
0
0
0
0
0
0
0
0
0
0
0
0
0
0
0
0
0
0
0
0
0
0
0
0
0
0
0
0
0
0
0
0
0
0
0
0
0
0
0
0
0
0
0
0
0
0
0
0
0
0
0
0
0
0
0
0
0
0
0
0
0
0
0
0
0
0
0
0
0
0
0
0
0
0
0
0
0
0
0
0
0
0
0
0
0
0
0
0
0
0
0
0
0
0
0
0
0
0
0
0
0
0
0
0
0
0
0
0
0
0
0
0
0
0
0
0
0
0
0
0
0
0
0
0
0
0
0
0
0
0
0
0
0
0
0
0
0
0
0
0
0
0
0
0
0
0
0
0
0
0
0
0
0
0
0
0
0
0
0
0
0
0
0
0
0
0
0
0
0
0
0
0
0
0
0
0
0
0
0
0
0
0
0
0
0
0
0
0
0
0
0
0
0
0
0
0
0
0
0
0
0
0
0
0
0
0
0
0
0
0
0
0
0
0
0
0
0
0
0
0
0
0
0
0
0
0
0
0
0
0
0
0
0
0
0
0
0
0
0
0
0
0
0
0
0
0
0
0
0
0
0
0
0
0
0
0
0
0
0
0
0
0
0
0
0
0
0
0
0
0
0
0
0
0
0
0
0
0
0
0
0
0
-0.1410038003568184
-0.1163747691323075
-0.3593381760511386
0.504387179338107
-0.6357864657045948
0.4751249290142385
-1.007010088546568
0.1005624281347747
-1.621806571499125
-0.6041845200157968
0.6634240122870769
-0.1880390829072465
-0.6976246089755933
-0.6624714731551919
-2.126110516582223
-1.77270390865146
0.3071855866838955
0.4901999178880388
-0.3657830478710695
-1.638166121579024
-1.492005667692507
-0.9115569071704865
-0.4290170719318231
-0.3235040789903695
-0.7655783174824337
0.1646158846490742
0.4106242569774986
-0.18586537829217
-0.7106392366013221
-0.3024157168542156
-0.2994811421356581
-0.8203466232377401
0.2268262896337179
-1.552604726272967
-0.4250737332476479
1.03389353804346
-0.6714279139618022
0.2791806040592236
-0.9024398978417454
0.1188457776747903
0.5134737916499154
0.9719431981089043
-0.7457252454628532
-1.343258260322025
-0.2412254789571933
-1.210879584301879
-0.4056909387242652
0.8787184063757921
-1.216721621869528
-0.5309113991464683
-0.02119263020036566
-0.9047481131651994
-0.8182906612814711
0.229456592925867
-0.03581488000580764
-1.001753562523457
-2.851636851629387
-0.3307777980977988
-1.337469944578595
-1.58571306827295
-1.425175945987254
0.4147637589452148
-0.9969543605607434
-0.2873846393275797
0.2296734440118973
-1.37052247995782
-2.037519848467789
-0.1592960070374361
-0.1043548550804183
0.8147033787112594
-0.8118269782582697
-2.654988124563397
0.1107592208231852
-2.354225973982451
-0.2267397410429807
-2.218566493561447
0.05455821345569691
-0.4571259832793255
-1.328343712970067
-0.1837918676221133
-1.025480042159495
-1.494014083294642
-2.380183574077888
-1.689426230551971
-0.4521076551824917
-2.552760998943988
-0.1673310659695007
-2.635581025806917
-1.27184044513088
0.3708157199163264
-1.069104177549433
-1.183055260931301
-2.134740885287838
1.618758235837689
-0.3334209680681193
-1.738332027985454
-0.9087333445975665
-0.9523466144131235
-1.64077867805834
-0.616733468578076
-0.7789827999966777
-0.175255015150594
-1.36251866781178
-3.078746506936751
-0.5182736687189243
0.3607021019869364
-1.863260171720216
-0.48679741699738
-2.749657615541686
-2.433005202560806
-1.018509917316208
-0.9510504251050989
-0.5579490035294198
-1.18404666518004
0.974484066531462
0.2638502500567754
-3.11209632174154
-1.35100608550007
0.7306081833460429
-2.26733447759665
-0.9217681151504531
-1.88530269184705
-2.080163233355382
0.9384678330098153
-2.152458275771292
-2.537979356422789
-0.2686448835805819
-1.504687261451294
-1.399681396055837
0.6077487311264443
-2.276480621335294
-1.156500417545336
-2.113177443459876
-2.717868058738829
-1.754339303740879
1.077520057155799
-1.182362584659284
-1.787393394298426
-0.246060310419231
-1.348222718925794
-2.027164547326408
-1.212105594583939
-0.04177062404611518
0.4884628354068611
0.7413144772412859
-1.529370066885053
-0.7634645570546335
-1.371584574269969
-0.9889439639107579
-1.149339412216842
-1.777477721814858
-1.331736211487118
-1.044826310634908
-0.7162220449765453
-0.6291106975542718
-1.339715777761194
1.241836907470796
-1.494997078594576
0.123539877118933
-2.853770118609095
-0.09226429376701514
0.4141087498732709
-2.86888655775955
-0.003098643397027479
1.76586738013598
1.322316643819862
-0.7558101668658715
-1.228131862632466
-1.177848069200158
-1.005937473406114
-0.6104499010224231
-0.6684610686594865
-1.807660869505194
0.2257004293289495
0.1654960138216846
-0.02588237421774249
-0.5596607038887543
-0.02475636491860589
-0.9516424042763701
-0.5371284127961902
0.4057927966447935
-1.969076675627276
-0.9589527203301524
-2.075980326574895
-1.72128752795361
-1.690690458391343
-1.224035565012936
-0.1291413893616783
0.09567043911098297
0.3820699027438867
-1.209512417742
-0.8497935595470569
-0.05184349684318375
-1.145027232244011
-0.4733445066803175
-1.402052105947162
-0.6681167604030777
0.4423864267191475
-1.763837328578206
-1.05269340661464
-1.05903318571271
2.363639470507582
0.3293764808421932
-0.4960794814018874
0.5235217971214212
-0.1257966218328376
-1.997251940775608
-0.828262941905785
-1.043918322524998
-0.5907847529005072
-0.5655738009990514
-0.1330041811377145
-1.635754723611686
0.9110533009334834
-2.401287999147468
-2.340242898359903
-1.224233366845342
0.6979283853727944
-0.2599005105385119
-0.05741898917714811
0.6336018887272284
-2.266180606517239
-0.02168885861296658
0.644721792427851
-2.921688432506087
-1.710111927817114
-2.076024772990805
-2.674844836440715
0.005105172917763539
2.207722163155463
-1.3700879659523
1.140095421801478
0.1579738773523813
-0.808838274392103
-0.8916665260129909
-0.2591772004038208
-0.5132517944491738
-1.702679032823362
0.7962492254363834
-0.4004888217862669
-1.605185238033495
-0.7789113765822183
-0.3743515485074684
-0.4003674156469524
-2.453103505987053
-1.176657867601372
-1.533378319606007
-1.88986114474072
0.001678409638496602
-0.8493819276917053
0.01901997221056466
-1.836320113420659
0.4916638537693611
-0.5786607732941359
-1.980294621253964
-1.646539595933097
-2.439248438010555
-1.010010661312918
-0.1440731429262671
0.571537572280065
0.3056306620850792
1.130402772681962
-2.213254955060161
-0.008349273737657415
-0.03008855197597702
-1.095003525763732
-2.959109542472329
-0.4772588025581792
-0.7640093903211169
-0.2930067263611697
-1.444290922246187
-0.3508437509160558
-0.627385807261263
-1.025771219407575
0.5530784293879125
-0.8263925724078648
-0.08833442048503277
1.092455803490441
-1.881797394244706
-0.5967483493792184
-0.6201295107958784
0.2683061099515588
-0.8359945042113712
-1.996533457077471
-1.302508349069319
-1.110669765295959
-1.070726900398135
0.4735712594852212
-0.3195117384953721
-1.314229117752658
-3.208853451636503
-2.37207406371148
0.1659013544877748
-2.247028355774125
-1.900098874714595
-0.8432624728800333
-0.7168258381936575
-1.430397398625969
0.5743683304025597
-0.7194345800009978
-1.282040848127829
-1.994433546979765
-1.342786237007714
-0.6290365142994768
-0.3142955032924569
-0.743992154928025
-0.4631350077820084
-0.5292044421813693
0.3756777105795926
0.1421720350573968
-2.346890951706161
-2.560005882270004
-0.1397907388506999
-0.4741179845911734
1.617659568205693
-1.219401975632913
-0.5920001777078632
-0.1799294190251869
-0.8941900994877151
-2.094847050198236
-1.195032642805066
-0.05602502451211713
-0.4749776676337183
-1.471424367442678
0.9515423888496508
-1.409816046290081
-3.248218548314939
0.4136655503935736
-2.116190980110653
-0.1562783249555949
-2.713213280381356
-1.11969558175565
-0.6113897557472588
0.1129234485516806
-1.964953660744622
-1.88648786735933
-0.5402130332702627
0.2759449445008298
-2.266237623819707
0.4419672448320131
-1.817294524983096
0.9677285678358485
1.171350319306377
0.8634532014844442
-0.7866079132948739
-2.81593219764359
-1.440365001500905
-1.086713591868365
-0.5188418210351458
-0.6260923655566196
-1.414134178799483
-1.926170945805916
-1.973776752315084
-2.694981904293387
-0.4344466168081083
-1.036265018147892
-2.862688329492613
-0.2223643466935303
1.22029516925581
1.794421673211084
-2.088893606017483
-1.67856229524572
-2.053431731106754
-0.8480217688197527
-0.03091480275994509
1.62819841856912
0.7981883739575835
-1.658491453323153
-1.934953084242681
-0.3277520077392809
-0.4431510286288731
-2.855084335794283
-1.702795647065241
-0.3460407625502197
-1.940668691489745
-2.543586211917703
-2.543351884294236
-1.258552687848074
-0.8041589793901672
-1.661687321415329
-0.8105709751276414
1.260285953152807
-1.551502613480883
-0.7858478699853454
0.124624948896934
-2.426389356090297
-0.2208288775785802
-0.1542622908615081
-1.763333857572505
-2.353275555272845
0.0165991307354401
1.354687095729507
0.3761546372428598
-0.1683006241004164
-2.272357173332161
0.4183374001220181
-2.118421404817973
-1.090365152437314
-1.522333302558502
0.9323195607223784
-0.3822299320812294
0.01993889419880915
-1.279273066877121
-0.7571954642181126
-1.303386675346091
-1.994450745181894
-0.4999618058649865
-0.573586809027455
-1.181546686567312
-0.4935860538066624
-0.6982233423754634
-0.08023865486792436
-0.8484645235289833
-2.356104683751461
-3.930392657985689
-0.9310791462808443
-1.383018429218969
-2.268768161438896
1.234511074113974
-2.604884920096967
-2.029479128708744
-2.772967687052753
0.3840297690223535
-1.342512613542685
-1.296205997287334
-2.917883072651729
1.168196663482088
-2.227012129713021
-1.453108659362195
-0.8176360774792278
2.68468372866643
0.3784430229581109
-0.5918853982402075
-0.02984223658000858
0.4184623821807892
-1.356887738288906
-0.6020861767648481
-1.413038099052017
-0.7743994532148228
1.874236918339554
-1.573278180117045
-0.6044721290430924
-2.289985621376319
1.52761725663837
-2.83205673953765
1.172437469891278
0.1183508727995241
0.1120419243710805
-1.023251310798819
-1.068313545420542
-1.092463952241393
-2.257227686593117
-1.967351896621623
-1.966440040690183
-1.491919551272905
0.8284469605455848
0.6791852122806987
-0.8229535884274555
-0.4925847051144139
-0.8347496032080424
-0.8556546315402672
-1.642745565001237
1.207687042535207
-0.237766514296413
-0.7024710161555436
-0.6924674009443754
-4.164992844199008
0.3167069994013844
0.4657357986814295
-1.093240796560945
1.71948308807762
0.05462446224209199
-1.002901034456874
-0.4556607485630077
-0.1035391115019505
-0.2868954673564945
-1.45014408377388
-1.36553951016785
-1.842644908506998
1.188156393401312
-2.789378677499584
-1.17889700641253
-1.45782917336616
-1.097299881030448
-1.786442162064928
-0.4103450294786803
0.3246934216704562
0.4087744039863248
-1.512516348441509
-1.175215383439149
-0.02360439016206532
-2.668151231802294
-0.4297775952737222
-1.014233144301148
-0.6742315443915995
-0.7564711875481587
-1.604391278350648
1.692642943814361
-0.9214844243768842
-1.900242820742192
-0.1708480448693828
-1.809181199322531
-1.790756559753172
-0.6338537145892703
-0.7713639531015818
-1.678674371914109
-2.104464715202097
-1.865747774757821
-2.319852857103745
0.2417193021890127
-0.3775580873920902
0.7857095524622928
-1.178321848108822
2.332999915212646
-1.396435552308338
-1.276070266637068
-1.46112162927063
-0.7027430534638621
-0.8509303204418651
-1.49501860824254
-2.065077208939487
-1.441875010083047
-0.06543156460071006
0.8089823081970586
0.06369674216617767
-0.7687547999497928
0.02713995123285777
0.5855839555060764
-1.285097173769036
-0.7808141880576324
0.3894166634965679
-2.832430309893105
-2.385067314906218
-1.053234053433681
-1.562602037011326
-1.294247894562268
-3.708508893423359
-1.754798361485755
-1.464584546248921
-2.083998935450793
-0.5616601851231116
-0.6888368485548161
1.122788494108198
0.008313663018798968
-1.630561493085884
-0.5115494673148987
-1.736720684638573
-3.244666074716072
-1.73560004914516
-0.9206655121741079
-1.098615267196847
0.636890487053856
-2.496461934419656
-1.432002564399067
-1.208177253870128
0.1108462017154109
-1.207933676394906
-0.8805271860842675
1.322211666922801
0.1099139967300515
-1.568824880294121
-0.4073398860317938
-0.9645233587638342
-1.315737941842813
-2.111819324048462
-1.069690469145099
0.3455605070841969
-0.361444739451382
-1.027267367215671
0.6587841464279224
-0.265633894652072
-1.341807516596592
-2.338358672608264
-1.602315801404586
-0.5633775993518308
-0.06981873014981484
-1.277576099005518
-2.313054225997912
1.074330845170295
1.694289931706037
-2.517534417262342
-0.3364614412652576
0.07086958434859918
-1.175163797328211
-0.4901599714382113
-0.6360866512342657
-2.652510388183264
0.2106383933042166
-1.070676831773068
-2.150214385847487
-2.610745103839636
-0.9663262696615532
1.328348214909538
-3.300618432819005
-1.611206977093535
-2.169611162070388
0.2431562299527653
-0.4123733445422162
0.7478412941700061
-1.911688234676713
-1.474517947181214
-1.470932559395496
-1.416297386689065
0.5530679439393045
-0.07364314729373174
0.230916039948703
-1.404252803884412
0.5382812984568491
-1.49207261410518
-1.324958220061498
0.9411756539099675
-2.418012903992459
0.4441731326048603
0.1880826659622548
-0.173708534302328
-0.1271194554625315
-0.9669400485906081
-0.3458976755467254
-3.206486598224844
-0.5106987980359541
-0.1694009687571623
-0.595883473172103
-0.1446482845992138
-2.462363808530652
-2.686477100569681
1.548025549661892
0.6067992515823701
-2.494035866757344
-0.2656419327728585
-0.8944975692544671
-0.4297652901492759
0.3186819264702604
0.5515248372182521
-0.8352373407991392
1.867337089823534
-0.4658295014993645
-0.4547450948728843
-1.527163653369143
-0.1830027250754966
-0.4705795270972483
0.2935795043294886
1.204310669472317
-1.012769961188589
-0.3531149105173856
0.01820257648473739
-0.9091802189853734
-0.08108118712734325
0.08710906405031402
-0.932097612942556
-0.3177474184206258
-1.634810475280058
-1.825849229985064
-1.468598885656351
-1.060414293227823
-0.9525627148312446
-0.2133467291908824
-0.8615278012844236
-1.804993653506553
-0.1682498819840814
-2.094101734134504
-1.488950188163624
-0.7810923280502691
1.718911118471935
-1.992632158449505
-2.303068190680752
-0.5800851515301302
0.5197536658116357
0.6062187288948789
-3.721950738809007
0.484779534745431
-0.3944883626038828
-2.054609829961137
-0.8909960752078875
-0.6332169334602991
-1.247008722776203
-0.390953492639009
-1.058991101482741
-1.929090597088345
-0.2719811206961921
-0.7490216935120667
-1.156325968399553
-0.9331410916221476
0.6199459298622171
0.7391132538258461
-0.764994642966681
-0.3390183509843157
-1.047225116050291
-1.429220132709157
-1.741683505412107
-1.500221794934032
0.0789067815566553
-2.149566934760796
-1.11314717808158
-1.529167577925883
0.5266509548594986
-1.362524534940613
0.03632345293038025
-1.112173255407753
-2.418053646570309
-1.442456940138443
0.5657864702724811
-1.648109929392242
-2.861294687007937
-1.849367576039489
-1.834311648567308
0.06478852197159889
-0.7029164817382348
-0.08563840320288704
-0.8695655964993526
-0.7752615012087645
-0.7567330113331344
0.5690000028327
-0.8218609348263023
-0.002978090755324829
0.09511322944106328
0.3578331188353964
-1.043642911930388
-2.536218496165185
-0.05039369997861307
-0.4140158492572331
-1.901235237070825
0.4572129426849842
0.3068004401148187
0.4296912651946038
-1.530690499939354
-2.537864552718006
-1.138393732209968
-0.7193106073696143
0.2648412520729435
-1.472641477451984
-2.177447706496395
-1.667821697947477
0.1740030095708942
0.5116216078065665
-1.05731000364036
0.2748180436110582
-1.175925135898062
0.09776858352170129
1.079958502798739
-1.060625311924553
-1.046202393242787
-1.124638198582403
-1.228584748082363
1.536572325626131
-1.667171824209993
0.3860424112282316
-0.5934723779123262
-0.7402410003790395
-2.475215363575967
-2.380598284098883
-3.072489108331857
-0.6954339354080967
1.308859340111955
-0.9142808055536803
-0.8128561451021202
1.383333967192211
-0.6775345530300891
-0.6817718124505723
1.424657955676685
0.6363863048889913
-1.773519129287835
-3.835536309689956
-0.2935081223520398
-1.624360897244187
-1.430256302724271
-2.283611916396012
-0.03115798944898191
-1.204607170263148
-1.465590448379076
0.9414157762597332
-0.9797401136123256
-1.212095352856499
-0.04860170077522046
-0.1130056322830099
0.5991610979286576
-0.3114042822263674
-1.01384160366809
-0.3844286340123843
0.2632104600721915
0.2935361489974913
-0.6815932423323707
-0.2608961157981736
-1.107749000678682
0.8506676724440988
0.6523925619638937
-0.7236914652094153
-1.330849534161507
-1.807981253556564
-0.388215023671892
-0.2346225396156897
-0.2701882359481468
-0.5611447316857689
-2.483993885865903
-1.814426222692387
-1.873294695582257
0.4157004835581865
-0.3247267335336474
-1.694164461431482
0.4075781746744506
-3.776157947611957
-0.6026621802681548
-1.170270172911184
1.74493168580943
-0.4405606940540693
-1.01897914351798
0.1749405305606967
0.4363934803058594
-1.006327087808502
-1.363923875783659
-1.926495516461163
0.6671118199957742
-3.112471870310279
-1.117394100992593
-0.3280043751285248
-1.114830840807317
-1.755697882407836
-0.9312406174736886
-1.826756035142014
-1.142294590138416
-1.058219234236976
-0.7943224620848747
0.3585412264124612
-2.340763081007684
-2.194102599551644
-0.7175327506582106
-0.3461461557391449
-0.8435148775045694
-1.050714029856685
-0.2577616038463118
0.3937643262113683
-0.8464073592146047
-1.373548781264946
-0.7287537172609934
-0.1266753131760523
0.7717722790811868
-1.870951746814803
-1.174191583522888
-1.709449269371213
0.4735563924370461
-0.3467880955615582
-1.299949203449829
-1.368374855868578
-0.2696595102662201
-2.324770718886839
-0.6278078433679162
2.15212137766722
-1.303566287556605
-0.5949381801995355
-2.515542457853209
-3.003615569799886
-0.8665115226622175
0.415690253916272
-0.0720412522460194
-4.345944505103724
-0.4277199972376576
-1.148121578007921
0.1495450474253771
-0.1224714966469534
-1.489745970595403
-1.11375018147309
-0.8450295179220338
-2.385464761525816
0.09356371459357415
0.04698061033844247
-1.937797997290728
-1.034718761783972
0.5874122961708641
-0.01743334742517859
-0.7058555440874592
-0.675062701769803
-0.09857360882569111
1.311812113551003
-0.5443249555316894
-0.7585322696077171
-1.511905274574725
-3.452998666341046
-1.717935970286525
0.1036215157529705
-0.4557989836253003
-0.4839965196960372
-0.389214537950919
0.2242409181907062
-1.764236831211269
-1.481814233550854
-1.252135671262453
-1.167532759265693
-2.354264645736025
0.2884062194726705
-0.2263946538309822
0.8688246003233636
-0.1199241915284269
-0.4903707794019128
0.2702656765887681
0.2608722333422079
-0.9290859788369142
-0.8467118577546603
-1.886268160000108
-0.05978576699901899
-1.8840114457542
-1.573116994568279
0.9856672438063108
0.4272168648949354
-0.2786257798845986
-1.348579044631007
-0.8506710776805136
0.9302691589714273
-2.384634016917309
1.24116631991406
1.078767362579015
-0.668363631150628
-1.285597951951889
-2.143141153630705
-2.225629507193709
-0.7668912215710102
-1.054525348388256
-2.210997252523227
1.437233038625566
-2.251942186912857
-1.846159256463253
-0.3360133678989662
-3.212458703951696
-1.841065622242307
-1.007826373128882
-0.3603129639031964
-1.115399785836446
0.356611610141699
-1.220321538227363
-1.525355010645227
-2.223145299387479
-0.8643053233129956
0.2806148042014848
-1.081683407430586
-1.520098519690541
0.9527411374932344
0.3777687652019338
-0.3114988010376117
-0.880962100078177
-0.7771021721484709
0.1511973998386605
1.876701265159699
-1.364759926640782
-0.5521449832819063
0.05174122903270252
-1.530434972429429
-0.6727146647544466
-1.676632661897103
-2.443880902376836
-1.497980445451478
-0.868510836052337
-2.099025596678071
1.734833669413144
-1.816052442656449
-1.553851364185987
-3.238239804020867
-0.5417506661463177
-0.6524242478651446
1.006845753244492
-2.569955330023308
-0.7789136008227759
-1.203065347368254
0.1089364664117851
-0.6019865340725984
-1.465769012181423
-2.132074443261986
-0.292185496660831
0.09939446105018698
-0.1544550335428373
-3.03637001496577
0.2664692348792708
-2.58698316636083
0.3040723567066138
1.419080898762138
-2.944360041562819
1.077048289360775
-0.7490340130821377
-0.9326211300843166
-2.588331714316259
-1.537042045712673
0.1936026672863466
0.09373297317300255
-0.2175340021050147
-2.732553408011888
-1.084767493165126
-1.85070100075495
-0.270894377577678
-0.8695759167977333
-1.775985235141079
0.3804042415220695
-1.169992967381112
0.1262874981769831
-1.385216376971491
-2.37973590310655
-1.155013135142124
-1.667252187315787
0.5504279413927214
-0.2393451277720251
-0.6540472139406504
-0.7006586853030483
0.8671364743792088
-0.4089512378169051
0.2458600053976907
0.0830182043771522
0.05345165901141941
0.7023193579355133
-0.4059444276230257
0.9086392226217443
-0.8973788700325501
0.4006348066117145
-1.189692776336239
-0.3862151215628083
1.13360048673674
0.277098754594481
-0.8218054148614622
-0.4647122854722872
-1.741581100712187
-1.405349370442133
0.6531543937861504
0.5932747876648692
-0.2011572772109035
-1.407806287182932
-1.180578877759002
-0.8551270463067401
0.01361068892863359
-0.236456835782861
-0.4325159579251522
0.2045061376235283
0.7139880049416031
-0.007615524579741684
-0.3885004102731534
-0.1934875995166574
-0.07722893209244155
-0.7344084700857272
0.457324965132035
-1.569517304637581
-0.04932369374238128
1.302676329540199
-0.6965762109502225
0.4924563160852325
-0.9661477570325271
0.3103831587637853
0.6664862266355494
1.209580811476996
-0.6643370723632702
-1.235274114357152
0.1888992875071832
-1.061623313137733
-0.01992375182666909
1.053319406984609
-0.9752566971159345
-0.4405870670727849
0.1422406184701717
-0.6374575967025501
-1.095666735891403
0.3421828587178238
0.3921819722980606
-0.7294930271831731
-2.548292743736967
0.01692530641786024
-1.27518261865411
-1.217363867839736
-1.495650207701365
0.7277062443000982
-0.6598587983816675
-0.1157584552659656
0.4874443148896705
-1.277330899412973
-2.152460866765226
0.5281119712366548
0.2769947258227021
1.164891170604836
-0.444171813863321
-2.333690856187117
0.3889358254323212
-2.239876149801789
-0.01886502097272508
-2.013662937863844
0.3255336755125305
-0.2068733232597298
-1.211566561363802
-0.2816652329477171
-0.6980509749897021
-1.459367837621432
-2.17712394484873
-1.783977965953167
-0.5239096301048747
-2.155214069631053
-0.1598541558600363
-2.371329744017389
-0.9645860064065037
0.6207712897420684
-0.7097146713744734
-0.8974401766883769
-1.801021233079486
1.818293766399773
-0.06633378076332722
-1.473676731901633
-0.6315715772681284
-0.9991711988276029
-1.320653378723595
-0.6515479294851632
-0.4673843029583323
-0.005128135751397611
-1.020551305189189
-2.820735953798279
-0.59403339751099
0.5901860631853449
-2.286536675121427
-0.4325278474839919
-2.521101589819494
-2.396994380313958
-0.7928362388673165
-0.7110963921454244
-0.4280691080125317
-0.7994461318570701
1.359821902954765
0.5131160478122753
-2.755704033618481
-1.015594695049294
1.00828907768872
-2.359319767586973
-0.589943134540495
-1.967326335760022
-1.760808634244527
1.049639564334661
-1.911171668117966
-2.554535010511708
0.111242361605127
-1.10118513160757
-0.9787105716686852
0.5622332710701274
-2.10225927277261
-0.9856582828303594
-2.008646298980032
-2.864038051994614
-1.77994224258711
1.197976003791212
-1.13066765352585
-1.702028331148233
-0.09409924920118264
-1.306683477410101
-1.646606695987021
-0.844104892455803
0.08073233818816389
0.7529887770834574
1.057719601714184
-1.290964763877183
-0.5588811379095815
-0.9971307411848463
-0.5218844836876005
-1.114801624887889
-1.665370278084619
-1.10413153411567
-0.7879138494439016
-0.5423216667775635
-0.3392823389176002
-0.939273341546117
1.509404622700848
-1.385774751367087
0.2961451419212128
-2.579212829386565
0.1314463751618841
0.5986559447437277
-2.605526641736461
0.1259625396143
1.825991169882175
1.49580446238412
-0.4933631618619128
-1.012536371986198
-0.7737172762725625
-0.708690591008186
-0.1226035179386927
-0.2584678953071118
-1.546641888552963
0.4264892860672748
0.07328651749183297
0.2271611519597312
-0.1361633409304482
-0.3117857075527256
-1.192202412511705
-0.4810230955081284
0.7083578471522408
-1.814445043878969
-1.331641801380444
-1.594652206469158
-1.475975987460879
-1.603921479041205
-1.049350522787142
-0.01970907530991034
0.2707748028632034
0.7057556109045172
-0.8791421002319142
-0.6640404857402388
0.2043112874663917
-1.048709373485433
-0.5114108559783165
-1.473228452980982
-0.3615496491553288
0.791354961642702
-1.534670406188028
-0.7386470145105645
-0.7145367475891754
2.633960624349378
0.6896032936825487
-0.2789397338540556
0.6189994104884692
-0.1476776525370824
-1.764360176897612
-0.6178743365741761
-0.562623922050113
-0.3894856734928098
-0.566720194869087
0.1256137613066463
-1.443838126241422
1.129207895529638
-2.155682660994076
-1.931360833557098
-0.8806427271382289
0.988751727997493
-0.1408566820572121
-0.02563799985902186
0.9351347520828238
-1.9992941531359
0.2492999668467937
0.9210094876640633
-2.755945039802215
-1.479087061466291
-2.390374316150363
-2.275044586292202
0.3898945275403817
2.499584198542723
-1.327598135796018
1.560579796496912
0.4247211826376702
-0.490698052757724
-0.5802606704094624
-0.08090770947650067
-0.4470794869422998
-1.33375467565723
0.98950532754043
-0.1505719501312966
-1.280995006733678
-0.6803708744855931
-0.2996438536270994
-0.1127929611055938
-2.828160812346336
-0.8620079223815036
-1.280451157576618
-1.679970780077306
0.005160337111690649
-0.474992660688332
0.4037843529180258
-1.536864444239281
0.6781389292362642
-0.6671340218742092
-1.710207473778121
-1.234628233208054
-1.915237592505273
-0.5760383187785422
0.2166850919220579
0.8110686462574753
0.5998755779856415
1.593140588819459
-2.057445869457696
0.2271689025863992
0.419443405972605
-0.8196789597950052
-2.788420231727297
-0.07787578284558463
-0.4630783192237052
0.148127166145691
-1.140659725175643
-0.2532705731083628
-0.624266304740688
-1.228664132364072
0.8627108419672136
-0.9258504485392728
0.09116876841402652
1.305849409327964
-1.477656213365799
-0.4715819678430297
-0.5501916351486645
0.3801034423953932
-0.6731608872086366
-1.87544189232895
-0.9752526778017481
-0.7357632561472889
-1.031029180679011
0.8068451135010052
0.04862070286119154
-1.057252636532015
-2.805276906820601
-2.303236154447085
0.472098815503338
-1.852340347822272
-1.954288461820904
-1.883203626420713
-0.6830254589651321
-1.228712667613211
0.8535225873029555
-0.5510019663919018
-0.9609294735525281
-1.844308309308379
-0.9418498493854056
-0.491752792909681
-0.1467690191004564
-0.5014223498915922
-0.3651884901053846
-0.2549738294874788
0.4552932585772503
0.3269292630753702
-2.365084260255023
-2.319215219331769
0.1747279003160153
-0.3603828305206512
1.786185980153643
-1.013375804193207
-0.5510378202651294
0.2032444270358728
-0.8673727977564551
-1.773797008627608
-0.7886673461198432
-0.03042910232243587
-0.1939455833259235
-1.52758660255873
1.314964470080535
-1.119641743131499
-2.913442857974017
0.8387062361623359
-1.746888098998002
0.1770600908632746
-2.305296805525232
-0.8869776728074853
-0.3299729542707021
0.4955554693311621
-1.749303751717864
-1.692256326927115
-0.2773362047866678
0.5775779783909329
-1.83094576867264
0.5907253810370348
-1.834713070084824
1.280808571807774
1.49573763427524
0.8010251208220825
-0.7987919656312605
-2.423697601375836
-1.105755153259623
-1.547323634774179
-0.3851229542993585
-0.2691618685941631
-1.171138985709056
-1.932923948164961
-1.935427915743679
-2.843365436154167
-0.2147079976844544
-0.7282839569089126
-2.571167121352051
0.002703796980283404
1.544363835289464
2.263026328996928
-1.878591647119814
-1.438348652730845
-1.602658812968389
-0.7439586509219519
0.0458756018930457
1.881059927131564
1.21012850776098
-1.391061221967286
-1.460019232400132
-0.1282680781132386
-0.1505533045754736
-2.478383356751508
-1.509527864677159
-0.06210795380778564
-1.523864990957993
-2.16573145732881
-2.641306735936748
-1.260001023135071
-0.4150034950093038
-1.350014698394904
-0.459635490988957
1.61156214255887
-1.134569548939285
-0.4181379334147212
0.3602359323195035
-2.125193861023667
0.1862584908669669
-0.01066482086421439
-1.451459603410576
-1.985051983580795
0.4028782856432109
1.608152942568955
0.6551513365118604
0.1830978948659636
-2.061070730960608
0.693547690997534
-1.781184776189172
-0.9986957678089718
-1.261974264221089
1.393340485228465
0.06718517811341011
0.2235705449962943
-0.831812243687391
-0.5579875804469374
-1.373492347264906
-1.908457886401657
-0.4071917815357166
-0.8131090525507687
-0.8263781091758532
-0.5083950980049773
-0.414784849813881
0.1824958133039088
-0.6127461665207318
-2.016209917846548
-3.745619952305245
-0.6324183937987324
-1.069034204520799
-2.352068743310285
1.426728172292479
-2.656089719171495
-1.685558319974175
-2.468341763021299
0.521176669367403
-1.25146878022175
-1.078706404898861
-2.529892460313368
1.688701592244462
-2.058086017557685
-0.6770239950855864
-0.4495269084790997
2.533295304264653
0.6155391522909894
-0.6203125468884036
0.3729830805429784
0.5387348976275101
-1.445787225713022
-0.6267590882386056
-1.800317681881844
-0.6645210145123738
2.026176435823927
-1.246426803674848
-0.2579002237845419
-1.916193576580792
2.036603955494125
-2.516072006386445
1.247241147381724
0.217021364897261
0.2183845465119642
-0.6562612909075711
-0.7546362527758109
-0.9422696721724889
-2.027325619098842
-1.701899754306634
-2.009937591213085
-1.171044114015114
1.150792745830986
0.8174217217263714
-0.562844820823779
-0.4493582476697178
-0.4609898082698291
-1.286745261640289
-1.439438173784343
1.485509039479742
-0.00254199814734144
-0.511397320971287
-0.6698960908686595
-3.939299284259904
0.5938605169282799
1.273246213919197
-1.397611748541567
2.002746246270734
0.214422280462855
-0.8964052898306222
-0.8532636857954035
0.09708971951173481
-0.0979824011674765
-1.196392361286324
-0.9715575095476594
-1.720230340929957
1.58906258858626
-2.604649345698846
-1.110216420332547
-1.142955627880931
-0.7480030912075835
-1.6898313027945
-0.1465564465686532
0.5787470363845358
0.6091368112473066
-1.316619753799789
-0.7494034299038244
0.2266446106262103
-2.242053999525795
-0.02790648965362051
-1.072509402290602
-0.2915220607357064
-0.7552234765338202
-1.327930597609117
2.174610027403816
-0.5603351938850395
-1.651198058851367
0.1453310043635029
-1.511373913300844
-1.600723191330118
-0.6038760672400925
-0.6046543501897798
-1.32944379219243
-2.134576158438898
-1.550347288396763
-2.054536784646651
0.6849678670938425
0.07992963976235548
1.053017392042921
-1.245754112818051
2.509987803421545
-0.9859377104221453
-1.258605289652992
-1.544983476223194
-0.4668399807560364
-0.575166715048792
-1.204631623560952
-2.521860743410068
-1.410923530684659
-0.483973527673252
0.6009195526171986
0.1777789411996989
-0.3901333893010539
0.1930757109495608
0.9071515417951471
-0.9680247836904995
-0.3793282810553233
0.6454490066890077
-2.483535017811191
-2.050634911460697
-0.9135709070600994
-1.466263512275578
-1.244069942854044
-3.422879806364661
-1.463353704115519
-1.136037626465525
-1.715726752406272
-0.573531436488528
-0.4774486996324387
1.315625741242393
0.2660173532830757
-1.652193831155449
-0.5261566966831758
-1.483853244668303
-2.986311370386529
-1.614384957383951
-0.5052529528033618
-1.1409183302636
0.9772636084144802
-3.115887063884251
-1.132840912112853
-0.9167094386921146
0.5103632742841034
-0.9901873883595199
-0.7855986057613531
1.633101148520332
0.4845537694451245
-1.265857615512153
-0.1132706752437559
-0.781212181483784
-1.322834875161921
-1.871226080044962
-0.8298456853057902
0.5492015809235877
-0.1936372437714395
-0.68451496387552
0.9546095629777909
0.01498051144757401
-1.067578617758348
-2.101476226889271
-0.9512842145555372
-0.6099134564971078
0.1375329688104027
-1.530031392773848
-1.77535069804964
1.454958868742249
1.922081899654422
-2.235436699348196
-0.06822793263589412
0.3118045597773768
-1.026725126688332
-0.2429141738260131
-0.5736315172541508
-2.425540965328668
0.4840821176761554
-0.7337780191973889
-1.710456966061748
-2.354121914895177
-0.8698447362742422
1.956491973316017
-2.907626749640341
-1.489051892235997
-2.075223353641103
0.3771763511367408
-0.2153611442055651
0.858836078290676
-1.712767341002197
-1.417371355968638
-1.506487051258698
-1.047789466135232
0.7315067632700439
-0.0637474959605152
0.5615417404846379
-1.142592712317443
0.913927268650024
-1.234048913388566
-1.159629350075106
1.151889033386618
-2.306658808747053
0.7904997161182695
0.3457124942274863
0.1072120048726344
0.02035218580288364
-0.5372694320957289
0.1253866586538355
-2.896868586298699
-0.2825690797301165
-0.097807357960932
-0.3052092195357713
0.06901028545083515
-1.963023989087744
-2.462528882684887
1.800129662039292
0.8690893417213141
-2.079988330871355
0.06211203253526223
-0.7430184230791044
-0.3408622244898338
0.4540239655105729
0.8856140824601735
-0.7164915254241098
2.048157565728078
-0.1295597001496394
-0.2063567961435738
-1.242921825244091
0.1045651245655812
-0.1091986543950641
0.3594026874697852
1.424184602782313
-0.8022934276520381
-0.1954545227194739
0.2439992776525919
-0.6838098567560037
0.326693389469171
0.4591872643111247
-0.8321128449957375
-0.2792142629502694
-1.737124645461464
-1.428028640631505
-1.125519187996423
-0.8623018937816898
-0.7501694315573164
0.01184807204798784
-0.6351590519325819
-1.78204961238576
-0.0432769961340894
-1.940260135745181
-1.072934862606328
-0.6427245399193365
1.87898983040287
-1.688577016128263
-1.935164420239031
-0.6738215413890672
0.9144449134728811
0.7455441855361743
-3.268315036561016
0.6877683525674382
-0.2882222199102693
-1.739803752788204
-0.6541965281326044
-0.7267791688187606
-1.350216138885831
-0.4255406008365883
-1.173248204076553
-1.797113534750422
-0.05602979482470252
-0.7792056823159175
-0.7526582228695257
-0.6302309020997502
1.017173910034552
1.000250862935403
-0.4288975524482803
-0.1026851880422262
-0.7934393955285252
-1.261855988043741
-1.648039299805522
-1.241153839670383
0.3334604436384832
-1.753320706721924
-0.7075208203617189
-1.868344603520678
0.6556157381456943
-1.317957600463986
-0.09003650090450793
-0.7927473698917777
-2.239700393091609
-1.125252786820868
0.9153779301596534
-1.5331161118263
-2.536183600558896
-1.551169766004908
-1.349302012138569
0.2534525510293569
-0.4002575852235692
0.1868934124746958
-0.6410404054864424
-0.5359780775366711
-0.5414185303748928
0.7791824337306702
-0.8534690311247572
-0.02435791700000904
0.4704098681597675
0.5654638189146539
-0.8335123139646723
-2.440151676222402
0.2113470368638494
-0.09451097846926104
-1.440402298736945
0.664802048455211
0.7263858307944913
0.7761649387533169
-1.298095141944739
-2.22835265388841
-0.8914864088377142
-0.6553913680569325
0.6918734805806763
-1.328429881683235
-1.836857777888702
-1.213155359284965
0.3696837266921358
0.538957580400153
-0.9787286457143662
0.4858564242348145
-0.9783694950759719
0.4506315321727411
1.405195617730109
-1.183579932948662
-0.6548398838296667
-1.18519780715147
-0.9649209852371584
1.85025148018145
-1.272421707240187
0.7762880927024374
-0.4047675667176507
-0.5019076415718601
-2.267288977413934
-2.140793573164956
-2.694537074238199
-0.4065801231112144
1.527669551089867
-0.433466215726514
-0.7427679392801193
1.350487862146451
-0.3447787205364015
-0.5986939628542394
1.615640438793141
0.7417431034582029
-1.589228537723632
-3.489138384126069
-0.2549443787273247
-1.444250526008748
-1.099774052820446
-1.911766895383293
0.1656581991884184
-1.065562881436523
-1.233939168079127
1.124822624362099
-0.6700138027792987
-0.8485172962625427
0.2093065535016806
0.2050354151042848
0.8429931769656144
-0.08568028033048937
-0.8005932112387201
-0.2784906355469051
0.562951477028413
0.3935305046383482
-0.5060547366629747
0.06701126210404028
-1.17798518297327
1.073072169707151
0.9736047630953567
-0.5504199871970452
-1.07978570121714
-2.001174142818201
-0.4626358019299055
0.04714645709770921
0.05220348525084229
-0.2403137985369389
-2.311993191673099
-1.579749353841749
-1.476140984220678
0.7082207019286187
0.05093572727119493
-1.49316017124146
0.7126458482468055
-3.55840435058499
-0.4163355348471793
-0.7964152854078189
1.921813855111228
-0.02628633826264282
-0.8724697532396365
0.281977919817922
0.7213103537566065
-0.7361817814561332
-1.312497157038444
-1.743242238306927
1.026665882816002
-2.613322046931654
-0.9844610188807069
-0.03028196760227751
-0.7964918537080508
-1.468810172516715
-0.5746329038880426
-1.616951982839178
-0.80959028618231
-0.9374519492762687
-0.7753337430519904
0.6391172534851175
-2.106923734430315
-2.0762522071633
-0.5158803278262858
-0.1813010141736431
-0.6424393625382294
-1.105587421935925
-0.4315245754940475
0.6131232835929251
-0.7237057084737396
-1.235975061412761
-1.179153642600095
0.09260082984082876
1.090994780167965
-1.657382265757238
-1.135815310757944
-1.416771841594387
0.7186687146140961
-0.04894833016483258
-1.013203176083909
-1.392716425252694
0.07072644300674794
-2.594595590046774
-0.4268694128527074
2.385379021691835
-0.8876284860577579
-0.4838418988805074
-2.37837490792584
-2.8091983827994
-0.5161161340775543
0.8100668853733327
0.1789446391177671
-3.990779015924502
-0.1129820715974515
-0.8348500171020823
0.3052976454624691
0.1202809062235304
-1.157384353679103
-0.9304595118414757
-0.6620901359885956
-2.093340649285939
0.2039563801202905
0.2149901650011608
-1.85678439064895
-0.9408836432314066
0.814005252796946
0.2928451014870667
-0.5466069548109975
-0.4620930354515675
0.3599204482125817
1.777552334684863
-0.1768296670273128
-0.6478011706350602
-1.130953252916033
-3.031989706207681
-1.566396087037914
0.2686279121919433
-0.5775491915430411
-0.2519679274077585
-0.1219716789345382
0.4239418506141925
-1.769316734666351
-1.404251040422046
-0.7555497235545704
-1.021226434045432
-2.039306564542534
0.4644909076173347
0.1200757085646926
0.9884836692938767
-0.06015360672478303
-0.464479799447043
0.5287462940169266
0.4525623651754333
-0.7425084534066227
-0.4696272380885443
-1.739771502453814
0.1576292207933604
-1.528986103167481
-1.30683633956695
1.392277445894625
0.6967205717998014
-0.04561526334183387
-0.9149653279682874
-0.7354666793282009
1.331964338773209
-2.209992581508062
1.492117387924816
1.469379540393285
-0.4775389302907241
-1.057088469082431
-2.085038154403781
-2.263877575224858
-0.5358876113522495
-0.8239645585935397
-2.03997056604327
1.434102316650402
-2.050336222958733
-2.005960237894577
-0.2110707854097211
-2.862345999670302
-1.499688884593188
-0.6843043802834363
-0.1241241488182022
-0.7303801770896545
0.6016317689066754
-1.096687413138197
-1.282067368011854
-1.864149145128231
-0.3770883440501535
0.386335607111474
-1.202588534341029
-1.070670923485398
1.189544166658303
0.7476875009661086
-0.2526564009972757
-0.4200917851576384
-0.4974969054611133
0.4717632151429704
2.220032292964008
-1.139798526968023
-0.5366017877472177
0.1997858819889644
-1.201585155108041
-0.3827556267428868
-2.253205652703557
-2.202029584802353
-1.168464319623285
-0.6316856990916203
-1.719808876510813
1.847692097570514
-1.49960602633936
-1.440952782983692
-3.072358729380686
-0.1824314268706644
-0.3795755244679878
1.397577528957068
-2.232267930929681
-0.4407355586193364
-1.187226200787268
0.4186243297081013
-0.2109258890071132
-1.145474486276189
-2.241990822299537
-0.06983177720415662
0.3705898339929887
-0.007722345543470749
-2.549822262898792
0.504817392394975
-2.463148085064618
0.6705880710770755
1.723849182373725
-2.66343136734601
1.43918812911474
-0.4296492204555926
-0.9246635749209459
-2.409966003473734
-1.26613745969995
0.6157607041114577
0.2886750685768232
0.04096451522328182
-2.309158184389024
-1.163126189796675
-1.615894885011997
0.04204741630532561
-0.8605443478206105
-1.344503085639171
0.6196016757400989
-1.193937264710713
0.3841194434027415
-1.240170800899957
-2.07649963780231
-1.017075945940642
-1.511149779043889
0.8912632942068125
-0.2714459260962646
-0.3799117301258367
-0.3985816711369894
1.161144448937816
-0.2442103206598387
0.5865012146390187
0.3766647650668629
0.3502620333295548
0.9701655629701013
-0.1351574206372597
1.196408951250024
-0.6667597983831739
0.6776764016684518
-0.9188535712998404
-0.09199204034950056
1.430055390422438
0.5620172612103935
-0.8008396720057185
-0.1079794005172862
-1.444353010370209
-1.0659559112608
1.063814318556358
0.4244659474027912
0.09544721427978703
-1.113259737196193
-0.8241055825625709
-0.76046233876356
0.3207697378132403
-0.06413547092101203
-0.2104453005156582
0.3748651349405923
1.073012981548813
0.2347671965472319
-0.0065359173039112
-0.1049587296643861
0.1403396441302772
-0.5302546595101645
0.7329351640926683
-1.206315433397429
0.1899542600385062
1.676334509238406
-0.5533266586868402
0.7827413971461971
-0.3980007300288891
-0.4424030536160851
0.8503302770793307
1.352988652055856
-0.4353096495642402
-0.9875017144578317
0.5142921148246039
-0.6476662922116735
0.3400024798676932
1.227021839137679
-0.6610485516724569
-0.405402432138987
0.4868216596467151
-0.2428723725229904
-1.194469998573884
0.3242176790712671
0.6814104758581031
-0.4877209795873212
-2.274578429542407
0.3977338012178051
-1.06240386695526
-0.9015958082298625
-1.384242459047402
1.099804281293226
-0.3459140416601774
-0.06411615750283942
0.8194108697278795
-1.087145191844301
-2.023255041093245
1.116252294399937
0.5168183258933862
1.492687382399955
-0.1283056003293999
-1.944297124108864
0.7072687147408181
-2.127543543205678
0.2749801894971646
-1.77119259153605
0.6333874171036656
0.06658927686667136
-0.7938688464946768
-0.265905883622031
-0.4477084045913308
-1.061413758664616
-1.885712552945654
-1.720008489403344
-0.6271794667998276
-1.846445785863452
-0.115971920402942
-2.071670720401693
-0.7399545097941288
0.9643247447641639
-0.4201977382406868
-0.5904959507939719
-1.514432175799636
1.962006024157544
0.2055377636429073
-1.178570033260811
-0.4577271201814655
-0.9757902060655628
-1.011394610886346
-0.5100576218300206
-0.1667991176864699
0.3399289268871035
-0.6590263446900543
-2.461823763190549
-1.444257305657998
0.8289089293973673
-2.533590721090716
-0.3669441268942073
-2.101096324971548
-2.124246392505333
-0.1220199911580735
-0.4358470979823302
-0.1218018953932777
-0.4915416724466676
1.653777898504274
0.565927242558919
-2.479641326870578
-0.6937788751278177
1.30357159628506
-1.92201774081036
-0.3139242375084262
-1.798674666803564
-1.466412236897078
0.7086968069607965
-1.532120446406132
-2.554538909752804
0.399162021246406
-0.6739212154352788
-0.6632280814807221
0.3539561754959523
-1.772739495678157
-0.6306727015618533
-1.782902874222697
-2.834509629300728
-1.852566142614957
1.328379380017118
-0.929621768030244
-1.491937658802873
0.1635126241966983
-1.199465371804776
-1.289322454703226
-0.5109069764140604
0.3208363877004081
1.027723740472146
1.343028062969241
-1.015006866859996
-0.1949822621224213
-0.640917886468145
-0.2116000974801124
-0.9657748837613688
-1.480765309117787
-0.8174396649872412
-0.4236251664313144
-0.5176416142748839
0.08620517101007157
-0.6515622051415384
1.65589518936439
-1.300652282489607
0.6639627598514449
-2.184481569041611
0.4626327888780042
1.022535778185995
-2.26088697893514
0.4071229119995279
1.428747226883469
1.550857514798624
-0.1959939662419138
-0.7401172800546172
-0.4436957596617176
-0.3924280313125327
0.08609420720995989
0.07624483068539532
-1.187295411186933
0.696462738175002
0.04313067056843489
0.6112828812490529
0.1603249980242676
-1.095993542546023
-1.398901610253967
-0.2243884299023177
1.03493121334163
-1.507661015350114
-1.529764022428113
-1.268381326548443
-1.198187133490336
-1.555103521337151
-0.6826069492989137
-0.1499559623834201
0.2553771296293963
1.040145473380974
-0.3463900239514413
-0.3859163815423254
0.3975647773422156
-0.6799112052347583
-0.5203831567956859
-1.41869250324616
0.0209403800283453
0.9705291572333498
-1.24532972412335
-0.4444368030921712
-0.401275940152613
3.036208308761633
1.201566558373322
-0.1670460326055071
0.3039617020714208
-0.1348850102304271
-1.45559775293597
-0.3820709179114411
-0.2817731350641067
-0.08393492211757739
-0.4066334986803284
0.4329722228838862
-1.236046203220818
1.118476962941533
-1.763000082224121
-1.606384754721813
-0.581058219437637
1.257572192903141
0.06728648303752666
-0.3938772220589208
1.096893361637504
-1.676515460723574
0.4507591386339999
1.272517236120315
-2.29189535200568
-1.118691378880933
-2.219933060115905
-1.941821788019295
0.6669538731961935
2.726662801844707
-1.138780971395625
1.893454695958116
0.7577314642728101
-0.1471714747572571
-0.2914214953260771
-0.06307858267232724
-0.120303365803054
-1.003505936790136
1.091225453712818
0.1181468112501161
-1.077219397764755
-0.6290165872232724
-0.2219511642154061
0.1213068023587741
-2.635186086895346
-0.6454676969296226
-0.9560019994968012
-1.376782948600352
-0.2919951900770316
-0.1797736959885096
0.7365925461510228
-1.213441806228455
0.9699519150469409
-0.8359783628318674
-1.380182176245523
-0.9421187033125046
-1.656697451154354
-0.2785813142971589
0.5462120322888161
1.290256094069499
0.9032172447931904
1.936073309225485
-1.695534792564474
0.5236878552575375
0.7118689028797093
-0.5404024649397305
-2.430245635053866
0.2968489210058599
-0.1736323666678919
0.3827440199100647
-0.8683351003533017
-0.1336465916962841
-1.051505819087136
-1.3491288296632
1.096758578388701
-0.9384740798793552
0.3627839816030621
1.521106789446457
-1.184952176836798
-0.2286562899830302
-0.3976516875183826
0.513882460269902
-0.3897762563044086
-1.652285742950685
-0.633922141548416
-0.4219931050303815
-0.9349501969192664
1.135507799440718
0.3335589674091103
-0.6787257625240417
-2.488949699501062
-1.995065628835681
0.7504293577239239
-1.565947089657253
-1.965528900778615
-2.452745512746624
-0.6787284126398494
-0.9925618879673135
1.121364570793871
-0.4740206957365509
-0.6143910936395367
-1.434505934892996
-0.6697671281667245
-0.2598855262583901
0.1190993390089637
-0.1683233033790406
-0.06576721152279023
-0.02438017683637987
0.5036044966438593
0.5841376561247242
-2.143325931957073
-2.044547451899805
0.4577341315843449
-0.1847697358714504
1.582347724847935
-0.6390569121841633
-0.48869822271841
0.4770957735711507
-0.9177104755945731
-1.422218101887178
-0.50155011282312
0.001391915616083073
0.1038757177427884
-1.414743810712225
1.743960490289996
-0.8473426474028988
-2.668067862878584
1.093199090299724
-1.468225955007708
0.3157550729014111
-1.942430047981301
-0.6246806567288393
-0.02282877886469485
0.8465277422603122
-1.412019966100074
-1.450832014908164
0.0605197432113599
0.8694705092384819
-1.516302820015499
0.7164581745155519
-1.72857308343135
1.80359887843717
1.619406739563932
0.4587357352983629
-0.7268329345842882
-2.209254069106218
-0.8229638156217521
-1.691440637885769
-0.1795411381265081
0.008239184801430129
-0.8373103945540955
-1.817300432519361
-1.746581056962457
-2.824893506587977
0.1755214556166761
-0.3607472929772932
-2.198431036181876
0.2495543201582017
1.821154031291905
2.703151705630777
-1.583506216405633
-1.145936645306469
-1.2676764734452
-0.5152024714469087
0.1860475358665228
2.144001461520286
1.5615321175876
-1.085038393917395
-1.145790740202966
-0.02136218373536014
0.09889617895263683
-2.075581101718852
-1.246848214164519
0.2193855397924591
-1.200113277213881
-1.86287077983765
-2.532753262717563
-1.186318674203457
-0.1065019388461995
-1.074065680524334
-0.126726235674915
1.94116643868727
-0.8478207296551465
-0.1024290372998288
0.5870119279913668
-1.863637410388796
0.4865639604211683
0.1753684302313055
-1.072561290637718
-1.657793443147767
0.6667848207612642
1.918239911670582
0.9865645236143721
0.4752841980413822
-1.741637463678225
0.9565969496965068
-1.417905985165521
-0.8661030768086081
-0.9221602137664422
1.650672147618293
0.396058772541771
0.3338824986356604
-0.559512890755572
-0.2702579063101087
-1.344614335427487
-1.768505251906124
-0.1102951251038418
-1.368851785191542
-0.5273897267127005
-0.4785632136952373
-0.1406964679739748
0.5137982889527897
-0.4227331008436958
-1.6551702066147
-3.390581739543151
-0.2758768622471122
-0.7029033520989588
-2.174867347951936
1.58598951628774
-2.563520841219662
-1.446193643841513
-2.134211942488128
0.7031617619986772
-1.121605020940808
-0.7970914645219602
-2.239779043799579
1.931451401259959
-1.672334084805389
0.3969288060732755
-0.1956165281763479
2.31968214071742
0.9636216471738553
-0.1770190661360228
0.6516963465321963
0.8055968414753467
-1.51585870693388
-0.7004314818783938
-1.977151320974565
-0.4949751937800332
2.284113034863574
-0.9240182241996906
0.05438630213653742
-1.584882460704045
2.371478695309087
-2.168557551101817
1.325551782043658
0.4235723819447168
0.1406012060620546
-0.3089087182802049
-0.3905601074591164
-0.5607274538052727
-1.791403230565741
-1.450010883307422
-1.96582848501189
-0.8107305699735283
1.47281217772019
0.855128228135542
-0.173331474046949
-0.3599741270893329
-0.178793870063444
-1.690613282774512
-1.058430487679229
1.737081184558122
0.3521588673838777
-0.08371598695109055
-0.5700907988116128
-3.605305373599429
0.7866649613464646
1.342084356184605
-1.58805950641694
2.041815950428324
0.4527035541402343
-0.3746611001114906
-1.132630165207276
0.4979812662778135
0.1914177098217726
-0.8919894614631321
-0.7268060029835007
-1.577319393469353
1.8443322308117
-2.214711614623547
-0.8821229523229658
-0.7881750835152764
-0.3682519760591775
-1.399660576159963
0.1575577272950044
0.927055902156632
0.746550187068788
-0.9697638632714898
-0.4689048097295448
0.4817117327178862
-1.951990721185272
0.2813925002611016
-1.093447652532902
0.07174309168889066
-0.6585996350038641
-1.017508621921414
2.685824399951659
-0.2360720957823
-1.333631241847759
0.4457465599795851
-1.236362180188883
-1.301276249180374
-0.4429359952684904
-0.4399889190337319
-0.6218384425886854
-2.019202526249191
-1.191586769978512
-1.65347426432383
0.9197607910143474
0.394662964144589
1.326974401583396
-1.240562610338815
2.531792509366217
-0.6216961205685504
-1.18735794013454
-1.587807089721287
-0.1262318633062943
-0.2125407845072265
-0.8485777188860129
-2.439663523197277
-1.106658433957004
-1.453992058596629
-0.06482039878673349
0.5447692709993864
-0.05413724086461581
0.5075551045853901
1.162022496986372
-0.5763432483016472
-0.1167218883003902
0.976191417348925
-2.240072966907199
-1.727933272242955
-0.8410620933125673
-1.338178848961342
-1.059856103557411
-3.153808684776628
-1.085463073721705
-0.8877596717760697
-1.443584675486343
-0.4733113043941269
0.005129998371975816
1.565666953103921
0.654171116341276
-1.589454793849927
-0.4714564061614496
-1.189097754251473
-2.741039065033315
-1.455411424665345
-0.2404425494725976
-0.9388401464367812
1.351594152066286
-3.292161166661192
-0.8264136792397048
-0.6150654729885914
0.8340657308436092
-0.6810836502407133
-0.6458166937533345
1.84928377455382
0.7398376043699209
-0.9334956157776039
0.2819991476095572
-0.569333778954298
-1.25860239576708
-1.695381780663989
-0.483223601634146
0.7111345973017922
0.01775401628322238
-0.4353433689819237
1.249129372578947
0.2578443014293358
-0.8617143903253726
-1.763401635725495
0.05457197920372026
-0.7146067852272521
0.4674037093422633
-1.487732424728848
-1.461893847842553
1.75875284584038
2.209524175206289
-1.869924335502098
0.2088552901653191
0.6331760163426957
-0.7160884352601501
0.1060332281814401
-0.5226592562401494
-2.013575587734106
0.8118948754518215
-0.3861678801507084
-1.428923780358072
-1.947364470838774
-0.7704148792100978
2.339761746453469
-2.637347971108175
-1.308357613885742
-2.00146404043928
0.73408308647279
0.3452091621338423
1.080609106790228
-1.508140180532511
-1.236661931490427
-1.356033077498349
-0.7927642098328209
0.9630070240193975
0.1038488577293019
0.8222183685226895
-0.7672116267311841
1.3565757914192
-0.9290612566131327
-0.8016280510092295
1.420241055457865
-1.990106468867477
1.158478078955663
0.702684302696877
0.3370013206488314
0.371650622507831
-0.2472301562065636
0.4454901741517516
-2.563871624352053
-0.0281351633476009
-0.04717841463605328
0.06178049575238519
0.3420929420842505
-1.734917196205487
-2.012106800276406
2.104422238606331
1.183516292635581
-1.808019902236678
0.2443248232374471
-0.4021659365610799
-0.3134901175938837
0.4709406711389456
1.214968004593754
-0.3628976714257018
2.382382524018949
0.1376744475172294
0.1467142663688339
-0.8528995601610018
0.3885693539794305
0.1127838909610579
0.2913229525862654
1.700146303655312
-0.5779025264444897
0.04677190478794505
0.6812173383974546
-0.4253177364198633
0.4129015032847264
0.7019047512341301
-0.7815926107400372
-0.0737426793633961
-1.740772104682263
-1.090517738676655
-0.7905231242772943
-0.4733625622295987
-0.5733308149461765
0.2409153559501017
-0.2810951123756097
-1.750695871940145
0.08815595953613381
-1.649556841776173
-0.713784479609294
-0.2692850638147429
1.912698334374223
-1.388352184162603
-1.697991484157098
-0.8479434875253519
1.141883445463892
0.7881767438827235
-3.034509504344102
0.9571626854204541
-0.1160254287868464
-1.458010771966835
-0.6187593396018306
-0.8072264924874963
-1.408169093685357
-0.3855517541834136
-1.135525274162222
-1.548837892745985
0.1552083509481952
-0.5813189523476324
-0.4654966849834267
-0.3010028770388049
1.353819416614275
1.237589626326947
-0.1020543920804882
0.1694887241632446
-0.4776875613413032
-0.899120905115143
-1.491022050717629
-0.8562510218413076
0.466546999555778
-1.456304362795078
-0.3840969004800728
-2.003713135500326
1.018213048861011
-1.247251120093376
-0.3804350721104933
-0.5046407123972565
-1.9994895715135
-0.8065858624069265
1.115369742984728
-1.356745251228524
-2.260574928384295
-1.342939989175063
-1.081355919210975
0.5444419927874684
-0.1563161938305527
0.5546389794321489
-0.4670220233032162
-0.2324523409514409
-0.1605796132726249
1.089795557025973
-0.6601026293674939
-0.1608183286671092
0.7219128728894023
0.83847990410469
-0.6506855902806358
-2.056612108429236
0.5063047345451801
0.2092141885398217
-1.18707952506276
0.8337808129787254
1.054263897116252
1.068838598469734
-1.010674754138698
-1.921175543314702
-0.6805191690253198
-0.08997110138308501
0.9599164758545975
-1.211768093632776
-1.524065923123723
-0.9546683075453654
0.7038366815153343
-0.3233288752643083
-0.796252102597291
0.7331891117818017
-0.6441620715616978
0.7028048780817568
1.697434076159603
-1.170821131925734
-0.3725395690352504
-1.201179471202819
-0.6671926540017976
2.104497941553003
-0.9896981250660781
1.234211468103005
-0.1175470653602418
-0.3103649984881892
-1.973684624266283
-1.898639066700988
-2.359734077315159
-0.0736337405884392
1.77978749627604
-0.1434899983947469
-0.5879397276845538
0.8557209623676295
-0.0626423825151801
-0.4413594908236957
1.830661116648506
0.8879795922849832
-1.35709024452382
-3.169317785409491
-0.2208678614783172
-1.111351875536052
-0.779322980371302
-1.624383214028636
0.5723646767226332
-0.8691831010430875
-0.8634860968331135
1.375874928504244
-0.3449813475657719
-0.5914291673308755
0.5219297285931056
0.5546123644136244
1.095591811579888
0.1926985381815978
-0.4833133786077749
-0.01726020028837682
0.9598416669004458
0.4076612398856164
-0.310536099363853
0.3645245822523188
-1.171058587317357
1.384028186893867
1.228988277221349
-0.08404599894254097
-0.7947825243206356
-2.165781326604592
-0.6438573150044464
0.2840716040222728
0.3336454586823926
0.06752820512695147
-1.986072117231274
-1.203155534057201
-1.12410751462577
1.014521001166235
0.3982943153763497
-1.154677774267737
1.0036662954997
-3.382687472748502
-0.1798115053954968
-0.4970723298206698
2.034219945757255
-0.05970434022487998
-0.6638609218713788
0.2961242523031481
1.00959797032782
-0.4939706250354903
-1.141543858056185
-1.365459916581387
1.313049523692853
-2.268699617425374
-0.8025557691640325
0.3332859711921052
-0.510633959032527
-1.19657810721134
-0.3703978156057464
-1.389892767029115
-0.5143023666497673
-0.8566890999470236
-0.8281022118071724
0.8990161576468823
-1.831784352557792
-1.859138259487555
-0.2207967295981673
0.01909275686912356
-0.2670105076285468
-1.19458785090884
-0.7273515995646364
0.8701420019388434
-0.6752163880349885
-0.9372045366554701
-0.4522671276153605
0.4462196698723495
1.333766913328708
-1.385261530756395
-0.9904860145349208
-1.053547790079227
0.9921082501459282
0.1522361403498951
-0.780937223778758
-1.405105178243135
0.3282964423019399
-2.817538346808663
-0.2936818402126862
2.655715839658017
-0.4769803193715941
-0.3760856392327201
-2.121518819062808
-2.494834135848915
-0.1519675419930187
1.050745604386826
0.5200331544234503
-3.650550360942489
0.1635312935568339
-0.5113389763454249
0.6297104919254395
0.4390534329372112
-0.8581179087156993
-0.694769161963307
-0.4422016059878555
-1.712820116424423
0.2210206999012251
0.5978915738156318
-1.659774309649586
-0.7979849166392182
1.075266741528465
0.53998122358568
-0.2014524424367032
-0.1672188630878454
0.5974972519755178
2.056615985504486
0.1626507863972328
-0.5016131635702394
-0.8531393469634528
-2.727552148627811
-1.281666365787088
0.3631119287381779
-0.8686985737381308
0.1089274624899774
-0.00360881873222919
0.5939497040264422
-1.74808894280744
-1.168733689508181
-0.477666566990454
-0.7265690273961442
-1.700796902573111
0.6558267958992734
0.4465338914875736
1.028850647760669
0.04016185787308351
-0.4311493655885348
0.8461443220593692
0.7598398846686152
-0.4902451698124556
-0.1743487091655612
-1.474301384542704
0.4207036909804525
-1.207964428772312
-1.015037478321752
1.725369906230401
1.003378555603615
0.3344433705732082
-0.5890311910415424
-0.4759255554458166
1.658350371498641
-1.924674383422371
1.773427925606645
1.721910386690312
-0.2897768394762513
-0.7080945108023906
-1.805020666141795
-2.136988412032596
-0.259256232494795
-0.5343428289267341
-1.670000840940016
0.8742952379569764
-1.717586883270103
-2.132265016277415
-0.1324540405049255
-2.539747443874403
-0.7935965920689341
-0.3703841005387206
0.1003255826870683
-0.4035167760447332
0.8127544771595825
-0.8869501317921012
-1.016313021298153
-1.595446725767352
-0.08731405577307312
0.5469748630276031
-1.381330359422717
-0.8287846473527217
1.455279325065311
1.028658472334419
-0.2133556864344919
-0.1508089564137987
-0.2275187801479808
0.7917346742188189
2.546402422895501
-0.7914722546667096
-0.4660296492833578
0.2998999219137056
-0.9559450917409354
-0.03436669370783056
-1.777592324280367
-1.927871811148539
-0.8448466779145729
-0.3443605825316598
-1.496789627407942
1.837348922329015
-1.22547009155193
-1.1921966988377
-2.709225785566726
0.1038146438332207
-0.1193426684449749
1.638300659927643
-1.880187704876704
-0.1707739665037196
-1.15287233464125
0.6729137582250434
0.08253046637227281
-0.8602721584519184
-2.33701216166269
0.262708087067394
0.618859276782435
0.3279501147546552
-2.211794305404314
0.7321925848949495
-2.279073390580917
0.7609605457773547
2.026238950193827
-2.300516486897421
1.643953551012503
-0.1863772923246506
-0.7420418096384467
-2.045568014069161
-0.9114624244437947
0.7901655187372858
0.6732031642862999
0.4066176370292653
-1.968457448098976
-1.150621699683662
-1.367139815471327
0.2053420895214209
-0.8017089738181488
-1.094842617889926
0.9069714858352302
-1.196705229142524
0.6983143518150315
-1.083879136181393
-1.678162394482799
-0.7863173110879544
-1.207599670340315
1.154874336371464
-0.2277964761267526
-0.1442859044993222
-0.2424419562850871
1.336450488566582
-0.1085964848124284
0.4130543042520935
0.2521185546646482
0.2818442353712871
0.9172454984735982
-0.1743017269627177
1.099352538096968
-0.6166151195062661
0.5441192225204777
-1.064003181871508
-0.2291342351019841
1.266877847311978
0.4428947033695463
-0.8246841806716487
0.08944713215288692
-1.550892361702989
-1.224493208524436
0.9760859877521118
0.1033067538013945
0.004974042379343579
-1.220331652187052
-0.9631164036954586
-0.8813002862486041
0.2060957406382417
-0.1212737579580225
-0.2793045828061583
0.4016338296017003
1.023537685212351
0.0976536934171375
-0.1182593389858503
-0.2851200211831965
0.04339943815606595
-0.6176979692419464
0.6453363699049308
-0.9645300288417559
0.2000705141691059
1.539040258365466
-0.4539494850208946
0.6623523397877631
-0.2749334432805275
-1.166155204231959
0.7244310151520349
1.178560919238842
-0.3004586539847995
-0.8876825399944679
0.4008760108830013
-0.7339107353953994
0.1668430323321362
1.175683325384149
-0.7667746426127258
-0.6419325304919707
0.4755360649023374
-0.3608636885039092
-1.195292731253662
0.1928970574809176
0.5651275634397414
-0.6415226490652759
-2.404470585147343
0.2403996995969535
-1.018153656437371
-1.033128224640736
-1.468234107393066
0.9860968420503801
-0.4781708207606739
-0.291893159012032
0.7590020924382185
-1.214269771126322
-2.204282036991385
0.9460962993161117
0.4154921625595037
1.453718845401112
-0.2257730249495168
-2.088697760541384
0.6369675432850512
-2.23324269465005
0.1880082519792796
-1.85786503809888
0.562059379854104
0.008403471203777961
-0.7501802140856804
-0.3805639244810479
-0.5744376774670531
-1.087407529863831
-1.968525045440871
-1.911668476168506
-0.8750856383959037
-2.006241080725498
-0.2839826512591642
-2.188178998606108
-0.8451684140115807
0.877257713786023
-0.5482718947601687
-0.6977286320621501
-1.623262186376828
1.946810280176112
0.06301869033202345
-1.334349539509659
-0.6241668178998592
-1.147185803522349
-1.11079238637056
-0.5372691103848203
-0.2527875762867404
0.3390700733086532
-0.8039943178483322
-2.618463328935464
-1.9993087023858
0.6735314681140673
-2.745242353478228
-0.6197285062903987
-2.239797969764197
-2.137751397474182
0.1092961947466726
-0.5524286860579634
-0.2131780900310623
-0.6110185789309578
1.549681568788947
0.2564682942584287
-2.621974886335555
-0.8866851198114444
1.203397503517016
-1.807457932760114
-0.4375449575828994
-1.870612098140486
-1.617953431241622
0.3816916532829572
-1.659766383196481
-2.61860349544463
0.28567964803889
-0.6823525452149604
-0.7796526430550037
0.2635192883934306
-1.893504164566541
-0.8054651940005506
-1.840366548693768
-2.907220131194366
-2.028658242369088
1.315673812935203
-1.002950269033487
-1.461433615013679
0.08794551247041017
-1.35972345118529
-1.451390341032341
-0.6397176625002441
0.3501097071662806
0.9286784784848713
1.254106654039442
-1.139362559331494
-0.3011229425783509
-0.7958643403237969
-0.3631498413306397
-1.047117181936702
-1.587535860234574
-0.9672837453262242
-0.5394511965839985
-0.8288094463779583
0.008691604029696353
-0.7673337586169501
1.554970701564546
-1.437226619787833
0.6023027377253664
-2.362599239561925
0.3779471450459121
0.8910746340444911
-2.421385007418015
0.3272976041454416
0.7658497235331194
1.386913232158332
-0.3375528886554529
-0.85337071523613
-0.5350523910942763
-0.5492129807746877
-0.03908863818796975
0.1677009959861067
-1.306864237937703
0.5744146186333386
-0.2274040815248358
0.5430445645791242
0.008146355230044262
-1.190473714203442
-1.532216669786927
-0.2320974984160127
0.9608813767693439
-1.602542898824195
-1.538619037056572
-1.375115687534036
-1.283015146570209
-1.645375457042919
-0.793038961622434
-0.42606845250896
-0.1013578741902678
0.9513237106010618
-0.342943446195801
-0.4738842539708304
0.2697452302152858
-0.6707967732519045
-0.7814219310037901
-1.563103367481172
-0.1219201512886621
0.9055268220803263
-1.387981471421448
-0.5394360700902652
-0.5245425739147433
3.009755381605279
1.264118682041875
-0.3882642816558636
-0.2126328578859469
-0.1613097384575856
-1.496724553907294
-0.4867346306355541
-0.4193238097251452
-0.167312925373798
-0.4050504494166944
0.27405921337037
-1.271771282979505
0.8970653620877436
-1.859072283324499
-1.788060761239656
-0.6991265292773619
1.169946751319836
-0.2368590187997192
-0.9347874794350238
0.8981135710464042
-1.784575111963602
0.474535407742147
1.197965926656728
-2.364946286008118
-1.233825586381172
-2.230947638566637
-2.122011183818102
0.5873143329026502
2.779154640986123
-1.180447306737179
1.864441833952323
0.6202864013537747
-0.2520433313829242
-0.3809241679782998
-0.1906345951121386
-0.2262633333551288
-1.114866904925166
1.001667827017502
-0.0288155908724698
-1.146697765560049
-0.6678180420176711
-0.4244870190713893
0.05247078532443163
-2.50111904594678
-0.7766532354475711
-1.082734446708789
-1.415954758046254
-0.6554555043561515
-0.2684752079229495
0.6372311627144173
-1.370454466405015
0.9061660656598716
-1.096125221276757
-1.520515696122123
-1.099551849937526
-1.78004187095197
-0.3896900827005265
0.4349509465705461
1.321352578330335
0.8227289255780155
1.896735814177276
-1.783012745384791
0.4724771608668146
0.6063881004027767
-0.6847236704791767
-2.581909101330726
0.1870034843398197
-0.3016502385598609
0.2801856027523787
-0.991475144008089
-0.3041718546063281
-1.479807478891955
-1.38129106524384
1.014373270745562
-1.032558773507554
0.5122228268572477
1.489592419619292
-1.280906139473721
-0.2594899997477403
-0.5304817561873566
0.5246866792302745
-0.5139957513057528
-1.90637268705738
-0.7599295332724811
-0.5385624990864446
-1.067847303665545
0.9951428824601147
0.2099075866875129
-0.8207239179204342
-2.625309726240897
-1.913173525624542
0.682989491508434
-1.691690753821099
-2.094432827466957
-2.713598621780453
-0.8343385461344558
-1.191081433271053
1.02054990655642
-0.6690911556379242
-0.7232349315083844
-1.554921040871638
-0.8187442508493155
-0.3771472250696179
0.05759388046014374
-0.3409428822284553
-0.09054802870383263
-0.1491224572537334
0.4310843014445583
0.4578328803553142
-2.122190346792908
-2.148996530956164
0.3230130751441976
-0.3498183198735864
1.305541886142093
-0.7467464551239738
-0.5797687603603658
0.3903235397824907
-1.068621498002479
-1.551989268187301
-0.6194279191983442
-0.1732360360215567
0.0007643161451020846
-1.62939327688895
1.600610732687725
-0.9570301279738209
-2.727180472730278
0.919946710166308
-1.586348828182215
0.1203016283319361
-2.084025248685273
-0.7017326296587931
-0.1227462510903678
0.8033657614184967
-1.566805639305367
-1.59791300092346
-0.08524959325776493
0.72306318578007
-1.70390556001396
0.6042044946846966
-1.816525343718849
1.841436770777323
1.478362063795913
0.1498589253726909
-0.9370914505481825
-2.308389458184182
-0.9502581519950288
-1.597528612643839
-0.1616950239267739
-0.1710303740949947
-0.9560114987216723
-1.831967684077161
-1.793840543326558
-2.969761347794638
0.2421518293723137
-0.4797934742819472
-2.26711372088011
0.1649457141542574
1.695217616061963
2.695086890470583
-1.678041379310734
-1.26124993177791
-1.417768686920915
-0.6862176664337771
0.03919855540947475
2.022494631044355
1.428629525191697
-1.214577722948747
-1.287996116615881
-0.1307150394043748
-0.0321317510384571
-2.203189291531924
-1.303478765367578
0.09172029356302326
-1.299170263289224
-1.986809193017675
-2.726701305591273
-1.276659247782553
-0.2236510099149979
-1.208926275833619
-0.2321479101599261
1.815719854691964
-0.9242131385531496
-0.2272066057996337
0.4562896746788804
-1.97147395890625
0.4603562931737372
0.1045385121935491
-1.203073165557806
-1.801285211353008
0.5980882667980189
1.837675753716462
0.8559868938058316
0.3438702330877174
-1.855598502560172
0.8303112545737874
-1.566508774823012
-1.054081096724617
-1.072750168835829
1.506717311939962
0.2886833320374123
0.129445060475135
-0.673673476877105
-0.3817685276992862
-1.436136002252739
-1.916583790660189
-0.2623826777952002
-1.657436100916496
-0.6918885654615886
-0.6420756303345436
-0.2764627212752661
0.4093589288978169
-0.5424637975027341
-1.792991717931863
-3.529394916849153
-0.4154984081193693
-0.8071398061628309
-2.204637428137051
1.558407138657982
-2.657574916096561
-1.590869044273132
-2.290571644255529
0.6729231546091055
-1.246657249720636
-0.914152218319261
-2.369484125843864
1.802142317051403
-1.761433016984159
0.3504619847315434
-0.3079791018810547
2.255004391136453
0.7806388273112425
-0.926667105789986
0.5448600652094652
0.7082856341651834
-1.598127460494596
-0.8912092939933575
-2.032639280745332
-0.6926304713231899
2.321274969013292
-1.035467966102323
0.01315003715241755
-1.684619167383176
2.339798362670242
-2.277988820889512
1.231844718680467
0.4559997134915909
-0.1502749416340914
-0.4337493756379882
-0.5399926240834407
-0.6212793307063408
-1.903381158670894
-1.559928733638624
-2.054427758391554
-0.9312649460875371
1.444133667206191
0.6954755665895331
-0.2992357069095123
-0.5564159131890384
-0.3006279326631944
-1.970153531410735
-1.179775778570547
1.660926328705441
0.271008531400026
-0.05172211807066311
-0.7467072819179067
-3.723866990398965
0.7033229369701993
0.8871655355585725
-1.710448068885838
1.902279760654763
0.2998457228996086
-0.2182749124540196
-1.286078413261443
0.3576887091031173
0.1135542380188509
-1.018869808707844
-0.8741837305627581
-1.753140616438081
1.696451868597559
-2.128965521171468
-1.11114010430332
-0.8930236845376244
-0.5125597194282151
-1.427775071969666
0.02956780359551179
0.8575326724697042
0.6890644822652655
-1.128766111132077
-0.5796462055861937
0.3892864944053278
-2.109803865218664
0.1793782884710413
-1.28944349851882
-0.06938173310822381
-0.7709976416851417
-1.139166830872199
2.756595495571629
-0.3077541311543813
-1.447266565870808
0.337294011662958
-1.36719068543918
-1.439653913236544
-0.5666601654734355
-0.5941895233762626
-0.383667949377806
-2.104785814922622
-1.325156736525043
-1.761729886672354
0.8245703857200941
0.2657077282867123
1.167232856258106
-1.474178642675184
2.414641582697887
-0.7754864971050383
-1.335925017578783
-1.662999714949048
-0.28806817337076
-0.3654346483268128
-1.012518779762962
-2.257487558902918
-0.9530496569456741
-1.961733358300517
-0.2974244376111538
0.4458460862448426
-0.1561910357930315
0.4109348707007653
1.072753407589671
-0.7524110141319384
-0.2924497590014596
0.8445391861742549
-2.355800669002648
-1.913431581784826
-1.060819990827892
-1.467298201203737
-1.187899225398324
-3.306192108600193
-1.220075142305905
-0.9687830964356892
-1.600268546639145
-0.5775115324526634
-0.112519934079
1.478220303224994
0.5001898905450476
-1.832221401045081
-0.4929400530922027
-1.330970704337489
-2.829474900263908
-1.549387176551904
-0.4103459246713316
-1.03455936360505
1.258532663919856
-3.317565636048005
-0.973700000528564
-0.7376377690374287
0.6675413837228117
-0.8336393680397396
-0.7538275865282826
1.755096225346958
0.5939275933658072
-1.086304876120458
0.18229089061773
-0.6735122962486688
-1.365227553028601
-1.859183028797473
-0.6004219258055179
0.537154657202892
-0.1194092543953483
-0.5630240133024049
1.193634906457667
0.2023597531323907
-0.9482840739897637
-1.93855365124472
0.1179353157855839
-0.9251455444709368
0.3237016813346982
-1.422929518645275
-1.583192356610051
1.6421049011384
2.123241533886184
-1.989580699768747
0.07293852375651165
0.5227248763540405
-0.8249475139383244
-0.05921347320991792
-0.7270568567047039
-2.112424697562985
0.6827107984815705
-0.4952294700469202
-1.564480694859317
-2.066396599218831
-0.9699431582788098
2.240344058339829
-2.806374270830509
-1.457269917844574
-2.075496492047474
0.6733391925162138
0.5727492948873742
1.110974644645319
-1.652574674006661
-1.389072986971353
-1.514604378108958
-0.938502061963524
1.010918526059193
-0.04652472008646315
0.7307492414832686
-0.8765682386433299
1.274244451980286
-1.089914055867537
-0.8016448372383839
1.361952519846773
-2.092598261334827
1.126044919480111
0.5694158190926251
0.2795488939301432
0.456711599026876
-0.3962401715298084
0.3051493014172642
-2.684234477608829
-0.1768926400677996
-0.2275625142922214
-0.05134073735085126
0.2483375397976569
-1.876803943972212
-2.089747353138547
2.123978941954816
1.085056115021838
-1.895354279167898
0.07698198541706847
-0.5205687527498409
-0.477996814347451
0.1953327373371682
1.150360563212006
-0.4940216079634515
2.301030102840588
-0.01167829879684054
0.0628774996653549
-1.024785800195368
0.3001844525315418
-0.01409383421516471
0.08297509572153311
1.556899379314429
-0.7303257505850895
-0.05359215245217094
0.506584806920082
-0.5300877820359107
-0.01540229539085592
0.6358679830477606
-0.887443863842809
-0.03783768763302579
-1.995431203615825
-1.220470346474068
-0.9382116065529373
-0.5897822425012382
-0.6980039487425629
0.1760560405330164
-0.4208347085681342
-1.914798972013023
-0.1062672679353169
-1.823726598047472
-0.8380206190123379
-0.4140913250949516
1.759790412294528
-1.494348111554742
-1.831948444878421
-1.147349915504341
1.05121868545778
0.5266072665982179
-3.176708420112833
0.8631706519569312
-0.1778769155305806
-1.611055766272134
-0.8481797134675279
-0.9769213422254817
-1.503085332307059
-0.5101594740157763
-1.183479278835671
-1.664106754249518
0.287578759935226
-0.5552808170956796
-0.5977950469553721
-0.4012924241565846
1.328629339289066
1.143261290194096
-0.1494501590305913
0.1754493685398338
-0.6117412341062469
-1.043404131984874
-1.607499753674541
-0.968213323940597
0.4003946559372051
-1.55150675278832
-0.513809138081692
-2.181341233951998
1.047652280018269
-1.312816777356353
-0.6702381956787421
-0.611279036622952
-2.121872788990417
-0.9185141931558494
1.001194576499334
-1.446075878981587
-2.356979766012288
-1.483916887650806
-1.151465058704003
0.5019072621917241
-0.3328864581418313
0.3833025137189139
-0.5369877398174627
-0.2293037376086194
-0.2691929989715832
0.9721441842129959
-0.8124812841650211
-0.4504862889547442
0.6135715548535891
0.7000988141474368
-0.766605703415234
-2.167408748445004
0.4573694852494505
0.1330291562281901
-1.29146808511646
0.6917299116722261
0.9094615299134027
0.978478064611171
-1.122421628095147
-2.051185913726411
-0.7766281136253504
0.1617162417789238
0.7609357645618587
-1.401624264510675
-1.637903865099438
-1.043862357596549
0.7412819397737331
-0.7977411491843428
-0.923317606631531
0.6106609147911944
-0.8079631407300729
0.634486653978294
1.53307864282574
-1.277485867864979
-0.4471061285883375
-1.351780145759134
-0.7966537708749896
1.988101716801328
-1.103664643600192
1.323033294396921
-0.2153106181148651
-0.5524725124602862
-2.063140180559781
-1.966174356653964
-2.516854856477001
-0.1706533630994662
1.673174089214322
-0.2716874339472813
-0.6895109304610533
0.3954210514987684
-0.1605530591656326
-0.5808204785819476
1.820016978656067
0.880495752980212
-1.508310611192949
-3.262310194128101
-0.4352291749595163
-1.245284482506574
-0.8693609650620918
-1.685559551055652
0.4389187017142049
-0.9291438073890587
-1.008207729163316
1.269154730330216
-0.5004285808393585
-0.7105665392207864
0.5370851538980997
0.3567306444532864
0.9480735758686037
0.08495485540756953
-0.5621845520178023
-0.1060967053145637
1.044470894094667
0.300450555533313
-0.4483979878652373
0.207730052124785
-1.372799381628208
1.290414666654097
1.081936645968544
0.109855721517613
-0.9713548105434403
-2.343018530366392
-0.8044064880062024
0.1567514339475971
0.2141549709081096
-0.06958280180224417
-2.05328494395944
-1.396395147440943
-1.265436350361297
0.9113538904231712
0.2335629993333106
-1.309334512651001
0.8991116966357166
-3.50715292046557
-0.2559622937931184
-0.6771838714801461
1.988695818550921
-0.4960939606242785
-0.7050976775798601
0.148138376092308
0.9626232978085516
-0.5976874135289028
-1.238832559000024
-1.418381103550906
1.292223210340948
-2.387064957145182
-0.9790570518108841
0.2016638682350153
-0.6222145034092931
-1.370290716930707
-0.4749502114714985
-1.529507681650387
-0.6437489487893004
-1.066132697781538
-1.116108988999789
0.7660040768658823
-1.932446498288402
-2.035577556023713
-0.3617226927953338
-0.110386117333606
-0.1780814576321246
-1.460453755840462
-0.9000810649008212
0.922690472867479
-0.7773340274761849
-1.053820008723237
-0.9499277537072743
0.3247744740455381
1.245133269689036
-1.519660951753252
-0.9562650596559068
-1.223131790522511
0.9606688171848293
0.01562018252791346
-0.9213940674689214
-1.531618574885443
0.1936285399392065
-2.768735897662486
-0.4116800706550976
2.712299449546878
-0.6256626224181676
-0.5827060578398613
-2.160078508233031
-2.579080987386145
-0.2982345926595256
0.92695451194715
0.4325739846576552
-3.753446466903175
0.0513563360089334
-0.6267363344395954
0.6610055109563538
0.3338914918664083
-1.007820121886892
-0.7788184702672599
-0.5868391192894594
-1.924225486200773
-0.01833949769145762
0.4324578941509792
-1.754222266942953
-0.9540351486304471
0.9767409753230968
0.4220465740010824
-0.3293341673789701
-0.2897574371539293
0.3956803163512711
1.862070197969445
-0.008028276986277554
-0.6125953608695223
-0.970408499401881
-2.8655716700995
-1.441136160489111
0.2713998520460878
-1.181432683450133
-0.002341311042770204
-0.1520483859868061
0.4843838984707054
-1.815817886474957
-1.296073122950611
-0.5787122888572426
-0.712994805604025
-1.771165259835431
0.5535799103541963
0.3276237181087108
0.9466101682423241
-0.1290121109425279
-0.5524336122700971
0.7335666938494446
0.7334533933326116
-0.5310475739404179
-0.2628999936975161
-1.534633456952263
0.296829665663604
-1.347741932172629
-1.149179540657775
1.686590547204917
0.8470968889372664
0.2063927447394994
-0.7110929951807246
-0.5607774397406469
1.462704901425767
-2.002763773845925
1.686505224790213
1.643650441466317
-0.3448781863653343
-0.8039285188614685
-1.749412894486629
-2.163438195871608
-0.4039176278719629
-0.6651717585192225
-1.77656133752854
0.4213590522835516
-1.833462696314163
-2.38598471101377
-0.3376612292366232
-2.7005804070739
-0.6427705995317989
-0.4719555271456403
0.1609842111286035
-0.4769639318693856
0.8275780865312367
-0.9925701056984843
-1.103646014014076
-1.770301434886181
-0.2171851312730728
0.4338962927968041
-1.592746601843752
-0.9255758533929417
1.321468740759113
0.8869241491089827
-0.4016811079268347
-0.2624536715722914
-0.3358079430370556
0.7304468013316453
2.49670140315136
-0.8505236391447023
-0.5605676268294066
0.3508165698742446
-1.102614787525631
-0.1956197925766913
-1.24351654433567
-2.053956582836519
-0.9800714482558232
-0.4132448170406777
-1.541048111513208
1.708144038174321
-1.311698832119554
-1.078603521545791
-2.859861780110151
0.02802904835449552
-0.1876379432964403
1.488653239793043
-2.001779588482699
-0.2916772097860245
-1.275149111677237
0.5268770918626335
-0.02282594569820094
-1.008972160082617
-2.476581959834315
0.1099634891630652
0.4165774327064138
0.198362920958898
-2.346458081016478
0.6306602216800374
-2.444394070011617
0.3952074753452432
1.99260314053192
-2.41472726967531
1.540988504697232
-0.2970561968626778
-0.7125347034680066
-2.136988410446026
-1.05931057589526
0.6288768463460976
0.7236606537761523
0.2659796396166544
-2.112139130457669
-1.296075340396305
-1.43268183327331
-0.02085853399521106
-0.9283832070936324
-1.211700826919895
0.7966458267048535
-1.302560355854445
0.6338100268412562
-1.222440730143441
-1.725721350773813
-0.8884498485524908
-1.347421043561291
0.9957523763306633
-0.3076149642400016
-0.2630477498240882
-0.3881203543176244
1.195698381041392
-0.2603210063043183
0.132691724507911
-0.03472528852150435
0.01815097730885917
0.7328713898224142
-0.4263798187977225
0.8571592901705319
-0.8349806982396272
0.3074505498727559
-1.317513900681089
-0.4840099584724213
0.9979306188122122
0.1645327282664414
-0.9494118712430629
0.1257677355615514
-1.83089336508374
-1.494481764556478
0.732029452360323
-0.1802244199090032
-0.2778283603827965
-1.520441062980254
-1.249417396054889
-1.109985138628699
-0.1044821898697336
-0.3307655304347111
-0.5697098198572852
0.3446567502987384
0.7886149096894266
-0.1777856869546995
-0.4269464039734706
-0.5646587322884541
-0.1909827833688101
-0.8651050095394052
0.4003218778831185
-0.9245214783820708
0.1788747842481556
1.266393434584387
-0.5059920011341303
0.4159529004247105
-0.3860006278494166
-1.569479322966575
0.4740561741223105
0.8512482614376216
-0.2596652944396601
-0.9164832788281188
0.1466622167747606
-1.016628727045191
-0.109942457258212
1.034123828495736
-1.064414497145669
-0.9586680855667653
0.3200466843385636
-0.6743364949065387
-1.355298908311589
-0.03884192436574162
0.290297582717983
-0.8922422555378696
-2.704058731103412
-0.05208202659058361
-1.136425157940377
-1.278679618995745
-1.628259891173804
0.6693833488099458
-0.7455558461326283
-0.5897568556366412
0.5084544107702801
-1.431985680515292
-2.514552036521772
0.9033901485500723
0.1819622612661976
1.274882227592524
-0.5297410390155479
-2.36047115841855
0.4120504985885401
-2.523547938112133
-0.0455687091426592
-2.09965310840002
0.2706283699791192
-0.2398038519178472
-0.8644359509855131
-0.5990486597278555
-0.7972337044316786
-1.294493241956826
-2.229509953013383
-2.167200939493161
-1.160843989446966
-2.268646523167791
-0.5474111867768707
-2.439358261266746
-1.094656749839886
0.6866150384461803
-0.8099925736209154
-0.9472846346926084
-1.862891326068391
1.885223174802135
-0.178534533861283
-1.657559706556129
-0.9123675295049334
-1.368105969588075
-1.384679942204358
-0.6868638568388271
-0.467343769503672
0.1223040135385798
-1.046922753384928
-2.858355423670261
-2.293288054609951
0.3953222129096393
-2.985529981876514
-0.9442195634091176
-2.486199050884226
-2.258325488737907
0.07203885001389755
-0.7904697598936873
-0.5049364960569707
-0.8615326808136615
1.229836208094143
-0.08697075489507035
-2.912649649642292
-1.161679470958361
0.9549425032877088
-1.860874242630622
-0.7153997700924642
-2.055371478950814
-1.879612090403633
0.1126853872139405
-1.943153120498124
-2.712821699381273
0.01146843337932206
-0.8930597115465475
-1.043753865625531
0.1612701341684891
-2.197590507950265
-1.06988635534395
-2.088374961300885
-3.096111294130197
-2.216201243193404
1.201707386397428
-1.213068308887295
-1.537899360531204
-0.123486908695083
-1.61315228488616
-1.710467914183757
-0.9155820626157914
0.1779940022085337
0.6665856235904556
0.9895466871874725
-1.394434843745483
-0.5553950388722984
-1.112786192886329
-0.6335319947033821
-1.266974900037459
-1.848612429956847
-1.233071738160977
-0.8031219657527436
-1.121074902688963
-0.2250892859443366
-1.050805204722112
1.351300377604757
-1.65049768354829
0.3797606610054836
-2.669863253852682
0.130456755387228
0.6138737440524046
-2.721485300297973
0.1181281255845062
0.3024272900020514
1.203995077535986
-0.6287167749832928
-1.119306410409524
-0.8223582487247207
-0.8229545574087423
-0.3116719168556228
-0.03292468275407047
-1.57454930473981
0.2945500720261804
-0.5142193464494316
0.364784029932061
-0.2715087433810945
-1.2291032630367
-1.708367693890398
-0.4142418379615037
0.8009263323511695
-1.919069889041818
-1.623332047058273
-1.636726909852876
-1.558897150010652
-1.792656756884859
-1.070280130213092
-0.771807030371102
-0.4695354956047127
0.7010463672162858
-0.483490873980894
-0.7001056446718423
0.01607201528496208
-0.8293129431231839
-1.095015009036771
-1.789382137138846
-0.4133718893853255
0.6958497211734226
-1.638755796786256
-0.7998379758572883
-0.8082276401868981
2.832516112715791
1.100957828267624
-0.675474813755446
-0.6565606032723588
-0.2439046289522777
-1.723359431244287
-0.7919138787146912
-0.6751599491301549
-0.4179907906632598
-0.526153989683782
0.004679347513822863
-1.499542938955612
0.6587621981254197
-2.157107672916332
-2.062036908756077
-0.9645827346109228
0.9348375291363646
-0.6063812125136845
-1.331759161330609
0.6179034703510361
-2.063677912792963
0.2523076454036376
0.98111947918668
-2.667816704842719
-1.527925671631397
-2.421587828553523
-2.418367327481248
0.3189878023349865
2.74279386977556
-1.378580958733732
1.686137465638108
0.3062621509824058
-0.5464801466456655
-0.6638477312860708
-0.2920573130333178
-0.5094531442946995
-1.402439731346754
0.8420531039607276
-0.2916520591017149
-1.417761872805576
-0.8268483375333978
-0.687472604902012
-0.2429086701660697
-2.508595774894069
-1.044673155080613
-1.401021452127485
-1.654030619411196
-1.018001279589671
-0.5703387355894419
0.3549777262190485
-1.642272843366413
0.6650745446784286
-1.326370342163427
-1.758514553683189
-1.356827839783455
-2.03313876962731
-0.6727327441807717
0.1588113434286682
1.192015336141522
0.5658920923898587
1.649171862244887
-2.005893831721403
0.2463605326043903
0.3305693848001233
-0.9289276339654887
-2.85444230352434
-0.1011917554025278
-0.5768244413976569
-0.004730818338136119
-1.278338150066706
-0.5730950076727694
-1.885831629470411
-1.445478931857934
0.7693954416155283
-1.198360833751708
0.5190824222181556
1.370265707471376
-1.5320345008683
-0.4434709489533284
-0.8077839970643874
0.4548863396318249
-0.8505150382371891
-2.202526238934788
-1.027037515343533
-0.8294316204258897
-1.31737517898141
0.7783118286355503
-0.1056960770370834
-1.088075278917807
-2.909117743424165
-1.947080756978338
0.3961137386446988
-1.956350441105219
-2.270987124129602
-2.990107005363256
-1.05755885706833
-1.454707345378211
0.7475469084263842
-0.9406544929605724
-1.032392150530785
-1.801840926190462
-1.110684012409213
-0.6113147717115376
-0.1771695804707885
-0.6353225248147328
-0.3098698120245896
-0.390727327388235
0.3043717678623658
0.2258810253744222
-2.253223846133787
-2.455003162602956
0.03900674758806701
-0.5816827793493712
1.104265570022696
-1.063528257938762
-0.6962251044763565
0.1254222283116026
-1.214520633754564
-1.833627194532951
-0.8852702533045971
-0.3899074859436736
-0.2571976828059455
-1.900852138893757
1.297573929765153
-1.250283598500133
-3.0154584614598
0.6185534958775862
-1.85569586988946
-0.1853484678619224
-2.363769816641467
-0.9525748227705848
-0.3886630384586471
0.6328734763001076
-1.848167657274215
-1.828579644996251
-0.3515661603262445
0.4633889602476011
-1.970577822863885
0.4383251815640262
-1.968113123917902
1.674193400057834
1.220627601630969
-0.08157117435580744
-1.242174403424073
-2.58133438840662
-1.155840064894922
-1.603372550566647
-0.3154741968803907
-0.4345510478463206
-1.223444688752217
-1.949818849106818
-2.057199814802702
-3.216061866718941
0.08331777798430039
-0.8131184443736637
-2.46799985426471
-0.06067167624594585
1.452970522597234
2.550606936465133
-1.929031239511648
-1.532177980662153
-1.721216958642973
-0.980745836870649
-0.1895784553322003
1.791972574832105
1.167554275245615
-1.495352347149791
-1.586054320187073
-0.3449005807475124
-0.29041971497858
-2.486274539827396
-1.4944104134758
-0.2001522782586851
-1.585369257505434
-2.316273459390736
-3.005681326023888
-1.474208289816281
-0.5032267284332371
-1.443848340268553
-0.5115909560745454
1.56766354995259
-1.175234010302396
-0.5192998560104025
0.1723810824225207
-2.278516003162707
0.1766387513962931
-0.07568544518663342
-1.522244662854376
-2.093868809264211
0.3582786262045473
1.635880212174411
0.5962727883804964
0.08467352329513919
-2.145461668442691
0.5880670451819497
-1.875925200317336
-1.316088526848752
-1.328679063841026
1.19035284264554
-0.0394195840879729
-0.1581928232901866
-0.9964869305267813
-0.6239149322082277
-1.581375452844017
-2.169502398593684
-0.4985963619532962
-1.761194215504098
-0.9655525505231024
-0.9179464773682645
-0.5813094855766483
0.1496712671877708
-0.7670458379065894
-2.097526971757497
-3.838942549402956
-0.6652130555934962
-1.063185364113971
-2.438504386976629
1.477783370818473
-2.853468035021232
-1.864101960649744
-2.582931418608283
0.5573800628526991
-1.474744047203238
-1.16398934120677
-2.648738894460609
1.549406298246574
-2.060647359245466
0.01880549468294595
-0.5790090457299033
2.133677414064876
0.5110077755801631
-1.525060303145665
0.2470963441159771
0.4742363382047523
-1.716374027309164
-1.111003268673227
-2.128924736582078
-1.025648432456702
2.234238231086751
-1.361800681206025
-0.2746773985895943
-1.950441754500132
2.164013850710587
-2.554011529822385
1.075219674499921
0.3845567640563992
-0.4579102139985068
-0.7121278663957616
-0.7946299992475515
-0.9345103447384522
-2.188916765879644
-1.818580091353405
-2.197701399561403
-1.19186698745341
1.272364837630723
0.4995891962084583
-0.6032795616205127
-0.8450711871545805
-0.5431166924086767
-2.237236759756137
-1.459037518643553
1.423209518877554
-0.009130396080571234
-0.1785785797073429
-1.052365420355065
-3.976297563539073
0.5061248995068424
0.523208369636013
-1.930954244298854
1.748180066106932
0.02332550972884639
-0.3341778750573903
-1.430678398901499
0.1051058136459309
-0.1497978762818478
-1.307443563488295
-1.182268192184024
-2.014758769767776
1.428769903618455
-2.173575675537351
-1.448879237861186
-1.167482849036454
-0.7701839879274728
-1.635841320178221
-0.2581237725457869
0.6961721104724142
0.5135754048928847
-1.419719107972795
-0.8526377266947684
0.148451998842873
-2.390139203230806
-0.1361916371122897
-1.538789293854904
-0.3620636613492789
-1.047138734102239
-1.418019968008257
2.602006672260123
-0.5775610086300883
-1.717107962135069
0.04936633554973378
-1.653009971688171
-1.660444909200035
-0.766805212819676
-0.8831390047276249
-0.5448986118910446
-2.329539678144824
-1.580735880039241
-2.042084028196984
0.5443190540935992
-0.03793519658833155
0.8893843644622909
-1.788705019576411
2.282577896558087
-1.033475033376592
-1.592880244354925
-1.793751201503358
-0.5913322087804311
-0.6616087338470169
-1.245264747728218
-2.27583977784261
-0.9387274732973023
-2.270103251778636
-0.3330336916343308
0.2355084115221371
-0.416809806572607
0.1363846041512118
0.8398083318939251
-1.073170332715494
-0.6286015920768779
0.5649183337188795
-2.633443701425313
-2.209495286656331
-1.379171917284584
-1.722123197003567
-1.431852800759127
-3.559945745891967
-1.546886600623973
-1.2093879298454
-1.87535346880222
-0.7234829821978227
-0.4043354309480908
1.23191327269555
0.1803686985696531
-2.150400032886648
-0.5441038266195846
-1.559192159731725
-3.124045529365943
-1.736575957527651
-0.6559801623141209
-1.271129309003354
0.9891757325729754
-3.544722841883948
-1.270122941195982
-0.9447049906086006
0.4160533010589524
-1.099510406493552
-0.964449417121569
1.47775388553345
0.3443187863633206
-1.35820804062294
-0.1162600296386785
-0.9293565060279914
-1.554164634189743
-2.176812901831715
-0.895408558972552
0.277212590943521
-0.3681784203688437
-0.7856579076087676
0.9521934818945391
-0.01500346494480724
-1.221555952327569
-2.229113806720435
-0.1066794488651019
-1.255535306222413
0.0460429850544641
-1.55560168735943
-1.856679122336998
1.407925282245018
1.895838771068044
-2.213336545618728
-0.1877712228610618
0.3106687271977903
-1.109553158669628
-0.3786896798630265
-0.999913732737809
-2.395480616404728
0.4188015165077534
-0.7552995958030404
-1.818343152096822
-2.364037239991148
-1.2052971504305
2.04014864202986
-3.101218042552499
-1.739381638968177
-2.279270256141299
0.4937376455568773
0.4538900874877682
1.029411067900492
-1.902164081754631
-1.645404454836529
-1.793417798182729
-1.18941448703964
0.9165199537035185
-0.3005714617002375
0.4641226736851279
-1.149429305562959
1.048995800510947
-1.369108845073439
-0.8856447687822582
1.057052175150127
-2.364112637703739
0.9382382408857778
0.3077998517505286
0.01628691561554884
0.3672648514809299
-0.708145652407508
0.03792319078286426
-2.970808676199775
-0.443767912114825
-0.4617262460256392
-0.3474436003047917
-0.01314777326636952
-2.130639820560339
-2.321394860170166
1.924776980126245
0.7746271354660323
-2.171198995871615
-0.1957468663177059
-0.8259259464500618
-0.7146276162863024
-0.1101923534120292
0.8889298698131425
-0.7281396561778498
2.029484354008948
-0.2326091991719219
-0.1509462878056
-1.304748619058731
0.05275363417147425
-0.2980248888270087
-0.1752263888919859
1.323110539786437
-1.024462585668681
-0.2772903665046663
0.2342212329101238
-0.7368329411863357
-0.3596514039969136
0.3643287047900747
-1.128341499177026
-0.139482458254013
-2.301351980459075
-1.47145972681733
-1.175545068444782
-0.8666141648098222
-0.959471784274331
-0.084810349170528
-0.679197166453964
-2.140489669950826
-0.3768655854330877
-2.076574973283579
-1.124075341737181
-0.6811203805921414
1.601761810591175
-1.768565460715572
-2.05128109371648
-1.427451786264434
0.8122036105252705
0.2192835976740959
-3.465376962629007
0.6113550856468757
-0.3929178588643477
-1.929738401176468
-1.15171846261911
-1.127108242309862
-1.624870688364629
-0.7247520859923611
-1.360985689528815
-1.961159649451313
0.2482628856548595
-0.7639688501765085
-0.8787385160739806
-0.6221962829259716
1.172094462367923
0.9118714980354554
-0.38561817532171
-0.003380432265932093
-0.8791719042766097
-1.348882772313636
-1.865831253726762
-1.222961811689439
0.1961751604384747
-1.835067143442402
-0.793810828910557
-2.404863678824513
0.8699247969079752
-1.477260242548877
-0.9336358993303452
-0.889988722287799
-2.406766263841701
-1.220604957045257
0.7333791970645863
-1.683553478969553
-2.608634693828087
-1.730053840755565
-1.405467591397596
0.3033514705115994
-0.6541407084798809
0.1404698250253073
-0.770339187440203
-0.4551856855198954
-0.4859638386771052
0.688512286277703
-1.055691735553764
-0.7378914284311706
0.3588506456399188
0.4468136406091989
-1.016818708059895
-2.438833771978156
0.259111790564456
-0.145736625884851
-1.582678175529244
0.4379485509688203
0.6443583006141504
0.7153793632855614
-1.382325504381141
-2.286075977298979
-1.036001704260984
0.113918285667887
0.4850675981675194
-1.670618818580569
-1.896368100829004
-1.302225781436027
0.6162375162359417
-0.9222262481220534
-1.16781774961279
0.3518942085157216
-1.123854007651331
0.3451740084057443
1.27299964220095
-1.41758998577152
-0.7445507326330699
-1.55061681208443
-1.065122332992125
1.777434172917042
-1.383503107794017
1.110922123200977
-0.5142133709887133
-0.8728919866826617
-2.301331679438702
-2.213008803219348
-2.773432188551508
-0.473856883396274
1.416013241469552
-0.5833816914243157
-0.8782390502681959
0.1093344388447096
-0.4523429761454799
-0.7750139844603755
1.716834777628289
0.8074397291360562
-1.743255014604322
-3.565656174452561
-0.7028623246019283
-1.517024073512824
-1.167305665564067
-1.96713254719996
0.1234554021095378
-1.119376823351969
-1.305536274641723
1.062631673504565
-0.7700371963858832
-0.9643678212651975
0.3558577132659433
0.05199425050051944
0.709394045511004
-0.1098309249085441
-0.8000779170586333
-0.3049971899139646
0.901674090335726
0.1726173623141586
-0.7180259880425621
-0.007757070843721841
-1.623343774702598
1.044516703025163
0.7886148158734958
-0.006452421850870659
-1.252626106230919
-2.515972591759439
-0.9436074808166927
-0.1236326073016298
-0.01242610282179103
-0.3470455715914543
-2.299739358217657
-1.660372706652906
-1.55727291357317
0.6328071913586704
-0.08467543879035401
-1.578596438145622
0.652629973987057
-3.780862492467538
-0.4873958922892536
-0.9000987412295973
1.869559788790633
-0.912723998307037
-0.9232829523337758
-0.04724005945497086
0.7677477939953909
-0.8780730465474174
-1.468245948886687
-1.667107212157084
1.082195529162089
-2.665554340493319
-1.230109289370184
-0.110571267448694
-0.8383094960897476
-1.611343399669893
-0.6935482663792228
-1.83334056755385
-0.9222195053303398
-1.376089732867814
-1.43794650606749
0.5130054793659701
-2.190944113114551
-2.263096545955418
-0.5808358128047203
-0.3710976448657938
-0.2864261775409552
-1.771006016379976
-1.060646646881175
0.8307877302075712
-1.017886209502858
-1.285128348994376
-1.149075157559451
0.03665408876625716
0.9803549657243229
-1.828917979545527
-1.036987474774695
-1.487049127463549
0.7483474105390971
-0.2388752036991108
-1.149468975750947
-1.673720912288544
-0.101092591415783
-2.804550184967864
-0.6565557773026897
2.708203840136889
-0.8877354579043105
-0.8185958902632606
-2.411945258587719
-2.842296138223198
-0.5566496331432668
0.6615316845536653
0.1400165176103142
-4.03734461666892
-0.2018032429256798
-0.8816640832649904
0.4853614284768334
0.03119923443575833
-1.259370031228758
-1.030001052637725
-0.8339520157252411
-2.217084500042371
-0.3237904301818722
0.1452417321282459
-1.99278656969977
-1.210401905723144
0.6925840141962835
0.1298415677418672
-0.6358160738721339
-0.5394444183721634
0.1356670963068587
1.580655452397651
-0.2918645537899489
-0.8450271047557449
-1.208111350072604
-3.154079190048558
-1.717821099659748
0.1289050359317548
-1.478220217156576
-0.2517178760347336
-0.386796805831147
0.2801387425090741
-1.904414043202232
-1.594107800793326
-0.8947185230225692
-0.8657405006989144
-2.060974984752831
0.3203596809204389
0.03384613567555964
0.7921578581870469
-0.3869135194475281
-0.7393764514582907
0.4832391433457386
0.5478592785968497
-0.8201082609358231
-0.5382386140726559
-1.791062143296529
0.008970368160186874
-1.627097687351862
-1.416612578362942
1.524059177733212
0.5393019806705277
-0.1203347559034909
-1.011632055813621
-0.7227691117559586
1.191386670029119
-2.291306489391789
1.425881669280576
1.389204117329865
-0.5755584986729294
-1.079689428521964
-1.81113286682429
-2.336035812421182
-0.6588061843339483
-0.94236887186355
-2.047238268928119
0.04748731206867115
-2.141533312422951
-2.724548674622505
-0.6426587219839526
-2.97982639794171
-0.7778020750664234
-0.7252701351972154
0.07213869957936035
-0.7498073358061502
0.7146033906761081
-1.195524767993615
-1.359305177494768
-2.025359133197892
-0.47254343751535
0.1985050714724125
-1.759954450585173
-1.150473940991494
1.13075154051101
0.6019261532553607
-0.6704795926071107
-0.6012049752262453
-0.6386691406563233
0.4353967572912536
2.324612309240666
-1.076936836841891
-0.7110227108253609
0.2944687362903458
-1.39392934449521
-0.443530918556053
-1.185429655457236
-2.321036582417364
-1.273050758615055
-0.6920198024192511
-1.772122682748338
1.552158219428677
-1.58447439987021
-1.118566546061011
-3.158771154919749
-0.2454537988184666
-0.5118285123076672
1.193191989866531
-2.283678164170341
-0.551152346277896
-1.441238054945913
0.2262705084766392
-0.2821095461635631
-1.266769146433519
-2.700641162393898
-0.1281309849539047
0.1507521836572391
-0.03554353509758014
-2.680189971625905
0.3218012386054177
-2.666947951893284
0.04997046009886431
1.76941471380553
-2.685493893850158
1.291283804393199
-0.5385709605010048
-0.8556175282767229
-2.426703665749017
-1.322017074749075
0.4219164674013437
0.582758374773536
0.01252966270059881
-2.386731149143241
-1.498456640354723
-1.750285348696756
-0.2596543018893622
-1.151799255023166
-1.495249405212776
0.5596087523494988
-1.449358278815035
0.4161757928937098
-1.467744396246135
-1.962116017580596
-1.104365392535941
-1.612407047821534
0.7345204516103788
-0.4913935881149604
-0.4877835507116177
-0.6416893728760404
0.9706566475474024
-0.5515863258621355
-0.05280854619665595
-0.1686850175594846
-0.1360927507162403
0.5853741429287398
-0.5798154016510296
0.690154618751619
-0.9039918859160252
0.1894304890807764
-1.494498358876368
-0.6047238365772855
0.8615638564979348
-0.004664541933962704
-1.013514122878891
0.135600192798018
-1.965718438529778
-1.67957087260264
0.5587796037117375
-0.3583319882539204
-0.4498113467156344
-1.697352330445751
-1.416226706429923
-1.23095305188866
-0.2815408089788531
-0.4675044362615309
-0.7765390926114603
0.3000346991230659
0.6113007941826832
-0.4171470173862103
-0.6344448503077403
-0.7452258695407549
-0.3498047780804854
-1.039151691306156
0.2185020465220016
-0.8653887026758597
0.2163648991336833
1.086493468769311
-0.4735149044456149
0.270226885993846
-0.482330081571976
-1.700724063031018
0.3083271489248722
0.681018785550726
-0.2369605073651864
-0.9199445054556533
-0.03003489634976802
-1.17159327204887
-0.3004474404725328
0.9439081972190827
-1.185073997539994
-1.157146537690414
0.1680489593394252
-0.8910506722138214
-1.3527292083676
-0.2053635609682276
0.1056310445180036
-1.023893740837108
-2.871468855355916
-0.2158573263673788
-1.135121907430358
-1.456258708893779
-1.654831482354879
0.5354364759301862
-0.9402084644353355
-0.8376418729691976
0.3468574266678393
-1.546763016680617
-2.701647743327757
0.9484492927492799
0.02128866741182609
1.119400287830328
-0.737040315779944
-2.575712940474598
0.2534802592073536
-2.67980842712421
-0.2334274775088001
-2.262829339989901
0.0846933290358417
-0.3906288020144937
-0.9273018731807791
-0.7859819391917011
-0.983731289358221
-1.435234811697172
-2.363064224126334
-2.340539669344498
-1.432257809995968
-2.463916382752179
-0.7405852514583734
-2.574455965155262
-1.270766539037441
0.567248627370542
-0.9710167169369619
-1.126976718603209
-1.996167666373514
1.87663636668297
-0.3060894810197645
-1.730929450313481
-1.090448344998661
-1.533666903023077
-1.554704551104694
-0.8148824212027451
-0.5980959178237625
0.06045985542510662
-1.206437550455712
-3.044447223169948
-2.499194009961131
0.1153662809078066
-3.163335530535191
-1.246684148716425
-2.678950372644251
-2.325723861531378
0.112125553652074
-0.9650612216113127
-0.6422324048022366
-1.062008895152586
1.062213772398942
-0.3878430261476171
-3.054885147079227
-1.350059842837635
0.7163438581913009
-1.788705013008754
-0.8367065485221744
-2.125334634706333
-2.061755948142781
-0.1048187950322655
-2.107848836654365
-2.745188027424949
-0.1619085238019619
-1.013772201440911
-1.219816995452174
0.1163606015669166
-2.362897898494047
-1.2515884584184
-2.182860797211258
-3.17451110979205
-2.387990975385638
1.126503097833556
-1.377256324611307
-1.539126490610967
-0.3168272576926354
-1.777389235135578
-1.888743652258758
-1.030504676868912
0.112196005560457
0.4886465712323174
0.8377213757448186
-1.53492710433766
-0.7887897744519564
-1.290538933610422
-0.7907835419847802
-1.45286182823722
-2.043372840001388
-1.38529907060428
-0.9517580478233097
-1.348032397708532
-0.2825431328690052
-1.220527698939208
1.188249239340991
-1.771187601235877
0.1644982927598092
-2.853445979155672
-0.06175718861236743
0.4543034805901335
-2.889833695795121
-0.01322601533451405
-0.1138872084353819
1.0070425953071
-0.7540300474727406
-1.222071582837828
-0.9913074371994116
-0.987973011053763
-0.4697945046766673
-0.1224492225959537
-1.720877699133783
0.1225180611937107
-0.7191552717441542
0.2547606853769637
-0.4113168823811904
-1.174016847600917
-1.817755501447999
-0.4776994099376055
0.6702580732935323
-2.126427585531292
-1.535133833623212
-1.819351968061679
-1.715718116544076
-1.911159708804596
-1.21148883146882
-1.036006040859992
-0.8262597485699186
0.5318001995476721
-0.5360534078371931
-0.8825785002521082
-0.1557686168662891
-0.8909859031380856
-1.364812060527664
-1.909557083354545
-0.5942353686458265
0.5380627850722303
-1.757132744539316
-0.9557922533791365
-0.9564728841329616
2.736224861249756
0.9394123440592658
-0.8926542024675235
-1.108037853344722
-0.2517771831784715
-1.819998770798227
-0.9754948141802207
-0.8813463995289076
-0.6232878740374471
-0.5448706405278293
-0.1421921943550526
-1.689956658036546
0.4495418015768232
-2.329798606331084
-2.232240417083335
-1.136892846290701
0.7465000299007966
-0.9454704123746479
-1.616854979447544
0.3985070004282473
-2.248278383318731
0.1318025566008303
0.8107296556952911
-2.857333395001498
-1.710878833113206
-2.599938013298485
-2.580144403704976
0.1018872252167704
2.722130388920171
-1.425813159342085
1.56541874854413
0.1277424419909512
-0.740998925685318
-0.8132247803083006
-0.2790000926922792
-0.6225339510887956
-1.586893866507234
0.7426962386364088
-0.435775833490357
-1.605461675199418
-0.9556620424370154
-0.9160867742641084
-0.3748346439692563
-2.449440008548741
-1.228808238384644
-1.588166234768258
-1.768287121862208
-1.314489180186237
-0.7525260825012685
0.1825736979322175
-1.813599785391612
0.5185999342041412
-1.492869928787074
-1.916733655461988
-1.519057658767942
-2.2169280544902
-0.8488735728535763
-0.00473573936759762
1.193435545384138
0.3932423699392443
1.488007462959328
-2.163098114720058
0.1031342021079155
0.1409520517575658
-1.064374880319202
-2.976694149994614
-0.2964249681771607
-0.7151255386235331
-0.1332204375085525
-1.414116101376265
-0.8117522807103509
-2.246484911337562
-1.44564688378541
0.5888579836350385
-1.362313651484873
0.6038493978243987
1.269156181582571
-1.7405959935655
-0.5067377761317128
-0.9656827437323919
0.3959833924332727
-1.01084692521322
-2.32175965927838
-1.216272993672226
-1.009220225301766
-1.531390138789833
0.6131164583612863
-0.2534436095252626
-1.251748652147629
-3.032273796499954
-1.924738384817194
0.2655514954834193
-2.111760239332499
-2.420693051122325
-3.238717762706161
-1.183769341944421
-1.645722914510267
0.5525192805566785
-1.14940671328218
-1.189893328018659
-1.928769355808725
-1.258633845540231
-0.7700391995196064
-0.2914292559933238
-0.8118118251086524
-0.3645834985099449
-0.5543702907749126
0.2120971751546759
0.04103819840159079
-2.251268144198561
-2.6002433406191
-0.1393811662577962
-0.7798037019769056
0.912938429848308
-1.227600524331038
-0.7466781019832425
-0.06456356145647184
-1.340173216097418
-1.990137750031486
-1.097226853690889
-0.6035189855783879
-0.4135725307712975
-2.134976528494926
1.085636864500104
-1.402671218386351
-3.23662764195552
0.3948781470960732
-2.040695634271419
-0.4083461713546637
-2.55587600967027
-1.083036533052471
-0.5552447114884164
0.5121088427086998
-2.029045395420421
-1.990347775230025
-0.5181170069740711
0.3099773346090097
-2.153446816232275
0.2811861027691188
-2.042710649075148
1.507039376982447
1.022561218035033
-0.2949809842907974
-1.485736575505318
-2.721662517891017
-1.343699976691046
-1.486477808083908
-0.4045630517415438
-0.5823810265053102
-1.389072409439812
-2.02959256780371
-2.201361865789816
-3.404205179120036
-0.03368510002985856
-0.9624293014073495
-2.612545603269457
-0.2319777028612129
1.294426787963532
2.473065723786804
-2.097757698989145
-1.73625261007543
-1.856123001160318
-1.219512876626249
-0.334011094179911
1.611393419881795
0.902077529202804
-1.640331423767678
-1.730589332423389
-0.5230974010597537
-0.4864328229259549
-2.69399971979003
-1.577580589853918
-0.3327483063820814
-1.808335505551461
-2.484131119980082
-3.168124093791939
-1.59826063656186
-0.6611482676723552
-1.60651483124934
-0.7286787735004308
1.359213251551123
-1.300419285922571
-0.6837274878543484
0.009899059012587568
-2.429688780148793
-0.03107263721079059
-0.1696899140441755
-1.682516734069301
-2.285670756679894
0.1606561797873095
1.505976383510344
0.4180132068608287
-0.05787977218445814
-2.320895731474681
0.4206972272272644
-2.072603416624556
-1.54080741030883
-1.510302483146245
0.876929501279434
-0.1994277869660496
-0.4365883437471603
-1.161527971656369
-0.7967098482944147
-1.67794611422737
-2.311974118004951
-0.6958321020332041
-1.754239802962635
-1.160164831141458
-1.115710075819794
-0.7473139809553853
-0.01385604577030747
-0.9484613191314054
-2.264389110401618
-4.00582279675245
-0.8367342061633444
-1.235411728663889
-2.547432607168088
1.37795417857434
-2.991588410281406
-1.980253460481238
-2.725488055201328
0.4886895937266184
-1.639246860975468
-1.311968438572342
-2.815194155740544
1.400972944052702
-2.216148056616009
-0.2309545376632332
-0.7235987918925916
2.041348973070949
0.331583521757143
-1.888682154279675
0.1064914161229578
0.3538083760625053
-1.772757203944537
-1.243920278172893
-2.118374969694422
-1.279437802672421
2.177796269993524
-1.556007561098981
-0.4637547676009165
-2.139819432040393
1.999319091217786
-2.728037823386742
0.9459701825868763
0.3673228042703431
-0.7981783069074365
-0.8988951606174841
-0.9955176581148635
-1.091888237122759
-2.374612781770685
-1.89761253595163
-2.315482069812321
-1.390962033237037
1.184473304653016
0.3018763021205417
-0.7981951765522592
-1.062680059740565
-0.7249463530982536
-2.445155179721674
-1.684019249971444
1.259028877903083
-0.1942957828356841
-0.2596504231981074
-1.299367259338737
-4.156137492277308
0.3990285132040105
0.1901624724071029
-2.06113398883459
1.612233420918458
-0.1347569051780116
-0.3645286482143464
-1.493712690824167
-0.1098651322669381
-0.288986375551408
-1.435662508180727
-1.290697913337749
-2.201665761187002
1.244669945039111
-2.151961808799428
-1.672855921704843
-1.376589857241499
-0.917303252787779
-1.830572561053646
-0.4072649758011861
0.5585741381676458
0.3929544990775543
-1.551131362685648
-1.018544001551875
0.03149478196058266
-2.567990428595187
-0.3377288847320161
-1.727780743881043
-0.5415285133150843
-1.179495198310689
-1.629135169694385
2.492179257984105
-0.7449804638183964
-1.849472763811624
-0.1188266301249308
-1.795196518102795
-1.807757735438999
-0.8762737237633882
-1.120022287272606
-0.6078293476922869
-2.425588822921
-1.769358515466033
-2.244649064947194
0.3684106153194111
-0.2120588732224543
0.7371676900029654
-2.028964533370924
2.205487347376549
-1.235420349575755
-1.792382783110071
-1.859109246989466
-0.7463516119121422
-0.8222046478860341
-1.41097005782421
-2.270069552857599
-0.9223779778970186
-2.29128815624779
-0.2551349243642621
0.04921572311580531
-0.6225666906991891
-0.03412853342346265
0.6686287798946309
-1.277228233453054
-0.7427632371499808
0.4050082058778397
-2.839030868669165
-2.371098457629182
-1.621829675432623
-1.867471018817316
-1.578878742314914
-3.725635733259926
-1.711094572170969
-1.39782781717849
-2.052883036914973
-0.8427901170404467
-0.5945030776666339
1.10372209416306
-0.02588898807780767
-2.432460861797074
-0.5437528092613965
-1.6704127470255
-3.277744987677989
-1.840396255739331
-0.8694159207177186
-1.443271313504896
0.7839457942026635
-3.66582327207676
-1.406786051160001
-1.100861749036837
0.2852328294582718
-1.248852872865067
-1.098542626042792
1.316070715116394
0.1858930718968125
-1.521275839458846
-0.3070796561313853
-1.072116364890751
-1.647136003045969
-2.385516543616439
-1.041279307921751
0.08677203365196569
-0.5943246120326178
-0.938894116751896
0.7632383017509703
-0.0545155397771633
-1.415377125263346
-2.371626083901332
-0.2786622096186602
-1.478139216054271
-0.1138751379855972
-1.5350868558354
-2.008247986503134
1.189683306178475
1.736648040461829
-2.381464429028598
-0.3493574552417571
0.1291052203880335
-1.286362892115579
-0.5423778216347049
-1.253896746610048
-2.605658169804926
0.2692576143405457
-0.9486817073787195
-1.993063366720366
-2.556766091689336
-1.379615459154236
1.825172488473099
-3.213483929849975
-1.903485316436682
-2.36934188502113
0.348562758470665
0.3753091118553878
0.9679830558514927
-2.01310239006002
-1.826530153726543
-1.99108751942134
-1.339854111956609
0.8641471457420419
-0.4869858152786421
0.2936017994885562
-1.330440461002695
0.8271002010496463
-1.497815609915781
-0.8976621549916584
0.8973200967201544
-2.530338393757449
0.7846841392917906
0.1580717037378238
-0.1575648113485897
0.3027268182991474
-0.8457946927120895
-0.1633334268668263
-3.137753185194155
-0.6160977348847403
-0.6757135374801444
-0.5199614373724802
-0.1570328036004534
-2.332910613464992
-2.434100904958038
1.784274817779048
0.5787855745397169
-2.324635946910484
-0.4177012475481789
-1.012106003365783
-0.882277339117554
-0.399197173660752
0.7025384609988624
-0.8813843677139019
1.849822783858782
-0.368576516519462
-0.3162245250260115
-1.49744036827698
-0.1217093907052114
-0.4312294019920955
-0.3879639289251
1.139184098450246
-1.196045992721091
-0.4610651115446247
0.05183906843233509
-0.8802335638971749
-0.7317339377916361
0.1995613363312935
-1.3004703572769
-0.1927402746165635
-2.572221213233904
-1.616242485558406
-1.369720631181575
-1.055649285142721
-1.159513771044743
-0.2533797310093082
-0.8106729768410759
-2.270109102176507
-0.5861099746581171
-2.22938522474124
-1.302730755706175
-0.8122346179071145
1.472173543863674
-1.953150855048491
-2.227187720657237
-1.62338337434763
0.675861785325071
-0.04843221512317086
-3.61488688635044
0.4292303293293733
-0.5554272657815025
-2.08764703804108
-1.417567302563301
-1.129835340532298
-1.726041221308539
-0.8911428688562514
-1.478727962594914
-2.166939292727492
0.2881462289312504
-1.053828640518808
-1.044231078547878
-0.7658454197023674
1.077259269831554
0.7689834588642041
-0.5748425689684957
-0.09789312462770569
-1.044152217241393
-1.516749869686858
-2.046300971831327
-1.397812720879295
0.04138118749185773
-2.000547467257191
-0.922146651432004
-2.523404257742455
0.7478323401692061
-1.610924618317245
-1.08489234663592
-1.031238732402113
-2.605879499186845
-1.360158430645418
0.5812945963218958
-1.884764812885565
-2.835912597938897
-1.899116103334291
-1.583460748963979
0.1501913984991199
-0.8502934454292189
-0.05523067513120896
-0.882316461290533
-0.5827713328186174
-0.6382385015958947
0.5256800085421222
-1.216522764883287
-1.0004504515225
0.2234538498700049
0.2916879204282322
-1.165752190699549
-2.600000535669663
0.08530330833126491
-0.3113368874653304
-1.744913630854439
0.2232112329566968
0.4539271270565346
0.4990132970933747
-1.562379391608126
-2.47022008470167
-1.21458578527853
0.0924710659497809
0.3219432042384444
-1.883949948849466
-2.065329020915545
-1.469788384213436
0.5267261828346872
-0.8889546326760368
-1.379256661868796
0.1850299414908316
-1.250520044655303
0.187019594781093
1.110768836983621
-1.502032103391542
-0.9423290188539131
-1.667153836288479
-1.209696214936085
1.589322527450099
-1.542883627666099
0.9487413741126083
-0.7023515476254816
-1.050594036195777
-2.499626285073568
-2.368836712317298
-2.952999877953419
-0.6508738175891616
1.291547128490883
-0.6932854167407637
-1.013071719963285
-0.139417471585893
-0.661626136074464
-0.8822100479739091
1.647618618023591
0.8193737470727182
-1.902626639619375
-3.741108953203565
-0.946396133858782
-1.69992441782081
-1.315963974564438
-2.139790742204761
-0.07667602545208332
-1.258372899690029
-1.42783206230926
0.9214924800000535
-0.9577734751271415
-1.0983436835293
0.2761609175021842
-0.09179913079006213
0.5171158199200404
-0.2605377532114364
-0.973715110436931
-0.4321879273064669
0.8973511958568783
0.1201987977219656
-0.8327710540031713
-0.106063750735009
-1.791655549085473
0.8756750411136908
0.6743975668345151
0.007710851360974555
-1.430807247948777
-2.66074167178954
-1.000273724831144
-0.3280540850313288
-0.237792437277702
-0.5249300746317657
-2.50133465871815
-1.851809293643457
-1.697620534164249
0.423414205108421
-0.2890191652674819
-1.724468753805796
0.4931912448092022
-3.942111774013242
-0.5941265053394146
-1.020939024535005
1.777556957438158
-1.337995179212141
-1.027860444004488
-0.2479316617332103
0.6549558240021371
-1.016766182991671
-1.559533608333845
-1.814786620922567
0.9343873087743234
-2.833825238924773
-1.442989741602675
-0.2882515162799503
-1.013812925975806
-1.77043851280028
-0.8396169190965199
-2.03250048792618
-1.081857511088268
-1.640609669514809
-1.729985924076185
0.3577263149075148
-2.407851554571003
-2.432930912663125
-0.7231957072794345
-0.6034745802637326
-0.4137669495513996
-2.083178849299764
-1.20488087770163
0.7874434595221974
-1.206815811109677
-1.417511557730187
-1.132545930417835
-0.1325735769353843
0.8224333382713513
-1.976152101115235
-1.088690313853231
-1.697558576278926
0.669591966746157
-0.4319492925524463
-1.33385994287731
-1.776464676878907
-0.217011059978847
-2.717396647362973
-0.7618338024714328
2.70740065066855
-1.056254143340437
-0.9916122484997748
-2.561260266967918
-3.01655036248415
-0.7159108293550773
0.465913651272983
-0.005306922604025367
-4.209014535484425
-0.3332542132367671
-1.055316234210293
0.4357648089893087
-0.1220908979287365
-1.457525344001133
-1.134871632984775
-1.002616136284726
-2.349824844509186
-0.5587501957412236
0.01993980631542175
-2.195593293931961
-1.341005006377098
0.5660877865753555
-0.04846730064565653
-0.7863054107256129
-0.7021678681438137
-0.09564498975399459
1.33565506311092
-0.4363480034915749
-1.041369771178647
-1.406410297993718
-3.341017853183572
-1.851099152350703
-0.0120332018596249
-1.71406698493569
-0.4587098568641382
-0.547840596703335
0.14419928897593
-1.969179549394895
-1.810831292443538
-1.090172008805241
-0.9234965433604224
-2.219541300320757
0.1335775848339562
-0.1671832979081644
0.6678418646107633
-0.5775374656090532
-0.9398101380839483
0.2746061301891393
0.4275597129315633
-0.9804164956321341
-0.6798885586561297
-1.925589914546416
-0.165783585986061
-1.800720260354658
-1.526839964761815
1.393413703675488
0.3118481499696403
-0.3023893562143612
-1.226447291540824
-0.821168001391074
1.073234291403532
-2.432849366258429
1.2785127450897
1.275252512839558
-0.736990571688837
-1.245111556131883
-1.83557789942943
-2.433848725060026
-0.7881435138790303
-1.061410950126403
-2.223667198131063
-0.2942367084071418
-2.312410385696847
-2.981863823434161
-0.8969003510724703
-3.128791049342844
-0.9069108880142177
-0.8638632314336087
0.01524224593327145
-0.9478713226400892
0.64918733676739
-1.347040213160937
-1.449159362111461
-2.169820514444563
-0.612761288219967
0.04093917995208872
-1.868168329119289
-1.30797128755197
0.9563349936793691
0.4712430313222123
-0.8670481555984477
-0.7147626119873995
-0.8039266137066881
0.2861130406899973
2.195498328638239
-1.231715760111077
-0.7782945290868912
0.2797549111790563
-1.550651975670987
-0.5767956849024367
-1.190215783418937
-2.531791411999567
-1.447718434916408
-0.8474417772309424
-1.940977184650596
1.408073442556297
-1.751522453185499
-1.054815455509965
-3.291714241644439
-0.3970415682487362
-0.648470392142774
0.9239656180743288
-2.476440992460631
-0.6910258079591324
-1.568366359563503
0.04351534372301034
-0.437546403149701
-1.446238284271955
-2.835862665794545
-0.2852444446913717
-0.005878925632944824
-0.2477585765247727
-2.822303704140936
0.09886027788886668
-2.857981943906903
-0.1991951694019566
1.641341109095031
-2.845383435057777
1.155183289321956
-0.6802147600253479
-0.9707915230478439
-2.631204599044749
-1.463176934302148
0.3831166041420686
0.4598051743719941
-0.1563166799976033
-2.54799731571088
-1.675775157655611
-1.949144979512011
-0.4845163400275225
-1.303469033965297
-1.620183277183303
0.3993338724216233
-1.551857631270446
0.2434399610332089
-1.687894857988035
-2.08207591874061
-1.278864777416674
-1.803450522458487
0.4451432367596527
-0.5699777003065086
-0.6595222697532886
-0.8348193651100351
0.7817152667087884
-0.7211259378515524
0.461334916671796
0.2722240261351789
0.2456245516272276
0.5187693025553064
-0.1693808838866374
1.101941131114784
-0.4369537344959564
0.5853075491762643
-1.028137126572997
-0.1548942588983681
1.359358446243584
0.4655349798061712
-0.2863406721794675
-0.09909566071323966
-1.464771908732926
-1.153134599653337
0.8273655369885861
0.2140366267327598
0.0617463920598405
-1.218761153689754
-0.901651998835597
-0.6482956136210601
0.2397057982212512
-0.1555936637351072
-0.2258411628478203
0.1390691762055566
0.6396957378182644
-0.3781125773874733
-0.1367066470153488
-0.5454606643692894
-0.03053895478333106
-0.734844856844711
0.5008553296310716
-0.8486106398549143
0.3061257617607916
1.600537998596031
0.6798019798425605
0.6147075270283759
-0.4863676733168272
-1.187456398596903
0.6256327900724538
0.9468419108961006
-0.0749416038215438
-0.6734468241813805
0.3639754578803159
-0.7460636378565274
0.2081005227733615
0.9438625130917375
-0.7450454081045073
-0.8863045219354823
0.4323895440637925
-0.3916448291444587
-0.9082099788259198
-0.1427372885061109
0.6103477375434818
-0.586288455127571
-2.351183406755952
0.2826277533072453
-0.3468550649119717
-0.9960376645563914
-1.045551653604241
0.9960644634245671
-0.4086102149680038
-0.8259382660740958
0.5520466477626974
-1.033118079385657
-2.269329279467528
1.287268056790036
0.4485048345579239
0.7904313388429304
-0.1730770601750184
-2.025810856680656
0.4476301276999933
-2.21773341821275
0.2640893388028532
-1.776079952083732
0.5266067277723657
0.07636273617339261
-0.817914287082147
-0.8507681029412508
-0.5583777516215329
-1.47680656876136
-1.789293700705995
-2.044744271547134
-1.54297601931634
-1.926460384273035
-0.5717996260852288
-2.114040847832557
-0.8508285452512704
1.022844066021879
-0.4997252986438708
-0.6498386012530585
-1.600317491235818
2.067084019190384
0.1318039785970289
-1.22335477488719
-0.8033188261596718
-1.676587457103368
-1.063464258090035
-0.2108019545331278
-0.1686890162868218
0.7389730168666069
-0.7466605361769978
-2.620153453161271
-1.868540836318938
-0.1805235452102851
-2.869076955090661
-1.358966235346792
-2.197642424430007
-2.179732424315081
0.8700891651870533
-0.4973306664421494
-0.1562075850083002
-0.5657942197542618
1.552331545466405
-0.4946832325897926
-2.568896161140685
-0.7870661057231705
0.5326237562042661
-1.582312732637004
-0.4052327163720003
-1.380318644622533
-1.540281146052249
-0.0550466320887447
-1.619178054801942
-2.255662286109678
0.3143486188052897
-0.6349051138293066
-0.7146185930494067
0.576531466131057
-1.845325555899504
-0.7928518445500492
-1.538437042775324
-2.619716049450806
-2.27190662192152
0.9798307131373548
-0.966312583271166
-1.147709675241883
0.1536428451574202
-1.285011487785217
-1.406337400417778
-0.621686873113402
0.93295010795134
0.9523915199020887
1.279513227781183
-1.0493885534954
-0.2687166763687981
-0.77345382292533
-0.2997399625820613
-0.8384176120932201
-1.509382343786912
-0.8919258830919397
-0.590636599817228
-1.101467135546883
0.38221295434891
-0.7483938874766544
1.433385662905435
-1.185042109648297
-0.2317108117872477
-2.302872213435135
0.4159496613932767
1.105680474537209
-2.388828186672382
0.3803481823432525
-0.2213475748092734
0.666768551899182
-0.307504654610874
-0.7672831762989099
-0.4830501572059848
-0.499730330725795
0.05166734201895607
0.6479823874996706
-1.281187407449861
0.6622863130511961
-0.3451392184487553
0.8476557063762528
0.09740678523936414
-0.1617769578663961
-0.9903740150318192
0.03661338028658194
1.056076279687046
-1.586660095120369
-1.121796237176239
-1.391444531656626
-1.209910510259062
-1.651727201896494
-0.7823280108139159
-0.6211262149017047
-1.031892292441317
0.9614837770948159
0.1531884064431941
-0.3403695579548766
0.2138970554259716
-0.207745424520367
-1.449580022690447
-1.467173746613418
-0.05172420669170881
0.9449118281740606
-1.328336295822439
-0.485800452866427
-0.4458377352764201
3.217288813448498
1.048088382754513
-0.7202922736569257
-1.409848432235905
-0.06010621174835971
-1.196919209467566
-0.5796849189625951
-0.4107318415574757
-0.1398708221631598
0.3189336219471016
0.3262033977443177
-1.154603539775039
0.51948914456097
-1.873020532670226
-1.734963752194294
-0.6519283223063974
1.035278190477812
-0.8036976370941603
-1.1471238607853
0.598363411199862
-1.734377802289848
0.7511267776302368
1.283887265500201
-2.396723121503606
-1.228199076423943
-2.570961672198423
-2.050140116573574
0.57700503229996
2.974659050720619
-0.5099902571306666
2.043096092426965
0.6324448735049193
-0.2300477924294891
-0.362142204675065
0.1015781430599628
-0.1656998016961679
-1.119083600160249
1.012476829120005
0.07408057471634442
-1.123769246443199
-0.565056251814812
-0.860207771036395
0.119095355813593
-2.33637782708451
-0.7667279199572471
-1.029254182902693
-1.218610740293283
-0.931593871340533
-0.2274849701753769
0.6552578947712308
-1.315538037092157
0.9125549367451926
-0.8481062721094451
-1.479128880011651
-1.063232439432999
-1.71701815145479
-0.375336430637041
0.4611208989501395
1.889271440058489
0.828032081611221
1.917596995715975
-1.542831458627525
0.5843000240406153
0.6011848017456868
-0.5864147179575325
-2.534091587630292
0.1663093175598242
-0.2293593195667974
0.3579972680325469
-0.9481475334741342
-0.6825592522786847
-2.215250330857623
-0.4808313378426623
0.7121723188825405
-1.150965205875208
0.9661088949762575
1.303070443379578
-1.275628870947775
0.324394524407593
-0.6121988478042353
0.3940380085978109
-0.4465139180340451
-1.589769292454136
-0.7225838795360175
-0.4831871929643745
-1.142948714426268
1.064524601410912
0.2648294682338328
-0.7688644787950968
-2.566318394244277
-1.440066711969719
0.7373115053683494
-1.597975295253634
-2.309036634163868
-3.137874762224073
-0.5747151669924884
-1.331255307295448
0.6778964778717341
-1.090474719207391
-0.7071786012198565
-1.316209610806861
-0.7883568163478551
-0.3503982494230906
0.3027281161953581
-0.2677203721549733
0.3567158104072311
-0.08779402058792435
0.2096316354209489
0.3278377427119216
-1.4545540276731
-2.082066655944085
0.3690517868486997
-0.591244332274651
0.9047736802926766
-0.8070414285112607
-0.1440926453249384
0.3661665895235077
-1.005297961661899
-1.51135005677952
-0.5759594819866071
-1.004376460685118
0.01216218383788646
-1.86869057229123
1.601115496885906
-0.9238097154874565
-2.796252924860466
0.860076735207982
-1.499099374056022
-0.110821286500865
-2.033752289374366
-0.579642291425176
-0.07504802239453956
0.4973352258386233
-1.499889358426696
-1.488302386895839
0.02583862632473958
0.7768510961731372
-1.679980800030172
0.2316301646587274
-1.372604339372509
1.724226959711595
1.103584018384425
-0.05929614828420651
-1.624831318561414
-2.220079388607991
-0.8819779078330191
-0.4778194895001471
0.3230315935319822
-0.112659151287418
-0.844134189600512
-1.749514428750801
-1.698291707297059
-2.98990659454846
0.2021345720368613
-0.4897692563590079
-2.104306982378238
0.4488974626847231
1.751622667546103
2.72117574297727
-1.659998210696687
-1.269682801938309
-1.372170041351371
-0.9487856597969825
0.1620623941910956
1.905833992316617
0.6997557302191925
-1.158008345045611
-1.275608170961496
-0.1235458148392376
0.04081461294599132
-2.197469949368158
-1.094752795260793
0.1572678014041599
-1.304617211575708
-1.968411437567653
-2.792824431752289
-1.255954327731966
-0.2461741908932764
-1.168573357271267
-0.2299129261969816
1.233677646642982
-0.9017236741070882
-0.2016645937247211
0.3091144147543231
-1.921420967388993
0.425299821289277
0.2438594167332363
-1.235732250179945
-1.805885383744573
0.6189537234729003
1.598906451039094
0.8695805687666085
0.3940081895253213
-1.874053990594305
0.8853689050784584
-1.535944684548373
-1.236309256573923
-0.97358679704629
0.6853366873775645
0.2686791318515242
-0.6211140729706932
-0.6525462176276992
-0.3445728430674444
-1.232159037430914
-1.852038706192916
-0.4126223806149493
-1.160264006755879
-0.7981937247663904
-0.6807092334575616
-0.2242541192029854
0.4624141345103776
-0.6378779426112733
-1.761537413007326
-3.506335137036509
-0.3683302663941334
-0.8140631678762822
-1.716240495713087
1.263943847139415
-2.477676217789032
-1.47018065477183
-2.235339787217084
0.5623779207301368
-1.13873847529001
-0.8601220781454013
-2.329269452220543
1.469933276092271
-1.766984517604984
0.494152538221765
-0.2757181527983704
2.011978884013023
0.8880222180468534
-0.6032913092134624
0.6053377774960552
0.6483872874881409
-1.446554920647187
-0.495967624349636
-1.20820380854849
-1.011210348529344
2.335798313633361
-1.034359752271212
-0.07365680943640651
-1.673452133562745
2.24172368922028
-2.248748171031364
1.063725417201089
0.4583079353152975
-1.395806118514081
-0.4076985119049637
-0.4727315897376207
-0.5288006172261007
-1.757544493524955
-1.24531251850919
-2.092523388606912
-0.8820557439104805
1.729804381246638
0.2341919790882213
-0.3438435421375265
-1.012589888537657
-0.2605864679686793
-2.312181924849593
-1.146225326233771
1.546437241444248
0.304087251818999
0.03135572284546766
-1.266483595030313
-3.715027694510542
0.6757836766294371
0.6303953657082519
-1.523819696238566
1.561900096252101
0.230262289266312
-0.09347579783470104
-1.086294537588435
0.415490944623532
0.1534287804434756
-0.9150688791600738
-0.7946466162399769
-1.892694518618319
1.743618995219131
-1.865711364189768
-1.383524185331702
-0.9038768746026931
-0.505342421509867
-1.224534437427452
0.05954515008106065
1.076343700421251
0.6806426458693614
-1.050046877843408
-0.5154314372397599
0.4624837093545968
-2.029988997007936
0.2215014781362252
-1.424698217622502
-0.05990463323351113
-0.6809830621823979
-1.065986967940913
2.5814952529594
-0.18538666371564
-1.434995262687675
0.3695780496590836
-1.270530899178248
-1.358858853395853
-0.3937743700734414
-1.01925763937691
-0.0931928314954687
-1.745983622729485
-1.297305584891198
-1.716656793108557
0.8551780059199278
0.3030790357126317
1.237348486576656
-1.728444812356951
2.514587739693262
-0.7557435752310558
-1.620815854321707
-1.416895740962575
-0.1728956622301934
-0.3214142602308732
-0.9832719769126046
-2.06156714788501
-0.7731860266410943
-1.005123644651157
0.3685725930010533
0.4784162917161423
-0.1029595221539283
0.4967881102084854
0.8334898299794128
-0.7599982075347655
-0.2186879410854236
0.8658304282656705
-2.36433770112078
-1.853381966709539
-1.452473047621501
-1.286454903551244
-1.208395456879622
-3.293849791964706
-1.226518666647592
-0.9634753872000893
-1.5188217562263
-0.5088341629525199
-0.1191508319888554
1.519997863446926
0.4793290375724421
-2.29652189116883
-0.4796698066571628
-1.120754019762157
-2.765225325419655
-1.346072364228469
-0.3499817860632694
-1.313636892774702
1.08491226772453
-3.293168665811128
-0.938338892381988
-0.6513975097613831
0.7374565728069835
-0.8355567912302316
-0.5864040118269875
1.81835686436851
0.6309187885982303
-1.02733907997493
0.2397077118576207
-0.6614148416807981
-1.06015142024302
-2.096231481101672
-0.5667876952707959
0.3225794111989789
-0.6461578798230589
-0.473180876600805
0.8040056355273594
0.6960569880795459
-1.082005846920825
-1.873153611164462
0.6564743733664372
-1.223325908018891
0.3460109440434686
-1.242537612552017
-1.54712004021969
0.9997092126520012
2.101608181545476
-1.881913377363273
0.1343649373528219
0.1778042220048377
-0.755511928679871
-0.002951045820781724
-1.278497112537246
-2.080324291219096
0.7184754997637802
-0.4930469056509315
-1.515073707918911
-2.063965010072356
-0.9565581739094207
1.54536201940182
-2.680942907048511
-1.341309073086118
-1.948779975466783
0.4779183012019621
0.3136198984064772
0.7553661028909932
-1.443942827302248
-1.501636768260617
-1.71583067579239
-0.9493247627321333
1.00569092980455
-0.1535098772164892
0.769547649733042
-0.8978140519650319
0.628318542389885
-1.049937229636085
-0.1909963957035337
1.349121547999297
-2.045070916354323
0.6054793464514512
0.5945884529446851
0.2345295547976711
-0.07896023034773648
-0.3241230543825457
0.3759864273679123
-2.634066059414309
-0.2371673754938074
-0.8393958987273732
-0.03908028158311402
0.3184480460894353
-1.819289009440207
-1.750434085742475
1.927273548731123
1.158816341556423
-1.843962171408023
-0.1568224845937721
-0.4766048694607911
-0.2209339601255967
-0.5262496825728796
0.9413086854606493
-0.3226213887736148
2.339545211367608
0.04997742950785741
0.3008344938252143
-0.9854301836449605
0.2936172892558422
0.03679681495286531
-0.1199512055883979
1.185569287408715
-0.804824808119221
-0.06197943944924247
0.5349861275644797
-0.3840638214999513
-0.6863008905483309
0.4921912781099675
-0.9887898656524847
0.4338931656978393
-2.33329551995431
-1.173919184774232
-0.8936683582062881
-0.573511318627836
-0.8783247559395626
0.2122835554435158
-0.3554483890558586
-1.720343808785714
-0.4733102295934194
-1.727437882337914
-0.7887609401249457
-0.2932538458369361
1.65153492300481
-1.458606017934445
-1.770594290520471
-1.206205428853417
1.085693008166234
0.007230944432163398
-3.115157618606282
0.8779969223099722
-0.206691877165733
-1.528979089028984
-1.402663473670771
0.06382743322115285
-1.340428839603558
-0.7049790524513797
-0.8657105637597766
-1.732331045673263
0.6780048223504274
-1.64022783839874
-0.5882824777261259
-0.2127872861525343
1.31854106501635
1.169978198308261
0.04162823132549483
0.58086621908995
-0.6137391124378967
-0.986090190899181
-1.577339567926272
-0.9105842366305136
0.3244366560038656
-1.515160893100699
-0.4890582545095478
-1.898140649211968
0.6384616418671006
-1.141803833156782
-0.5748916681513611
-0.5857288103498374
-2.141092165624064
-0.860304651854066
1.12171840010486
-1.377281044396129
-2.302029628500499
-1.405164674138309
-1.10613877058799
0.3160520731431711
-0.5845273682904197
0.3876850762291273
-0.2599661598261718
0.02085213653912397
-0.05410557664959314
0.986437158539138
-0.9396568864422561
-0.9888167794448354
0.6386977337021876
0.7490731864073042
-0.708979916042642
-2.040717310644684
0.2281293757996102
0.1472152311696806
-1.259168456215273
0.2156034506420887
0.8677134159387041
0.9627589938734074
-1.067630064297117
-1.936936721086323
-0.6612069865780302
0.4744747346519025
0.8124002960434099
-1.649716608684875
-1.579580997487208
-0.9223471104418234
0.5826137098169238
-0.007454626909874955
-1.108063424313401
0.6869233718753396
-0.706814374379879
0.6433727064692129
1.616705357729293
-0.8961613908878292
-0.4444258518420551
-0.9790020383272443
-0.7354940628484463
1.397573441361001
-1.037477387625309
0.8748557459293281
-0.357652201067137
-0.7458268092574634
-2.052890030130361
-1.95497088358783
-2.470281475107476
-0.1468010166650177
1.73611857982726
-0.2372021202965806
-0.5425108479421297
-0.04375596986233577
-0.1339894228204207
-0.2425236222658053
1.836260055670794
0.9022566199292855
-1.477405345251137
-3.288984352449181
-1.062860755838268
-1.226540134274124
-0.8519755313875439
-1.683092884740997
0.4036897068238824
-0.7163958657513138
-1.005826623416538
1.283406340597232
-0.4301378272698303
-0.66130564363246
0.9277626844513734
0.441532489411702
0.3837164010019289
0.146584040716267
-0.5438498632706138
0.1941925794935518
1.65481341475723
0.8747064182192342
-0.4728704277835187
0.2524489459658106
-1.593696480718739
1.327166576552257
1.153695158852906
0.8259209631222673
-0.9824646710393621
-2.310063954625907
-0.4384483718028546
0.07787112526572587
0.2322516128551823
-0.003483945872801407
-2.037348937669108
-1.283243016141251
-1.191600834819139
0.9552903128346377
0.2754952322806216
-1.234673577413514
0.9372795383957752
-3.461353944584543
0.1052549948043799
-0.5616522673823485
1.957266854860633
-1.575823864377657
-0.430292915521422
-0.6473525708344924
1.051007099196375
-0.5627234878218877
-0.9462028164079646
-1.154909502848963
1.178676301238935
-2.411093233733665
-1.08991984992894
0.2194551637654966
-0.6102688972300969
-1.249993748686307
-0.4630859100508669
-1.682179820182162
-0.6255761529111963
-1.804464788580755
-1.758774834716841
0.8144247214373956
-1.973381018283307
-1.937141760631592
-0.2921508931574993
-0.5215331074487335
-0.1368258496496833
-2.545030444982871
-0.8106578983790931
1.097032210351194
-0.8141697265692034
-1.012576507885742
-1.236644588288367
0.3377556660478137
1.308948741631919
-1.505593453016304
-0.5966569116565822
-1.125047190337906
0.9970038813946192
-0.2576096983229135
-0.8678345235569191
-1.466467529838991
0.3237643455960387
-2.343068953048506
-0.3875365728687244
2.751713482790497
-0.5373837349938032
-0.8692165973026386
-1.907519315965597
-2.505085390692123
-0.2656752678179681
0.619087363158525
0.4200658977604779
-3.692661545551009
0.07795383047244862
-0.5388710144898137
1.064986208913032
0.3716040731030223
-0.9633947439166252
-0.5094370384780713
-0.7741968640563794
-1.815158627123417
-0.5412037343933462
0.5369886221067737
-1.645908133843275
-0.6969722293003456
1.022525060723434
0.4715792315802648
-0.3209467134220036
-0.2614770363293485
-0.05410911609581162
1.600409925794393
0.07173198016831255
-0.828419369486608
-0.9244552410072256
-2.789786863072927
-1.284587412053091
-0.1113564715327183
-1.543431950858688
0.002829386307849442
-0.3098560908353878
0.2546710446952353
-1.479209111268913
-1.421107838778037
-0.5353873619823517
-0.4023432519710127
-1.779377249632301
0.2151346051945798
0.2908702539210142
0.689000561975209
-0.3109234206922197
-1.268053551979262
0.7313466793788684
0.8842027214882816
-0.5421926240248101
-0.2524135191360048
-1.214665832024279
0.3047492039097778
-1.310325819243261
-1.089998112541065
1.878503565712144
0.6211900092308944
0.1953682564869518
-0.6881581425536039
-0.275417700949269
1.568097076981229
-1.970216604506391
1.708669214205424
1.667824438196933
-0.3542913003764157
-0.7738291121481424
-1.664763811589576
-1.826035806585593
-0.3470595741575891
-0.5814152983631287
-1.765415744030527
-0.2230336142880698
-1.876810627986282
-2.735905445014234
-0.8389651971606764
-2.636664629775763
-0.7091560936944776
-0.4612612580822699
-0.07381342863123767
-0.500697767233491
0.6385890447879616
-0.9274992728012866
-1.087203154181025
-1.667471290389959
-0.1267275769519223
0.1021923622573077
-1.370916360179568
-0.7601979767874065
1.362728283564652
0.9206095363461797
-0.7614519038697827
-0.2407499237290254
-0.337616296220286
0.7553508631860658
2.416116582284093
-0.8148222538584073
-0.5913389334703876
0.8497898658764459
-1.003829302585271
-0.1201823938777765
-1.117512647458497
-2.00016814355837
-0.9137633933338244
-0.3893076040893737
-1.505582307123876
1.499024398112062
-1.310240463590923
-0.8872773749171646
-2.793836676365
0.08201580426126127
-0.159568077979667
0.7867556283948564
-1.961587608940866
-0.2356488822011233
-1.3504581582604
0.4944728304759449
-0.002936778441575804
-0.9367363423370727
-2.128650295148026
0.1909157725044728
0.3834024827120111
-0.05023884333721099
-2.289868838375104
0.4843371050969338
-2.159761089272547
0.1201582320815333
2.130291925227927
-2.412488762146755
1.605158273380941
-0.2292606589438496
-0.2441096476149151
-2.119159482139434
-1.015427153518651
1.261528149527054
0.5209302054348933
0.3157676994130205
-2.012721559028848
-1.537565798969093
-1.391783792486855
-0.1614835212716093
-1.076274418933431
-1.183963938691653
0.8490380070434741
-1.119974816381567
0.2616228259704219
-1.493117428914842
-1.397519075344493
-0.6238535817479788
-1.297721036574577
-0.06980850872015157
0.1607401689156372
-0.2180310058365323
-0.3850700638956984
1.007862891945748
-0.3610256849499265
0.2306333144278603
0.0692415119003358
0.02624555662700813
0.2894970514540361
-0.3792372729718348
0.8929525245025026
-0.6968733944238653
0.3766968200592772
-1.263313619265153
-0.3526031334244622
1.128982827412605
0.2437657014686047
-0.4769301182592338
-0.3342531544769327
-1.699777090654778
-1.379577885040104
0.5718704252149741
-0.02115937612330025
-0.1837615873348173
-1.472669207564343
-1.140365305606078
-0.8501331206293357
-0.002799331731610584
-0.3675998554462108
-0.473610631111869
-0.09445647890245024
0.3940768234976909
-0.6385536728220867
-0.3554981703831853
-0.7973511060875313
-0.2420273243271341
-0.9679356174981704
0.2703124974767012
-1.040813880869222
0.07195690563055647
1.360880861632707
0.6640502014660775
0.4057452430255165
-0.7380454053190326
-1.479977464391628
0.4200344916255568
0.7038390469196633
-0.2744012057025929
-0.8579629159860724
0.137837831268756
-0.97958780799351
-0.02685870466770884
0.7297905848005246
-0.9822003676750432
-1.136248265726642
0.1922790382326425
-0.6386444273912856
-1.202525530954333
-0.4004611258875871
0.3827482309974023
-0.8170864244529941
-2.58407099358798
0.02664909972608585
-0.5535680156068563
-1.217544387855527
-1.220130038481952
0.7488617853211812
-0.6523345600825197
-1.081801556906296
0.3068585789018252
-1.236494664575042
-2.5070707497955
1.150890614120242
0.2260084352143966
0.4989877529198853
-0.4153468145463673
-2.265441512115904
0.2201371450620015
-2.458485785256624
0.04872253991549037
-1.999890590322451
0.303794735519471
-0.1358096883331305
-1.101472189190339
-1.115923743047439
-0.7491452289207048
-1.764633610455266
-2.004503199228977
-2.255527913588109
-1.762648838151839
-2.168083603074839
-0.7955206187824296
-2.339861736310561
-1.076816359877312
0.8163480018587546
-0.7306243906764175
-0.8795059327713958
-1.811210652810045
1.888300785869476
-0.06853097033621805
-1.455313418037071
-1.040450227153404
-1.960747404386868
-1.287091154100904
-0.3843471877734256
-0.35970852980892
0.5548166930525864
-0.9424564020206315
-2.86146406703415
-1.95710570359105
-0.4301278722401717
-3.06828242759839
-1.617329595808436
-2.450231714150995
-2.344239178422761
0.6258855714923094
-0.7200270826701802
-0.3898802280472226
-0.805788846113458
1.307815291131269
-0.7571419844564873
-2.800912369582305
-1.037353082964713
0.2780031814625548
-1.888553880077186
-0.6174420401929446
-1.55059836725826
-1.768620613483855
-0.2836457848237292
-1.871192746610097
-2.376384403194957
0.08187178192156633
-0.8794064083451217
-0.951792335655046
0.4710384804217292
-2.047293955335936
-1.028335715874436
-1.73986683899188
-2.832488762813346
-2.395585263232726
0.7455956856059155
-1.199932319734174
-1.271097878771103
-0.05554816454717765
-1.52589302906496
-1.631930684521384
-0.8150285169173649
0.7815224192583563
0.723147599071622
1.082159684165494
-1.295219517239735
-0.4961247926628929
-1.020638981894415
-0.5405616155609618
-1.044342487797423
-1.738671493626243
-1.113019911592458
-0.7930795184585487
-1.355988837845554
0.1671396043176157
-1.003848546616531
1.248399058678756
-1.35016225907219
-0.5250978338433302
-2.540716421770685
0.1660092081623697
0.883039229249426
-2.632769045466709
0.1510154863012349
-0.4327496664235964
0.4807421155995307
-0.5294548683995329
-0.9989474184672636
-0.7015143048075981
-0.7188138600300009
-0.187374168914627
0.4137104455953589
-1.495880486822778
0.4285866682718579
-0.5583547663521385
0.6377946057273286
-0.1327433839459635
-0.4152764813726569
-1.130801901623951
-0.1613137734294475
0.8552980696803455
-1.833893758484501
-1.302510266834449
-1.619107133775227
-1.450570466994344
-1.804868149860594
-1.023270119799667
-0.8515762445836043
-1.274375134432618
0.7492482510029622
-0.0599074113859924
-0.5714201121782654
0.01618670005295837
-0.3833578807367096
-1.697954842642185
-1.706816800519165
-0.3028187944962463
0.7453364517617109
-1.540166392229515
-0.6952450370896894
-0.6744108166480831
3.008683874889457
0.8244461162914501
-0.971642132307255
-1.660324976111021
-0.2644913694542305
-1.429943497591861
-0.8245776861575878
-0.6324471117431779
-0.3536047433008048
0.19021431456446
0.09500586722992226
-1.368571062813868
0.3570167684414332
-2.114739915721523
-1.935860687091557
-0.8992105417562889
0.7865811745891477
-1.015009801267648
-1.351701581327048
0.4007510471192889
-1.970311418765756
0.569240055193306
1.067139405865186
-2.661082953203532
-1.468982984204286
-2.797220270251017
-2.309047206109733
0.3446988377909052
2.817578471427765
-0.6302581527760639
1.8469090618699
0.372850379331685
-0.4713056132855177
-0.5933339410539868
-0.2137165653806072
-0.4286260606610101
-1.349822046625547
0.8462087700517801
-0.1616963959491662
-1.329696396991751
-0.7647332599899286
-1.101386877513668
-0.1114849914226451
-2.571181893556149
-0.9979337057039027
-1.257464720223932
-1.449428225027907
-1.119380093354357
-0.4675992969571836
0.4211776977726978
-1.55714310162494
0.7025194504286423
-0.9585317830812012
-1.703589719792826
-1.3096155692618
-1.972727974791378
-0.6226714884912492
0.2322094323287217
1.670255638839067
0.6299918286471703
1.679286931705831
-1.767711867267554
0.3719189624567777
0.3788474735791613
-0.8219027897542045
-2.783940508009211
-0.07246199844380968
-0.4515662261075686
0.1205308847897733
-1.168926826263543
-0.9416157595838937
-2.419408664740314
-0.5390672072658531
0.4767595256030493
-1.338527172321155
0.8077790547874318
1.117614500363401
-1.517226008195877
0.1526599664697073
-0.8357032085919218
0.1833776225513106
-0.7015894676170501
-1.867696691540897
-0.9501963346130038
-0.7253017952570184
-1.35669235851753
0.864142507509042
0.01776693460177328
-0.99260628337502
-2.812051857500097
-1.628107842964702
0.5040244506412128
-1.815650183784076
-2.46253770317421
-3.293777304036202
-0.7576468419175657
-1.579871722517153
0.4093934082861755
-1.351420434504275
-0.9383273798041181
-1.545366960927341
-1.029483598199218
-0.5853441607781237
0.08324500205929646
-0.4929179149274346
0.1603089962011031
-0.3390022698486095
-0.002725214966881587
0.1023097818494466
-1.643443985268848
-2.297129244871737
0.130975816727043
-0.8332516332400359
0.7698147821382942
-1.033071862380351
-0.2068930203602966
0.1468947497255255
-1.145303577060903
-1.744087073491918
-0.8210027723155935
-1.270167366962417
-0.2234576803998426
-2.107639150613667
1.344421534122128
-1.150049062818846
-3.022226589522678
0.6269433403364044
-1.747641883648324
-0.3600034434557077
-2.250914669924793
-0.8033683177020584
-0.3017922566689739
0.2337031867778709
-1.732716758909364
-1.720721170797361
-0.2130677864643423
0.5720803138016245
-1.911166828279277
0.02325597821454071
-1.546511622663962
1.476827654653965
0.8784755288480951
-0.1198668978681339
-1.914324047799107
-2.469366268819075
-1.11396286282865
-0.6401211574687121
0.1561780548533969
-0.3444852668822968
-1.064774378583875
-1.881879482616719
-1.914472517780186
-3.20783663591929
-0.04318295566441507
-0.7007527997265071
-2.34404480278842
0.343235301500634
1.53395653486902
2.567665181588147
-1.863331494729348
-1.486541777645892
-1.639083995527503
-1.196669637743449
-0.03600297823542056
1.688961838670342
0.4570729908831706
-1.394102756913192
-1.496936496411001
-0.3227128927972923
-0.2200113430569645
-2.433744956187596
-1.305796030746173
-0.05712649268846948
-1.538391527117857
-2.217703956214751
-3.036221306617454
-1.469122379002047
-0.4766897847485376
-1.380230891106322
-0.4739475560968071
0.9810197440209424
-1.10326884642637
-0.4278892082848218
0.0673877824902821
-2.147424563224092
0.1781442924458893
0.04711100772312794
-1.472823665333696
-2.039774284712226
0.4020801256545834
1.352822162294715
0.6447610624538931
0.1869043304462363
-2.10629245495873
0.6803537253338432
-1.763410629487542
-1.473877858003598
-1.229987122733291
0.4445062056068266
0.02722460767976691
-0.8699696739197528
-0.9096670634870029
-0.5803825199869496
-1.446117517650396
-2.07083586200287
-0.6512922488918833
-1.238344597964273
-1.052337244238264
-0.9024652413985182
-0.448710866324628
0.2445385170896278
-0.8958309546337646
-1.979469952202935
-3.752865682994497
-0.5949326841491801
-1.04301951878218
-1.918973097851009
1.059577106271278
-2.670636962549132
-1.678109418064954
-2.472065826122403
0.353790361617123
-1.356626931565442
-1.095046273224178
-2.56112340233772
1.205668564844655
-1.993554189237707
0.3108763774516554
-0.4962953889396617
1.834361471452886
0.6472271809954661
-0.8724695886335525
0.362257011429716
0.4379536272156624
-1.578278055168307
-0.6597001984588062
-1.329889680317814
-1.264629478873708
2.163173037094091
-1.298966651326732
-0.3080581015852037
-1.9031418363118
1.984376903393254
-2.470542020599981
0.890699462863182
0.2494235697144648
-1.642503411209586
-0.6372621162421322
-0.7245849428601451
-0.7539459519065679
-1.967818670055868
-1.456624680647365
-2.233604960018866
-1.131797948739707
1.536453368452134
0.07036444663400614
-0.58247430948265
-1.25486533323831
-0.4707076807803905
-2.511954309475654
-1.371440154478779
1.308937878996731
0.0607445943908617
-0.1684503525347118
-1.519593994226443
-3.960359601146259
0.4530922729387697
0.5003306761673468
-1.779499882438995
1.394325540207044
0.01557444065745559
-0.3500286313372844
-1.275360745393919
0.1690460786592682
-0.07911905810193014
-1.173446204652381
-1.046057534867438
-2.09793176573513
1.514962676914577
-2.044988452225001
-1.632132260086502
-1.129689313152187
-0.7086517163855311
-1.43098549648022
-0.1387425317335983
0.8974820817305901
0.4581640610565901
-1.300402746672082
-0.7620537941672348
0.2588802862898583
-2.249051078815193
-0.01617538489752386
-1.632209188616405
-0.2994345822029429
-0.8909104311954854
-1.290338270689519
2.341613668686113
-0.4106696809365722
-1.657138653911616
0.1257698267793073
-1.509132992532171
-1.576236263950519
-0.5719688361491133
-1.264386053650095
-0.3545017046585253
-1.961334766382862
-1.559672657230053
-1.947494203437825
0.6202288680304133
0.06506348693129002
0.9940826981684773
-1.911421504510947
2.3585635096297
-0.988267024751322
-1.861069543261726
-1.519090705859204
-0.4342817961384138
-0.5618114449277846
-1.229073946123224
-2.327163755358387
-0.965131699065084
-1.234845361282253
0.1459976391262373
0.2745694158762749
-0.3518348598137375
0.2696422157945104
0.6023783632473887
-0.9849131918209633
-0.4810761003855181
0.6382279836858384
-2.603441630806864
-2.105253609646305
-1.711047744577709
-1.481642865544406
-1.421889808228455
-3.535010352685384
-1.466669890614472
-1.193459850207776
-1.759393903665599
-0.7125322823374528
-0.3581648491329683
1.314249110475169
0.2302735117530117
-2.502130070187646
-0.7262576246191925
-1.354113925821656
-2.993092218957284
-1.536709027945427
-0.6117627527290468
-1.567036123897318
0.8501159082480766
-3.526412954902839
-1.179914917070349
-0.8705308849669124
0.4975040417127311
-1.068916194832361
-0.7834974418042495
1.580379419864848
0.3883969645465459
-1.275956188607576
0.01411498199218826
-0.8777452439108487
-1.266318929439145
-2.327529958047093
-0.7850805385551359
0.08422516750005787
-0.9252087645681314
-0.688644981935345
0.5545094303172111
0.4863887701015773
-1.336560934630629
-2.115334765394303
0.4778034084981066
-1.47246024659009
0.1157170037079577
-1.475985255184159
-1.783524140339689
0.7016126505686731
1.926237780022091
-2.113985298864986
-0.09555585678696002
-0.06340469427397076
-0.9956858432921807
-0.2348305475686736
-1.515083539577253
-2.333133328467004
0.5122840344176122
-0.7420799783238903
-1.735419222550268
-2.308257249157992
-1.191020780046923
1.291510232197411
-2.92328642958496
-1.571665206430315
-2.132462850900069
0.2233897593816298
0.02384873597709752
0.5443868719111947
-1.645124915790187
-1.702952846880821
-1.949491355262382
-1.172951740599394
0.8168152782836671
-0.3509420670741075
0.5706398131564383
-1.133553734291706
0.3554221883906354
-1.294636461225947
-0.394754281266858
1.120320329142194
-2.285878777723868
0.2768815057476199
0.3795654999613352
0.01345975742188834
-0.4592226157346123
-0.5689311837502256
0.1303668804666707
-2.874045180242535
-0.4735142946132155
-1.095801156993884
-0.2917454061478667
0.1231139280845643
-2.04369394945751
-1.985973165532159
1.699963589438184
0.9030270631205484
-2.078488207032279
-0.4149279102095654
-0.7267224987171808
-0.3736409064016183
-0.7757827320524397
0.6995445356269825
-0.5465302242519401
2.090025935216672
-0.2107205810553075
0.07420300848023638
-1.225338539799851
0.07699922425871984
-0.1868587262956327
-0.3684310859999036
0.9595059540938652
-1.041668397729663
-0.3088256966963576
0.3089368760214188
-0.6080114274670871
-0.8186540131593855
0.240736914898216
-1.216895481730536
0.2694084067075392
-2.538493433356075
-1.402017271566742
-1.138531733863519
-0.803712031104626
-1.118841608548746
0.003949621031818224
-0.6056247520094019
-1.917033219442271
-0.7148915011464676
-1.963112546967885
-1.034941745351608
-0.523420962502867
1.550093313237451
-1.718494773673097
-1.991250408226164
-1.364354381010759
0.8864951298488591
-0.2417608606866734
-3.334670307872303
0.65987915063685
-0.4461724190893375
-1.771357277538076
-1.660753300677951
-0.02664679763237306
-1.416193879602437
-0.9219881794162332
-1.029771512924385
-1.967858159932782
0.4273906064601806
-1.859731867475906
-0.8245594606361906
-0.4069940222659364
1.067748827956257
0.9640016364210896
-0.1721995220166518
0.3418641765357495
-0.8220899746049741
-1.236868019570804
-1.796788918221071
-1.152225598616212
0.1159765966841934
-1.759430589156033
-0.7082531752657407
-2.073792034980463
0.3444622315815377
-1.35723869933733
-0.7540722258193023
-0.7991657135682515
-2.384412758163649
-1.110134671503582
0.8866588969396652
-1.623800233758661
-2.516902483518738
-1.653525781374638
-1.351514661170482
0.07285530308744012
-0.8328834938277486
0.1590205433014284
-0.4394075233876841
-0.2039916250640774
-0.2884763072478541
0.7729532559579138
-1.166790290370054
-1.17215609078631
0.4176913939665932
0.5326346018057563
-0.9173754494166432
-2.276039122946407
-0.04389871230608358
-0.07171651663544965
-1.500138121023943
-0.033731451036168
0.6412403512046086
0.7575497322549475
-1.323945523141596
-2.165321147792337
-0.9018638617253418
0.26015030421623
0.6581020405610837
-1.878197348859352
-1.826112120491975
-1.142278843977417
0.2818887498384156
-0.2687486333680663
-1.343675405928132
0.4571240806731598
-0.929939726316667
0.4206328922815801
1.383088897329861
-1.04950936087289
-0.6685686943076936
-1.142584294578195
-0.957915744188938
1.112236651715952
-1.274469738819439
0.5908124704660798
-0.6017077443512561
-1.004114790102639
-2.268781074262204
-2.168718226596492
-2.70700902733042
-0.3587864604175929
1.535103374405831
-0.4858736216102642
-0.7585595681445488
-0.1465417569610263
-0.3831663228611959
-0.4366592510822662
1.66569183095041
0.6870196184054143
-1.667425816471231
-3.53023279779657
-1.305595797466947
-1.451433732989786
-1.080808980033023
-1.900278949091141
0.1562390488959974
-0.9071122824504979
-1.24010694553259
1.097050399440775
-0.6705873304585197
-0.8845923614470645
0.7282988582350505
0.2063490757881023
0.0853940956263293
-0.0267069665563122
-0.7690009550870314
-0.02486651594251803
1.468974643095615
0.8162671902715326
-0.7051192254014768
0.04630285060168956
-1.830258872321443
1.109351561819662
0.9116040429333541
0.6340160498614087
-1.217748622216595
-2.41386384994231
-0.6277916044155253
-0.1481239039925784
-0.003804712230064917
-0.2461062068337072
-2.261046296346022
-1.537415151169445
-1.434566021651179
0.724431894239935
0.04270391350954344
-1.471179300897901
0.7201192901257526
-3.671193515546172
-0.1073200402174013
-0.7984889420757045
1.819667860590512
-1.785591546289894
-0.6310679382291329
-0.8962589544267052
0.8507038934484434
-0.7479384556275844
-1.159515662628333
-1.405219002937095
0.9599087403544857
-2.653856851004673
-1.334862182389025
-0.02610680988363877
-0.8198776463510877
-1.469407723393042
-0.6619550181871277
-1.912458908145542
-0.8570999313551866
-2.086021003288613
-2.000234475861864
0.5965746236236105
-2.21667957130752
-2.167806007636756
-0.49691122265323
-0.7671195447007532
-0.3697726864303187
-2.82357471645404
-0.9838002124662361
0.921710792518302
-1.034389974478995
-1.240939876808971
-1.619960861912756
0.1054572708990668
1.107179740276264
-1.743375875141252
-0.7135144006665156
-1.379559491729866
0.7505600077619354
-0.4823759063302109
-1.074323457509823
-1.579414636427245
0.0890512768164911
-2.629067388034851
-0.5858555262179364
2.5509496663526
-0.7683342722297916
-1.102131338897123
-2.089283162633847
-2.737823942192477
-0.492399571662161
0.3841015548770618
0.1949471302368744
-3.952410140480705
-0.1291817245413912
-0.7675642144558291
0.8744137609582006
0.120136726474146
-1.204577358744019
-0.7243631438033686
-0.9983380803874082
-2.038990991404829
-0.7865363098593353
0.317172608365612
-1.886541441320318
-0.8661791135965277
0.7957524869867169
0.2343679719942495
-0.5432564772480225
-0.4809646206130719
-0.2962069944462766
1.362938464901841
-0.1672931977491338
-1.035598147861132
-1.141130890408076
-3.019348021088999
-1.490216231245612
-0.3440755604328547
-1.76788443628158
-0.244142294934239
-0.5389499016456398
0.02268985784799119
-1.56102676737596
-1.654114940428612
-0.7788741320380529
-0.6239448971136922
-2.017078649531235
0.002562754677663454
0.08034070758558572
0.4825083626191831
-0.537622139154021
-1.484044443057774
0.4918926935025398
0.6710763039912593
-0.7477723609876253
-0.4793957498442504
-1.437313664237956
0.08501589017776584
-1.559892823742952
-1.310268592016907
1.704211325809441
0.3559110030602576
-0.04910224763031768
-0.9172740044747819
-0.4681581701484951
1.345307485216404
-2.214563154239385
1.511603945798346
1.455270761994891
-0.5426029951937822
-0.9928606356641879
-1.834008535000717
-2.02412931870266
-0.5483231534965396
-0.7906296289320464
-1.989588175089142
-0.4347532092572283
-2.101842803102771
-2.939023153383193
-1.096079056955139
-2.876435299779066
-0.9877567897200557
-0.6690850736242069
-0.2963992621793856
-0.7062344109766551
0.439700205563889
-1.110962263976064
-1.267602041925367
-1.881407115172907
-0.3426882938486585
-0.1341556990532831
-1.432296159631579
-0.9825772040459951
1.16898497890821
0.7059957585192506
-0.9932777736013995
-0.4891570312752078
-0.5613528415814254
0.5198653890126415
2.190505715398179
-1.056723553914615
-0.8633941941384393
0.6593366468783848
-1.226572374009051
-0.3476410671265748
-1.317156299793557
-2.251076695046074
-1.153047229493262
-0.596613422216109
-1.693435134870955
1.34202682158385
-1.537031177969986
-1.084346715984176
-3.009436403776899
-0.1399702682586898
-0.4031189111724472
0.5434692781561127
-2.206240988696568
-0.4363894634191
-1.478365696860552
0.2399086263537439
-0.219672139040236
-1.184595561740195
-2.327101844922107
-0.04624634530481718
0.1524341196306412
-0.2748232433602747
-2.544011280820851
0.2596233049301783
-2.378060882197816
-0.1183311427372888
1.920346753606532
-2.652174958450236
1.365767688917442
-0.4181155052495032
-0.3509399622937799
-2.345191564989913
-1.245256498960079
1.085621499825026
0.2634820984432171
0.1000530919295279
-2.255119717920249
-1.752038201494401
-1.63408699715159
-0.3166481781182303
-1.302232873938582
-1.401338784244286
0.628771521268364
-1.249088333570318
0.03874329817187536
-1.713466743035246
-1.619085003624399
-0.8451984070523626
-1.524547106017342
-0.3554562393590633
0.005261511760840511
-0.4280509381141959
-0.6001281147491174
0.7759218530442251
-0.601660885730341
-0.0124130707504164
-0.1203857264789296
-0.1706252723662742
0.06134067201528644
-0.5864699277334994
0.7016445965722786
-0.9437670562455621
0.1905405343342066
-1.48217469614914
-0.5423959765925339
0.9157681036869039
0.01190819945257726
-0.6793285581849201
-0.5831459369232236
-1.933264418319524
-1.604825572825976
0.3220511141613722
-0.2325198837072986
-0.406572438118637
-1.706309475431775
-1.388909684314428
-1.036849082528516
-0.2309057480405569
-0.5700693761042946
-0.6967162776322644
-0.3293514299535927
0.1502377075094164
-0.8746318920761365
-0.5704094820639641
-1.038090274374734
-0.4513913828888115
-1.191684426452452
0.04321925723279783
-1.235526280713817
-0.2043358268386817
1.129053182258798
0.6430936726918994
0.1936875119174633
-0.986987730084695
-1.759808858458906
0.212973178184758
0.4836281371810933
-0.47409196883846
-1.050837572613921
-0.05144529777825884
-1.213468309752132
-0.2679859045623555
0.5139374144628688
-1.197300115474383
-1.37485981754407
-0.04794045352695383
-0.8803204990155927
-1.503199906180659
-0.6472958675833623
0.1697949592551768
-1.006216468860495
-2.804015567957975
-0.2232540606381216
-0.7540371195771943
-1.42363037062609
-1.365656059425772
0.5400353839364657
-0.893013255056986
-1.3319923810308
0.0593160442951106
-1.430540916372613
-2.714243105426385
0.9802538326664848
0.03632343712779568
0.2086938131458527
-0.6478147961421904
-2.51410835194302
-0.007380081551088346
-2.667235120422205
-0.163959251337577
-2.237321410369498
0.08709429331466806
-0.3417353670837776
-1.382780968187034
-1.369834253575196
-0.9441315185870756
-2.046316840871313
-2.224486626156105
-2.444618141131992
-1.983397061891086
-2.391408461061879
-1.006543119316069
-2.568540144049049
-1.306094933342953
0.6173805842235841
-0.9294801774753072
-1.107232976352359
-2.002669641372683
1.702965260038865
-0.2657909653560789
-1.687031563432957
-1.269098302638501
-2.246404833999943
-1.519832408844579
-0.5673470167041674
-0.5765704851807295
0.3561577379090843
-1.149729259594271
-3.091358129177678
-2.077528226577766
-0.6653652259883711
-3.245560621796579
-1.837920285033483
-2.695066850712387
-2.50154418268141
0.3859300266983207
-0.9241985668618762
-0.622743600575323
-1.019300855060125
1.079881085957459
-1.013478356838361
-3.038931613381111
-1.263739928115393
0.02927666870156581
-2.184412848399595
-0.8606580945452478
-1.677566098525438
-1.991154346671594
-0.5091221659480414
-2.0650486959527
-2.483869435420173
-0.1199079008985386
-1.111226698042311
-1.183186678048044
0.3653417412199482
-2.265533034473002
-1.263122804677732
-1.940488459856545
-3.03980146934025
-2.520335644423932
0.497842767613627
-1.418025863620441
-1.395677540660661
-0.2460240978198367
-1.727739989963006
-1.854663394261947
-1.010086870066623
0.6488732960166297
0.4728585355476104
0.8703096847425711
-1.513737383577623
-0.7129503674863948
-1.254089913430396
-0.7593888781011793
-1.246514921007716
-1.969980748530435
-1.326450398896886
-1.00468016369588
-1.581985366338105
-0.04084000040650564
-1.229428095804355
1.067238977213024
-1.480271162456518
-0.801210511129083
-2.772734269830203
-0.05255982071632555
0.6482786358386707
-2.861920090341807
-0.04784951536003842
-0.6314756937727019
0.2983339311279622
-0.7571114820020021
-1.200942202613493
-0.9077352101364262
-0.9283869077126946
-0.4147780320146571
0.2091626045928899
-1.689421056837904
0.1891035872557607
-0.7503828752901465
0.4256224243362955
-0.3682627287620588
-0.6966557672022461
-1.251064640162133
-0.3456639816221339
0.651565129992185
-2.063151149437451
-1.497290834945494
-1.845598632102829
-1.672574908197112
-1.961813330937723
-1.256994164771298
-1.082756933408285
-1.502233121552356
0.5209905170456773
-0.2660865519426249
-0.8057255333425967
-0.1738447551519288
-0.5446415444551062
-1.936419288292289
-1.929202402205053
-0.5379951048443297
0.5506003542784597
-1.73310264715306
-0.8918116058158863
-0.9086642602118568
2.817787242139923
0.6014820588232129
-1.220346964114461
-1.891540433298934
-0.4727133509645188
-1.633769528885645
-1.049900097513454
-0.8347930713200183
-0.5693125456153092
0.07127320738902936
-0.124544539657919
-1.568646590076968
0.1743261373537291
-2.352278094317523
-2.160917539492194
-1.119316203493529
0.5486563448402146
-1.216663529266919
-1.541351044116081
0.1846633919022345
-2.193363634937377
0.3786020514668078
0.872065697310717
-2.904409326758821
-1.694146744475768
-3.005497471088628
-2.53431937673686
0.1422929170785648
2.655622343489715
-0.7735868699381309
1.650893966433525
0.155874742112614
-0.7139000945788855
-0.8058144604420451
-0.5297263483154662
-0.6443897105237829
-1.589371313329251
0.6718087123475218
-0.3690276771674765
-1.557268574788446
-0.9606719208165109
-1.33008109789029
-0.3143714732956465
-2.830787485056657
-1.242069614966613
-1.479476416669461
-1.643637596466456
-1.292888083195058
-0.6949358025144906
0.2030194902622147
-1.783945329062333
0.5038251587546008
-1.047086198887357
-1.925623370465084
-1.512852110398135
-2.193911795776326
-0.8384589540817439
-0.008980733776570236
1.457633245770051
0.4303869053224278
1.474914348889257
-1.942861940334696
0.1717240401721848
0.1655742134224265
-1.040343396641672
-3.017836081977603
-0.2908425671052942
-0.6742432804487613
-0.09644057700220353
-1.377678989094513
-1.182629858744994
-2.615599406966906
-0.5938123802949025
0.2513600621537903
-1.53527502429165
0.644515661345065
0.9287804966392367
-1.73823682958045
0.001379055752833826
-1.056062071453798
-0.03954623153695863
-0.91562383637375
-2.142001858775445
-1.182974556865851
-0.9361355937595321
-1.574327776701951
0.6592327300638181
-0.2138539183544845
-1.193131325804544
-3.016041502429459
-1.820092062696898
0.280116072181976
-2.035039745584179
-2.604678189799074
-3.450316219253941
-0.9312859216463207
-1.820165893664059
0.1513219219146754
-1.607418564716803
-1.157643993016283
-1.757905182704522
-1.253174578596034
-0.8055035699677948
-0.1171518445160071
-0.7473688793391768
-0.03567200516253258
-0.5436525990584133
-0.2254327905020309
-0.1183228718956067
-1.786255309316573
-2.55261672561834
-0.1220760187476715
-1.060281344159149
0.6332074508218684
-1.253906924411853
-0.3156647792291959
-0.05918774336732838
-1.284348717032525
-1.961251584559064
-1.056286820827278
-1.517830857672316
-0.4398615463579603
-2.331674569551571
1.117733322131733
-1.391711074760621
-3.233583020753608
0.4138583273450507
-1.984881527006354
-0.6093398364520195
-2.477247732443656
-1.020924732155135
-0.5385778273417162
-0.02060750230502048
-1.958634164718695
-1.951882349603561
-0.4567809792866491
0.3905067098525856
-2.152090455316415
-0.181341910854829
-1.728947635940025
1.23512820756001
0.6679866231676405
-0.1760398809819752
-2.192976414071989
-2.682837045288752
-1.330999422910126
-0.7799676595336645
-0.01988532313476233
-0.5864281951384317
-1.249313690993466
-2.022686868510369
-2.128626475994018
-3.406907882434919
-0.2813910605632386
-0.9404539648888103
-2.562036599816316
0.2426735311956847
1.333099848979512
2.406318927361867
-2.0578408530883
-1.734124357797483
-1.866828770587804
-1.441443071935713
-0.2185337897181852
1.502014634854726
0.2269872608423442
-1.609361889737648
-1.709504594993055
-0.5228003058693442
-0.4448112983577019
-2.651645383995979
-1.510695706878076
-0.2715072034081363
-1.759611046557036
-2.437782869119001
-3.264707593976283
-1.692972662115278
-0.6914062317676036
-1.588078919027516
-0.7105425862452461
0.737737066155473
-1.316789325739882
-0.6569672787860374
-0.1717518895532275
-2.378665030704994
-0.04854234332348689
-0.1440682314258967
-1.69622180149679
-2.258822616438096
0.1903122279264434
1.107750129883008
0.4220139163750364
-0.02145119302642112
-2.315399170099228
0.4736769951094176
-1.988762756443285
-1.689107389044811
-1.460226484657138
0.209044129969154
-0.191683742534913
-1.108979296511607
-1.136364051743336
-0.790855618702393
-1.644638760280052
-2.26150755347715
-0.899094856258897
-1.317759256391113
-1.291065325069358
-1.131446163528871
-0.6727849891727284
0.0223235931038853
-1.117755135773342
-2.183604442845521
-3.991799109118262
-0.8016368889492701
-1.260858004280303
-2.100592457302539
0.8494463111349075
-2.86068190850158
-1.883231806000479
-2.723649654882889
0.1417994870043017
-1.538653364070696
-1.297054977038057
-2.788117079812008
0.9501733648243037
-2.223166010042388
0.14114886527014
-0.6656972021714262
1.657903298938548
0.4076879252261461
-1.217422824793265
0.1172578593305157
0.2335197100208217
-1.723138342214905
-0.7943959147634849
-1.417459126900678
-1.504388843269869
1.98876495553863
-1.546656552066686
-0.5327544177137296
-2.119489696015063
1.755313188881755
-2.697145062197607
0.7224449663638657
0.0335349280382919
-1.876074988627361
-0.8375686801941628
-0.946991455622741
-0.9764839363923108
-2.177075104564488
-1.665195266908179
-2.362084237601578
-1.370678276657397
1.345471729364606
-0.09276621802638274
-0.7998563626285712
-1.479033013065373
-0.6861586744720289
-2.706190071838338
-1.607818740716032
1.089901078498805
-0.1742127789707527
-0.3724148369868665
-1.770951397682051
-4.175353374921705
0.2452151984927748
0.3581578527269816
-2.022144325074092
1.23138559393433
-0.1921450980848887
-0.5984279274191528
-1.492774457004391
-0.06842577280144067
-0.3225466472880751
-1.40874731254012
-1.286222470078788
-2.295612412599718
1.29801259725644
-2.22927640128738
-1.867725218518738
-1.356758672186941
-0.9273528051357633
-1.63998810073811
-0.3674165250188129
0.7283565118837911
0.2384205601247772
-1.525105068136791
-0.9999999970590172
0.06026898050251803
-2.480911667423215
-0.2446528480276771
-1.844132891875869
-0.5320598513833759
-1.104391023605396
-1.522967728656048
2.099081142439666
-0.6310064905358832
-1.873823462084786
-0.08775266323210992
-1.724551719128514
-1.787685098666882
-0.759964010572706
-1.50911691592112
-0.5944803454263309
-2.170012294536082
-1.769523642461571
-2.180513680181414
0.4011898223529763
-0.1602545141411995
0.7817067888881291
-2.096101862219481
2.192511103507462
-1.230122675135064
-2.071749860297334
-1.615407193164734
-0.6392021686011286
-0.7886998935783996
-1.477199791891444
-2.580145241201243
-1.170153205936794
-1.485120395802829
-0.09562252109273059
0.05821270730659214
-0.5799588173345808
0.04931196540991468
0.3804381188828199
-1.211043510256792
-0.715167721159097
0.418555395899125
-2.832379741400159
-2.347122222260826
-1.960756355386572
-1.654654309016823
-1.612937091098826
-3.750025718371505
-1.706407731096164
-1.404222803254856
-1.989632572141678
-0.9003296641964637
-0.588577920335373
1.118614598360403
-0.008467053543220507
-2.720018615937062
-0.9877346489447897
-1.594893385911126
-3.231928981896056
-1.704634840673093
-0.8322722955166729
-1.799299299138548
0.6059868201797525
-3.74511158905359
-1.427997017445533
-1.078931278324846
0.2688035085933573
-1.293239985850964
-0.9789418629294575
1.363468198197431
0.1580070139054277
-1.499954966244804
-0.2041150595384257
-1.057162115177669
-1.46535910235519
-2.567509503716163
-1.027729937366747
-0.1368830089236304
-1.196211845960559
-0.9188433435996346
0.3092965956822089
0.3093619388075413
-1.569137485856605
-2.321206437145646
0.2607211101793528
-1.713214623249301
-0.1251298600428704
-1.707943922496129
-2.003526810046015
0.4072144180811633
1.742776288208461
-2.35841227022499
-0.3158500644087959
-0.2964908456520679
-1.227023652209037
-0.4537625804862165
-1.754538968174925
-2.566272202597184
0.2989576864918784
-0.968490434623722
-1.970482923936412
-2.534700363401723
-1.410821130153384
1.043096365039184
-3.159195330732218
-1.798910692324231
-2.322492321190651
-0.02801860420676481
-0.2573684263021095
0.3226766981146793
-1.867444843185108
-1.896464011511175
-2.1630351294454
-1.388230595931827
0.6243244906444128
-0.5603594044505262
0.3664951515016708
-1.335219110347514
0.09024616440004841
-1.498088046755828
-0.6168934872071425
0.9071881574475483
-2.520774824534846
-0.02799897147252086
0.1751118137166204
-0.2004887586961643
-0.8002909919662752
-0.8123982216787663
-0.09085810671545709
-3.087721148552832
-0.6841411452545445
-1.343378503462574
-0.5198470664949366
-0.07444307285463418
-2.260895546086719
-2.186321793467574
1.472614530156422
0.6691830717276818
-2.290265229780066
-0.6600598150266822
-0.954132759439257
-0.5309188597913166
-1.002014502837815
0.4672922690822999
-0.7580945874202581
1.859659716503492
-0.4453046615631459
-0.1420647692360004
-1.452011743956432
-0.1367011916788355
-0.4081258764714346
-0.611719108367061
0.7578397379604688
-1.261352970985734
-0.5278554210218979
0.09769334334943182
-0.8269214931780654
-0.9230206562214649
-0.00635061110142618
-1.44195261543687
0.08531169785781849
-2.73193443983978
-1.606775560667621
-1.355052538699257
-1.02085996800027
-1.336816367787785
-0.212371707974871
-0.8322663005328345
-2.072184515985058
-0.953068117413897
-2.173547931947213
-1.250689836354957
-0.7247327582660806
1.448087307646698
-1.937371820135809
-2.199952154834235
-1.496737445278431
0.6996843855855427
-0.4754494542922598
-3.556582065438739
0.4542439223255466
-0.6737657559571566
-1.998841476147029
-1.903105421569284
-0.1113878590636281
-1.496505574428154
-1.122443993783348
-1.205596311181753
-2.201712085465092
0.1687673583904842
-2.052332706207467
-1.057877042497347
-0.6072015693397794
0.8202488838840221
0.7865422343576118
-0.3819935526797538
0.1050875071841431
-1.014466206007457
-1.465383914509695
-2.012255270510657
-1.368344594035752
-0.08143140873042884
-1.977523987948139
-0.9058034550583622
-2.246548963259
0.05989803014838941
-1.564496174122617
-0.914472891521059
-0.9762561653709861
-2.596956395689281
-1.347465258355944
0.6722612741968655
-1.845589946927371
-2.736083044857429
-1.876859355407046
-1.577087807040508
-0.1737321894438432
-1.064882642152545
-0.04964533266826757
-0.639644223529744
-0.409575423560589
-0.5313612629015729
0.5693563698871622
-1.38806636300099
-1.333065533789467
0.2050258593180859
0.329366171308441
-1.116692296058344
-2.498598784384316
-0.3007547293156621
-0.2957089967412485
-1.708205636650441
-0.2730434821970014
0.4016400430647545
0.5466966904823704
-1.547353473460736
-2.381740510970309
-1.114370336836009
0.05671105507835612
0.4964025848569079
-2.095407754115829
-2.054745649671788
-1.374319133148339
-0.03775678185605952
-0.5614691019756218
-1.577531150017508
0.2619299786318502
-1.161170812105628
0.2268963415857431
1.17343358657145
-1.177941887754702
-0.8708084263013294
-1.261346826900341
-1.193426977568402
0.8382253644388742
-1.494134250015393
0.3176148091760829
-0.8413057917937614
-1.242483649019964
-2.467744200618284
-2.376624541072197
-2.915709844955975
-0.5751176637396228
1.312648827598682
-0.704211675471668
-0.9697603490024312
-0.2625358563982289
-0.6215343797707898
-0.6485554336376101
1.488704266744546
0.4733283685371948
-1.847838612307426
-3.756479755869985
-1.539851272632078
-1.656555865383569
-1.302532524166749
-2.104338840268656
-0.06225237614988201
-1.085650920847217
-1.45560212410264
0.9187797180426862
-0.8812176863863004
-1.084718781182456
0.507020071276595
-0.02820591998268448
-0.2046401005960239
-0.1906625318511929
-0.963155104388885
-0.1948227993129767
1.31980117468931
0.7528444880377372
-0.9209714927400559
-0.1405586521097551
-2.035748439177676
0.8956855071742165
0.6899663964115681
0.4482535411004407
-1.455664453314315
-2.518409303956489
-0.830755995268677
-0.3723861887576959
-0.2426128744219025
-0.4516667045311658
-2.461148672550209
-1.750582096026691
-1.672519133195822
0.4866623882119525
-0.1790692837674433
-1.717756034850148
0.5201681283087893
-3.862405290010477
-0.2879761440655565
-1.013541511947967
1.674238087351449
-1.964611255932917
-0.8390838392937218
-1.150578536867346
0.6586784260699536
-0.9535527932940129
-1.337215035083429
-1.616684266860136
0.7340020562904669
-2.869336918742259
-1.587673767379496
-0.235145948373037
-1.028436572954741
-1.696916788640621
-0.8492350496700375
-2.137949413553168
-1.07192499988227
-2.356396059032232
-2.22817709062661
0.3904634176323223
-2.4298352216735
-2.388487268204049
-0.6945607786023542
-1.000359267167056
-0.5809068816930788
-3.090444216910327
-1.15578822511941
0.7471966854104201
-1.224671126158196
-1.429965423112551
-1.918566201546325
-0.09846380653013297
0.8950731608090472
-1.983660097774075
-0.8470741076134948
-1.599566098898963
0.5197182013963768
-0.695236271909247
-1.278031945701704
-1.711114751190991
-0.1216316295180695
-2.914354959561855
-0.7930763648021235
2.340240240668877
-0.984319972322615
-1.328742369606296
-2.276356904279486
-2.956179707963869
-0.7031904597960157
0.1455194749919693
-0.02414102015461396
-4.163067243587143
-0.3458871834727924
-0.9793891210723173
0.6923321677857518
-0.09467590372520775
-1.423428033619785
-0.9228137741049486
-1.19933703846642
-2.28267575162654
-1.02808054492624
0.1021318999920469
-2.103751637837136
-1.009375550578175
0.5886754912078725
-0.0007169973734627682
-0.7737810430999806
-0.6829783168971152
-0.5192043659968628
1.132550439038052
-0.3975472169205025
-1.244349820165168
-1.342151606427467
-3.243709929936245
-1.707552786566848
-0.5698410114940951
-1.962455867422087
-0.4528242115281469
-0.7471820632318055
-0.2111852197697916
-1.64834975581535
-1.860181955884858
-1.023879215254327
-0.8477448557783291
-2.258250534091596
-0.2022220965956184
-0.1556092841637077
0.2737808900170383
-0.7454588436426846
-1.687945807332452
0.2682010015330655
0.4783715743627559
-0.9493686446187782
-0.6747262808993383
-1.654882632418314
-0.1289105880003519
-1.78716916004747
-1.520702799249557
1.550200195301329
0.09475614177875419
-0.2749865404073725
-1.128125156200961
-0.6460401712041334
1.134454133122417
-2.441317928279455
1.31525431672269
1.255795831154044
-0.7191951206298405
-1.199096779521351
-2.003675587919437
-2.195369111354097
-0.7613235895119213
-0.9830040996571643
-2.214458175586943
-0.6490053328970482
-2.318674201274455
-3.154717578217346
-1.352506746269748
-3.097375958638431
-1.24822052909806
-0.8760227785724652
-0.5149361700284548
-0.9145742678783246
0.2394498131754078
-1.299150098712504
-1.462847877226436
-2.081441404014358
-0.5718325605149905
-0.3589904197249076
-1.497100472279829
-1.177826663924542
0.9625821097979188
0.491188297537948
-1.213374572909165
-0.7049324321812633
-0.7742112515495423
0.2951186563916849
1.964417518687463
-1.274933279200581
-1.130865510555901
0.4530563506536581
-1.429108488994175
-0.5623499670331867
-1.500899095368734
-2.475047078620018
-1.388885648356183
-0.7994105381200441
-1.892423138515505
1.186869077326205
-1.761360857915199
-1.279908447308994
-3.2137247433017
-0.354724907268273
-0.636446496050691
0.2990525697992512
-2.421636995069861
-0.6444758183353145
-1.599185271674424
-0.006043448370181745
-0.400145473615831
-1.396399589642647
-2.463055021748484
-0.2843777754037417
-0.07685852180315492
-0.4898609170649257
-2.762198600472516
0.02057157718710009
-2.587305456038997
-0.347012435743802
1.719354556324551
-2.875324721211396
1.141536562225899
-0.6032173286408452
-0.4731965517387687
-2.567776326939031
-1.465825474427607
0.8781043414630016
0.008733839433076415
-0.1123550621617949
-2.494252994370665
-1.960036778141847
-1.877082408330237
-0.4866157026587172
-1.531513253045808
-1.594961692405203
0.4124605160037875
-1.371842623322349
-0.1812653136512348
-1.914000303168458
-1.80617326860301
-1.052374642806391
-1.732944251532735
-0.635978297157534
-0.1500417973167721
-0.6148639275434801
-0.8134826398142385
0.5479119768391424
-0.8253073193721635
1026
767
13
2
1000
10
254
1026
1
262153
3
lox
526
10000
0
0
0
0
0
0
0
0
0
0
0
0
0
0
0
0
0
0
0
0
0
0
0
0
0
0
0
0
0
0
0
0
0
0
0
0
0
0
0
0
0
0
0
0
0
0
0
0
0
0
0
0
0
0
0
0
0
0
0
0
0
0
0
0
0
0
0
0
0
0
0
0
0
0
0
0
0
0
0
0
0
0
0
0
0
0
0
0
0
0
0
0
0
0
0
0
0
0
0
0
0
0
0
0
0
0
0
0
0
0
0
0
0
0
0
0
0
0
0
0
0
0
0
0
0
0
0
0
0
0
0
0
0
0
0
0
0
0
0
0
0
0
0
0
0
0
0
0
0
0
0
0
0
0
0
0
0
0
0
0
0
0
0
0
0
0
0
0
0
0
0
0
0
0
0
0
0
0
0
0
0
0
0
0
0
0
0
0
0
0
0
0
0
0
0
0
0
0
0
0
0
0
0
0
0
0
0
0
0
0
0
0
0
0
0
0
0
0
0
0
0
0
0
0
0
0
0
0
0
0
0
0
0
0
0
0
0
0
0
0
0
0
0
0
0
0
0
0
0
0
0
0
0
0
0
0
0
0
0
0
0
0
0
0
0
0
0
0
0
0
0
0
0
0
0
0
0
0
0
0
0
0
0
0
0
0
0
0
0
0
0
0
0
0
0
0
0
0
0
0
0
0
0
0
0
0
0
0
0
0
0
0
0
0
0
0
0
0
0
0
0
0
0
0
0
0
0
0
0
0
0
0
0
0
0
0
0
0
0
0
0
0
0
0
0
0
0
0
0
0
0
0
0
0
0
0
0
0
0
0
0
0
0
0
0
0
0
0
0
0
0
0
0
0
0
0
0
0
0
0
0
0
0
0
0
0
0
0
0
0
0
0
0
0
0
0
0
0
0
0
0
0
0
0
0
0
0
0
0
0
0
0
0
0
0
0
0
0
0
0
0
0
0
0
0
0
0
0
0
0
0
0
0
0
0
0
0
0
0
0
0
0
0
0
0
0
0
0
0
0
0
0
0
0
0
0
0
0
0
0
0
0
0
0
0
0
0
0
0
0
0
0
0
0
0
0
0
0
0
0
0
0
0
0
0
0
0
0
0
0
0
0
0
0
0
0
0
0
0
0
0
0
0
0
0
0
0
0
0
0
0
0
0
0
0
0
0
0
0
0
0
0
0
0
0
0
0
0
0
0
0
0
0
0
0
0
0
0
0
0
0
0
0
0
0
0
0
0
0
0
0
0
0
0
0
0
0
0
0
0
0
0
0
0
0
0
0
0
0
0
0
0
0
0
0
0
0
0
0
0
0
0
0
0
0
0
0
0
0
0
0
0
0
0
0
0
0
0
0
0
0
0
0
0
0
0
0
0
0
0
0
0
0
0
0
0
0
0
0
0
0
0
0
0
0
0
0
0
0
0
0
0
0
0
0
0
0
0
0
0
0
0
0
0
0
0
0
0
0
0
0
0
0
0
0
0
0
0
0
0
0
0
0
0
0
0
0
0
0
0
0
0
0
0
0
0
0
0
0
0
0
0
0
0
0
0
0
0
0
0
0
0
0
0
0
0
0
0
0
0
0
0
0
0
0
0
0
0
0
0
0
0
0
0
0
0
0
0
0
0
0
0
0
0
0
0
0
0
0
0
0
0
0
0
0
0
0
0
0
0
0
0
0
0
0
0
0
0
0
0
0
0
0
0
0
0
0
0
0
0
0
0
0
0
0
0
0
0
0
0
0
0
0
0
0
0
0
0
0
0
0
0
0
0
0
0
0
0
0
0
0
0
0
0
0
0
0
0
0
0
0
0
0
0
0
0
0
0
0
0
0
0
0
0
0
0
0
0
0
0
0
0
0
0
0
0
0
0
0
0
0
0
0
0
0
0
0
0
0
0
0
0
0
0
0
0
0
0
0
0
0
0
0
0
0
0
0
0
0
0
0
0
0
0
0
0
0
0
0
0
0
0
0
0
0
0
0
0
0
0
0
0
0
0
0
0
0
0
0
0
0
0
0
0
0
0
0
0
0
0
0
0
0
0
0
0
0
0
0
0
0
0
0
0
0
0
0
0
0
0
0
0
0
0
0
0
0
0
0
0
0
0
0
0
0
0
0
0
0
0
0
0
0
0
0
0
0
0
0
0
0
0
0
0
0
0
0
0
0
0
0
0
0
0
0
0
0
0
0
0
0
0
0
0
0
0
0
0
0
0
0
0
0
0
0
0
0
0
0
0
0
0
0
0
0
0
0
0
0
0
1.017896007039532
1.013105572069588
1.011610790233818
0.9871135570521785
1.004079725265183
1.025375189482762
0.9928565718260021
1.01732516985237
0.996145903221221
1.003736987608458
1.029335404544876
1.017088625392147
0.936756205816755
0.8902378784741026
0.9883379622968906
0.9933280119339781
1.003383080073054
1.020091164759661
1.012089739686586
0.9936576454506427
0.9981623095529254
0.9798878598460399
1.014579044338685
0.9841273948398185
1.007570624099894
0.9656190983606029
0.9973712653902224
0.996616796863342
1.008685192071335
1.000279770259316
1.001495377647471
0.9736129351829412
1.004029574037118
0.8399855906254347
0.9019199092814941
1.035246427439919
0.8842816593707236
1.017277079256083
0.90852308466367
0.9607879955385683
1.012029025732678
1.031395688667618
0.902928505910758
0.8666015366814054
1.01335795692441
1.000574954907019
1.014043230992289
1.006749982910667
0.9994096851272292
0.9952031573824175
0.9875370187424289
1.004649561853918
0.946500693057667
0.9873338963426823
1.019361642752622
0.9971710834907908
0.9762628204158705
1.015675394279907
0.9513244852737407
0.9943264338290049
0.928845319091347
1.025697640676436
1.004838079620623
0.9825598962970843
1.004358969914152
0.9785828358073417
0.958271617134946
0.8771338932539858
1.015172577655945
0.9920509003010405
1.007959137849336
0.9809799181501091
0.9971492030908702
0.9608359338126299
1.012106726701979
0.9797203399349502
1.018795706470087
1.00896562854792
0.9386366899538356
0.9729798926325937
0.9966771119678905
0.9143117487834267
0.97471249537232
0.9296446445017609
0.9535492587803133
0.9826340761509874
0.9803414168862344
0.9771870031903591
0.9944675602475086
1.000135943792094
1.000852179412627
1.002166314193206
0.9792256804255045
1.042820479498101
1.008706113188263
0.9915557009828123
0.9912431972275167
0.9225410002048996
0.9931637134314757
0.9774496835526647
0.9965068749966537
0.9963768127892103
0.9956225024496401
0.9710541660728843
0.8881219170082023
0.9869058415279587
0.8846193931780139
0.9683245172548396
0.9796132170464428
0.8269311599953736
0.9114574539489378
1.000451772711368
0.9933603511298497
1.001999398644954
1.034177979878549
1.002497345228116
0.9729443571490057
0.9987723056648665
1.003450423324327
0.8843539592756852
1.005799178763984
0.8235250006962131
0.9856536676544513
1.00586311474175
0.9868049081118113
0.8115037296104622
1.013933122979642
0.983884583684056
1.000526698140636
0.9526551749961604
0.9800970823037962
0.9988980741738087
0.9722739750411377
0.9215784830990967
0.8645234928710097
1.014219933513359
0.965500757597716
0.8736431839118672
0.997630156175298
0.9763325271011285
0.9896444645002413
0.9985686573886222
0.9964671733674627
1.023962642658993
1.02934256258846
0.995717242204218
1.005119697948867
1.000124747790228
1.005116387242331
0.9714110574295511
0.9815756652659193
0.9960606897828302
0.9995796942718254
0.9874969324531591
1.002223149210138
1.000231676025853
1.033422878676266
0.963541255985604
0.9886075609955102
0.9777615900798308
1.017396603382361
1.022791107613745
0.9751012468298482
1.003425518110237
1.049645651996176
1.023059169722183
1.005401897746129
0.9970268442028145
1.000413541285744
1.002335702979126
1.011016902693299
1.002047680747373
0.9882572015691929
1.022149795024658
1.005580360150002
1.001240172681754
1.012132852407893
0.9577078904093036
0.9447277169671235
0.9834242049579498
1.00340834796126
0.9843629506027695
0.8905627538293882
0.9904110184376594
0.9913206601498328
0.9141494473919938
0.9998655254675531
0.9930845087041333
0.9819239889443828
1.021715249253225
0.9863619421310366
1.001997765029028
0.9877955433354971
0.9659176820190586
0.9767150564424156
0.9659906047944946
1.010039875391642
1.021891689658357
0.9843404415050663
0.9985976959130696
1.003730736103945
1.061554023215233
0.9987890144776745
0.9924713129511867
1.000021036477337
0.9171092287468389
0.9784077944769788
0.9972147895339871
1.002500919630195
1.002731801511797
0.9542241424534792
1.013281583635138
0.9718087888207859
0.9927819018601003
0.984724985751091
0.9812394464678793
1.001622701610038
1.022016767793466
0.9383937695379465
0.9768843673078762
1.015629413950669
0.9858018053137121
1.005849278299056
1.01451753669343
0.9772106670620042
0.9928776450837364
0.8543289869037521
0.9810654156030111
1.018894382347408
1.082333252418669
0.9546203298392189
1.032146837020924
1.021324889426484
1.008022315993746
1.003478416359797
0.9643462285139177
1.009141267210712
0.9951331761922192
1.005179816016424
1.01084640744169
0.9906716593501301
0.9607366518756258
0.9773593550827592
1.010692073072419
0.7699148680852408
0.9962850564196555
0.995129276090303
0.9808171570174881
0.9848848564994257
1.00799806620733
1.020216564201424
0.9909111193317671
1.012256441329677
0.9178486983513274
0.98708020815107
0.9958608172411146
0.9864114900697211
1.005137198403255
1.017624272203791
1.006044542762129
1.021167930565188
1.030347497135218
0.9719882811167958
1.007330503643754
1.017682361835515
1.000263784005637
0.9675577959120768
1.012839144071069
1.006500168666837
1.01570474872796
0.9946476499605067
0.9949987532064127
0.9579937373566167
0.8966268499800846
1.005456140424388
0.9116215019357411
0.9301594503628915
1.014457169725785
0.9923434199480905
0.9854198713560398
0.9817401125467657
0.9675200336649503
1.002987998825338
0.9563259683339618
1.000686626311584
1.003219466571718
0.9668584423221139
1.024829534873812
1.01512403250084
0.9964639875130946
0.9737109791081614
0.7856683051003864
1.020188513657544
0.9829276271667938
0.8768624923661072
0.9636482326204592
0.9751518630298549
0.9889776783990063
1.016415520696906
0.9886285491903314
1.001100555860596
0.9808840084338961
0.9995940025558491
0.9833548876376187
0.9930978561497286
1.008161274768563
0.9896354398668142
1.008429807929648
0.9761488208818342
1.010515425707944
0.9360573656085213
0.9797207980348306
1.017151614324937
0.9820011548271325
1.042641871465848
0.9981969365555815
0.9383954465162175
1.014801328780237
0.9147669746934278
0.9879932331198774
1.002404650683735
0.9660404406553451
1.008160256029086
0.9691214871723151
1.034227185916775
0.9980894186662519
0.9679336521363231
1.024253952429348
0.9893520874071302
1.012688107605707
0.9813280009436334
0.9961413294973508
1.007854788073379
0.9964437804384529
0.9873584167427062
0.9722606250687612
1.011224661506004
1.020139081912418
0.9866237683278528
0.9932613587360137
0.9506505493811134
1.021658896374837
1.030729902113235
0.9910576333178011
0.9779093740167841
0.9779111674944677
0.9966169482071147
0.8887253176424278
0.9772519071985013
1.008455735721839
0.9918291073652158
0.8841981720961166
0.9594667909319361
0.930955879508557
0.958493628682218
1.002716622763716
0.9642083655017878
0.9456563819670726
1.037151312329399
1.05590093317777
0.9769059247825193
0.990672783946836
0.9916212255432303
0.9982774772181231
0.9855297853516258
1.043974188207464
1.003227675109468
0.9921281338819745
0.99224942787566
0.9898854447639674
1.012002295576948
0.9804080145385761
0.9671140766219884
1.010578933359467
0.9917493183960644
0.9814760546065928
0.9476794467621357
0.9534348269625877
1.005544645576677
0.9880693970245709
1.008053320637639
1.031239490895625
0.9937718250787745
1.00879972949498
1.011014613305032
0.982250576958509
1.017106382231004
0.9888125361477159
0.9922527378632824
0.9848884104596543
1.017204586508537
1.035319408510388
1.024799588540573
1.015299398704921
0.9824876448299112
1.023347415658253
0.9895130164248288
0.9835731829330752
0.9959160692514737
1.009063881513464
1.014588445653564
0.9825389039219017
1.002031991569101
1.005615750229879
0.9378994171832848
0.9661410192355958
0.987947001641463
0.8753831036975545
0.9988102224402133
0.9887013121274513
1.005077978026673
1.016180009265682
0.9930918324007177
0.9824271668655368
0.9610456062882471
1.003980867254426
0.9985145975901003
0.965024881936122
1.019654013718294
0.9286620091863605
0.9850000252682065
0.9792267474443218
0.9851789418743473
0.9707274405423132
0.9957716520211751
0.9778862588120368
1.027704670336045
0.981902917883723
0.8804506102845409
1.004142672853203
1.130245542327718
1.025417512390151
0.9139280499395817
1.019491616975019
1.009197153280349
0.8883982142280094
0.9602041754719253
0.8892693948887407
1.001129308111659
1.057902496109102
0.9963735187694021
1.01039521713197
0.986888154697844
1.041148166571747
0.9777194178619093
1.022152986327925
0.9594026611247507
0.9488788345254097
1.004350525864274
1.003798622411663
0.9976885104111356
0.9742478901470107
0.9815577640667434
0.8676951355118657
0.9979349400832054
1.016989466539198
0.9933769991644723
1.006377060232143
0.9868770909122787
1.004032387957739
0.9211239674931573
0.9917814223089488
1.030588815763751
1.015663411021088
0.9206913294935927
0.9859013275431324
0.9553996444437609
1.008990321024371
0.9900251316444142
0.9839581602525678
1.049142157363919
1.012370240253513
0.9568683117374086
0.8976456795082557
1.017110583248947
1.014327120918638
0.9981733115066929
0.9996799968762793
0.9691816914246189
1.037435761122531
0.7608136559827611
0.9923663938298943
0.9958571189317456
1.000031037296587
0.983671343373113
1.005662883297096
1.010541824788681
0.9715068885932819
0.9947956371047277
1.002511446171758
1.015179028732975
0.9812463121910191
1.014037408824862
0.9639450139847288
1.009875866475058
0.9735929376206548
0.9948538977125241
1.047370314365454
1.00187540109539
0.9869630598325284
1.017157021394841
0.9928394949241284
0.9832956159671741
0.9840940824917699
0.9865067870594215
0.9713618869646744
0.9532745628548071
0.9907396898564438
0.9858823215538813
1.022623558248342
1.014149291564552
1.030091246741015
0.9587865993615257
1.092496476680417
1.000092659817151
0.9640932200378467
0.8724325723976275
1.008077122711089
1.006100578348614
0.9963115286682133
0.8285626229600345
0.8469139798577902
0.9204836011194896
0.9772515853101583
1.016304871466529
1.009756672845901
1.016893896172603
1.009371993329009
0.9997716799255117
1.008419615340078
1.024550011295196
0.9731853873723396
0.984850745038001
0.9876926088880511
0.9852967278693988
0.977932658386527
0.961764952602154
0.993411338280604
0.9944845552349499
0.9886777092662797
0.9398275799204858
1.00906944781797
1.034111491363608
1.019316397713128
0.956632289139821
0.9035197097676237
0.9866584701017812
0.9669336980493239
0.9631379043788546
1.005226130146396
0.963602883836175
1.016372588081795
0.9123903283301171
0.9981274144691724
0.9963353449676231
1.021097943197586
0.9939521091551211
0.9731651207915947
1.03939064240978
1.020428771652566
0.9968439168372908
1.012454155802544
0.9845342573258379
0.9673843426642711
0.9827757187676863
1.003083741977713
1.004721521027906
0.9855042568794263
1.001925444297518
1.007685064127826
1.000965029121149
0.9897733852249136
0.9819913989374991
0.7812578190065547
0.9899172830256182
1.017553893143593
0.9127691836831331
0.9895044662302765
1.025172988017468
1.045441716671621
0.9749579969688961
1.012060785933621
0.9624870079696753
0.9998118529040027
1.011191208357648
0.9723861821377229
0.9810567603210917
1.019534780629798
1.00444080926145
0.9889418658593992
0.9817862158615666
0.9848320676387891
1.026539856374752
0.9719688704193765
0.9847465363203504
0.947858941958883
0.986381278724651
0.969154985295215
0.9861189902039461
0.978406986817921
0.9649738211005883
0.9738898456820587
0.9930420078561446
0.9919850632215067
0.9889569189188953
1.021188033032288
0.9984007937518232
0.9918464346815489
0.9955971557986276
0.9559793732963335
1.032380947782389
0.9810014533219937
0.9990044806758854
1.019417279769626
1.008782913324693
0.9289947614091828
1.006031671008401
1.016151311263842
0.9697692388444641
1.004332808401261
0.9693313376709836
1.010480632978774
1.011535352127535
0.9851999274142003
0.965728918433979
1.040802056889206
1.028425289816639
0.9827392025030373
1.00673412239536
1.005068664067707
0.9345325294276901
0.9913955925044078
1.009143507585704
0.9868136016124678
1.048015873747208
1.011234914193527
1.008759014621253
0.9958444069889718
1.013247070349087
1.004754552299186
0.9949828921831407
1.031089286424356
0.9949000675565965
0.9958640479324008
1.017114242670036
0.999093163251774
0.9361020034261435
1.015354772837331
0.9772374900601948
0.9561358768333847
0.9401684885363049
0.9937959254438592
0.9987597085562784
1.00061782716598
0.9885450797001197
1.011087607250008
1.006133812945271
0.9536111780419751
1.000395292086319
0.9835784267924644
0.9994350133085783
1.003250944372517
1.049523760200228
0.9903859388315553
0.9797872691497503
0.9570522344847973
1.024338313499223
1.012868630346786
0.9673131828351205
1.022806814521405
0.9782923885890505
0.9879937409637174
0.98586104480888
0.9136475851571624
0.8748657317779738
0.9534099698895794
0.9409102295689142
0.98155193927514
0.944584009167634
0.8875421122303946
1.0032309238887
0.9920686575898447
1.006228985511917
1.026072613407917
1.004874111031743
0.9962806310606352
0.9994533904008084
0.9970995577226976
0.9817207837631574
0.9962791596464124
1.001898771749496
0.9896878275542907
0.9993357315694702
0.9286282283201263
1.005627820282975
0.9583649699507616
0.9761985250496686
0.9981985797810514
0.9700350298357927
0.9996011264893602
1.027297013040805
0.9825383861256645
0.9757236968672428
0.9899405354693153
0.9947210725657476
0.9801604263864924
1.00242027885353
1.017291163090647
0.9927725262546887
0.9952069019911698
1.002949964719079
1.025685717180119
0.9750188028102692
0.9581425075857993
1.018364119810905
1.022022484478365
0.9882047822354688
0.9713050947845885
0.997085248973156
1.012497819279288
0.9941865508993293
1.003120299850148
1.02279158781135
1.024399816023298
0.9952319989971623
0.9789034102145706
1.000710744677423
0.9043960836449791
0.988634970056515
0.9791731782219651
0.9875825569240431
0.9932417442172066
0.9583456037594005
0.9769100863304098
0.9798715436598759
1.020198800628673
1.000281150481134
1.018187358402799
1.03573315212437
0.9223505339337773
1.001424792581781
0.9348105741143772
1.000000848672729
1.040179062723184
0.9939656596475899
1.003810470674478
1.004926781162638
0.9999669008746939
0.9762652517744168
0.977403942389063
0.9755592426578592
1.007664014118215
1.038406553926597
1.006463565337786
0.9790398290355155
1.025986102373728
1.008924793373753
0.9826797862326596
1.03300507538365
0.981115338838626
0.9787631233890773
0.9624727750646389
0.9769108177684348
0.9855889668151484
0.9991517565424602
0.9826348486561797
1.017924583559418
0.9727290051907093
0.994846313970612
1.029983591139464
1.005066372654686
0.9992109145634018
1.000628286158175
1.017595445014122
1.011576099336427
1.005113158015744
0.9980733824348585
0.9947752942813096
0.9922593305981241
0.9702943523381321
0.9986743845049771
1.011213476073478
0.9670839135791203
1.031261610892493
1.028903570031515
0.9708016727101699
0.9949076109880822
0.8499829692613126
0.9417447245021418
1.012701443008323
1.015080942103735
1.010107259711274
0.9801217825920548
0.9927339581312324
0.9938376645522908
1.024676418237292
1.014821886758767
0.9925887814037182
1.024415279944722
0.9544461869261429
0.9916379268553936
1.000699715268444
1.050204041163172
0.9204763673631664
0.983367320063247
0.9781779961274386
1.014571499966189
0.9932974762112561
0.972141255639305
0.9813861764151878
1.010052497060125
0.9768104380085422
0.98808766927986
1.014087621441805
0.9987688014777472
0.9915451806400368
1.001107977885819
0.9862671192930118
1.002040255881574
0.9730210953930299
0.9691465090982795
1.021998764483748
0.9808780959854619
0.9712522677175258
1.001433274167715
0.9824433964374329
0.9275827232876869
0.951168275416799
0.9294376943927023
0.9816926621992347
0.9761511511166423
0.9913879646920603
0.9688874821280296
1.016674358679559
1.029723588657884
0.9856609166886723
0.9126288731255351
0.9955608650471558
1.013226303598842
0.9979572480622119
0.9939178930083781
0.889716895076925
1.015437199380183
0.8819772735644399
0.9842392571984492
1.080724438549369
1.002060270662074
0.976384938641933
0.9687248407226549
0.966870639251188
1.005911425423267
0.9992139424803468
1.015942724268748
0.9588826363948859
1.009910625205497
0.9992524386908993
0.9946507050179129
1.016946024766314
0.9968234412296444
0.9946891728089917
0.9955711955443686
0.9849021798984623
1.002834864661537
1.018787028831636
0.9636519841034434
0.9601820152682576
1.026255477105987
1.018169386431775
1.006749239776537
1.004778562344552
0.9960781281161569
1.037796026949237
1.011795360631268
0.9763314584133249
0.9935792047365668
0.9720283836387974
0.9857066847194593
0.9714490255584585
0.9383430263506182
1.00916644530965
0.9904371372389924
0.9902253714810616
0.8475527869539777
0.9780852820434628
1.003132502489341
0.956967375082369
0.9845446663962388
1.000977479117684
1.015497591297936
1.007622671257024
0.9781758875643143
0.9169878373937042
1.021969859719116
1.005065213971507
1.001247992802998
1.004534083699579
0.9790079076122054
1.006831336307473
0.9923860468787846
0.9897373208712972
1.016158088234075
1.023033172721996
1.014411343193337
1.000794064168948
0.9838230237020148
1.033235525043374
0.9821262373945214
1.037504542342095
1.034372479335868
0.9937845844828318
0.9963383368096096
0.8329236343113179
0.9371997956359328
1.003016715842954
0.9986149804958776
0.982852892062777
1.03044920881007
0.9813241033948061
0.9546691486915992
0.9964735128362682
0.9725203914846916
0.9712542942188401
1.000608552124227
0.9423750367644018
1.000931161579881
0.9830349022373935
0.9769323242671973
0.9843908473157756
0.9811496890647754
1.006479209978876
0.9848564279010058
0.8726311890426512
0.9936854801075063
1.031537369914457
1.024126014926933
0.9770681896918659
1.007500482472806
1.005099532857753
1.020029546284442
1.05159713211399
0.9955151287178519
0.944740278932739
0.9386703388354937
0.9879273725908303
1.007440055866611
0.8814393903983511
0.9804929491767991
0.9972709054988327
1.002259417970886
0.9804587565682339
1.049658620016625
0.9902115432996931
0.8524880365604832
0.9661653740018636
1.009301122512029
1.009043458696137
1.015523924859586
0.98160146010208
1.003270609824153
0.8904016462569261
1.019500344356431
1.00754910417052
0.9976651389619541
0.9338248185451005
1.011862597014376
1.018486128843369
0.975180605063897
0.9798947042996923
1.020072262779588
0.9699421906134921
0.994605680649697
1.039988287480829
0.972479150381326
1.035555888996163
1.001222769748093
0.8714889452942189
0.9793804170347371
0.9953672696382702
0.9491048276910664
0.9741919909280425
1.013408461185655
0.9823240127827677
0.9304658030162876
0.9844614505823254
0.8865572488817579
0.9592964276842495
0.9888232248361554
1.023400759882944
0.9138595782103262
0.9876168047981763
0.9664056433450087
0.9754987019543984
0.9870111628035012
0.9879786951208682
0.9880461777429925
0.9778758224136181
1.003211687578769
0.9975907597306563
1.019506615035631
0.9977074930130697
1.035073150054106
1.024207224371867
1.023307322681597
1.002713155797164
1.007646611603588
1.051570385396785
0.9881126230423087
1.033503966260831
0.9924289364959424
1.007032658916723
1.059964372695812
1.034491278742026
0.9202652938240856
0.8440416687898034
0.9774883073289342
0.98717762946267
1.026209719848268
1.038028986989405
1.021870636596349
0.9883863399979964
0.9965790464872992
0.9651137908283719
1.028955776549327
0.9825607008327125
1.014520031783348
0.947624473490434
1.02134633520686
1.002386829687821
1.016565446717581
1.003001870510091
1.00817035654683
0.9693596566255577
1.020464808082051
0.7596013648683831
0.885125857294224
1.066433177710547
0.8473232607447059
1.033677300082342
0.8867572935710429
0.9830050819211968
1.029480001792317
1.060602395867575
0.8487655213807582
0.796719715606603
1.027034311118103
1.001213732977507
1.027420664543243
1.028214529967963
0.9989337250252617
0.9938809886408658
0.9992666712088336
1.008705435000847
0.9229205089814223
0.9950336815422699
1.038537614498404
0.9971153973239208
0.9556555062000238
1.030106006535565
0.9318676109635049
0.9890700341504105
0.8879680098775757
1.049163031934791
1.009279620963287
0.9843048075863999
1.023146464237051
0.964594686162182
0.9371296346611725
0.9304911892093922
1.030164463639039
1.034234228560192
1.015411855234303
0.9642873226531239
1.01332232712237
0.9325480131820623
1.022389153697607
0.9628860792908313
1.035541729785785
1.016826053064806
0.9180017481604397
0.9643083738277871
0.9935724852231198
0.8917682691904308
0.9542764096388905
0.8969190127716498
0.9374672422279987
0.9664379927665327
0.9772996629145313
0.9578455901480557
0.9901964510256202
1.019236066789648
1.001681612958275
1.004191811946191
0.9600152987971622
1.095541038686297
1.016577360517181
0.9843287138550574
0.9892835990809377
0.899523289303449
0.9870580831045694
0.9670454305098437
0.9964523542973256
1.003809472273319
0.9915780718282269
0.9468021639258455
0.8277327375627552
1.005816132825037
0.8234982219561076
0.9677604636271813
0.9630011811577591
0.7303852901672642
0.9202896500978884
1.000952580660826
0.9963762265980909
1.003917901410416
1.067528097452455
1.017692180163938
0.9485445776874454
0.9977174981008096
1.033045302713163
0.8472350062539588
1.011111349334522
0.7866810691996757
0.9732675645666645
1.028026656499097
0.975828470966482
0.6989689283454266
1.027707014177911
0.9810006382561363
1.00106547015239
0.9336971182774508
0.9643175395127114
0.9982671411123005
0.9530895864464034
0.8722769606223956
0.7717823156037675
1.035537171892905
0.9550995874545195
0.7951052824688457
1.004300086261291
0.9642869694372521
0.9800480989431392
0.9974374359055467
1.000662018900664
1.046665111119728
1.056959026069292
0.9921567527065113
1.009937516468377
1.000294157831624
1.010302695197778
0.9572666710267698
0.9673157834179484
0.992762161538094
0.9992342155765223
0.9925440992901375
1.009206198154992
1.000476735059146
1.069290804253501
0.9361103507096457
0.9982945847948155
0.9589724440431827
1.032142380676052
1.043658853680103
0.9541120450778374
1.011990882658321
1.087271299903244
1.059676404586606
1.010141303323751
0.9945606959989968
1.000829075021659
1.00443466484904
1.022358571232176
1.010131985664634
0.9782407014432148
1.040648158666715
1.011994828327571
1.016733186805867
1.023966486022086
0.9465643547177849
0.9143682939320674
0.9777552812340197
1.024569916865575
0.9730030189140976
0.8566504460192282
0.980873587175165
0.984006028205569
0.8488638185617279
0.9997824233261947
1.005733136542105
0.9944603969321242
1.043797254195716
0.9847431119696026
1.004464395451963
1.000356820023393
0.9509866913537578
0.9667101077478207
0.9456289496043906
1.019011782766663
1.044472151839898
0.9710696989733534
0.9973350015038238
1.007212520678979
1.118342567245438
1.023259431066184
0.9940946603044482
1.014694201871025
0.8722027816739396
0.9650993553361166
0.9992465675118006
1.005126822678364
1.007845256973319
0.9371912330023012
1.026066862138714
0.9527510340665258
1.02436233587466
0.9720713082830177
0.9631755624486873
1.003124691946273
1.048146866166429
0.9461554120045281
0.9771995298551904
1.041774099620718
0.9737856330448567
1.018884963532432
1.039381749060328
0.9595813809492939
0.9869617918265432
0.7968669542393167
0.9634169382304915
1.037243398310039
1.178195085539941
0.9313140210318485
1.072509655288302
1.040220677081553
1.015261627888574
1.006755957553628
0.9730106525246774
1.015902555035051
0.9906617327471225
1.025505506681532
1.020413800219468
0.982154889114278
0.9412355504770841
0.9754097541500616
1.020494364108423
0.6390700890560956
0.9957971584756025
0.9910020436320249
0.9673584955857564
0.9955686190489628
1.015476315799699
1.039555895403737
0.9829546621340981
1.030973576056105
0.8886553823193629
0.9759883319843157
0.9919209788015783
0.9725812794319919
1.010195454079322
1.034181939889886
1.029880406700894
1.040820081516417
1.073869823386789
0.9545763361198104
1.019408211928694
1.03593328780981
1.000630014432202
0.9432371094963576
1.025236069700685
1.012357154133611
1.031344814249038
0.9898747124676113
0.9951621028515459
0.9585790950228598
0.8470932953344634
1.031413758811356
0.8795986793483989
0.9059392377829912
1.04357382267744
0.9851215258880188
0.9818072907478286
0.9794326017337206
0.9496228344859825
1.006838033547733
0.9520994582225638
1.001319922563188
1.006267836108911
0.9499004542775726
1.048477635769985
1.029456867117909
0.9934310610457239
0.9493127047572786
0.685374506699108
1.039323964945035
0.9675199175924283
0.7988431671899107
0.910683135231368
0.9619603810323597
0.9808052676650633
1.039895106468697
0.9825416324335199
1.002099347274864
0.9683939209884159
0.9992189460034743
0.9839548403656883
0.9996303214196305
1.01510585159187
0.991262052382427
1.015949337846763
0.9662612324635522
1.022417030820472
0.8985523970513037
0.9628983102101947
1.032791756981673
0.9808358080279197
1.09220966598803
0.9971268154555358
0.89917893946566
1.029316028082228
0.8544483604730692
0.9773838710676975
1.004724483171592
0.9458764257216064
1.016343680202658
0.953949565992124
1.066666186648038
0.9964439820149045
0.9391410633131924
1.049835253960259
0.9796064858458801
1.027032068271072
0.9638785283051943
0.9958945627126156
1.014879287773718
1.013386879502942
0.9769751763244217
0.951836708773231
1.020982701143358
1.039038615983103
0.974383408113263
0.9969478341742962
0.9166458889093877
1.056316463024698
1.068473370003028
0.9802039950717019
0.9678419749091416
0.957385923588109
0.9935653866316201
0.8333676831124451
0.9712411031530126
1.01648272805621
0.987110560973976
0.8110902487866802
0.9339528225210342
0.8871899657124114
0.9640041454528614
1.005193876677016
0.9361002647566272
0.9541425244179258
1.072851762840122
1.147760323905838
0.9578901472292842
0.983977388071365
0.9835287723058223
0.9991576390846126
0.9899689267461431
1.087996014254352
1.044866040751407
0.9853555365227228
0.9845491370705596
0.9910470010833249
1.022749979274057
0.9626350294156282
0.9436244406029111
1.021115206679408
0.9839001528933359
0.9643848274084507
0.9126971221982444
0.9303715778112046
1.010949510144715
0.9778876839917884
1.015768242810475
1.074367233125732
0.9876964523119415
1.017041263955978
1.024586977099802
0.9667763607964899
1.033650108626609
0.9908088256597372
0.9853842084600822
0.9710519398106706
1.034292152574012
1.07431927124562
1.0468939522563
1.029838620281168
0.968207599541043
1.044592711786473
0.9801578341384789
0.9756791835749544
0.9924377836290292
1.05765675610914
1.029288585150597
0.9910178291382356
1.004045262276503
1.010297690272072
0.9136611709186911
0.9415154754343167
0.9915255777642934
0.789580899555912
0.9987761677258112
0.9833787429736875
1.010280601776566
1.030488226388168
0.991883609513358
0.9665469792474427
0.9307330737743053
1.007617020691852
0.9972181358686427
0.9404995451612235
1.054560782227281
0.8806226455266634
0.971191864869697
0.9612491427459384
0.9823020782542166
0.9535079748539994
0.992256079064707
0.9575474522446922
1.078753995702757
0.9676465886122568
0.9176525699661192
1.008137226554548
1.193975162675184
1.04717505125
0.9284230870745859
1.038457067123328
1.02378619193138
0.8087124987776171
0.9468978704134112
0.8344778087430029
1.002642868324468
1.114551004701585
0.9931545168076206
1.02002926118199
0.9748660196279425
1.096276826244894
0.9582421232171682
1.043392125669441
0.940883251171117
0.953476801997861
1.008436480440349
1.007273240545393
0.9974779815445423
0.9544826560477596
0.9686597094695037
0.7894030880703609
0.9961080240557734
1.048275169495077
0.9994383374248564
1.011894985817465
0.9821103968848721
1.007960417272705
0.871022630817525
0.9854594971325801
1.067992803905461
1.029010064303712
0.9246327489996928
0.9789350675639729
0.9195685505134165
1.025630142044164
1.052128336599852
0.9679763232707957
1.116341002472816
1.023783324027048
0.9444928859972521
0.8096149898915099
1.031341015072667
1.026101828056257
0.9966471277837176
0.9994069975607531
0.9458200469992625
1.074539461389373
0.6577840315505639
0.9870693311029637
0.9921533450633034
1.000086248717268
0.971966431370076
1.013126857955153
1.02825708821268
0.9878097818023204
0.9905882433780028
1.004978061766005
1.028667332444986
0.9634151810462873
1.027524029188403
0.9468261666227574
1.019264275723005
0.9649469283655506
0.9904266494197876
1.123292447448135
1.005072177032364
0.9758997401274832
1.032731240882348
0.9866005270044717
0.9696386826500762
0.976224620657266
0.982748205366711
0.967508837919934
0.9206708172815192
0.982520493256906
0.9739954758651165
1.045727952706175
1.028480980115274
1.057231151972423
0.9361190719981856
1.180044713678824
1.000243181613798
0.9462109611297547
0.7946424815932277
1.014951292577124
1.011454843817065
0.9934591716415675
0.7686177225957712
0.7735411939587621
0.8945348701932123
0.9455606612859399
1.029083559172896
1.018881375151868
1.031232809915016
1.036411108894399
0.9999415408773515
1.016531940535247
1.046103518077167
0.9490303159027387
0.9713815001704525
0.9794447454405742
0.9730320850377983
0.9642590441180788
0.9285192823038846
0.9876958870390805
0.9894718204873523
0.9782629320251499
0.9193152452482426
1.016608274930184
1.064156987980371
1.036128277061881
0.9306800841333616
0.8462993494877183
0.9783654247577638
0.9390672441085874
0.9368470743386175
1.010370389474619
0.9480617233592243
1.04628045901853
0.8644473511589651
0.9965033626474384
0.9930711120171898
1.041727912420711
0.9903340533075413
0.9601763668406939
1.075906620819584
1.040473191256521
0.9941315360563394
1.024205274800259
0.9777766503751902
0.9414067295268138
0.9676019174282355
1.005763425027202
1.023471404887574
0.9874302210761781
1.003752870352191
1.035620032597071
1.00762481043614
0.9834542221436289
0.9670234149336775
0.7754556080106531
0.9886811811860891
1.032252354134202
0.87567666789431
0.9787945737435445
1.065644304473588
1.087179347838515
0.9550589245891228
1.022753218679012
0.9806242435433201
0.9998317752367943
1.02086696556194
0.9619089533217339
0.9656279966705797
1.037262481036046
1.008487802339998
0.9782720046185478
0.9666142358813344
0.9816387135830976
1.103281696040667
0.946165384274366
0.9729701418766661
0.9040506272456659
0.9997363989849123
0.9730908994500277
0.9923260547756981
0.9619083048266881
0.9413559486812995
0.9588875589497304
0.9874241853647425
0.9990468050040002
0.9927581424465595
1.041180634874679
0.997069358428744
1.025306820438983
0.9918578568995727
0.941762094585794
1.060315213208144
0.9668157521238812
1.026724385812626
1.035296463972428
1.020926365887826
0.9361062103271428
1.012071723257358
1.032429085174142
0.9434180753257596
1.011651083492642
0.9619107764960306
1.019803780477168
1.021512434893125
0.9703373962115618
0.9432965248323333
1.085900037059723
1.053456738628006
0.9663637924294822
1.020426926572266
1.009090488923457
0.935862536819409
1.005037470739452
1.036220732964183
0.9845614350256113
1.088355841453609
1.022444845639149
1.018058378108202
0.992257494897682
1.025330477377033
1.012876943362945
1.006142317642938
1.064869300227425
0.994015345782695
0.9997018463802433
1.031945266368667
1.001132341066978
0.9621685558168227
1.034661932248434
0.9656926166933544
0.9488425243061299
0.9133706337672935
0.9879831764800601
0.9976596099831376
1.001281025156155
0.9885975562285683
1.021438985893006
1.011282385063377
0.9224301830634484
1.004256965775518
0.9708062588552352
0.9989523461428409
1.006409861833105
1.103318626701436
0.9819913368839953
0.9608005480089251
0.9397275519303684
1.049405335966292
1.03043905190304
0.9360976743434073
1.043252459089691
0.9772826375530113
0.9773641155883428
0.9756924845822297
0.882262793746326
0.787491696577568
0.9439836852276109
0.9127084307987881
0.9679328742191288
0.95658930140538
0.880519601308298
1.006360751365202
0.9885531575467236
1.039172186835836
1.05170498294649
1.010554651303691
1.007190347560232
0.9990374738341663
0.9948537395605089
0.9677331930287475
0.9931183185128865
1.012095003145587
0.980094634065508
0.9986980536751831
0.8910218413575178
1.023691277339613
0.9336282012032521
0.9707028116964932
0.9965606233229248
0.9462888807766876
0.999297681593031
1.053313654740244
0.9699436041699474
0.954250896568722
0.9811264107479533
0.9894778949224099
0.9915675879070696
1.007345870988195
1.032565512971362
0.9931896128359589
0.9952603591662121
1.007732360270861
1.047790930614689
0.966069040367841
0.9456473020549317
1.036485495176046
1.040905135947922
0.9815229000679621
0.9513597785196297
1.00759204959125
1.023950334073944
0.9885397064582838
1.022983070583784
1.046424578239087
1.048066051002441
0.9912794941959967
0.9603140298234214
1.001338828927748
0.8888297870806374
1.022143482401113
0.9637132762310091
0.9764361287503168
0.9874408188523387
0.9713145896399041
0.989616242547647
0.9704001330969827
1.037580219849325
1.000535885041273
1.035812425717647
1.069083816402867
0.8864612209627911
1.003094918478525
0.9076476131171949
1.000155231421375
1.08925813556703
0.9889186814335936
1.029339778584082
1.010796301983208
1.003662410583511
0.9569050263229162
0.9583990617702148
0.9532887378288676
1.014506634138764
1.072250881692873
1.013079079766163
0.9709860980476661
1.040921394409888
1.017128267536418
0.978533628475949
1.073553164413578
0.9808936881855723
0.9622846645266182
0.9292350871284969
0.9719024528669168
0.9748210984795823
0.9984169283715955
0.966459346743108
1.032827319405723
0.9561174995149191
0.9907761426855431
1.056024918151309
1.00963005566027
0.9985073440662015
1.012722289562193
1.0336426897858
1.035094217291577
1.009688790610648
0.996471385314503
0.9948304270792339
1.01121476659709
0.9584277089404585
1.000260301802292
1.021894069104355
0.9484077759356327
1.058312170401413
1.055760987786202
0.9660787266827049
0.9911647809007996
0.7487838496554553
0.9234780783906726
1.024863472901693
1.028897880763483
1.019343934675772
0.9645059742194442
0.986712077834426
0.9881001031226696
1.047101878195016
1.028897954346289
0.9865761041784782
1.046895424924745
0.9155707640059561
0.9911407014403775
1.001469535145355
1.104810627915631
0.9487963935351608
0.9746438896206835
0.9651403795636486
1.035427870360605
0.9897497684043568
0.9539428547399407
0.9698124278208269
1.040726984711397
0.9538050735131927
0.9844303014178577
1.026710509256219
0.9976765549814678
0.9841852608113784
1.002374604798651
0.975191753533495
1.003922792102822
0.9589653532851327
0.9560775636841629
1.042165759938561
0.9649090797333248
0.9498642358500357
1.002663238106661
0.9859115227511114
0.9325809525486781
0.9232962265086384
0.9037122419058627
0.9872500463029369
0.9643340853882837
0.9846750867558206
0.9690441789874029
1.030768172697952
1.057839612076017
0.9754603972238799
0.8498719553949234
0.9917465561207096
1.033092032385904
1.003584702294908
0.9885050858595192
0.8204753095129129
1.029714985421365
0.8337905237225012
0.9786733982167931
1.166963805906322
1.00444324563177
0.9664672359994031
0.9419822109011933
0.9407394780012727
1.011701790534663
1.028272334209296
1.029952237977887
0.9226306079942826
1.019109398916912
0.9985969303457388
1.007621930339762
1.031521188465768
0.9939888451529245
0.9923021439915404
0.9931663980860438
0.9719181745193808
1.00863634210912
1.034060211216147
0.9395510946827839
0.9508290054060824
1.049134096443821
1.034921221260374
1.012145941173536
1.00884464175721
1.013379002099306
1.081162581317736
1.022893429303656
0.9680139423978116
0.9874820145992622
0.9459677880667891
0.9738259817840802
0.9586396087623099
0.9320148305347592
1.017635185344078
0.9921914823959952
1.003414411784461
0.7516921788664198
0.9666919898274202
1.006573817782777
0.9474227396398281
0.9709583641041164
1.012668487562526
1.030033023815515
1.020981354473947
0.9818985691929857
0.8819036567768662
1.041647513510554
1.019386868310533
1.002288660824925
1.009159319800062
0.9656865868683073
1.018419490294238
0.9854710576706325
0.9807773892082127
1.05893574288772
1.045378540164611
1.026706699686179
1.001583147492703
0.9746378351952039
1.066356155276979
0.9680634295057652
1.071214937881741
1.069876907789434
0.9918606444826003
0.9932692461641118
0.7330822377105152
0.8981983609155411
1.005631244852112
0.9995301715578749
0.9693295611207521
1.058024058780876
0.9662601747345958
0.9274743276719871
0.9974192627147977
0.9479743085536063
0.9674388194268214
1.001183283316829
0.9161521065277652
1.001879550571658
0.9852719391636323
0.959572023905509
0.970752629255611
0.9635663022213402
1.013304983838353
0.9958749277672077
0.7909222593718581
0.9882845987274539
1.06028453254624
1.047532670775953
0.9741335637759498
1.015054982587944
1.009675309385621
1.039351529807566
1.10710823140532
0.9925879656742993
0.9376467788226741
0.9530744265582712
0.9815623915433505
1.014112537650995
0.8323965153251384
0.9644306871650626
0.994840265119509
1.004246320465658
0.9616440389212341
1.096990389435406
0.9814615943087055
0.7701426916254975
0.9399189603712127
1.018176410518942
1.016956981051818
1.059500630682205
0.9651941541540288
1.006659677358347
0.8291924917331875
1.038172296761287
1.014978429618024
0.9956498102028924
0.8876700537729213
1.022022208405988
1.035395945182545
0.9831699218600565
0.960305422901082
1.038733006719547
0.9463478024358677
1.026448416606354
1.07923965028777
0.9488946111084628
1.069853642459709
1.002431270601402
0.8540916669187569
0.9631484124851637
0.9914138774645384
0.9936509668116199
0.9848839506981759
1.025247405588018
0.9657027765075671
0.900936239782684
0.9722287022491855
0.9063971237417662
0.9411564969188829
0.9782007197006153
1.043907248191066
0.8530973009534079
0.9998222237766741
0.9474943764744622
0.9579427614338252
0.9791532478779363
0.9801791043174223
1.018729298710439
0.9710227411658873
1.006148412792282
1.001126099705475
1.051294598329468
1.003682291108961
1.05741151345173
1.039350004233521
1.037977938325491
1.039891567428424
1.012303811000282
1.084185436674793
0.9885699826550223
1.054416353093132
0.9881212835209007
1.011587607789418
1.097737748881023
1.055289890165582
0.9212640526245729
0.8402780761271015
0.9644237563009884
0.9793178170892146
1.067821669163053
1.042236814876829
1.035007102670226
0.9816621341531401
0.9945026662212484
0.9510431215254621
1.046495460422508
0.99015461817842
1.022481257507757
0.9456350498393197
1.063088211105727
1.016119665807195
1.027473502154438
1.006674051827964
1.019373418192071
0.9747486494247453
1.047940870295908
0.7236990041910576
0.8797398633101208
1.110579603540838
0.8501618006275535
1.057435311829423
0.9176885185874701
0.930433853848011
1.053821172723252
1.092608269954412
0.8277159722306748
0.7565337749402672
1.04480488234127
1.002116177265681
1.045137829450444
1.060519340179283
0.9983246825743028
0.989678919016618
1.027987124736382
1.014531779248328
0.9036935292049392
1.004243391705164
1.061828342101171
0.998681889295769
0.9310645649547645
1.04976434570011
0.9246251847488536
0.9824884348261155
0.8639523289852908
1.081857795045242
1.014918102252512
0.9879716568133725
1.055091584232859
0.9484030760192202
0.9150946690853499
1.012426527636615
1.047885537863359
1.093207201553447
1.024794591434872
0.9417850408163364
1.043791403670606
0.9046874957719544
1.036247514058001
0.9437306566034677
1.057725549922349
1.02691212010319
0.9271026918401979
0.9596414277766498
0.9898308945602363
0.8973085297091095
0.9316731221483799
0.8768099437897152
0.9235380095425457
0.9469051413644866
0.978272377130293
0.9335289388817899
0.98579867077623
1.056825545360529
1.002729235444469
1.006797217909393
0.936164701971695
1.159810638448451
1.026783430967661
0.9751960439376048
0.9890180149643727
0.8849357798825219
0.9793685839640383
0.9605228486460347
1.000975354196189
1.025160035456838
0.9860915224695325
0.9143149444896453
0.6600985319798173
1.038447264517494
0.7755994423595849
0.9724990885623352
0.9392779264032267
0.6639605274116543
0.9728606549590688
1.00172305710723
1.008088045026921
1.006303695371673
1.109503252376129
1.029444500877361
0.9199744059982663
0.9964268663221533
1.07811526845775
0.8438697037426612
1.017580492566074
0.7806426327005536
0.9589804698958713
1.014108576515149
0.9606451049357051
0.6117854906575344
1.045008521482206
0.9868080365662407
1.001735226302282
0.8946591278312588
0.942800101267905
0.9974681420543333
0.9322060250509959
0.8340988068362292
0.692309532965982
1.068299244714622
0.9548300149780581
0.7422219105025807
1.019339868017479
0.9509105865727958
0.9676316808289283
0.9961381727288647
1.01520742241799
1.076616868379978
1.092681627711174
0.9877333205853771
1.017434007895337
1.000558231957156
1.016623575500806
0.9491931265515818
0.949946674381171
0.9885276197401573
0.9987629328452237
0.9896167133765745
1.024575394796076
1.000776624734059
1.109918530448192
0.9129413052295215
1.030072354282296
0.9331953475124088
1.052248211372418
1.07682503867668
0.9264302077232571
1.029095777677755
1.091768078916038
1.093849351597974
1.016301190669893
0.9914291442115326
1.001369674144418
1.007174610627058
1.034540996209099
1.025591147384187
0.9645384182500201
1.064456786720737
1.010370131946805
1.044861566593726
1.038324121884701
0.8970530199682385
0.8886353838717587
0.9801168736633941
1.062188358749936
0.9591014011014709
0.8436198924398247
0.9693520123493763
0.9748800775986146
0.7996597451699224
0.9996760240835815
1.005168731548137
1.002587232685195
1.074904501395558
0.9983669747326087
1.008971638474325
1.017955066939602
0.9502499763794354
0.9541271539299343
0.9258738912500263
1.031420264081699
1.070118109044963
0.9537462735174299
0.9957397125792598
1.011626939148426
1.203309421789621
1.073785722217387
0.9954777513802822
1.003257033222733
0.8352251948587854
0.9550941327355957
1.003980170201977
1.008248815919857
1.016710720651876
0.937614448466818
1.043803267486052
0.9390104855929405
1.04806206682538
0.9545221144612828
0.9406308546123553
1.00499736438412
1.084192456233175
0.9733505724710302
0.9554177071250244
1.069901902514847
0.9583630884410339
1.038203747550988
1.081400424203985
0.932806969549426
0.9788484196066515
0.796812662093996
0.9415930536117657
1.059667437288276
1.296641383786071
0.9233847706490117
1.125535891366775
1.065782341350042
1.024799636583575
1.010979911645003
0.976543778424099
1.025670914038991
0.9850315859714687
1.048095782607878
1.03263992895337
0.972639124307448
0.9355191015687243
0.978513275213606
1.032356915080088
0.5515017463883352
0.995526216768656
0.9855835986096125
0.9574110821918009
0.9864167098212148
1.024615911070871
1.064559172597415
0.9727397278327353
1.062747617143366
0.862974306847455
0.9614419155561575
0.9872203539448101
0.9574401734082472
1.016313794921646
1.055626971169925
1.081662431362322
1.067158235792444
1.128376928697906
0.9377420889211988
1.040381551444925
1.058430000937754
1.001211164409336
0.9115494257382937
1.041903402997357
1.019766589783859
1.048991177919398
0.9840287246938405
0.9964502394907883
0.9346605183921834
0.8239483328082514
1.067151350760177
0.8729820111967913
0.9167180902673387
1.0915419756249
0.9765160640936971
0.9864054174152006
0.9830091999027342
0.9485805530807496
1.012774287595366
0.9378405645547728
1.002149536982531
1.010106127149968
0.9388254653426299
1.080575930845387
1.046999281924791
0.9891334649360825
0.9199907827814833
0.6246135798525823
1.063840655771419
0.9506474952415616
0.7300968089859755
0.8501235493077873
0.9465813671973223
0.9706090307356604
1.073643529597239
0.9771198154961792
1.00341453161591
0.9551080896858289
0.9987830260888027
0.9914569119124872
1.015361327413522
1.024401619886705
1.000658769773304
1.024968377154873
0.9617919337238142
1.041060617752542
0.8691342244347824
0.9422648898159764
1.052337405712632
0.9870368713816757
1.099026224386017
0.9957345351793504
0.8678236035530369
1.047138029102994
0.801655113743215
0.9635366260992797
1.007509307152285
0.9230001455362623
1.027613323063494
0.9346921242862448
1.114057820480389
0.994442443608602
0.9063420434352841
1.07961018519066
0.968105005731787
1.040310719035778
0.9416742103039579
0.9963857828330351
1.024096699641325
1.047033723422847
0.9629748508205366
0.9340451264163818
1.034078897559581
1.064062101956798
0.9595361722798288
1.00692758546368
0.8903592027233708
1.121826794628741
1.107106441131595
0.9202121658990156
0.9560266211117567
0.935246225776054
0.9898662523351184
0.812160909729101
0.9796467326204059
1.026350545333389
0.9826885883942408
0.7527016170815154
0.9114389580089574
0.8368426042926277
0.995044059194673
1.008613509239147
0.91150029070093
0.9845140425955022
1.118916433704457
1.2788810837674
0.9330737214869862
0.9759984960536817
0.9736210101520285
0.9981438235485368
1.001235833652815
1.14711000494837
1.10137157962335
0.976662032960478
0.9753365690050767
0.9981934630281938
1.035727894136771
0.938977560807509
0.9256503446523237
1.035193496098928
0.974245971470475
0.9437105996549991
0.8757156179952773
0.9207224980166305
1.017792793806034
0.9659315814367302
1.025820550568209
1.133278396806732
0.9804060110552409
1.027449881562891
1.0443027881194
0.9484463186514899
1.053985138271238
1.003337690858256
0.9760006350445577
0.9537842842090473
1.055156544751566
1.130498132370583
1.076673338308848
1.048215270910236
0.9493877322798439
1.071704214103142
0.9679098578636409
0.967850386645506
0.9878126104528138
1.109585947295649
1.047776258252416
1.004255120961774
1.006383873251997
1.016430934410525
0.889229730062264
0.9167454124256892
1.002178133876578
0.6717870327486125
0.9991407221102399
0.9759431356440298
1.017311246061831
1.050072405380881
0.9948431728106815
0.9455553384122417
0.8901836731227876
1.012624397692845
0.9954798848147183
0.9151077749618436
1.100774342176211
0.8430829955190716
0.9552721534127432
0.9383779524907905
0.9951395041317542
0.9402634419950719
0.9877389917964596
0.9336397995744525
1.131886805433534
0.9469424119264023
0.9988434711604428
1.012908815699781
1.237081306410307
1.077133500369877
0.9578637582789107
1.061380962857257
1.049429839139222
0.7410102406200478
0.9371780674454506
0.8085857654829349
1.001737658208038
1.205596289232852
0.9890789770863186
1.03226646154013
0.9598529200692947
1.162200927304682
0.9331385751349383
1.069753104834734
0.9440049672896688
0.9520462102547228
1.013780866818464
1.011986281453933
0.9995840410099467
0.9327709387016733
0.9566708191958315
0.7237129806452735
0.9936920383693317
1.095476338111006
1.005581254973787
1.01975746309519
0.9767655662989048
1.012844227551063
0.8200436442007564
0.9768293322614159
[truncated: 283,326 more chars]
