# Supplementary material for: Low dose radiation risks for women surviving the a-bombs in Japan: generalized additive model
Source: Environ Health. 2016 Nov 24;15:112. doi: 10.1186/s12940-016-0191-3 (PMC5121957; doi:10.1186/s12940-016-0191-3)
Supplement: Additional file 1 — Additional files are linked from a mini-website available with the online version of this paper. They consist of 1 PDF file with the Appendices, 10 images, 1 Excel workbook with 9 tables, 4 code files, 2 data files, and 6 output files. (ZIP 3727 kb) [file 12940_2016_191_MOESM1_ESM.zip › soldat20x.txt]

"city" "sex" "distcat" "agxcat" "agecat" "time" "pyr" "agex" "age" "year" "solid" "cola02w10"
"369" 1 1 1 1 3 1 156.49796 0.922 14.164 1958.838 0 0.00261
"370" 1 1 1 1 3 1 430.55226 0.962 14.184 1958.818 0 0.01039
"392" 1 1 1 1 4 1 610.75453 3.079 17.144 1959.662 0 0.00267
"393" 1 1 1 1 4 2 482.45091 1.584 18.494 1962.506 0 0.00262
"394" 1 1 1 1 4 1 1629.90966 2.96 17.041 1959.678 0 0.01078
"395" 1 1 1 1 4 2 1353.44966 1.627 18.516 1962.486 0 0.01054
"437" 1 1 1 1 5 1 5.15145 4.853 20.131 1960.874 0 0.00236
"438" 1 1 1 1 5 2 739.86516 3.333 21.866 1964.13 0 0.00268
"439" 1 1 1 1 5 3 444.14967 1.584 23.495 1967.508 0 0.00261
"440" 1 1 1 1 5 1 7.84463 4.868 20.138 1960.867 0 0.01035
"441" 1 1 1 1 5 2 1933.8949 3.191 21.797 1964.203 0 0.01083
"442" 1 1 1 1 5 3 1252.7307 1.625 23.516 1967.488 0 0.01053
"500" 1 1 1 1 6 2 4.66288 4.856 25.132 1965.87 0 0.00236
"501" 1 1 1 1 6 3 683.58601 3.333 26.869 1969.133 0 0.00267
"502" 1 1 1 1 6 4 424.59459 1.584 28.495 1972.508 0 0.00261
"503" 1 1 1 1 6 2 7.25468 4.868 25.138 1965.864 0 0.01035
"504" 1 1 1 1 6 3 1787.8826 3.191 26.798 1969.204 0 0.01083
"505" 1 1 1 1 6 4 1195.73921 1.624 28.515 1972.488 1 0.01052
"563" 1 1 1 1 7 3 4.44168 4.856 30.132 1970.87 0 0.00236
"564" 1 1 1 1 7 4 653.1641 3.334 31.869 1974.132 0 0.00267
"565" 1 1 1 1 7 5 417.12504 1.585 33.495 1977.506 0 0.00261
"566" 1 1 1 1 7 3 6.91107 4.868 30.137 1970.865 0 0.01035
"567" 1 1 1 1 7 4 1701.34539 3.193 31.797 1974.201 0 0.01083
"568" 1 1 1 1 7 5 1170.02543 1.619 33.512 1977.489 0 0.01054
"626" 1 1 1 1 8 4 4.34794 4.857 35.131 1975.871 0 0.00236
"627" 1 1 1 1 8 5 641.87962 3.333 36.87 1979.134 0 0.00267
"628" 1 1 1 1 8 6 411.91087 1.584 38.493 1982.505 1 0.00261
"629" 1 1 1 1 8 4 6.76574 4.868 35.137 1975.865 0 0.01035
"630" 1 1 1 1 8 5 1663.42835 3.191 36.798 1979.205 0 0.01083
"631" 1 1 1 1 8 6 1156.35669 1.618 38.512 1982.49 0 0.01053
"690" 1 1 1 1 9 5 4.3508 4.856 40.132 1980.873 0 0.00236
"691" 1 1 1 1 9 6 628.19369 3.337 41.864 1984.124 3 0.00267
"692" 1 1 1 1 9 7 278.46229 1.88 43.188 1986.905 0 0.0026
"693" 1 1 1 1 9 8 126.37997 0.904 44.155 1988.847 0 0.00259
"694" 1 1 1 1 9 5 6.59306 4.869 40.138 1980.866 0 0.0103
"695" 1 1 1 1 9 6 1633.58174 3.189 41.794 1984.202 2 0.01081
"696" 1 1 1 1 9 7 792.57325 1.9 43.21 1986.906 1 0.01057
"697" 1 1 1 1 9 8 350.14695 0.961 44.182 1988.818 0 0.01039
"775" 1 1 1 1 10 6 4.20721 4.859 45.133 1985.869 0 0.0024
"776" 1 1 1 1 10 7 132.13115 4.254 45.86 1987.203 0 0.00274
"777" 1 1 1 1 10 8 480.32873 3.079 47.141 1989.657 1 0.00266
"778" 1 1 1 1 10 9 398.81491 1.577 48.491 1992.51 0 0.0026
"779" 1 1 1 1 10 6 6.5552 4.869 45.138 1985.864 0 0.0103
"780" 1 1 1 1 10 7 315.31682 4.155 45.801 1987.243 0 0.01099
"781" 1 1 1 1 10 8 1300.4526 2.958 47.038 1989.676 0 0.01078
"782" 1 1 1 1 10 9 1127.88605 1.618 48.506 1992.485 4 0.01055
"859" 1 1 1 1 11 8 4.01129 4.861 50.134 1990.868 0 0.00238
"860" 1 1 1 1 11 9 593.38934 3.304 51.847 1994.139 2 0.00267
"861" 1 1 1 1 11 10 347.318 1.691 53.349 1997.254 1 0.00261
"862" 1 1 1 1 11 8 6.3103 4.869 50.138 1990.864 0 0.01029
"863" 1 1 1 1 11 9 1573.74055 3.182 51.782 1994.196 9 0.01083
"864" 1 1 1 1 11 10 990.64622 1.736 53.394 1997.253 3 0.01059
"921" 1 1 1 1 12 9 3.77836 4.867 55.137 1995.865 0 0.00236
"922" 1 1 1 1 12 10 238.90491 3.935 56.188 1997.849 3 0.00269
"923" 1 1 1 1 12 9 5.77723 4.869 55.137 1995.865 0 0.01031
"924" 1 1 1 1 12 10 592.90786 3.813 56.118 1997.901 5 0.01092
"960" 1 1 1 2 4 1 111.90075 5.736 19.071 1958.932 0 0.00273
"961" 1 1 1 2 4 1 282.65435 5.853 19.13 1958.873 0 0.01095
"983" 1 1 1 2 5 1 273.2336 7.749 21.877 1959.725 0 0.0029
"984" 1 1 1 2 5 2 305.14441 6.317 23.362 1962.641 0 0.00278
"985" 1 1 1 2 5 1 896.29773 7.87 21.965 1959.692 0 0.01081
"986" 1 1 1 2 5 2 852.80067 6.5 23.452 1962.548 0 0.0109
"1028" 1 1 1 2 6 1 2.01342 9.833 25.12 1960.885 0 0.00284
"1029" 1 1 1 2 6 2 322.63806 7.992 26.699 1964.304 0 0.00291
"1030" 1 1 1 2 6 3 296.7678 6.315 28.361 1967.642 0 0.00278
"1031" 1 1 1 2 6 1 6.04864 9.858 25.132 1960.872 0 0.00996
"1032" 1 1 1 2 6 2 1066.94946 8.102 26.749 1964.244 0 0.01082
"1033" 1 1 1 2 6 3 822.23905 6.502 28.452 1967.547 0 0.0109
"1091" 1 1 1 2 7 2 1.95273 9.833 30.12 1965.882 0 0.00284
"1092" 1 1 1 2 7 3 310.23857 7.981 31.692 1969.308 0 0.00289
"1093" 1 1 1 2 7 4 291.16801 6.307 33.356 1972.645 0 0.00278
"1094" 1 1 1 2 7 2 5.77755 9.86 30.133 1965.869 0 0.00998
"1095" 1 1 1 2 7 3 1027.86011 8.095 31.747 1969.249 0 0.01083
"1096" 1 1 1 2 7 4 806.27497 6.501 33.452 1972.548 2 0.01089
"1154" 1 1 1 2 8 3 1.91724 9.833 35.119 1970.883 0 0.00284
"1155" 1 1 1 2 8 4 299.42418 7.965 36.685 1974.316 0 0.0029
"1156" 1 1 1 2 8 5 288.56798 6.305 38.355 1977.646 0 0.00278
"1157" 1 1 1 2 8 3 5.53435 9.862 35.134 1970.868 0 0.01006
"1158" 1 1 1 2 8 4 1000.54872 8.09 36.743 1974.249 1 0.01081
"1159" 1 1 1 2 8 5 796.20612 6.503 38.454 1977.547 0 0.01086
"1217" 1 1 1 2 9 4 1.89669 9.833 40.119 1975.883 0 0.00284
"1218" 1 1 1 2 9 5 297.44194 7.965 41.686 1979.318 0 0.0029
"1219" 1 1 1 2 9 6 288.24151 6.304 43.355 1982.647 1 0.00278
"1220" 1 1 1 2 9 4 5.20418 9.864 40.135 1975.867 0 0.0099
"1221" 1 1 1 2 9 5 974.94705 8.07 41.732 1979.259 3 0.01079
"1222" 1 1 1 2 9 6 781.99461 6.498 43.452 1982.55 1 0.01089
"1281" 1 1 1 2 10 5 1.91575 9.833 45.12 1980.885 0 0.00284
"1282" 1 1 1 2 10 6 290.80721 7.96 46.681 1984.318 0 0.0029
"1283" 1 1 1 2 10 7 182.87552 6.616 47.955 1986.936 0 0.00283
"1284" 1 1 1 2 10 8 100.95366 5.727 49.065 1988.934 0 0.00276
"1285" 1 1 1 2 10 5 5.17189 9.867 45.137 1980.868 0 0.00982
"1286" 1 1 1 2 10 6 951.4575 8.064 46.732 1984.265 4 0.01084
"1287" 1 1 1 2 10 7 518.88871 6.808 48.123 1986.912 3 0.01089
"1288" 1 1 1 2 10 8 244.04397 5.858 49.131 1988.87 1 0.01091
"1366" 1 1 1 2 11 6 1.91623 9.833 50.12 1985.882 0 0.00284
"1367" 1 1 1 2 11 7 48.18367 9.169 50.827 1987.255 0 0.00293
"1368" 1 1 1 2 11 8 238.1242 7.728 51.853 1989.721 2 0.0029
"1369" 1 1 1 2 11 9 272.17677 6.291 53.341 1992.646 1 0.00282
"1370" 1 1 1 2 11 6 4.86007 9.858 50.132 1985.87 0 0.00983
"1371" 1 1 1 2 11 7 166.46356 9.118 50.787 1987.266 2 0.01078
"1372" 1 1 1 2 11 8 755.64471 7.841 51.933 1989.688 4 0.01085
"1373" 1 1 1 2 11 9 727.76801 6.506 53.449 1992.54 6 0.01089
"1449" 1 1 1 2 12 8 1.90981 9.833 55.119 1990.883 0 0.00284
"1450" 1 1 1 2 12 9 271.7191 8.01 56.694 1994.28 6 0.00292
"1451" 1 1 1 2 12 10 210.16463 6.429 58.13 1997.297 3 0.00278
"1452" 1 1 1 2 12 8 4.84563 9.858 55.132 1990.87 0 0.00983
"1453" 1 1 1 2 12 9 873.36909 8.061 56.719 1994.254 5 0.01088
"1454" 1 1 1 2 12 10 618.46615 6.623 58.298 1997.27 4 0.01088
"1511" 1 1 1 2 13 9 1.90339 9.833 60.119 1995.883 0 0.00284
"1512" 1 1 1 2 13 10 95.33651 8.811 61.132 1997.916 1 0.0029
"1513" 1 1 1 2 13 9 4.44624 9.86 60.133 1995.869 0 0.00996
"1514" 1 1 1 2 13 10 312.50092 8.762 61.097 1997.931 2 0.01092
"1550" 1 1 1 3 5 1 72.92765 10.986 24.196 1958.807 0 0.00271
"1551" 1 1 1 3 5 1 160.73974 10.857 24.132 1958.871 0 0.01032
"1572" 1 1 1 3 6 1 632.81412 13.367 27.339 1959.568 0 0.00232
"1573" 1 1 1 3 6 2 338.25466 12.146 28.776 1962.226 1 0.00242
"1574" 1 1 1 3 6 1 805.8617 13.235 27.255 1959.617 0 0.01028
"1575" 1 1 1 3 6 2 552.26256 11.77 28.579 1962.405 0 0.01023
"1617" 1 1 1 3 7 1 4.32084 14.849 30.128 1960.877 0 0.00219
"1618" 1 1 1 3 7 2 805.71899 13.55 31.978 1964.025 0 0.00235
"1619" 1 1 1 3 7 3 331.03876 12.143 33.773 1967.227 0 0.00241
"1620" 1 1 1 3 7 1 6.04873 14.883 30.145 1960.86 0 0.01078
"1621" 1 1 1 3 7 2 1020.06367 13.456 31.928 1964.069 0 0.01022
"1622" 1 1 1 3 7 3 531.66605 11.767 33.586 1967.416 0 0.01019
"1678" 1 1 1 3 8 2 4.2392 14.849 35.127 1965.874 0 0.00219
"1679" 1 1 1 3 8 3 783.90468 13.563 36.984 1969.018 0 0.00235
"1680" 1 1 1 3 8 4 319.04821 12.162 38.784 1972.219 0 0.0024
"1681" 1 1 1 3 8 2 5.93954 14.883 35.144 1965.858 0 0.01078
"1682" 1 1 1 3 8 3 989.5509 13.461 36.93 1969.066 0 0.01022
"1683" 1 1 1 3 8 4 516.32003 11.767 38.579 1972.409 2 0.01018
"1739" 1 1 1 3 9 3 4.1826 14.849 40.127 1970.875 0 0.00219
"1740" 1 1 1 3 9 4 767.233 13.561 41.971 1974.006 0 0.00235
"1741" 1 1 1 3 9 5 311.29019 12.162 43.778 1977.213 0 0.00241
"1742" 1 1 1 3 9 3 5.8653 14.883 40.144 1970.858 0 0.01078
"1743" 1 1 1 3 9 4 953.28386 13.466 41.926 1974.056 2 0.01021
"1744" 1 1 1 3 9 5 501.40326 11.761 43.578 1977.414 0 0.01016
"1800" 1 1 1 3 10 4 4.16437 14.85 45.127 1975.875 0 0.00219
"1801" 1 1 1 3 10 5 743.5265 13.559 46.978 1979.015 2 0.00236
"1802" 1 1 1 3 10 6 307.76644 12.156 48.781 1982.221 0 0.00242
"1803" 1 1 1 3 10 4 5.84329 14.883 45.144 1975.858 0 0.01078
"1804" 1 1 1 3 10 5 919.60581 13.466 46.927 1979.058 5 0.01021
"1805" 1 1 1 3 10 6 484.63663 11.742 48.569 1982.423 3 0.01015
"1862" 1 1 1 3 11 5 4.22968 14.849 50.128 1980.877 0 0.00219
"1863" 1 1 1 3 11 6 732.63276 13.566 51.973 1984.004 7 0.00236
"1864" 1 1 1 3 11 7 232.45047 12.435 53.655 1986.817 3 0.00235
"1865" 1 1 1 3 11 8 61.69882 10.994 54.199 1988.803 0 0.00273
"1866" 1 1 1 3 11 5 5.5995 14.876 50.141 1980.863 0 0.01035
"1867" 1 1 1 3 11 6 890.71313 13.473 51.934 1984.058 3 0.01019
"1868" 1 1 1 3 11 7 336.92812 12.096 53.351 1986.851 4 0.01022
"1869" 1 1 1 3 11 8 130.34773 10.862 54.13 1988.865 1 0.01017
"1944" 1 1 1 3 12 6 3.9349 14.84 55.123 1985.879 0 0.00223
"1945" 1 1 1 3 12 7 165.87988 14.129 55.788 1987.256 1 0.00243
"1946" 1 1 1 3 12 8 519.53934 13.373 57.343 1989.565 5 0.00234
"1947" 1 1 1 3 12 9 279.74019 12.116 58.753 1992.234 2 0.00243
"1948" 1 1 1 3 12 6 5.26815 14.879 55.142 1985.86 0 0.01012
"1949" 1 1 1 3 12 7 201.473 14.161 55.806 1987.242 1 0.01011
"1950" 1 1 1 3 12 8 644.18708 13.265 57.272 1989.603 13 0.0102
"1951" 1 1 1 3 12 9 425.60964 11.742 58.566 1992.421 3 0.01024
"2026" 1 1 1 3 13 8 3.88722 14.842 60.124 1990.878 0 0.00222
"2027" 1 1 1 3 13 9 647.48611 13.562 61.965 1993.998 7 0.0024
"2028" 1 1 1 3 13 10 240.72662 12.205 63.671 1997.063 4 0.00241
"2029" 1 1 1 3 13 8 5.22214 14.878 60.141 1990.859 1 0.01014
"2030" 1 1 1 3 13 9 768.53046 13.463 61.903 1994.035 8 0.01022
"2031" 1 1 1 3 13 10 349.55549 11.875 63.444 1997.165 11 0.01021
"2086" 1 1 1 3 14 9 3.71093 14.848 65.126 1995.876 0 0.00227
"2087" 1 1 1 3 14 10 279.26288 13.913 66.17 1997.853 4 0.00241
"2088" 1 1 1 3 14 9 4.03524 14.877 65.141 1995.861 0 0.01068
"2089" 1 1 1 3 14 10 306.73286 13.917 66.166 1997.845 1 0.01015
"2121" 1 1 1 4 6 1 111.03 15.812 29.107 1958.892 0 0.00277
"2122" 1 1 1 4 6 1 243.84748 15.888 29.147 1958.856 0 0.01044
"2144" 1 1 1 4 7 1 294.69304 17.677 31.809 1959.729 0 0.00246
"2145" 1 1 1 4 7 2 326.41007 16.398 33.403 1962.601 0 0.00263
"2146" 1 1 1 4 7 1 642.62307 17.701 31.845 1959.742 0 0.01138
"2147" 1 1 1 4 7 2 697.06259 16.399 33.4 1962.598 0 0.01067
"2189" 1 1 1 4 8 1 0.85788 19.805 35.106 1960.899 0 0.00261
"2190" 1 1 1 4 8 2 342.80424 17.888 36.64 1964.349 0 0.00246
"2191" 1 1 1 4 8 3 320.49419 16.405 38.396 1967.588 1 0.00263
"2192" 1 1 1 4 8 1 3.41091 19.895 35.15 1960.854 0 0.01388
"2193" 1 1 1 4 8 2 753.91027 17.957 36.681 1964.321 1 0.01156
"2194" 1 1 1 4 8 3 675.9896 16.394 38.397 1967.6 1 0.01069
"2248" 1 1 1 4 9 2 0.84358 19.806 40.105 1965.896 0 0.00261
"2249" 1 1 1 4 9 3 336.02486 17.89 41.648 1969.354 0 0.00246
"2250" 1 1 1 4 9 4 313.32571 16.425 43.412 1972.584 0 0.00262
"2251" 1 1 1 4 9 2 3.08672 19.894 40.149 1965.853 0 0.01366
"2252" 1 1 1 4 9 3 727.41598 17.959 41.681 1969.318 0 0.01153
"2253" 1 1 1 4 9 4 648.39726 16.41 43.4 1972.587 0 0.01058
"2306" 1 1 1 4 10 3 0.83693 19.806 45.105 1970.897 0 0.00261
"2307" 1 1 1 4 10 4 330.81288 17.883 46.636 1974.35 0 0.00246
"2308" 1 1 1 4 10 5 309.47763 16.433 48.411 1977.575 0 0.00263
"2309" 1 1 1 4 10 3 3.06655 19.894 45.149 1970.853 0 0.01366
"2310" 1 1 1 4 10 4 707.36081 17.976 46.682 1974.302 1 0.01147
"2311" 1 1 1 4 10 5 628.00469 16.419 48.409 1977.586 2 0.01048
"2364" 1 1 1 4 11 4 0.74354 19.819 50.111 1975.89 0 0.00256
"2365" 1 1 1 4 11 5 316.04499 17.873 51.614 1979.338 1 0.00246
"2366" 1 1 1 4 11 6 294.51706 16.43 53.413 1982.579 1 0.00262
"2367" 1 1 1 4 11 4 3.06636 19.894 50.149 1975.853 0 0.01366
"2368" 1 1 1 4 11 5 689.87735 17.972 51.679 1979.304 2 0.01142
"2369" 1 1 1 4 11 6 612.89766 16.405 53.404 1982.595 3 0.01049
"2423" 1 1 1 4 12 5 0.75826 19.818 55.112 1980.893 0 0.00256
"2424" 1 1 1 4 12 6 307.37616 17.865 56.634 1984.366 1 0.00245
"2425" 1 1 1 4 12 7 189.55564 16.76 58.097 1986.934 1 0.00252
"2426" 1 1 1 4 12 8 88.83239 15.816 59.109 1988.89 1 0.00276
"2427" 1 1 1 4 12 5 3.11562 19.893 55.15 1980.855 0 0.01365
"2428" 1 1 1 4 12 6 653.91731 17.968 56.674 1984.303 7 0.01137
"2429" 1 1 1 4 12 7 381.93977 16.638 57.977 1986.935 4 0.01069
"2430" 1 1 1 4 12 8 202.56141 15.878 59.14 1988.86 2 0.0103
"2504" 1 1 1 4 13 6 0.75863 19.819 60.112 1985.89 0 0.00256
"2505" 1 1 1 4 13 7 42.80077 19.063 60.747 1987.281 0 0.0025
"2506" 1 1 1 4 13 8 245.92449 17.662 61.767 1989.702 2 0.00242
"2507" 1 1 1 4 13 9 260.64445 16.455 63.428 1992.57 0 0.00261
"2508" 1 1 1 4 13 6 3.12177 19.894 60.149 1985.853 0 0.01366
"2509" 1 1 1 4 13 7 106.57657 19.228 60.846 1987.215 0 0.01215
"2510" 1 1 1 4 13 8 492.50521 17.72 61.854 1989.73 13 0.01132
"2511" 1 1 1 4 13 9 519.72923 16.345 63.351 1992.603 10 0.01051
"2582" 1 1 1 4 14 8 0.60836 19.833 65.119 1990.883 0 0.00265
"2583" 1 1 1 4 14 9 265.60706 17.845 66.591 1994.343 3 0.00241
"2584" 1 1 1 4 14 10 212.66112 16.559 68.237 1997.274 6 0.00259
"2585" 1 1 1 4 14 8 3.11268 19.894 65.149 1990.853 0 0.01366
"2586" 1 1 1 4 14 9 526.37754 17.973 66.651 1994.274 13 0.01154
"2587" 1 1 1 4 14 10 407.76469 16.435 68.164 1997.325 8 0.01051
"2636" 1 1 1 4 15 9 0.60593 19.833 70.118 1995.884 0 0.00265
"2637" 1 1 1 4 15 10 78.86356 18.54 70.963 1998.019 4 0.0022
"2638" 1 1 1 4 15 9 2.89394 19.898 70.151 1995.851 0 0.01421
"2639" 1 1 1 4 15 10 158.10038 18.871 71.148 1997.873 7 0.01203
"2668" 1 1 1 5 7 1 39.15881 20.875 34.141 1958.862 0 0.00267
"2669" 1 1 1 5 7 1 72.40211 20.814 34.11 1958.893 0 0.01309
"2689" 1 1 1 5 8 1 104.34243 22.807 36.946 1959.736 0 0.00249
"2690" 1 1 1 5 8 2 107.09098 21.4 38.375 1962.572 0 0.0027
"2691" 1 1 1 5 8 1 200.44384 22.847 36.95 1959.701 0 0.0124
"2692" 1 1 1 5 8 2 203.69497 21.382 38.38 1962.595 1 0.01285
"2732" 1 1 1 5 9 1 0.66286 24.844 40.126 1960.879 0 0.00206
"2733" 1 1 1 5 9 2 124.00125 23.128 41.767 1964.236 0 0.00241
"2734" 1 1 1 5 9 3 100.92243 21.42 43.413 1967.59 0 0.00268
"2735" 1 1 1 5 9 1 2.12708 24.882 40.145 1960.859 0 0.01177
"2736" 1 1 1 5 9 2 234.8579 23.12 41.757 1964.235 0 0.01251
"2737" 1 1 1 5 9 3 190.35144 21.387 43.39 1967.6 0 0.01299
"2786" 1 1 1 5 10 2 0.6586 24.844 45.126 1965.876 0 0.00206
"2787" 1 1 1 5 10 3 114.24737 23.026 46.653 1969.224 3 0.00247
"2788" 1 1 1 5 10 4 97.327 21.411 48.388 1972.574 1 0.00271
"2789" 1 1 1 5 10 2 2.11517 24.883 45.145 1965.857 0 0.01177
"2790" 1 1 1 5 10 3 223.87837 23.133 46.76 1969.224 1 0.01253
"2791" 1 1 1 5 10 4 184.12939 21.419 48.402 1972.581 0 0.01296
"2840" 1 1 1 5 11 3 0.16308 24.738 50.072 1970.93 0 0.0023
"2841" 1 1 1 5 11 4 102.56892 22.891 51.648 1974.353 0 0.00257
"2842" 1 1 1 5 11 5 92.79709 21.37 53.375 1977.601 1 0.00273
"2843" 1 1 1 5 11 3 2.11258 24.883 50.145 1970.857 0 0.01177
"2844" 1 1 1 5 11 4 215.82738 23.116 51.747 1974.227 1 0.01262
"2845" 1 1 1 5 11 5 177.36944 21.436 53.42 1977.58 0 0.01305
"2894" 1 1 1 5 12 4 0.16274 24.738 55.072 1975.93 0 0.0023
"2895" 1 1 1 5 12 5 91.01313 22.875 56.641 1979.363 0 0.00263
"2896" 1 1 1 5 12 6 88.60737 21.327 58.357 1982.627 1 0.00275
"2897" 1 1 1 5 12 4 1.96845 24.892 55.149 1975.853 0 0.01182
"2898" 1 1 1 5 12 5 210.94296 23.091 56.747 1979.252 1 0.01276
"2899" 1 1 1 5 12 6 176.84258 21.433 58.412 1982.576 0 0.01304
"2948" 1 1 1 5 13 5 0.16735 24.737 60.072 1980.932 0 0.00229
"2949" 1 1 1 5 13 6 81.31022 22.873 61.61 1984.334 2 0.00265
"2950" 1 1 1 5 13 7 50.67199 21.554 62.888 1986.93 0 0.00272
"2951" 1 1 1 5 13 8 30.044 20.816 64.11 1988.891 0 0.00265
"2952" 1 1 1 5 13 5 1.9957 24.892 60.15 1980.855 0 0.01182
"2953" 1 1 1 5 13 6 207.34062 23.081 61.744 1984.26 0 0.01269
"2954" 1 1 1 5 13 7 113.39611 21.721 63.054 1986.93 1 0.01285
"2955" 1 1 1 5 13 8 55.01028 20.856 64.128 1988.868 1 0.01351
"3018" 1 1 1 5 14 6 0.1664 24.737 65.072 1985.93 0 0.0023
"3019" 1 1 1 5 14 7 13.26072 24.069 65.749 1987.278 0 0.00242
"3020" 1 1 1 5 14 8 63.62556 22.642 66.821 1989.775 1 0.00264
"3021" 1 1 1 5 14 9 75.12782 21.274 68.333 1992.656 1 0.0027
"3022" 1 1 1 5 14 6 1.99367 24.892 65.15 1985.852 0 0.01182
"3023" 1 1 1 5 14 7 36.09133 24.31 65.899 1987.187 1 0.01289
"3024" 1 1 1 5 14 8 149.18279 22.846 66.921 1989.671 3 0.01266
"3025" 1 1 1 5 14 9 141.48647 21.441 68.404 1992.56 3 0.01303
"3085" 1 1 1 5 15 8 0.16515 24.738 70.072 1990.93 0 0.0023
"3086" 1 1 1 5 15 9 69.44644 22.949 71.669 1994.316 1 0.0027
"3087" 1 1 1 5 15 10 54.35344 21.372 73.097 1997.322 2 0.00276
"3088" 1 1 1 5 15 8 1.57517 24.902 70.154 1990.847 0 0.00996
"3089" 1 1 1 5 15 9 154.77096 23.113 71.676 1994.16 4 0.01229
"3090" 1 1 1 5 15 10 102.45123 21.505 73.18 1997.27 2 0.01274
"3133" 1 1 1 5 16 9 0.1639 24.738 75.072 1995.93 0 0.0023
"3134" 1 1 1 5 16 10 22.44839 23.86 76.09 1997.825 1 0.0026
"3135" 1 1 1 5 16 9 1.04845 24.915 75.161 1995.841 0 0.00971
"3136" 1 1 1 5 16 10 43.85083 23.796 76.128 1997.928 1 0.01279
"3159" 1 1 1 6 8 1 49.66352 25.926 39.166 1958.837 0 0.00275
"3160" 1 1 1 6 8 1 93.35709 25.812 39.106 1958.89 0 0.01055
"3181" 1 1 1 6 9 1 182.13238 27.945 42.018 1959.671 0 0.00256
"3182" 1 1 1 6 9 2 158.11193 26.604 43.506 1962.498 0 0.00268
"3183" 1 1 1 6 9 1 404.18702 28.184 42.214 1959.627 0 0.01071
"3184" 1 1 1 6 9 2 302.78847 26.642 43.524 1962.478 0 0.01066
"3224" 1 1 1 6 10 1 0.86615 29.831 45.119 1960.885 0 0.00142
"3225" 1 1 1 6 10 2 221.8948 28.182 46.79 1964.206 1 0.00249
"3226" 1 1 1 6 10 3 157.41615 26.592 48.499 1967.504 0 0.00268
"3227" 1 1 1 6 10 1 2.78446 29.857 45.132 1960.873 0 0.01193
"3228" 1 1 1 6 10 2 506.66389 28.421 46.905 1964.081 1 0.01061
"3229" 1 1 1 6 10 3 291.4646 26.613 48.498 1967.482 1 0.01058
"3284" 1 1 1 6 11 2 0.86508 29.832 50.119 1965.883 0 0.00142
"3285" 1 1 1 6 11 3 218.46856 28.177 51.786 1969.205 1 0.00249
"3286" 1 1 1 6 11 4 157.16972 26.579 53.493 1972.51 0 0.00267
"3287" 1 1 1 6 11 2 2.7824 29.857 50.132 1965.87 0 0.01193
"3288" 1 1 1 6 11 3 489.49511 28.45 51.921 1969.067 1 0.01055
"3289" 1 1 1 6 11 4 278.92377 26.617 53.498 1972.478 0 0.01057
"3344" 1 1 1 6 12 3 0.8657 29.832 55.119 1970.883 0 0.00142
"3345" 1 1 1 6 12 4 204.29112 28.128 56.729 1974.197 3 0.00253
"3346" 1 1 1 6 12 5 153.29856 26.543 58.466 1977.519 2 0.0027
"3347" 1 1 1 6 12 3 2.78577 29.857 55.131 1970.87 0 0.01193
"3348" 1 1 1 6 12 4 473.96428 28.456 56.92 1974.059 2 0.0106
"3349" 1 1 1 6 12 5 263.44769 26.631 58.506 1977.471 1 0.01063
"3404" 1 1 1 6 13 4 0.68332 29.868 60.137 1975.865 0 0.00113
"3405" 1 1 1 6 13 5 183.05532 28.055 61.702 1979.244 1 0.0025
"3406" 1 1 1 6 13 6 140.7375 26.58 63.493 1982.51 0 0.00279
"3407" 1 1 1 6 13 4 2.59609 29.862 60.134 1975.868 0 0.01233
"3408" 1 1 1 6 13 5 454.11847 28.478 61.935 1979.054 2 0.01069
"3409" 1 1 1 6 13 6 241.66207 26.661 63.517 1982.453 3 0.01072
"3465" 1 1 1 6 14 5 0.69016 29.868 65.138 1980.867 0 0.00113
"3466" 1 1 1 6 14 6 171.54858 28.005 66.68 1984.272 3 0.00251
"3467" 1 1 1 6 14 7 90.99627 26.838 68.158 1986.917 1 0.00277
"3468" 1 1 1 6 14 8 41.56421 25.975 69.19 1988.811 0 0.00282
"3469" 1 1 1 6 14 5 2.62527 29.861 65.134 1980.87 0 0.01234
"3470" 1 1 1 6 14 6 424.23677 28.516 66.933 1984.014 5 0.01073
"3471" 1 1 1 6 14 7 151.67058 27.001 68.266 1986.861 1 0.01061
"3472" 1 1 1 6 14 8 62.04309 25.817 69.103 1988.882 2 0.01096
"3544" 1 1 1 6 15 6 0.68835 29.868 70.137 1985.865 0 0.00113
"3545" 1 1 1 6 15 7 26.43362 29.098 70.768 1987.266 1 0.0022
"3546" 1 1 1 6 15 8 127.74794 27.722 71.824 1989.698 1 0.00261
"3547" 1 1 1 6 15 9 120.51097 26.57 73.465 1992.492 3 0.00279
"3548" 1 1 1 6 15 6 2.34516 29.876 70.141 1985.861 0 0.01183
"3549" 1 1 1 6 15 7 94.17644 29.191 70.8 1987.205 2 0.01063
"3550" 1 1 1 6 15 8 269.36141 28.283 72.292 1989.604 6 0.01064
"3551" 1 1 1 6 15 9 179.38908 26.635 73.48 1992.441 4 0.01089
"3614" 1 1 1 6 16 8 0.68637 29.868 75.137 1990.865 0 0.00113
"3615" 1 1 1 6 16 9 111.77771 27.766 76.473 1994.304 3 0.00256
"3616" 1 1 1 6 16 10 77.50531 26.508 78.197 1997.285 6 0.0028
"3617" 1 1 1 6 16 8 1.23071 29.863 75.135 1990.867 0 0.01376
"3618" 1 1 1 6 16 9 279.63652 28.476 76.832 1993.952 6 0.01084
"3619" 1 1 1 6 16 10 119.2426 26.77 78.332 1997.158 3 0.0108
"3663" 1 1 1 6 17 9 0.3488 29.956 80.181 1995.821 0 0.00075
"3664" 1 1 1 6 17 10 26.22354 28.612 81.029 1998.013 0 0.00226
"3665" 1 1 1 6 17 9 0.71346 29.862 80.134 1995.868 0 0.01479
"3666" 1 1 1 6 17 10 88.1649 28.888 81.086 1997.794 3 0.01154
"3690" 1 1 1 7 9 1 49.68564 31.027 44.217 1958.786 0 0.00264
"3691" 1 1 1 7 9 1 131.29911 30.804 44.105 1958.898 0 0.01061
"3711" 1 1 1 7 10 1 202.27322 32.969 47.042 1959.671 1 0.00266
"3712" 1 1 1 7 10 2 164.87415 31.701 48.548 1962.443 0 0.00269
"3713" 1 1 1 7 10 1 419.55904 33.05 47.133 1959.68 0 0.01048
"3714" 1 1 1 7 10 2 376.16266 31.42 48.411 1962.587 2 0.01044
"3754" 1 1 1 7 11 1 1.03975 34.836 50.121 1960.883 0 0.00299
"3755" 1 1 1 7 11 2 245.55991 33.207 51.795 1964.185 0 0.00266
"3756" 1 1 1 7 11 3 158.74924 31.703 53.541 1967.435 2 0.00265
"3757" 1 1 1 7 11 1 3.09845 34.87 50.138 1960.867 0 0.00972
"3758" 1 1 1 7 11 2 514.95604 33.329 51.852 1964.12 2 0.01054
"3759" 1 1 1 7 11 3 358.98864 31.39 53.386 1967.593 3 0.01044
"3812" 1 1 1 7 12 2 1.0413 34.836 55.121 1965.881 0 0.00299
"3813" 1 1 1 7 12 3 228.16386 33.252 56.811 1969.155 2 0.00261
"3814" 1 1 1 7 12 4 142.64386 31.698 58.552 1972.451 0 0.00257
"3815" 1 1 1 7 12 2 3.10431 34.87 55.138 1965.864 0 0.00972
"3816" 1 1 1 7 12 3 485.80826 33.33 56.848 1969.115 3 0.01059
"3817" 1 1 1 7 12 4 350.37368 31.372 58.388 1972.614 0 0.01044
"3870" 1 1 1 7 13 3 1.04173 34.837 60.121 1970.881 0 0.00299
"3871" 1 1 1 7 13 4 212.21688 33.222 61.784 1974.159 2 0.00257
"3872" 1 1 1 7 13 5 138.85526 31.656 63.528 1977.469 0 0.00258
"3873" 1 1 1 7 13 3 2.37998 34.854 60.13 1970.872 0 0.00982
"3874" 1 1 1 7 13 4 458.61413 33.293 61.832 1974.135 4 0.01063
"3875" 1 1 1 7 13 5 323.9459 31.371 63.354 1977.58 8 0.01047
"3928" 1 1 1 7 14 4 0.87235 34.863 65.134 1975.868 0 0.00309
"3929" 1 1 1 7 14 5 186.81499 33.172 66.748 1979.172 3 0.00258
"3930" 1 1 1 7 14 6 124.42939 31.623 68.489 1982.462 2 0.00257
"3931" 1 1 1 7 14 4 2.36219 34.856 65.13 1975.872 0 0.00979
"3932" 1 1 1 7 14 5 405.27577 33.319 66.825 1979.103 4 0.01048
"3933" 1 1 1 7 14 6 275.2579 31.347 68.328 1982.577 7 0.01055
"3987" 1 1 1 7 15 5 0.57909 34.839 70.123 1980.882 0 0.00269
"3988" 1 1 1 7 15 6 161.36045 33.128 71.71 1984.18 2 0.00254
"3989" 1 1 1 7 15 7 76.00761 31.845 73.158 1986.909 3 0.0026
"3990" 1 1 1 7 15 8 32.48837 31.05 74.218 1988.765 2 0.00247
"3991" 1 1 1 7 15 5 1.89616 34.854 70.131 1980.874 0 0.00849
"3992" 1 1 1 7 15 6 331.46174 33.357 71.848 1984.088 6 0.01056
"3993" 1 1 1 7 15 7 137.9863 31.705 73.001 1986.893 4 0.01055
"3994" 1 1 1 7 15 8 67.32932 30.747 74.059 1988.908 2 0.01079
"4064" 1 1 1 7 16 6 0.57602 34.839 75.123 1985.879 0 0.00269
"4065" 1 1 1 7 16 7 26.41495 34.172 75.803 1987.227 0 0.00245
"4066" 1 1 1 7 16 8 101.02215 32.895 76.948 1989.648 4 0.00261
"4067" 1 1 1 7 16 9 76.41455 31.649 78.441 1992.389 3 0.00272
"4068" 1 1 1 7 16 6 1.86698 34.857 75.132 1985.87 0 0.00839
"4069" 1 1 1 7 16 7 62.94266 34.265 75.827 1987.158 2 0.01052
"4070" 1 1 1 7 16 8 186.71395 33.056 77.092 1989.631 4 0.01058
"4071" 1 1 1 7 16 9 141.2065 31.457 78.3 1992.44 3 0.01075
"4140" 1 1 1 7 17 8 0.29096 34.79 80.097 1990.904 0 0.00098
"4141" 1 1 1 7 17 9 74.65635 32.953 81.544 1994.188 2 0.00261
"4142" 1 1 1 7 17 10 44.31216 31.657 83.308 1997.247 2 0.00274
"4143" 1 1 1 7 17 8 1.07471 34.847 80.125 1990.875 0 0.0096
"4144" 1 1 1 7 17 9 170.21517 33.376 81.766 1993.986 11 0.01052
"4145" 1 1 1 7 17 10 55.01995 31.963 83.446 1997.08 6 0.01092
"4194" 1 1 1 7 18 9 0.22215 34.828 85.116 1995.886 0 0.00084
"4195" 1 1 1 7 18 10 13.47058 33.6 86.006 1998.003 0 0.00257
"4196" 1 1 1 7 18 9 0.71101 34.867 85.136 1995.866 0 0.01109
"4197" 1 1 1 7 18 10 35.52312 33.807 86.037 1997.826 2 0.01112
"4227" 1 1 1 8 10 1 79.2652 35.951 49.178 1958.825 0 0.00262
"4228" 1 1 1 8 10 1 118.76779 35.93 49.166 1958.833 1 0.0102
"4249" 1 1 1 8 11 1 343.65895 38.068 52.11 1959.64 0 0.00275
"4250" 1 1 1 8 11 2 265.99942 36.697 53.546 1962.445 0 0.00272
"4251" 1 1 1 8 11 1 536.02703 38.121 52.156 1959.632 2 0.01053
"4252" 1 1 1 8 11 2 398.34822 36.698 53.538 1962.437 2 0.01032
"4292" 1 1 1 8 12 1 2.03876 39.868 55.137 1960.868 0 0.00349
"4293" 1 1 1 8 12 2 406.73611 38.287 56.813 1964.124 4 0.00271
"4294" 1 1 1 8 12 3 248.51157 36.671 58.535 1967.461 1 0.00267
"4295" 1 1 1 8 12 1 3.54699 39.849 55.127 1960.877 0 0.01112
"4296" 1 1 1 8 12 2 644.47865 38.354 56.856 1964.099 2 0.01056
"4297" 1 1 1 8 12 3 375.04371 36.677 58.533 1967.452 1 0.01035
"4352" 1 1 1 8 13 2 1.65987 39.841 60.123 1965.879 0 0.0035
"4353" 1 1 1 8 13 3 348.10923 38.239 61.762 1969.12 10 0.00269
"4354" 1 1 1 8 13 4 226.18058 36.581 63.49 1972.506 2 0.00264
"4355" 1 1 1 8 13 2 3.53982 39.849 60.127 1965.875 0 0.01113
"4356" 1 1 1 8 13 3 577.92801 38.32 61.818 1969.094 3 0.01051
"4357" 1 1 1 8 13 4 334.30421 36.685 63.497 1972.41 4 0.01047
"4412" 1 1 1 8 14 3 1.3477 39.826 65.115 1970.887 0 0.00326
"4413" 1 1 1 8 14 4 292.30536 38.149 66.737 1974.184 7 0.00269
"4414" 1 1 1 8 14 5 200.91018 36.567 68.459 1977.488 5 0.00274
"4415" 1 1 1 8 14 3 2.77432 39.846 65.125 1970.877 0 0.01125
"4416" 1 1 1 8 14 4 484.9427 38.307 66.792 1974.082 11 0.01076
"4417" 1 1 1 8 14 5 270.87854 36.695 68.523 1977.425 7 0.01066
"4471" 1 1 1 8 15 4 1.24373 39.836 70.12 1975.882 0 0.00316
"4472" 1 1 1 8 15 5 231.18764 38.093 71.665 1979.169 5 0.00276
"4473" 1 1 1 8 15 6 164.48437 36.504 73.431 1982.524 1 0.00268
"4474" 1 1 1 8 15 4 2.12455 39.828 70.116 1975.886 0 0.01265
"4475" 1 1 1 8 15 5 373.16082 38.282 71.792 1979.106 7 0.01093
"4476" 1 1 1 8 15 6 225.64393 36.649 73.506 1982.453 4 0.01062
"4528" 1 1 1 8 16 5 1.19523 39.844 75.125 1980.88 0 0.00323
"4529" 1 1 1 8 16 6 180.76198 38.057 76.67 1984.21 4 0.00272
"4530" 1 1 1 8 16 7 83.29379 36.686 78.015 1986.926 1 0.00271
"4531" 1 1 1 8 16 8 36.83955 35.859 79.123 1988.861 0 0.00261
"4532" 1 1 1 8 16 5 1.43758 39.806 75.106 1980.899 0 0.01181
"4533" 1 1 1 8 16 6 290.74642 38.218 76.726 1984.106 8 0.01096
"4534" 1 1 1 8 16 7 118.81793 36.911 78.194 1986.879 5 0.0106
"4535" 1 1 1 8 16 8 40.69864 35.956 79.161 1988.802 1 0.00978
"4601" 1 1 1 8 17 6 0.81883 39.82 80.107 1985.883 0 0.0032
"4602" 1 1 1 8 17 7 24.38273 39.275 80.842 1987.164 0 0.00234
"4603" 1 1 1 8 17 8 95.21574 37.744 81.814 1989.666 3 0.00272
"4604" 1 1 1 8 17 9 81.62575 36.404 83.27 1992.463 2 0.00273
"4605" 1 1 1 8 17 6 1.0592 39.781 80.093 1985.909 0 0.01053
"4606" 1 1 1 8 17 7 41.40389 39.196 80.802 1987.203 2 0.01134
"4607" 1 1 1 8 17 8 146.1894 38.025 82.029 1989.599 3 0.01135
"4608" 1 1 1 8 17 9 90.63621 36.604 83.405 1992.397 1 0.01098
"4671" 1 1 1 8 18 8 0.16245 39.68 85.042 1990.96 0 0.0026
"4672" 1 1 1 8 18 9 58.2177 37.898 86.442 1994.14 4 0.0027
"4673" 1 1 1 8 18 10 47.99153 36.908 88.742 1997.43 2 0.00268
"4674" 1 1 1 8 18 8 0.93373 39.789 85.097 1990.905 0 0.01078
"4675" 1 1 1 8 18 9 112.46075 38.424 86.733 1993.906 5 0.01148
"4676" 1 1 1 8 18 10 66.43904 37.522 89.253 1997.327 2 0.01141
"4716" 1 1 1 9 11 1 99.90978 40.939 54.173 1958.83 0 0.00279
"4717" 1 1 1 9 11 1 163.29656 40.948 54.177 1958.825 0 0.01011
"4737" 1 1 1 9 12 1 407.15537 43.029 57.079 1959.648 2 0.00253
"4738" 1 1 1 9 12 2 321.10302 41.652 58.521 1962.465 3 0.00267
"4739" 1 1 1 9 12 1 602.03764 42.917 56.991 1959.671 1 0.01069
"4740" 1 1 1 9 12 2 517.78929 41.63 58.495 1962.461 3 0.01024
"4781" 1 1 1 9 13 1 2.84526 44.869 60.137 1960.868 0 0.00268
"4782" 1 1 1 9 13 2 462.50503 43.254 61.812 1964.156 4 0.0025
"4783" 1 1 1 9 13 3 283.75409 41.66 63.501 1967.437 5 0.00268
"4784" 1 1 1 9 13 1 4.62091 44.858 60.132 1960.873 0 0.01034
"4785" 1 1 1 9 13 2 676.7522 43.165 61.755 1964.187 8 0.01074
"4786" 1 1 1 9 13 3 455.32935 41.613 63.494 1967.479 2 0.01019
"4846" 1 1 1 9 14 2 2.82381 44.869 65.137 1965.865 0 0.00268
"4847" 1 1 1 9 14 3 389.01075 43.281 66.793 1969.109 8 0.00255
"4848" 1 1 1 9 14 4 222.29452 41.659 68.483 1972.421 6 0.00264
"4849" 1 1 1 9 14 2 3.48535 44.852 65.128 1965.874 0 0.0109
"4850" 1 1 1 9 14 3 581.23583 43.126 66.74 1969.211 4 0.01087
"4851" 1 1 1 9 14 4 401.90136 41.602 68.472 1972.467 5 0.01015
"4906" 1 1 1 9 15 3 2.20848 44.858 70.131 1970.871 0 0.00269
"4907" 1 1 1 9 15 4 326.18107 43.33 71.846 1974.112 2 0.00251
"4908" 1 1 1 9 15 5 172.63641 41.71 73.507 1977.393 7 0.0026
"4909" 1 1 1 9 15 3 2.79288 44.839 70.122 1970.88 0 0.01064
"4910" 1 1 1 9 15 4 495.36579 43.12 71.719 1974.195 10 0.01069
"4911" 1 1 1 9 15 5 337.1312 41.614 73.469 1977.452 6 0.0102
"4966" 1 1 1 9 16 4 2.18913 44.858 75.13 1975.871 0 0.00269
"4967" 1 1 1 9 16 5 246.1769 43.374 76.799 1979.022 6 0.00254
"4968" 1 1 1 9 16 6 115.60941 41.686 78.467 1982.377 5 0.00269
"4969" 1 1 1 9 16 4 2.20664 44.827 75.115 1975.887 0 0.01139
"4970" 1 1 1 9 16 5 366.61796 43.057 76.652 1979.192 10 0.01081
"4971" 1 1 1 9 16 6 239.83264 41.605 78.456 1982.447 4 0.01003
"5026" 1 1 1 9 17 5 1.58266 44.888 80.147 1980.858 0 0.00307
"5027" 1 1 1 9 17 6 159.53536 43.453 81.843 1983.987 1 0.00246
"5028" 1 1 1 9 17 7 55.1051 42.032 83.273 1986.838 2 0.00221
"5029" 1 1 1 9 17 8 19.43039 41.107 84.253 1988.743 1 0.00218
"5030" 1 1 1 9 17 5 1.7046 44.852 80.129 1980.876 0 0.01125
"5031" 1 1 1 9 17 6 218.67884 42.903 81.5 1984.194 8 0.01051
"5032" 1 1 1 9 17 7 102.00308 41.711 83.013 1986.899 4 0.0104
"5033" 1 1 1 9 17 8 44.83727 40.849 84.112 1988.86 1 0.00988
"5104" 1 1 1 9 18 6 1.17727 44.881 85.143 1985.859 0 0.00269
"5105" 1 1 1 9 18 7 29.21434 44.214 85.844 1987.228 0 0.00228
"5106" 1 1 1 9 18 8 69.4165 43.211 87.154 1989.54 2 0.00226
"5107" 1 1 1 9 18 9 67.93243 42.573 90.122 1993.146 3 0.00215
"5108" 1 1 1 9 18 10 23.55309 42.209 94.019 1997.405 0 0.00185
"5109" 1 1 1 9 18 6 0.45469 44.829 85.117 1985.885 0 0.00697
"5110" 1 1 1 9 18 7 17.1271 43.961 85.7 1987.337 0 0.01037
"5111" 1 1 1 9 18 8 84.32853 42.519 86.591 1989.669 4 0.01111
"5112" 1 1 1 9 18 9 115.0438 41.934 89.461 1993.124 2 0.01141
"5113" 1 1 1 9 18 10 35.59947 41.909 93.691 1997.378 1 0.01114
"5189" 1 1 1 10 12 1 100.22746 46.015 59.205 1958.789 0 0.00271
"5190" 1 1 1 10 12 1 203.75624 45.798 59.095 1958.896 1 0.01085
"5211" 1 1 1 10 13 1 364.1574 47.882 61.962 1959.68 2 0.00253
"5212" 1 1 1 10 13 2 311.16219 46.642 63.501 1962.458 4 0.00262
"5213" 1 1 1 10 13 1 623.00754 47.884 61.938 1959.654 10 0.01089
"5214" 1 1 1 10 13 2 572.71778 46.455 63.412 1962.556 5 0.01079
"5254" 1 1 1 10 14 1 1.98954 49.897 65.151 1960.854 0 0.00234
"5255" 1 1 1 10 14 2 402.12852 48.17 66.767 1964.197 5 0.00256
"5256" 1 1 1 10 14 3 259.00783 46.655 68.495 1967.44 4 0.00268
"5257" 1 1 1 10 14 1 5.57294 49.907 65.156 1960.849 0 0.01151
"5258" 1 1 1 10 14 2 655.2115 48.118 66.733 1964.214 7 0.01104
"5259" 1 1 1 10 14 3 489.61582 46.448 68.377 1967.528 8 0.0108
"5313" 1 1 1 10 15 2 1.86381 49.909 70.156 1965.846 0 0.00228
"5314" 1 1 1 10 15 3 327.44352 48.189 71.729 1969.139 5 0.00255
"5315" 1 1 1 10 15 4 188.06913 46.699 73.509 1972.411 6 0.00275
"5316" 1 1 1 10 15 2 5.4539 49.911 70.157 1965.845 0 0.01144
"5317" 1 1 1 10 15 3 525.01443 48.107 71.685 1969.178 9 0.01094
"5318" 1 1 1 10 15 4 380.76934 46.443 73.383 1972.54 8 0.01059
"5370" 1 1 1 10 16 3 1.20454 49.918 75.161 1970.841 0 0.00216
"5371" 1 1 1 10 16 4 247.10589 48.218 76.768 1974.148 3 0.00254
"5372" 1 1 1 10 16 5 140.97021 46.693 78.503 1977.409 3 0.00265
"5373" 1 1 1 10 16 3 3.77461 49.907 75.155 1970.847 0 0.01203
"5374" 1 1 1 10 16 4 347.00183 47.905 76.558 1974.252 8 0.01078
"5375" 1 1 1 10 16 5 271.14649 46.47 78.347 1977.476 9 0.01021
"5426" 1 1 1 10 17 4 0.93599 49.93 80.166 1975.836 0 0.00241
"5427" 1 1 1 10 17 5 159.11391 48.2 81.587 1978.986 5 0.00257
"5428" 1 1 1 10 17 6 89.72123 46.515 83.405 1982.489 0 0.00276
"5429" 1 1 1 10 17 4 1.75988 49.909 80.156 1975.846 0 0.01325
"5430" 1 1 1 10 17 5 240.10418 47.878 81.536 1979.257 3 0.01052
"5431" 1 1 1 10 17 6 163.02866 46.59 83.358 1982.367 2 0.01028
"5478" 1 1 1 10 18 6 74.44809 47.773 86.43 1984.256 1 0.00259
"5479" 1 1 1 10 18 7 43.93179 46.789 88.148 1986.959 2 0.00269
"5480" 1 1 1 10 18 8 37.48672 46.744 90.441 1989.295 1 0.00253
"5481" 1 1 1 10 18 9 22.46648 46.291 93.69 1992.997 0 0.00289
"5482" 1 1 1 10 18 10 1.80942 46.569 97.446 1996.478 0 0.0016
"5483" 1 1 1 10 18 5 0.72807 49.924 85.151 1980.827 0 0.01421
"5484" 1 1 1 10 18 6 119.15944 47.788 86.468 1984.28 2 0.01089
"5485" 1 1 1 10 18 7 68.36152 46.952 88.31 1986.958 2 0.01025
"5486" 1 1 1 10 18 8 71.29725 46.891 90.662 1989.37 1 0.01022
"5487" 1 1 1 10 18 9 47.47241 46.377 93.753 1992.975 1 0.00874
"5488" 1 1 1 10 18 10 7.07862 46.383 97.726 1996.943 0 0.00937
"5560" 1 1 1 11 13 1 124.42729 50.807 64.099 1958.891 1 0.00277
"5561" 1 1 1 11 13 1 151.71791 50.871 64.107 1958.836 5 0.01062
"5582" 1 1 1 11 14 1 264.50685 52.674 66.824 1959.75 7 0.00267
"5583" 1 1 1 11 14 2 283.8356 51.256 68.294 1962.637 2 0.00273
"5584" 1 1 1 11 14 1 483.34666 52.86 66.92 1959.66 5 0.01081
"5585" 1 1 1 11 14 2 415.44221 51.585 68.46 1962.475 6 0.0108
"5625" 1 1 1 11 15 1 0.89501 54.866 70.13 1960.865 0 0.00263
"5626" 1 1 1 11 15 2 242.79542 52.929 71.597 1964.268 7 0.00266
"5627" 1 1 1 11 15 3 214.02069 51.241 73.247 1967.605 3 0.00265
"5628" 1 1 1 11 15 1 2.52219 54.886 70.145 1960.86 0 0.00967
"5629" 1 1 1 11 15 2 458.76229 53.073 71.675 1964.201 9 0.0107
"5630" 1 1 1 11 15 3 311.07114 51.546 73.415 1967.469 5 0.01058
"5681" 1 1 1 11 16 2 0.76645 54.877 75.14 1965.862 0 0.00292
"5682" 1 1 1 11 16 3 190.71482 52.92 76.595 1969.275 2 0.00263
"5683" 1 1 1 11 16 4 163.87853 51.287 78.294 1972.608 5 0.00258
"5684" 1 1 1 11 16 2 2.15436 54.898 75.15 1965.852 0 0.00944
"5685" 1 1 1 11 16 3 325.74769 53.071 76.669 1969.198 6 0.01106
"5686" 1 1 1 11 16 4 226.23089 51.488 78.371 1972.483 4 0.01085
"5735" 1 1 1 11 17 3 0.22135 54.828 80.115 1970.887 0 0.00155
"5736" 1 1 1 11 17 4 116.25454 52.651 81.37 1974.319 2 0.00242
"5737" 1 1 1 11 17 5 96.45156 51.248 83.239 1977.59 2 0.00254
"5738" 1 1 1 11 17 3 1.64695 54.897 80.149 1970.852 0 0.00977
"5739" 1 1 1 11 17 4 210.92278 53.046 81.592 1974.144 6 0.01124
"5740" 1 1 1 11 17 5 144.41614 51.426 83.312 1977.484 5 0.01129
"5788" 1 1 1 11 18 4 0.22069 54.828 85.115 1975.887 0 0.00155
"5789" 1 1 1 11 18 5 46.70433 52.261 86.077 1979.417 2 0.00265
"5790" 1 1 1 11 18 6 54.04118 51.174 88.632 1983.058 1 0.0025
"5791" 1 1 1 11 18 7 11.14659 51.164 92.535 1986.97 0 0.00192
"5792" 1 1 1 11 18 8 7.76835 51.831 95.614 1989.382 0 0.00209
"5793" 1 1 1 11 18 9 7.74727 51.436 98.966 1993.13 0 0.00209
"5794" 1 1 1 11 18 4 0.83336 54.915 85.158 1975.844 0 0.00933
"5795" 1 1 1 11 18 5 103.74691 52.865 86.473 1979.208 5 0.01165
"5796" 1 1 1 11 18 6 96.31915 51.839 89.341 1983.101 1 0.01138
"5797" 1 1 1 11 18 7 24.94411 51.919 93.319 1987 0 0.01193
"5798" 1 1 1 11 18 8 19.71865 52.424 96.089 1989.264 0 0.01298
"5799" 1 1 1 11 18 9 8.94362 53.419 101.077 1993.257 0 0.01212
"5800" 1 1 1 11 18 10 2.8881 54.318 106.22 1997.501 0 0.01502
"5869" 1 1 1 12 14 1 79.51245 55.79 69.081 1958.891 0 0.00259
"5870" 1 1 1 12 14 1 110.13447 55.789 69.081 1958.892 2 0.01126
"5891" 1 1 1 12 15 1 175.9565 57.75 71.867 1959.717 2 0.00258
"5892" 1 1 1 12 15 2 176.39082 56.29 73.284 1962.593 2 0.00251
"5893" 1 1 1 12 15 1 265.78113 57.742 71.816 1959.674 5 0.01067
"5894" 1 1 1 12 15 2 259.4427 56.359 73.323 1962.563 7 0.01091
"5934" 1 1 1 12 16 1 0.46104 59.848 75.126 1960.879 0 0.00353
"5935" 1 1 1 12 16 2 152.35155 58.059 76.655 1964.196 4 0.0025
"5936" 1 1 1 12 16 3 119.57725 56.231 78.235 1967.604 3 0.00253
"5937" 1 1 1 12 16 1 1.53764 59.907 75.155 1960.85 0 0.01432
"5938" 1 1 1 12 16 2 220.145 57.947 76.532 1964.184 6 0.01063
"5939" 1 1 1 12 16 3 180.58092 56.257 78.286 1967.629 2 0.01105
"5989" 1 1 1 12 17 2 0.14868 59.68 80.041 1965.961 0 0.00282
"5990" 1 1 1 12 17 3 91.28057 58.009 81.446 1969.037 8 0.00241
"5991" 1 1 1 12 17 4 60.84026 56.162 83.118 1972.557 2 0.00272
"5992" 1 1 1 12 17 2 0.29735 59.805 80.104 1965.898 0 0.01836
"5993" 1 1 1 12 17 3 138.65211 57.696 81.415 1969.317 4 0.011
"5994" 1 1 1 12 17 4 124.19777 56.057 83.086 1972.629 4 0.01112
"6039" 1 1 1 12 18 3 0.05832 59.661 85.031 1970.971 0 0.00445
"6040" 1 1 1 12 18 4 28.22234 57.608 86.2 1974.191 1 0.00237
"6041" 1 1 1 12 18 5 23.29613 56.733 88.919 1977.785 1 0.003
"6042" 1 1 1 12 18 6 3.8169 58.137 94.998 1982.459 0 0.00331
"6043" 1 1 1 12 18 3 0.06601 59.669 85.035 1970.967 0 0.01304
"6044" 1 1 1 12 18 4 61.15363 57.778 86.508 1974.329 0 0.01084
"6045" 1 1 1 12 18 5 76.87878 56.385 88.884 1978.099 3 0.01001
"6046" 1 1 1 12 18 6 17.5772 55.759 92.942 1982.783 1 0.00871
"6047" 1 1 1 12 18 7 3.54005 55.21 96.561 1986.951 0 0.00985
"6048" 1 1 1 12 18 8 2.80948 55.241 99.143 1989.501 0 0.01305
"6049" 1 1 1 12 18 9 4.68076 55.241 103.143 1993.501 0 0.01305
"6050" 1 1 1 12 18 10 2.80948 55.241 107.143 1997.501 0 0.01305
"6103" 1 1 1 13 15 1 30.40889 60.963 74.141 1958.777 0 0.00277
"6104" 1 1 1 13 15 1 62.00312 60.84 74.109 1958.869 2 0.00957
"6124" 1 1 1 13 16 1 91.06783 63.055 77.096 1959.642 2 0.00269
"6125" 1 1 1 13 16 2 67.99103 61.493 78.413 1962.52 0 0.00297
"6126" 1 1 1 13 16 1 152.17136 62.767 76.836 1959.669 3 0.01058
"6127" 1 1 1 13 16 2 125.86139 61.375 78.236 1962.46 6 0.01
"6164" 1 1 1 13 17 1 0.78632 64.843 80.124 1960.881 0 0.00216
"6165" 1 1 1 13 17 2 79.27427 63.125 81.595 1964.069 1 0.00286
"6166" 1 1 1 13 17 3 39.0513 61.561 83.308 1967.346 2 0.00296
"6167" 1 1 1 13 17 1 1.02066 64.934 80.162 1960.828 0 0.01064
"6168" 1 1 1 13 17 2 92.21672 62.921 81.523 1964.202 2 0.01132
"6169" 1 1 1 13 17 3 55.89934 61.42 83.262 1967.442 3 0.01084
"6211" 1 1 1 13 18 2 0.40748 64.864 85.107 1965.84 0 0.00123
"6212" 1 1 1 13 18 3 20.00115 62.938 86.36 1969.021 1 0.00262
"6213" 1 1 1 13 18 4 15.64577 61.269 88.814 1973.142 0 0.00224
"6214" 1 1 1 13 18 5 1.07273 60.89 91.758 1976.468 0 0.00248
"6215" 1 1 1 13 18 2 0.30398 64.915 85.16 1965.842 0 0.01813
"6216" 1 1 1 13 18 3 37.35562 62.926 86.283 1968.955 1 0.01306
"6217" 1 1 1 13 18 4 31.8878 61.365 88.753 1972.986 0 0.01145
"6218" 1 1 1 13 18 5 0.01041 60.485 90.891 1976.008 0 0.01126
"6260" 1 1 1 14 16 1 9.04534 66.179 79.291 1958.712 0 0.00237
"6261" 1 1 1 14 16 1 27.22453 65.717 79.003 1958.884 1 0.0098
"6278" 1 1 1 14 17 1 28.62338 67.784 81.81 1959.626 0 0.0025
"6279" 1 1 1 14 17 2 21.39089 66.519 83.284 1962.363 1 0.0024
"6280" 1 1 1 14 17 1 86.09732 67.893 81.887 1959.594 2 0.00998
"6281" 1 1 1 14 17 2 53.95891 66.954 83.512 1962.158 4 0.00988
"6319" 1 1 1 14 18 1 0.05403 69.652 85.028 1960.976 0 0.00093
"6320" 1 1 1 14 18 2 17.73787 68.038 86.603 1964.164 0 0.00211
"6321" 1 1 1 14 18 3 11.8886 66.61 88.617 1967.607 0 0.00199
"6322" 1 1 1 14 18 4 1.06753 66.394 92.359 1971.564 0 0.00191
"6323" 1 1 1 14 18 2 56.14995 68.216 86.65 1964.034 1 0.0095
"6324" 1 1 1 14 18 3 38.00655 67.93 90.033 1967.702 3 0.00895
"6325" 1 1 1 14 18 4 9.14688 69.008 96.82 1973.41 1 0.00613
"6326" 1 1 1 14 18 5 1.43205 69.178 100.334 1976.756 0 0.00716
"6361" 1 1 1 15 17 1 4.39509 71.04 84.061 1958.621 0 0.00172
"6362" 1 1 1 15 17 1 12.45686 70.835 84.044 1958.808 0 0.00969
"6379" 1 1 1 15 18 1 11.79487 73.153 86.961 1959.408 0 0.00176
"6380" 1 1 1 15 18 2 4.94968 73.333 90.403 1962.668 0 0.00221
"6381" 1 1 1 15 18 1 24.40926 73.561 87.56 1959.598 1 0.011
"6382" 1 1 1 15 18 2 18.3901 71.063 87.939 1962.475 2 0.01044
"6383" 1 1 1 15 18 3 4.71274 70.786 93.667 1968.482 0 0.01233
"6412" 1 1 2 1 3 1 433.74475 0.915 14.161 1958.842 0 0.00012
"6413" 1 1 2 1 4 1 1737.62953 3.047 17.106 1959.656 0 0.00014
"6414" 1 1 2 1 4 2 1376.48706 1.622 18.514 1962.489 0 0.00013
"6415" 1 1 2 1 5 1 12.78779 4.847 20.127 1960.877 0 0.00015
"6416" 1 1 2 1 5 2 2080.87639 3.283 21.842 1964.156 1 0.00014
"6417" 1 1 2 1 5 3 1268.2006 1.625 23.513 1967.486 0 0.00013
"6418" 1 1 2 1 6 2 11.52435 4.849 25.128 1965.874 0 0.00015
"6419" 1 1 2 1 6 3 1909.48705 3.277 26.839 1969.159 1 0.00014
"6420" 1 1 2 1 6 4 1201.87296 1.63 28.513 1972.48 0 0.00013
"6421" 1 1 2 1 7 3 10.45197 4.849 30.128 1970.874 0 0.00015
"6422" 1 1 2 1 7 4 1805.10222 3.273 31.837 1974.161 2 0.00014
"6423" 1 1 2 1 7 5 1166.91645 1.632 33.517 1977.482 0 0.00013
"6424" 1 1 2 1 8 4 10.13306 4.85 35.128 1975.874 0 0.00015
"6425" 1 1 2 1 8 5 1747.46471 3.27 36.833 1979.16 2 0.00014
"6426" 1 1 2 1 8 6 1147.09297 1.626 38.515 1982.485 2 0.00013
"6427" 1 1 2 1 9 5 10.07663 4.851 40.129 1980.875 0 0.00015
"6428" 1 1 2 1 9 6 1703.75974 3.261 41.831 1984.167 1 0.00014
"6429" 1 1 2 1 9 7 791.70409 1.929 43.237 1986.904 1 0.00014
"6430" 1 1 2 1 9 8 338.74881 0.925 44.165 1988.836 0 0.00012
"6431" 1 1 2 1 10 6 9.83906 4.851 45.129 1985.873 0 0.00016
"6432" 1 1 2 1 10 7 341.02281 4.204 45.832 1987.226 2 0.00014
"6433" 1 1 2 1 10 8 1334.30831 3.023 47.084 1989.657 1 0.00014
"6434" 1 1 2 1 10 9 1112.81325 1.626 48.515 1992.486 4 0.00013
"6435" 1 1 2 1 11 8 9.7338 4.852 50.129 1990.872 1 0.00015
"6436" 1 1 2 1 11 9 1632.27051 3.257 51.82 1994.159 15 0.00014
"6437" 1 1 2 1 11 10 960.77783 1.738 53.384 1997.242 10 0.00014
"6438" 1 1 2 1 12 9 9.27786 4.856 55.131 1995.871 0 0.00015
"6439" 1 1 2 1 12 10 631.93895 3.884 56.163 1997.876 4 0.00014
"6440" 1 1 2 2 4 1 356.15078 5.86 19.132 1958.868 0 0.00015
"6441" 1 1 2 2 5 1 1102.36657 7.775 21.874 1959.696 0 0.00012
"6442" 1 1 2 2 5 2 1090.68548 6.498 23.451 1962.55 0 0.00014
"6443" 1 1 2 2 6 1 7.55199 9.892 25.15 1960.855 0 0.00018
"6444" 1 1 2 2 6 2 1280.55122 8.006 26.705 1964.295 0 0.00013
"6445" 1 1 2 2 6 3 1051.85676 6.493 28.45 1967.554 0 0.00014
"6446" 1 1 2 2 7 2 7.32927 9.892 30.149 1965.852 0 0.00018
"6447" 1 1 2 2 7 3 1234.50874 8.007 31.704 1969.294 1 0.00013
"6448" 1 1 2 2 7 4 1027.69766 6.495 33.449 1972.551 0 0.00014
"6449" 1 1 2 2 8 3 7.20093 9.892 35.149 1970.853 0 0.00018
"6450" 1 1 2 2 8 4 1203.42912 8.007 36.704 1974.293 0 0.00013
"6451" 1 1 2 2 8 5 1008.7913 6.5 38.451 1977.547 2 0.00014
"6452" 1 1 2 2 9 4 7.12858 9.893 40.149 1975.853 0 0.00018
"6453" 1 1 2 2 9 5 1188.88122 8.012 41.708 1979.293 1 0.00013
"6454" 1 1 2 2 9 6 997.34493 6.501 43.453 1982.548 2 0.00013
"6455" 1 1 2 2 10 5 7.18566 9.892 45.15 1980.855 0 0.00018
"6456" 1 1 2 2 10 6 1168.68627 8.016 46.704 1984.285 6 0.00013
"6457" 1 1 2 2 10 7 662.34365 6.801 48.137 1986.933 2 0.00013
"6458" 1 1 2 2 10 8 303.65763 5.861 49.131 1988.866 2 0.00015
"6459" 1 1 2 2 11 6 7.19226 9.892 50.149 1985.852 0 0.00018
"6460" 1 1 2 2 11 7 185.34031 9.198 50.832 1987.23 3 0.00014
"6461" 1 1 2 2 11 8 926.97529 7.762 51.858 1989.692 8 0.00013
"6462" 1 1 2 2 11 9 927.47253 6.505 53.448 1992.54 7 0.00014
"6463" 1 1 2 2 12 8 5.86951 9.891 55.148 1990.854 0 2e-04
"6464" 1 1 2 2 12 9 1046.44962 7.988 56.678 1994.286 15 0.00013
"6465" 1 1 2 2 12 10 756.41516 6.624 58.302 1997.274 7 0.00014
"6466" 1 1 2 2 13 9 5.60753 9.89 60.148 1995.854 0 0.00021
"6467" 1 1 2 2 13 10 360.46859 8.722 61.082 1997.956 2 0.00013
"6468" 1 1 2 3 5 1 218.95875 10.885 24.146 1958.857 0 0.00015
"6469" 1 1 2 3 6 1 1725.43917 13.348 27.325 1959.573 0 0.00013
"6470" 1 1 2 3 6 2 978.56511 12.034 28.719 1962.281 0 0.00015
"6471" 1 1 2 3 7 1 11.32588 14.859 30.133 1960.872 0 1e-04
"6472" 1 1 2 3 7 2 2204.39035 13.538 31.969 1964.028 1 0.00012
"6473" 1 1 2 3 7 3 952.11238 12.044 33.722 1967.274 1 0.00015
"6474" 1 1 2 3 8 2 11.00174 14.861 35.133 1965.869 0 1e-04
"6475" 1 1 2 3 8 3 2150.27817 13.537 36.967 1969.027 1 0.00012
"6476" 1 1 2 3 8 4 932.17427 12.047 38.725 1972.275 1 0.00015
"6477" 1 1 2 3 9 3 10.74426 14.862 40.134 1970.868 0 1e-04
"6478" 1 1 2 3 9 4 2085.89435 13.534 41.961 1974.023 3 0.00012
"6479" 1 1 2 3 9 5 917.04135 12.035 43.719 1977.28 2 0.00014
"6480" 1 1 2 3 10 4 10.69897 14.862 45.133 1975.868 0 1e-04
"6481" 1 1 2 3 10 5 2017.1734 13.527 46.956 1979.026 5 0.00012
"6482" 1 1 2 3 10 6 884.19214 12.036 48.718 1982.278 3 0.00014
"6483" 1 1 2 3 11 5 10.39939 14.861 50.134 1980.871 0 1e-04
"6484" 1 1 2 3 11 6 1934.7117 13.525 51.952 1984.023 7 0.00012
"6485" 1 1 2 3 11 7 665.25302 12.358 53.596 1986.835 6 0.00014
"6486" 1 1 2 3 11 8 182.93886 10.903 54.15 1988.843 2 0.00013
"6487" 1 1 2 3 12 6 9.7247 14.866 55.136 1985.866 0 0.00011
"6488" 1 1 2 3 12 7 430.24026 14.139 55.788 1987.246 5 0.00011
"6489" 1 1 2 3 12 8 1392.65389 13.325 57.296 1989.566 14 0.00012
"6490" 1 1 2 3 12 9 793.99974 12.025 58.706 1992.278 12 0.00014
"6491" 1 1 2 3 13 8 8.22015 14.858 60.131 1990.869 2 0.00012
"6492" 1 1 2 3 13 9 1653.11597 13.495 61.924 1994.025 25 0.00012
"6493" 1 1 2 3 13 10 657.26847 12.171 63.636 1997.062 14 0.00013
"6494" 1 1 2 3 14 9 6.83368 14.843 65.124 1995.878 0 1e-04
"6495" 1 1 2 3 14 10 681.23264 13.845 66.124 1997.874 17 0.00011
"6496" 1 1 2 4 6 1 459.67953 15.833 29.119 1958.883 1 0.00013
"6497" 1 1 2 4 7 1 1101.55505 17.581 31.74 1959.757 0 0.00012
"6498" 1 1 2 4 7 2 1291.36352 16.384 33.391 1962.604 1 0.00013
"6499" 1 1 2 4 8 1 2.22951 19.851 35.129 1960.876 0 2e-05
"6500" 1 1 2 4 8 2 1263.01118 17.782 36.591 1964.407 3 0.00012
"6501" 1 1 2 4 8 3 1250.58471 16.389 38.393 1967.601 1 0.00013
"6502" 1 1 2 4 9 2 2.19521 19.852 40.128 1965.874 0 2e-05
"6503" 1 1 2 4 9 3 1226.49306 17.783 41.589 1969.403 1 0.00012
"6504" 1 1 2 4 9 4 1224.08432 16.396 43.397 1972.598 1 0.00013
"6505" 1 1 2 4 10 3 2.17948 19.852 45.128 1970.874 0 2e-05
"6506" 1 1 2 4 10 4 1192.18787 17.779 46.585 1974.402 4 0.00012
"6507" 1 1 2 4 10 5 1186.48757 16.39 48.39 1977.597 6 0.00012
"6508" 1 1 2 4 11 4 2.07857 19.859 50.131 1975.871 0 2e-05
"6509" 1 1 2 4 11 5 1155.15163 17.783 51.589 1979.403 4 0.00012
"6510" 1 1 2 4 11 6 1141.88326 16.401 53.388 1982.584 12 0.00012
"6511" 1 1 2 4 12 5 2.11626 19.858 55.132 1980.873 0 2e-05
"6512" 1 1 2 4 12 6 1101.20597 17.792 56.587 1984.392 6 0.00012
"6513" 1 1 2 4 12 7 711.80798 16.689 58.019 1986.926 4 0.00013
"6514" 1 1 2 4 12 8 363.99685 15.853 59.127 1988.872 3 0.00013
"6515" 1 1 2 4 13 6 1.80568 19.843 60.124 1985.878 0 2e-05
"6516" 1 1 2 4 13 7 152.89661 18.963 60.691 1987.325 1 0.00011
"6517" 1 1 2 4 13 8 887.92339 17.602 61.752 1989.746 8 0.00012
"6518" 1 1 2 4 13 9 984.46447 16.414 63.39 1992.573 16 0.00012
"6519" 1 1 2 4 14 8 1.79902 19.843 65.124 1990.878 0 2e-05
"6520" 1 1 2 4 14 9 928.16469 17.828 66.579 1994.348 27 0.00011
"6521" 1 1 2 4 14 10 729.01894 16.493 68.181 1997.285 21 0.00012
"6522" 1 1 2 4 15 9 1.55119 19.839 70.122 1995.88 0 2e-05
"6523" 1 1 2 4 15 10 263.07728 18.622 71.003 1997.977 6 9e-05
"6524" 1 1 2 5 7 1 129.17594 20.808 34.107 1958.896 0 9e-05
"6525" 1 1 2 5 8 1 379.92091 22.973 37.064 1959.688 1 1e-04
"6526" 1 1 2 5 8 2 365.52853 21.392 38.399 1962.604 0 1e-04
"6527" 1 1 2 5 9 1 4.78345 24.93 40.169 1960.835 0 1e-04
"6528" 1 1 2 5 9 2 473.84444 23.257 41.831 1964.172 0 9e-05
"6529" 1 1 2 5 9 3 355.24441 21.409 43.394 1967.582 0 1e-04
"6530" 1 1 2 5 10 2 4.76005 24.93 45.169 1965.833 0 1e-04
"6531" 1 1 2 5 10 3 460.55381 23.269 46.83 1969.158 1 9e-05
"6532" 1 1 2 5 10 4 340.49996 21.423 48.41 1972.584 0 9e-05
"6533" 1 1 2 5 11 3 4.39812 24.925 50.166 1970.836 0 0.00011
"6534" 1 1 2 5 11 4 446.567 23.274 51.829 1974.152 1 9e-05
"6535" 1 1 2 5 11 5 327.07815 21.417 53.402 1977.581 3 9e-05
"6536" 1 1 2 5 12 4 4.10398 24.925 55.165 1975.837 0 0.00012
"6537" 1 1 2 5 12 5 427.78629 23.286 56.837 1979.147 3 1e-04
"6538" 1 1 2 5 12 6 313.07688 21.41 58.388 1982.575 2 9e-05
"6539" 1 1 2 5 13 5 3.44439 24.913 60.161 1980.844 0 1e-04
"6540" 1 1 2 5 13 6 404.13578 23.274 61.82 1984.143 4 9e-05
"6541" 1 1 2 5 13 7 188.2637 21.737 63.05 1986.91 1 9e-05
"6542" 1 1 2 5 13 8 92.90261 20.808 64.102 1988.891 1 7e-05
"6543" 1 1 2 5 14 6 2.42594 24.891 65.149 1985.853 0 0.00011
"6544" 1 1 2 5 14 7 80.99436 24.256 65.86 1987.202 1 8e-05
"6545" 1 1 2 5 14 8 285.57779 23.03 67.108 1989.674 5 1e-04
"6546" 1 1 2 5 14 9 248.02389 21.426 68.385 1992.556 5 8e-05
"6547" 1 1 2 5 15 8 2.13568 24.89 70.148 1990.854 0 0.00012
"6548" 1 1 2 5 15 9 315.57988 23.303 71.781 1994.074 11 1e-04
"6549" 1 1 2 5 15 10 170.70597 21.575 73.238 1997.258 6 9e-05
"6550" 1 1 2 5 16 9 1.91173 24.896 75.144 1995.844 0 0.00014
"6551" 1 1 2 5 16 10 99.22019 23.973 76.17 1997.794 8 1e-04
"6552" 1 1 2 6 8 1 164.71481 25.932 39.17 1958.833 0 9e-05
"6553" 1 1 2 6 9 1 780.3969 28.127 42.162 1959.633 0 1e-04
"6554" 1 1 2 6 9 2 578.52471 26.722 43.557 1962.432 3 1e-04
"6555" 1 1 2 6 10 1 5.22952 29.856 45.131 1960.873 0 9e-05
"6556" 1 1 2 6 10 2 971.97858 28.378 46.889 1964.109 0 1e-04
"6557" 1 1 2 6 10 3 549.54044 26.746 48.566 1967.417 4 1e-04
"6558" 1 1 2 6 11 2 5.22452 29.856 50.131 1965.871 0 9e-05
"6559" 1 1 2 6 11 3 938.12524 28.387 51.883 1969.093 1 1e-04
"6560" 1 1 2 6 11 4 519.98268 26.773 53.573 1972.397 2 1e-04
"6561" 1 1 2 6 12 3 4.87016 29.865 55.136 1970.866 0 1e-04
"6562" 1 1 2 6 12 4 887.01241 28.388 56.874 1974.082 8 1e-04
"6563" 1 1 2 6 12 5 483.92535 26.786 58.572 1977.382 2 1e-04
"6564" 1 1 2 6 13 4 4.43499 29.873 60.139 1975.863 0 0.00011
"6565" 1 1 2 6 13 5 806.21313 28.381 61.854 1979.069 12 1e-04
"6566" 1 1 2 6 13 6 430.65563 26.747 63.565 1982.414 5 0.00011
"6567" 1 1 2 6 14 5 4.4798 29.872 65.14 1980.865 0 0.00011
"6568" 1 1 2 6 14 6 701.83166 28.354 66.843 1984.086 11 1e-04
"6569" 1 1 2 6 14 7 279.26064 27.024 68.317 1986.89 7 0.00011
"6570" 1 1 2 6 14 8 103.59805 25.931 69.16 1988.826 3 9e-05
"6571" 1 1 2 6 15 6 3.79058 29.865 70.134 1985.864 0 9e-05
"6572" 1 1 2 6 15 7 131.89458 29.221 70.834 1987.209 3 9e-05
"6573" 1 1 2 6 15 8 444.93349 28.095 72.093 1989.594 14 1e-04
"6574" 1 1 2 6 15 9 301.73522 26.692 73.516 1992.421 10 9e-05
"6575" 1 1 2 6 16 8 2.74946 29.845 75.125 1990.877 0 0.00012
"6576" 1 1 2 6 16 9 395.59854 28.302 76.743 1994.038 14 0.00011
"6577" 1 1 2 6 16 10 181.51162 26.778 78.35 1997.168 6 8e-05
"6578" 1 1 2 6 17 9 1.61453 29.837 80.121 1995.881 0 2e-05
"6579" 1 1 2 6 17 10 120.20973 28.869 81.127 1997.854 4 7e-05
"6580" 1 1 2 7 9 1 226.22899 30.948 44.177 1958.826 0 0.00011
"6581" 1 1 2 7 10 1 862.25659 32.968 47.046 1959.675 0 0.00011
"6582" 1 1 2 7 10 2 739.87304 31.634 48.516 1962.478 0 1e-04
"6583" 1 1 2 7 11 1 4.31365 34.867 50.137 1960.868 0 1e-04
"6584" 1 1 2 7 11 2 1052.04051 33.201 51.799 1964.194 1 0.00011
"6585" 1 1 2 7 11 3 717.95638 31.623 53.506 1967.48 3 1e-04
"6586" 1 1 2 7 12 2 4.0411 34.866 55.136 1965.866 0 0.00011
"6587" 1 1 2 7 12 3 996.924 33.201 56.79 1969.186 5 0.00012
"6588" 1 1 2 7 12 4 669.51113 31.629 58.507 1972.475 5 0.00011
"6589" 1 1 2 7 13 3 4.0436 34.866 60.136 1970.866 0 0.00011
"6590" 1 1 2 7 13 4 902.28517 33.193 61.764 1974.167 7 0.00012
"6591" 1 1 2 7 13 5 593.11157 31.597 63.481 1977.479 6 1e-04
"6592" 1 1 2 7 14 4 3.29169 34.876 65.14 1975.862 0 9e-05
"6593" 1 1 2 7 14 5 767.38516 33.184 66.751 1979.163 11 0.00012
"6594" 1 1 2 7 14 6 502.86238 31.563 68.455 1982.489 12 1e-04
"6595" 1 1 2 7 15 5 2.33868 34.879 70.143 1980.862 0 1e-04
"6596" 1 1 2 7 15 6 642.40718 33.181 71.741 1984.156 11 0.00012
"6597" 1 1 2 7 15 7 281.09321 31.845 73.138 1986.89 10 1e-04
"6598" 1 1 2 7 15 8 125.45872 30.878 74.132 1988.851 3 1e-04
"6599" 1 1 2 7 16 6 1.85453 34.901 75.153 1985.849 0 0.00012
"6600" 1 1 2 7 16 7 100.83277 34.118 75.764 1987.243 2 0.00013
"6601" 1 1 2 7 16 8 371.08909 32.909 76.963 1989.65 11 0.00011
"6602" 1 1 2 7 16 9 302.27156 31.487 78.365 1992.475 13 1e-04
"6603" 1 1 2 7 17 8 1.32111 34.936 80.156 1990.817 1 0.00014
"6604" 1 1 2 7 17 9 297.63327 33.116 81.677 1994.157 11 0.00011
"6605" 1 1 2 7 17 10 161.53885 31.601 83.191 1997.187 8 8e-05
"6606" 1 1 2 7 18 9 0.71691 34.97 85.187 1995.815 0 0
"6607" 1 1 2 7 18 10 83.12036 33.839 86.077 1997.834 4 9e-05
"6608" 1 1 2 8 10 1 273.24485 35.881 49.143 1958.859 0 0.00012
"6609" 1 1 2 8 11 1 1023.12293 37.949 52.011 1959.659 3 1e-04
"6610" 1 1 2 8 11 2 880.49069 36.602 53.496 1962.49 1 0.00011
"6611" 1 1 2 8 12 1 5.12733 39.841 55.124 1960.881 0 5e-05
"6612" 1 1 2 8 12 2 1201.14373 38.178 56.776 1964.196 6 0.00011
"6613" 1 1 2 8 12 3 827.87075 36.598 58.484 1967.484 8 0.00011
"6614" 1 1 2 8 13 2 4.95045 39.847 60.126 1965.876 0 5e-05
"6615" 1 1 2 8 13 3 1100.11969 38.173 61.755 1969.178 10 0.00011
"6616" 1 1 2 8 13 4 744.61279 36.589 63.475 1972.483 9 0.00012
"6617" 1 1 2 8 14 3 4.56241 39.851 65.128 1970.874 0 6e-05
"6618" 1 1 2 8 14 4 959.93816 38.17 66.763 1974.189 10 0.00012
"6619" 1 1 2 8 14 5 640.47969 36.592 68.467 1977.471 8 0.00012
"6620" 1 1 2 8 15 4 3.76829 39.844 70.124 1975.878 1 7e-05
"6621" 1 1 2 8 15 5 816.59796 38.206 71.769 1979.161 10 0.00013
"6622" 1 1 2 8 15 6 512.51542 36.584 73.446 1982.458 16 0.00012
"6623" 1 1 2 8 16 5 3.30637 39.859 75.132 1980.872 0 8e-05
"6624" 1 1 2 8 16 6 607.7087 38.171 76.698 1984.125 17 0.00013
"6625" 1 1 2 8 16 7 258.11989 36.846 78.127 1986.879 6 0.00013
"6626" 1 1 2 8 16 8 98.13316 35.868 79.109 1988.838 3 0.00016
"6627" 1 1 2 8 17 6 2.03652 39.835 80.12 1985.882 0 0.00011
"6628" 1 1 2 8 17 7 88.13547 39.122 80.765 1987.24 2 0.00014
"6629" 1 1 2 8 17 8 310.54567 37.911 81.92 1989.605 9 0.00011
"6630" 1 1 2 8 17 9 199.64994 36.663 83.376 1992.31 10 0.00015
"6631" 1 1 2 8 18 8 1.07307 39.834 85.119 1990.882 0 8e-05
"6632" 1 1 2 8 18 9 208.84729 38.242 86.696 1994.05 1 0.00011
"6633" 1 1 2 8 18 10 131.08194 37.604 89.362 1997.355 4 0.00011
"6634" 1 1 2 9 11 1 291.72688 40.959 54.178 1958.815 3 0.00011
"6635" 1 1 2 9 12 1 1092.9182 42.954 57.019 1959.663 6 1e-04
"6636" 1 1 2 9 12 2 899.6201 41.644 58.509 1962.461 5 0.00011
"6637" 1 1 2 9 13 1 7.26331 44.833 60.119 1960.886 0 6e-05
"6638" 1 1 2 9 13 2 1233.39637 43.203 61.775 1964.17 11 9e-05
"6639" 1 1 2 9 13 3 804.25272 41.615 63.489 1967.471 11 0.00011
"6640" 1 1 2 9 14 2 6.62058 44.831 65.118 1965.884 0 7e-05
"6641" 1 1 2 9 14 3 1060.98292 43.196 66.754 1969.155 11 1e-04
"6642" 1 1 2 9 14 4 689.16141 41.608 68.478 1972.467 7 0.00011
"6643" 1 1 2 9 15 3 5.69404 44.836 70.12 1970.882 0 8e-05
"6644" 1 1 2 9 15 4 863.39446 43.159 71.712 1974.15 16 1e-04
"6645" 1 1 2 9 15 5 543.51717 41.603 73.464 1977.457 7 0.00012
"6646" 1 1 2 9 16 4 3.69525 44.837 75.12 1975.882 0 0.00011
"6647" 1 1 2 9 16 5 641.74976 43.137 76.708 1979.168 14 1e-04
"6648" 1 1 2 9 16 6 409.82588 41.565 78.437 1982.469 13 0.00012
"6649" 1 1 2 9 17 5 2.72425 44.834 80.12 1980.885 0 0.00015
"6650" 1 1 2 9 17 6 411.5895 43.109 81.641 1984.13 7 1e-04
"6651" 1 1 2 9 17 7 179.28682 41.753 83.052 1986.896 4 0.00014
"6652" 1 1 2 9 17 8 69.28353 40.944 84.129 1988.781 2 0.00016
"6653" 1 1 2 9 18 6 1.17078 44.803 85.104 1985.898 0 0
"6654" 1 1 2 9 18 7 47.64584 44.152 85.753 1987.2 5 8e-05
"6655" 1 1 2 9 18 8 165.41195 42.752 86.793 1989.637 4 0.00012
"6656" 1 1 2 9 18 9 162.4302 42.316 89.633 1992.914 9 0.00013
"6657" 1 1 2 9 18 10 28.69544 42.834 94.482 1997.245 3 0.00011
"6658" 1 1 2 10 12 1 374.85589 45.87 59.133 1958.861 2 1e-04
"6659" 1 1 2 10 13 1 1190.81039 47.831 61.909 1959.678 7 0.00012
"6660" 1 1 2 10 13 2 1078.20591 46.558 63.457 1962.499 13 0.00011
"6661" 1 1 2 10 14 1 5.72058 49.874 65.139 1960.865 0 1e-04
"6662" 1 1 2 10 14 2 1261.11759 48.071 66.703 1964.232 12 0.00012
"6663" 1 1 2 10 14 3 897.97587 46.561 68.444 1967.483 15 0.00012
"6664" 1 1 2 10 15 2 4.8514 49.875 70.139 1965.863 0 9e-05
"6665" 1 1 2 10 15 3 1004.38389 48.09 71.689 1969.198 23 0.00012
"6666" 1 1 2 10 15 4 667.37148 46.563 73.412 1972.448 19 0.00011
"6667" 1 1 2 10 16 3 3.49955 49.869 75.132 1970.862 0 6e-05
"6668" 1 1 2 10 16 4 744.93781 48.179 76.718 1974.138 15 0.00012
"6669" 1 1 2 10 16 5 439.67249 46.553 78.412 1977.457 6 0.00012
"6670" 1 1 2 10 17 4 3.08435 49.862 80.132 1975.87 0 7e-05
"6671" 1 1 2 10 17 5 462.59849 48.203 81.673 1979.07 10 0.00011
"6672" 1 1 2 10 17 6 263.09667 46.487 83.327 1982.438 7 1e-04
"6673" 1 1 2 10 18 5 1.63408 49.841 85.118 1980.878 0 0.00014
"6674" 1 1 2 10 18 6 252.45397 48.162 86.573 1984.011 7 9e-05
"6675" 1 1 2 10 18 7 114.10012 47.149 88.479 1986.93 3 8e-05
"6676" 1 1 2 10 18 8 119.58312 47.002 90.771 1989.367 4 8e-05
"6677" 1 1 2 10 18 9 68.77867 46.503 93.639 1992.736 3 3e-05
"6678" 1 1 2 10 18 10 8.92976 46.458 98.14 1997.281 1 0
"6679" 1 1 2 11 13 1 279.42533 50.903 64.142 1958.839 2 9e-05
"6680" 1 1 2 11 14 1 811.29454 52.79 66.873 1959.683 9 1e-04
"6681" 1 1 2 11 14 2 721.88218 51.508 68.404 1962.495 13 9e-05
"6682" 1 1 2 11 15 1 3.42647 54.871 70.137 1960.867 0 0.00021
"6683" 1 1 2 11 15 2 752.94416 53.064 71.671 1964.207 15 0.00012
"6684" 1 1 2 11 15 3 515.65916 51.551 73.431 1967.48 8 1e-04
"6685" 1 1 2 11 16 2 3.00385 54.889 75.146 1965.856 0 0.00023
"6686" 1 1 2 11 16 3 518.19246 53.006 76.601 1969.194 19 0.00011
"6687" 1 1 2 11 16 4 349.89475 51.529 78.372 1972.443 8 9e-05
"6688" 1 1 2 11 17 3 1.96844 54.879 80.141 1970.861 0 0.00011
"6689" 1 1 2 11 17 4 313.66242 53.015 81.592 1974.176 7 1e-04
"6690" 1 1 2 11 17 5 178.55882 51.523 83.33 1977.406 9 8e-05
"6691" 1 1 2 11 18 4 1.1588 54.927 85.164 1975.837 0 0
"6692" 1 1 2 11 18 5 129.39262 52.9 86.436 1979.136 0 8e-05
"6693" 1 1 2 11 18 6 121.03664 52.069 89.624 1983.155 2 7e-05
"6694" 1 1 2 11 18 7 22.81756 52.179 93.425 1986.845 1 8e-05
"6695" 1 1 2 11 18 8 15.83448 51.973 95.778 1989.404 0 9e-05
"6696" 1 1 2 11 18 9 14.21651 52.335 99.508 1992.773 0 9e-05
"6697" 1 1 2 11 18 10 2.8881 53.781 105.684 1997.501 0 0
"6698" 1 1 2 12 14 1 191.33412 55.898 69.136 1958.838 1 0.00012
"6699" 1 1 2 12 15 1 474.41836 57.629 71.73 1959.701 8 0.00012
"6700" 1 1 2 12 15 2 450.1 56.428 73.348 1962.519 10 0.00012
"6701" 1 1 2 12 16 1 2.32826 59.877 75.14 1960.865 0 0.00011
"6702" 1 1 2 12 16 2 375.57632 57.843 76.534 1964.29 8 0.00013
"6703" 1 1 2 12 16 3 301.63981 56.402 78.344 1967.542 6 0.00012
"6704" 1 1 2 12 17 2 0.97409 59.859 80.131 1965.871 0 0.00022
"6705" 1 1 2 12 17 3 232.29101 57.732 81.45 1969.317 4 0.00011
"6706" 1 1 2 12 17 4 166.85202 56.403 83.252 1972.448 5 7e-05
"6707" 1 1 2 12 18 3 0.50114 59.879 85.141 1970.861 0 0
"6708" 1 1 2 12 18 4 110.73289 57.963 86.511 1974.147 3 1e-04
"6709" 1 1 2 12 18 5 91.57985 56.959 89.319 1977.959 6 6e-05
"6710" 1 1 2 12 18 6 16.41854 56.787 93.822 1982.634 1 0
"6711" 1 1 2 12 18 7 0.09485 55.016 95.47 1986.053 0 0
"6712" 1 1 2 13 15 1 100.93659 60.889 74.114 1958.824 2 0.00014
"6713" 1 1 2 13 16 1 285.60698 62.782 76.836 1959.654 5 9e-05
"6714" 1 1 2 13 16 2 239.58161 61.501 78.404 1962.503 3 0.00011
"6715" 1 1 2 13 17 1 0.75248 64.825 80.113 1960.887 0 8e-05
"6716" 1 1 2 13 17 2 187.70047 62.794 81.384 1964.19 11 8e-05
"6717" 1 1 2 13 17 3 128.08106 61.303 83.257 1967.554 4 1e-04
"6718" 1 1 2 13 18 2 0.02539 64.622 85.013 1965.989 0 0
"6719" 1 1 2 13 18 3 61.1836 62.386 86.072 1969.285 2 5e-05
"6720" 1 1 2 13 18 4 78.85376 61.225 88.752 1973.126 2 1e-04
"6721" 1 1 2 13 18 5 24.2667 61.317 93.494 1977.776 1 6e-05
"6722" 1 1 2 13 18 6 2.18452 60.726 96.705 1981.577 0 0
"6723" 1 1 2 14 16 1 52.45982 65.921 79.115 1958.792 1 1e-04
"6724" 1 1 2 14 17 1 126.05276 67.733 81.776 1959.643 0 0.00015
"6725" 1 1 2 14 17 2 77.89299 66.803 83.364 1962.16 6 0.00015
"6726" 1 1 2 14 18 1 0.13409 69.667 85.036 1960.969 0 0.00017
"6727" 1 1 2 14 18 2 75.78397 68.106 86.521 1964.014 1 2e-04
"6728" 1 1 2 14 18 3 66.69177 67.507 90.105 1968.199 1 0.00017
"6729" 1 1 2 14 18 4 22.31651 67.189 94.293 1972.704 0 0.00018
"6730" 1 1 2 15 17 1 29.65055 70.665 83.986 1958.92 1 0.00012
"6731" 1 1 2 15 18 1 57.05344 73.737 87.715 1959.577 0 0.00014
"6732" 1 1 2 15 18 2 43.0057 72.208 89.51 1962.901 1 9e-05
"6733" 1 1 2 15 18 3 7.55861 71.832 93.892 1967.66 1 3e-05
"6734" 1 1 3 1 3 1 577.65781 0.914 14.16 1958.843 0 0
"6735" 1 1 3 1 4 1 2371.64682 3.075 17.13 1959.653 0 0
"6736" 1 1 3 1 4 2 1839.62793 1.634 18.52 1962.483 0 0
"6737" 1 1 3 1 5 1 16.42795 4.849 20.128 1960.876 0 0
"6738" 1 1 3 1 5 2 2858.30326 3.309 21.856 1964.144 0 0
"6739" 1 1 3 1 5 3 1697.49939 1.635 23.519 1967.481 1 0
"6740" 1 1 3 1 6 2 14.98289 4.849 25.128 1965.874 0 0
"6741" 1 1 3 1 6 3 2631.92195 3.308 26.855 1969.144 0 0
"6742" 1 1 3 1 6 4 1617.06776 1.636 28.52 1972.481 0 0
"6743" 1 1 3 1 7 3 14.26771 4.849 30.128 1970.874 0 0
"6744" 1 1 3 1 7 4 2509.79391 3.309 31.857 1974.144 0 0
"6745" 1 1 3 1 7 5 1584.38681 1.638 33.521 1977.48 0 0
"6746" 1 1 3 1 8 4 13.96221 4.849 35.128 1975.874 0 0
"6747" 1 1 3 1 8 5 2455.50181 3.309 36.857 1979.145 1 0
"6748" 1 1 3 1 8 6 1555.93194 1.634 38.52 1982.482 2 0
"6749" 1 1 3 1 9 5 13.9844 4.849 40.128 1980.876 0 0
"6750" 1 1 3 1 9 6 2416.29399 3.309 41.856 1984.144 1 0
"6751" 1 1 3 1 9 7 1080.25712 1.94 43.242 1986.899 2 0
"6752" 1 1 3 1 9 8 463.11585 0.913 44.159 1988.843 0 0
"6753" 1 1 3 1 10 6 13.89881 4.849 45.128 1985.874 0 0
"6754" 1 1 3 1 10 7 499.7411 4.208 45.834 1987.223 1 0
"6755" 1 1 3 1 10 8 1874.37955 3.068 47.123 1989.651 3 0
"6756" 1 1 3 1 10 9 1515.53315 1.627 48.51 1992.48 6 0
"6757" 1 1 3 1 11 8 13.38867 4.852 50.129 1990.872 0 0
"6758" 1 1 3 1 11 9 2319.96934 3.308 51.849 1994.138 6 0
"6759" 1 1 3 1 11 10 1314.85373 1.763 53.4 1997.232 7 0
"6760" 1 1 3 1 12 9 13.1323 4.852 55.129 1995.873 0 0
"6761" 1 1 3 1 12 10 930.62389 3.9 56.17 1997.866 6 0
"6762" 1 1 3 2 4 1 476.80801 5.841 19.123 1958.878 0 0
"6763" 1 1 3 2 5 1 1353.94296 7.714 21.832 1959.715 0 0
"6764" 1 1 3 2 5 2 1411.51952 6.452 23.427 1962.571 0 0
"6765" 1 1 3 2 6 1 6.0548 9.863 25.135 1960.87 0 0
"6766" 1 1 3 2 6 2 1560.2603 7.939 26.67 1964.328 0 0
"6767" 1 1 3 2 6 3 1361.06012 6.453 28.429 1967.573 0 0
"6768" 1 1 3 2 7 2 5.82658 9.865 30.136 1965.866 0 0
"6769" 1 1 3 2 7 3 1499.98713 7.937 31.667 1969.327 1 0
"6770" 1 1 3 2 7 4 1325.11926 6.452 33.428 1972.572 2 0
"6771" 1 1 3 2 8 3 5.56279 9.867 35.136 1970.865 0 0
"6772" 1 1 3 2 8 4 1459.16948 7.933 36.666 1974.33 2 0
"6773" 1 1 3 2 8 5 1293.84719 6.457 38.424 1977.563 1 0
"6774" 1 1 3 2 9 4 5.50467 9.867 40.136 1975.866 0 0
"6775" 1 1 3 2 9 5 1423.86017 7.936 41.668 1979.329 2 0
"6776" 1 1 3 2 9 6 1270.99509 6.459 43.432 1982.568 0 0
"6777" 1 1 3 2 10 5 5.38925 9.866 45.135 1980.867 1 0
"6778" 1 1 3 2 10 6 1403.7295 7.929 46.665 1984.332 3 0
"6779" 1 1 3 2 10 7 849.78411 6.756 48.097 1986.938 3 0
"6780" 1 1 3 2 10 8 409.00406 5.844 49.124 1988.876 0 0
"6781" 1 1 3 2 11 6 5.32416 9.866 50.136 1985.866 0 0
"6782" 1 1 3 2 11 7 213.12879 9.138 50.794 1987.253 0 0
"6783" 1 1 3 2 11 8 1162.82397 7.71 51.824 1989.71 5 0
"6784" 1 1 3 2 11 9 1213.34839 6.455 53.42 1992.562 11 0
"6785" 1 1 3 2 12 8 5.11243 9.867 55.136 1990.866 0 0
"6786" 1 1 3 2 12 9 1297.0635 7.923 56.641 1994.315 18 0
"6787" 1 1 3 2 12 10 1005.11817 6.581 58.268 1997.284 10 0
"6788" 1 1 3 2 13 9 4.35214 9.861 60.133 1995.869 0 0
"6789" 1 1 3 2 13 10 423.27203 8.648 61.032 1997.981 7 0
"6790" 1 1 3 3 5 1 308.18117 10.976 24.191 1958.812 0 0
"6791" 1 1 3 3 6 1 2325.98918 13.314 27.3 1959.583 0 0
"6792" 1 1 3 3 6 2 1351.17475 12.043 28.723 1962.276 1 0
"6793" 1 1 3 3 7 1 16.55122 14.859 30.133 1960.872 0 0
"6794" 1 1 3 3 7 2 2946.41632 13.505 31.951 1964.043 1 0
"6795" 1 1 3 3 7 3 1309.77815 12.046 33.725 1967.275 0 0
"6796" 1 1 3 3 8 2 15.8421 14.86 35.133 1965.869 0 0
"6797" 1 1 3 3 8 3 2863.28712 13.505 36.952 1969.043 2 0
"6798" 1 1 3 3 8 4 1282.94563 12.041 38.722 1972.278 1 0
"6799" 1 1 3 3 9 3 15.24978 14.86 40.133 1970.869 0 0
"6800" 1 1 3 3 9 4 2791.42801 13.5 41.95 1974.046 2 0
"6801" 1 1 3 3 9 5 1267.99784 12.048 43.722 1977.27 2 0
"6802" 1 1 3 3 10 4 15.01861 14.861 45.133 1975.869 0 0
"6803" 1 1 3 3 10 5 2750.74382 13.497 46.945 1979.045 4 0
"6804" 1 1 3 3 10 6 1253.19026 12.05 48.725 1982.272 4 0
"6805" 1 1 3 3 11 5 14.92355 14.861 50.134 1980.871 0 0
"6806" 1 1 3 3 11 6 2657.74689 13.488 51.934 1984.043 17 0
"6807" 1 1 3 3 11 7 939.28212 12.344 53.59 1986.842 5 0
"6808" 1 1 3 3 11 8 263.88307 10.995 54.198 1988.8 3 0
"6809" 1 1 3 3 12 6 14.45124 14.865 55.135 1985.867 0 0
"6810" 1 1 3 3 12 7 585.23348 14.143 55.797 1987.251 6 0
"6811" 1 1 3 3 12 8 1957.3187 13.298 57.28 1989.578 10 0
"6812" 1 1 3 3 12 9 1142.70538 12.041 58.717 1992.274 8 0
"6813" 1 1 3 3 13 8 14.11418 14.867 60.136 1990.866 0 0
"6814" 1 1 3 3 13 9 2389.41388 13.497 61.928 1994.026 46 0
"6815" 1 1 3 3 13 10 954.01497 12.15 63.642 1997.088 17 0
"6816" 1 1 3 3 14 9 12.46272 14.862 65.133 1995.869 0 0
"6817" 1 1 3 3 14 10 975.96679 13.869 66.138 1997.864 25 0
"6818" 1 1 3 4 6 1 531.91013 15.861 29.132 1958.868 0 0
"6819" 1 1 3 4 7 1 1486.3022 17.685 31.813 1959.725 0 0
"6820" 1 1 3 4 7 2 1589.74113 16.472 33.438 1962.563 0 0
"6821" 1 1 3 4 8 1 4.49355 19.864 35.135 1960.87 0 0
"6822" 1 1 3 4 8 2 1729.76531 17.884 36.643 1964.356 1 0
"6823" 1 1 3 4 8 3 1560.54618 16.471 38.437 1967.563 2 0
"6824" 1 1 3 4 9 2 4.17474 19.863 40.134 1965.868 0 0
"6825" 1 1 3 4 9 3 1689.22807 17.883 41.64 1969.354 1 0
"6826" 1 1 3 4 9 4 1529.0658 16.473 43.435 1972.56 1 0
"6827" 1 1 3 4 10 3 4.11839 19.865 45.135 1970.867 0 0
"6828" 1 1 3 4 10 4 1654.54676 17.882 46.641 1974.355 4 0
"6829" 1 1 3 4 10 5 1501.00836 16.481 48.434 1977.55 6 0
"6830" 1 1 3 4 11 4 4.11762 19.865 50.134 1975.867 0 0
"6831" 1 1 3 4 11 5 1620.90246 17.885 51.64 1979.352 3 0
"6832" 1 1 3 4 11 6 1449.87604 16.486 53.434 1982.545 10 0
"6833" 1 1 3 4 12 5 4.1849 19.865 55.135 1980.869 0 0
"6834" 1 1 3 4 12 6 1551.68921 17.891 56.636 1984.341 6 0
"6835" 1 1 3 4 12 7 928.88757 16.766 58.089 1986.92 12 0
"6836" 1 1 3 4 12 8 443.98502 15.875 59.135 1988.857 6 0
"6837" 1 1 3 4 13 6 4.19307 19.865 60.135 1985.867 0 0
"6838" 1 1 3 4 13 7 224.94462 19.002 60.72 1987.315 3 0
"6839" 1 1 3 4 13 8 1218.17696 17.672 61.789 1989.713 16 0
"6840" 1 1 3 4 13 9 1269.75894 16.468 63.422 1992.552 12 0
"6841" 1 1 3 4 14 8 3.81072 19.869 65.137 1990.865 0 0
"6842" 1 1 3 4 14 9 1269.17239 17.855 66.591 1994.333 36 0
"6843" 1 1 3 4 14 10 992.01623 16.566 68.252 1997.282 19 0
"6844" 1 1 3 4 15 9 2.84668 19.863 70.133 1995.868 0 0
"6845" 1 1 3 4 15 10 383.7697 18.584 70.994 1998.006 7 0
"6846" 1 1 3 5 7 1 157.10122 20.902 34.15 1958.845 0 0
"6847" 1 1 3 5 8 1 545.34257 23.013 37.095 1959.68 1 0
"6848" 1 1 3 5 8 2 474.77627 21.534 38.469 1962.532 0 0
"6849" 1 1 3 5 9 1 3.07437 24.85 40.129 1960.876 0 0
"6850" 1 1 3 5 9 2 674.02106 23.254 41.825 1964.168 1 0
"6851" 1 1 3 5 9 3 467.08307 21.538 43.468 1967.527 0 0
"6852" 1 1 3 5 10 2 2.71395 24.835 45.121 1965.881 0 0
"6853" 1 1 3 5 10 3 660.94951 23.256 46.818 1969.159 1 0
"6854" 1 1 3 5 10 4 455.90251 21.533 48.467 1972.532 0 0
"6855" 1 1 3 5 11 3 2.70682 24.836 50.121 1970.881 0 0
"6856" 1 1 3 5 11 4 622.09102 23.228 51.804 1974.173 2 0
"6857" 1 1 3 5 11 5 440.41938 21.527 53.453 1977.522 3 0
"6858" 1 1 3 5 12 4 2.67967 24.838 55.122 1975.88 0 0
"6859" 1 1 3 5 12 5 599.77465 23.231 56.808 1979.174 2 0
"6860" 1 1 3 5 12 6 409.65954 21.527 58.451 1982.52 7 0
"6861" 1 1 3 5 13 5 2.56268 24.842 60.125 1980.88 0 0
"6862" 1 1 3 5 13 6 563.32995 23.254 61.813 1984.156 5 0
"6863" 1 1 3 5 13 7 259.91588 21.801 63.115 1986.911 1 0
"6864" 1 1 3 5 13 8 123.90435 20.904 64.15 1988.843 1 0
"6865" 1 1 3 5 14 6 2.20261 24.832 65.12 1985.882 0 0
"6866" 1 1 3 5 14 7 107.65093 24.237 65.833 1987.194 4 0
"6867" 1 1 3 5 14 8 391.77741 22.966 67.047 1989.677 11 0
"6868" 1 1 3 5 14 9 342.30525 21.471 68.42 1992.546 7 0
"6869" 1 1 3 5 15 8 2.03809 24.843 70.125 1990.877 0 0
"6870" 1 1 3 5 15 9 420.30003 23.253 71.754 1994.098 19 0
"6871" 1 1 3 5 15 10 233.67594 21.55 73.222 1997.268 11 0
"6872" 1 1 3 5 16 9 1.32682 24.815 75.111 1995.891 0 0
"6873" 1 1 3 5 16 10 134.73913 24 76.182 1997.779 7 0
"6874" 1 1 3 6 8 1 213.52287 25.911 39.159 1958.844 0 0
"6875" 1 1 3 6 9 1 939.24609 28.098 42.142 1959.64 1 0
"6876" 1 1 3 6 9 2 733.65636 26.682 43.544 1962.458 0 0
"6877" 1 1 3 6 10 1 6.41223 29.842 45.125 1960.88 0 0
"6878" 1 1 3 6 10 2 1157.83854 28.325 46.853 1964.125 4 0
"6879" 1 1 3 6 10 3 712.40883 26.665 48.533 1967.465 1 0
"6880" 1 1 3 6 11 2 6.17729 29.843 50.125 1965.877 0 0
"6881" 1 1 3 6 11 3 1124.45881 28.327 51.857 1969.127 5 0
"6882" 1 1 3 6 11 4 688.21921 26.662 53.524 1972.459 2 0
"6883" 1 1 3 6 12 3 5.48345 29.835 55.121 1970.881 0 0
"6884" 1 1 3 6 12 4 1063.78767 28.331 56.847 1974.111 9 0
"6885" 1 1 3 6 12 5 651.84011 26.632 58.516 1977.48 1 0
"6886" 1 1 3 6 13 4 4.94946 29.828 60.117 1975.885 0 0
"6887" 1 1 3 6 13 5 995.0028 28.322 61.843 1979.118 9 0
"6888" 1 1 3 6 13 6 612.23967 26.611 63.5 1982.485 3 0
"6889" 1 1 3 6 14 5 3.8002 29.8 65.104 1980.901 0 0
"6890" 1 1 3 6 14 6 891.73598 28.312 66.822 1984.107 17 0
"6891" 1 1 3 6 14 7 373.01561 26.872 68.166 1986.89 8 0
"6892" 1 1 3 6 14 8 165.51166 25.828 69.113 1988.881 1 0
"6893" 1 1 3 6 15 6 3.78397 29.8 70.103 1985.898 0 0
"6894" 1 1 3 6 15 7 167.18565 29.205 70.82 1987.212 3 0
"6895" 1 1 3 6 15 8 568.93049 28.048 72.09 1989.638 14 0
"6896" 1 1 3 6 15 9 456.19952 26.501 73.407 1992.503 7 0
"6897" 1 1 3 6 16 8 3.09099 29.787 75.094 1990.903 0 0
"6898" 1 1 3 6 16 9 586.88122 28.294 76.767 1994.069 12 0
"6899" 1 1 3 6 16 10 310.31191 26.616 78.265 1997.245 14 0
"6900" 1 1 3 6 17 9 2.24871 29.779 80.091 1995.909 1 0
"6901" 1 1 3 6 17 10 171.61569 28.927 81.135 1997.803 6 0
"6902" 1 1 3 7 9 1 301.0778 30.885 44.144 1958.856 0 0
"6903" 1 1 3 7 10 1 1099.40537 32.976 47.046 1959.667 2 0
"6904" 1 1 3 7 10 2 958.61525 31.591 48.495 1962.501 1 0
"6905" 1 1 3 7 11 1 6.52962 34.884 50.144 1960.858 0 0
"6906" 1 1 3 7 11 2 1322.30223 33.193 51.794 1964.198 3 0
"6907" 1 1 3 7 11 3 930.66399 31.593 53.491 1967.496 4 0
"6908" 1 1 3 7 12 2 6.08712 34.885 55.145 1965.857 0 0
"6909" 1 1 3 7 12 3 1273.94031 33.197 56.782 1969.182 9 0
"6910" 1 1 3 7 12 4 885.37014 31.589 58.492 1972.501 1 0
"6911" 1 1 3 7 13 3 5.7807 34.883 60.144 1970.858 0 0
"6912" 1 1 3 7 13 4 1174.01265 33.173 61.77 1974.193 11 0
"6913" 1 1 3 7 13 5 798.15072 31.594 63.473 1977.476 12 0
"6914" 1 1 3 7 14 4 5.08303 34.886 65.145 1975.856 0 0
"6915" 1 1 3 7 14 5 1028.95912 33.164 66.756 1979.188 9 0
"6916" 1 1 3 7 14 6 705.3152 31.597 68.483 1982.483 8 0
"6917" 1 1 3 7 15 5 3.83171 34.879 70.143 1980.862 0 0
"6918" 1 1 3 7 15 6 886.90111 33.151 71.733 1984.179 16 0
"6919" 1 1 3 7 15 7 417.09654 31.83 73.142 1986.909 6 0
"6920" 1 1 3 7 15 8 183.14512 30.906 74.147 1988.837 4 0
"6921" 1 1 3 7 16 6 3.6396 34.887 75.146 1985.856 0 0
"6922" 1 1 3 7 16 7 137.25235 34.164 75.799 1987.232 3 0
"6923" 1 1 3 7 16 8 554.71456 32.836 76.899 1989.659 14 0
"6924" 1 1 3 7 16 9 468.81765 31.536 78.42 1992.481 11 0
"6925" 1 1 3 7 17 8 2.86764 34.916 80.161 1990.841 0 0
"6926" 1 1 3 7 17 9 467.03717 33.043 81.616 1994.169 15 0
"6927" 1 1 3 7 17 10 263.26808 31.611 83.229 1997.214 12 0
"6928" 1 1 3 7 18 9 1.83553 34.894 85.149 1995.852 0 0
"6929" 1 1 3 7 18 10 101.16108 33.65 85.984 1997.929 4 0
"6930" 1 1 3 8 10 1 341.66462 35.928 49.165 1958.834 0 0
"6931" 1 1 3 8 11 1 1369.28965 38.015 52.071 1959.653 3 0
"6932" 1 1 3 8 11 2 1126.83943 36.638 53.515 1962.474 4 0
"6933" 1 1 3 8 12 1 11.59157 39.844 55.125 1960.88 0 0
"6934" 1 1 3 8 12 2 1613.57805 38.244 56.8 1964.153 10 0
"6935" 1 1 3 8 12 3 1058.79721 36.625 58.505 1967.477 4 0
"6936" 1 1 3 8 13 2 10.42326 39.846 60.126 1965.876 0 0
"6937" 1 1 3 8 13 3 1458.1981 38.231 61.787 1969.152 15 0
"6938" 1 1 3 8 13 4 944.31826 36.618 63.496 1972.476 7 0
"6939" 1 1 3 8 14 3 8.82371 39.846 65.124 1970.876 0 0
"6940" 1 1 3 8 14 4 1263.35142 38.218 66.766 1974.145 17 0
"6941" 1 1 3 8 14 5 813.33498 36.6 68.475 1977.471 16 0
"6942" 1 1 3 8 15 4 6.21073 39.834 70.119 1975.883 0 0
"6943" 1 1 3 8 15 5 1048.87436 38.209 71.768 1979.156 19 0
"6944" 1 1 3 8 15 6 647.19758 36.628 73.472 1982.44 19 0
"6945" 1 1 3 8 16 5 4.60593 39.827 75.117 1980.888 0 0
"6946" 1 1 3 8 16 6 806.23605 38.194 76.726 1984.13 9 0
"6947" 1 1 3 8 16 7 357.33602 36.893 78.186 1986.89 12 0
"6948" 1 1 3 8 16 8 139.60572 35.905 79.128 1988.82 6 0
"6949" 1 1 3 8 17 6 3.41797 39.841 80.122 1985.878 1 0
"6950" 1 1 3 8 17 7 118.59605 39.129 80.778 1987.246 4 0
"6951" 1 1 3 8 17 8 431.33012 37.907 81.913 1989.601 15 0
"6952" 1 1 3 8 17 9 295.60263 36.556 83.387 1992.429 10 0
"6953" 1 1 3 8 18 8 2.21811 39.864 85.134 1990.868 0 0
"6954" 1 1 3 8 18 9 285.74494 38.131 86.613 1994.078 9 0
"6955" 1 1 3 8 18 10 187.17199 37.28 89.06 1997.377 10 0
"6956" 1 1 3 9 11 1 434.99881 40.869 54.135 1958.862 0 0
"6957" 1 1 3 9 12 1 1515.72374 42.967 57.029 1959.66 10 0
"6958" 1 1 3 9 12 2 1298.90182 41.545 58.463 1962.514 10 0
"6959" 1 1 3 9 13 1 10.24556 44.884 60.145 1960.86 0 0
"6960" 1 1 3 9 13 2 1720.99366 43.203 61.779 1964.173 8 0
"6961" 1 1 3 9 13 3 1157.76093 41.553 63.454 1967.497 21 0
"6962" 1 1 3 9 14 2 9.01823 44.878 65.141 1965.861 0 0
"6963" 1 1 3 9 14 3 1488.13054 43.215 66.768 1969.15 21 0
"6964" 1 1 3 9 14 4 976.09274 41.553 68.454 1972.498 17 0
"6965" 1 1 3 9 15 3 7.46943 44.879 70.14 1970.859 0 0
"6966" 1 1 3 9 15 4 1222.12156 43.19 71.746 1974.152 18 0
"6967" 1 1 3 9 15 5 787.36484 41.566 73.437 1977.468 15 0
"6968" 1 1 3 9 16 4 5.81498 44.883 75.143 1975.859 0 0
"6969" 1 1 3 9 16 5 910.20649 43.173 76.705 1979.129 25 0
"6970" 1 1 3 9 16 6 550.27267 41.556 78.415 1982.455 17 0
"6971" 1 1 3 9 17 5 3.27948 44.854 80.129 1980.875 0 0
"6972" 1 1 3 9 17 6 592.06202 43.094 81.628 1984.132 15 0
"6973" 1 1 3 9 17 7 265.70459 41.736 83.05 1986.911 3 0
"6974" 1 1 3 9 17 8 107.32963 40.849 84.075 1988.822 9 0
"6975" 1 1 3 9 18 6 2.34869 44.853 85.128 1985.872 0 0
"6976" 1 1 3 9 18 7 70.27593 44.142 85.771 1987.227 1 0
"6977" 1 1 3 9 18 8 260.71662 42.756 86.782 1989.623 12 0
"6978" 1 1 3 9 18 9 321.90004 42.049 89.603 1993.15 8 0
"6979" 1 1 3 9 18 10 67.10218 42.004 93.563 1997.155 2 0
"6980" 1 1 3 10 12 1 467.18273 45.808 59.101 1958.892 2 0
"6981" 1 1 3 10 13 1 1381.84252 47.904 61.986 1959.682 11 0
"6982" 1 1 3 10 13 2 1295.17336 46.423 63.393 1962.569 13 0
"6983" 1 1 3 10 14 1 6.02374 49.847 65.126 1960.879 0 0
"6984" 1 1 3 10 14 2 1507.42682 48.141 66.738 1964.197 14 0
"6985" 1 1 3 10 14 3 1122.0088 46.407 68.365 1967.558 20 0
"6986" 1 1 3 10 15 2 4.9588 49.84 70.122 1965.88 0 0
"6987" 1 1 3 10 15 3 1230.96629 48.159 71.724 1969.164 21 0
"6988" 1 1 3 10 15 4 871.95544 46.399 73.343 1972.544 14 0
"6989" 1 1 3 10 16 3 3.50411 49.83 75.117 1970.885 0 0
"6990" 1 1 3 10 16 4 905.14676 48.13 76.691 1974.16 17 0
"6991" 1 1 3 10 16 5 635.82467 46.4 78.328 1977.527 18 0
"6992" 1 1 3 10 17 4 2.83927 49.839 80.121 1975.881 0 0
"6993" 1 1 3 10 17 5 601.71236 48.068 81.637 1979.169 14 0
"6994" 1 1 3 10 17 6 366.0196 46.394 83.28 1982.485 12 0
"6995" 1 1 3 10 18 5 2.25981 49.841 85.123 1980.882 0 0
"6996" 1 1 3 10 18 6 319.02953 48.249 86.666 1984.017 4 0
"6997" 1 1 3 10 18 7 152.64016 47.153 88.511 1986.957 4 0
"6998" 1 1 3 10 18 8 144.42478 46.965 90.677 1989.311 9 0
"6999" 1 1 3 10 18 9 97.2496 47.047 94.5 1993.053 3 0
"7000" 1 1 3 10 18 10 16.9522 47.339 98.909 1997.17 2 0
"7001" 1 1 3 11 13 1 360.55611 50.844 64.11 1958.865 1 0
"7002" 1 1 3 11 14 1 984.43348 52.808 66.9 1959.691 10 0
"7003" 1 1 3 11 14 2 919.81376 51.447 68.39 1962.543 12 0
"7004" 1 1 3 11 15 1 4.15863 54.835 70.119 1960.885 0 0
"7005" 1 1 3 11 15 2 961.59338 53.004 71.638 1964.234 15 0
"7006" 1 1 3 11 15 3 763.7595 51.421 73.371 1967.55 13 0
"7007" 1 1 3 11 16 2 2.62293 54.844 75.124 1965.878 0 0
"7008" 1 1 3 11 16 3 698.54735 52.894 76.546 1969.251 15 0
"7009" 1 1 3 11 16 4 515.99996 51.411 78.327 1972.515 8 0
"7010" 1 1 3 11 17 3 1.365 54.873 80.138 1970.864 0 0
"7011" 1 1 3 11 17 4 416.95477 52.821 81.487 1974.265 9 0
"7012" 1 1 3 11 17 5 303.22402 51.388 83.25 1977.461 12 0
"7013" 1 1 3 11 18 4 0.58895 54.914 85.153 1975.839 0 0
"7014" 1 1 3 11 18 5 176.51659 52.796 86.336 1979.14 8 0
"7015" 1 1 3 11 18 6 174.92234 51.771 89.283 1983.111 8 0
"7016" 1 1 3 11 18 7 36.28569 51.524 92.872 1986.948 0 0
"7017" 1 1 3 11 18 8 33.4582 51.521 95.297 1989.374 0 0
"7018" 1 1 3 11 18 9 26.94153 51.837 99.247 1993.009 1 0
"7019" 1 1 3 11 18 10 5.9712 52.324 104.181 1997.455 0 0
"7020" 1 1 3 12 14 1 227.92861 55.865 69.121 1958.856 7 0
"7021" 1 1 3 12 15 1 530.37339 57.642 71.746 1959.704 4 0
"7022" 1 1 3 12 15 2 512.33857 56.392 73.325 1962.532 11 0
"7023" 1 1 3 12 16 1 2.35584 59.89 75.147 1960.858 0 0
"7024" 1 1 3 12 16 2 451.25098 57.875 76.571 1964.296 6 0
"7025" 1 1 3 12 16 3 354.57648 56.366 78.297 1967.53 10 0
"7026" 1 1 3 12 17 2 1.54829 59.886 80.144 1965.858 0 0
"7027" 1 1 3 12 17 3 266.53604 57.812 81.491 1969.278 6 0
"7028" 1 1 3 12 17 4 195.07243 56.242 83.17 1972.528 4 0
"7029" 1 1 3 12 18 3 0.55946 59.834 85.118 1970.884 0 0
"7030" 1 1 3 12 18 4 123.81134 57.831 86.495 1974.263 2 0
"7031" 1 1 3 12 18 5 134.80125 56.738 89.099 1977.96 2 0
"7032" 1 1 3 12 18 6 21.17877 56.466 93.504 1982.638 0 0
"7033" 1 1 3 12 18 7 2.88126 56.429 97.671 1986.841 0 0
"7034" 1 1 3 12 18 8 0.04614 56.77 99.198 1988.027 0 0
"7035" 1 1 3 13 15 1 133.9824 60.749 74.061 1958.911 1 0
"7036" 1 1 3 13 16 1 278.48905 62.821 76.904 1959.682 6 0
"7037" 1 1 3 13 16 2 243.34139 61.237 78.185 1962.547 6 0
"7038" 1 1 3 13 17 1 1.68201 64.914 80.145 1960.83 0 0
"7039" 1 1 3 13 17 2 187.7545 63.188 81.646 1964.057 3 0
"7040" 1 1 3 13 17 3 134.61641 61.1 83.108 1967.608 2 0
"7041" 1 1 3 13 18 2 1.17949 64.931 85.165 1965.832 0 0
"7042" 1 1 3 13 18 3 85.26023 63.374 86.73 1968.956 4 0
"7043" 1 1 3 13 18 4 76.2917 61.99 89.32 1972.93 1 0
"7044" 1 1 3 13 18 5 16.40606 62.405 94.696 1977.89 0 0
"7045" 1 1 3 13 18 6 6.51191 61.803 99.282 1983.078 0 0
"7046" 1 1 3 13 18 7 1.90072 60.775 102.179 1987.003 0 0
"7047" 1 1 3 13 18 8 2.85368 60.775 104.679 1989.501 0 0
"7048" 1 1 3 13 18 9 3.6335 60.775 108.09 1992.914 0 0
"7049" 1 1 3 14 16 1 47.32267 65.85 79.08 1958.829 0 0
"7050" 1 1 3 14 17 1 105.91556 67.643 81.607 1959.564 2 0
"7051" 1 1 3 14 17 2 77.11383 66.367 83.261 1962.493 3 0
"7052" 1 1 3 14 18 1 0.49601 69.861 85.133 1960.872 0 0
"7053" 1 1 3 14 18 2 46.07354 67.793 86.464 1964.27 1 0
"7054" 1 1 3 14 18 3 42.59692 67.04 89.278 1967.837 1 0
"7055" 1 1 3 14 18 4 12.64889 66.64 93.851 1972.81 0 0
"7056" 1 1 3 14 18 5 0.53376 66.553 97.236 1976.283 0 0
"7057" 1 1 3 15 17 1 17.64283 70.98 84.12 1958.74 0 0
"7058" 1 1 3 15 18 1 55.18331 73.22 87.141 1959.521 0 0
"7059" 1 1 3 15 18 2 45.66671 72.121 89.296 1962.775 2 0
"7060" 1 1 3 15 18 3 8.15226 72.338 94.721 1967.984 1 0
"7061" 1 1 3 15 18 4 2.4475 72.353 99.042 1972.29 0 0
"7454" 1 2 1 1 3 1 152.52866 0.961 14.184 1958.819 0 0.00251
"7455" 1 2 1 1 3 1 434.01502 0.929 14.168 1958.835 0 0.01095
"7477" 1 2 1 1 4 1 613.73606 3.008 17.075 1959.664 0 0.00272
"7478" 1 2 1 1 4 2 494.08406 1.654 18.531 1962.473 0 0.00259
"7479" 1 2 1 1 4 1 1670.17342 3.001 17.072 1959.668 0 0.01103
"7480" 1 2 1 1 4 2 1374.31439 1.611 18.509 1962.494 0 0.01101
"7521" 1 2 1 1 5 1 4.18883 4.865 20.137 1960.868 0 0.0028
"7522" 1 2 1 1 5 2 737.323 3.243 21.823 1964.177 0 0.00273
"7523" 1 2 1 1 5 3 460.81333 1.65 23.528 1967.475 0 0.0026
"7524" 1 2 1 1 5 1 10.38305 4.843 20.125 1960.879 0 0.01105
"7525" 1 2 1 1 5 2 2008.69209 3.24 21.823 1964.18 1 0.01102
"7526" 1 2 1 1 5 3 1282.3342 1.611 23.509 1967.495 0 0.01102
"7582" 1 2 1 1 6 2 3.90498 4.866 25.136 1965.866 0 0.0028
"7583" 1 2 1 1 6 3 687.82337 3.243 26.824 1969.178 0 0.00273
"7584" 1 2 1 1 6 4 441.82704 1.651 28.528 1972.475 0 0.0026
"7585" 1 2 1 1 6 2 9.67574 4.843 25.125 1965.877 0 0.01105
"7586" 1 2 1 1 6 3 1870.66099 3.238 26.819 1969.178 0 0.01103
"7587" 1 2 1 1 6 4 1224.26998 1.608 28.507 1972.495 1 0.01101
"7643" 1 2 1 1 7 3 3.73182 4.866 30.136 1970.866 0 0.0028
"7644" 1 2 1 1 7 4 657.34395 3.244 31.822 1974.173 1 0.00274
"7645" 1 2 1 1 7 5 431.6808 1.649 33.527 1977.474 1 0.0026
"7646" 1 2 1 1 7 3 8.77997 4.84 30.123 1970.879 0 0.01068
"7647" 1 2 1 1 7 4 1765.28105 3.23 31.815 1974.181 2 0.01098
"7648" 1 2 1 1 7 5 1191.80765 1.61 33.507 1977.493 1 0.01098
"7704" 1 2 1 1 8 4 3.65583 4.866 35.136 1975.866 0 0.0028
"7705" 1 2 1 1 8 5 641.25849 3.245 36.826 1979.178 0 0.00274
"7706" 1 2 1 1 8 6 424.35274 1.65 38.528 1982.474 0 0.00261
"7707" 1 2 1 1 8 4 8.55985 4.841 35.124 1975.878 0 0.01064
"7708" 1 2 1 1 8 5 1723.84413 3.227 36.813 1979.183 1 0.01097
"7709" 1 2 1 1 8 6 1173.23007 1.61 38.507 1982.493 2 0.01095
"7766" 1 2 1 1 9 5 3.65514 4.865 40.137 1980.868 0 0.0028
"7767" 1 2 1 1 9 6 632.68949 3.25 41.828 1984.175 0 0.00273
"7768" 1 2 1 1 9 7 292.95733 1.948 43.251 1986.9 0 0.00263
"7769" 1 2 1 1 9 8 124.6686 0.95 44.177 1988.824 0 0.00252
"7770" 1 2 1 1 9 5 8.40208 4.842 40.125 1980.88 0 0.01069
"7771" 1 2 1 1 9 6 1691.67527 3.22 41.812 1984.189 2 0.01096
"7772" 1 2 1 1 9 7 809.57736 1.911 43.221 1986.907 1 0.01098
"7773" 1 2 1 1 9 8 350.96226 0.933 44.169 1988.833 0 0.0109
"7849" 1 2 1 1 10 6 3.63344 4.866 45.136 1985.866 0 0.0028
"7850" 1 2 1 1 10 7 125.78348 4.179 45.818 1987.236 1 0.0028
"7851" 1 2 1 1 10 8 497.10829 3.015 47.079 1989.66 1 0.00272
"7852" 1 2 1 1 10 9 412.97441 1.652 48.522 1992.467 2 0.0026
"7853" 1 2 1 1 10 6 8.14513 4.841 45.124 1985.878 0 0.0107
"7854" 1 2 1 1 10 7 330.31467 4.181 45.817 1987.234 0 0.01091
"7855" 1 2 1 1 10 8 1344.07096 2.987 47.057 1989.666 4 0.01099
"7856" 1 2 1 1 10 9 1146.08867 1.62 48.507 1992.483 5 0.01093
"7930" 1 2 1 1 11 8 3.62269 4.866 50.136 1990.866 0 0.0028
"7931" 1 2 1 1 11 9 612.3066 3.249 51.819 1994.166 2 0.00273
"7932" 1 2 1 1 11 10 362.64456 1.762 53.409 1997.242 0 0.00259
"7933" 1 2 1 1 11 8 7.90042 4.844 50.125 1990.877 0 0.01075
"7934" 1 2 1 1 11 9 1641.69594 3.213 51.802 1994.185 5 0.01097
"7935" 1 2 1 1 11 10 1004.0429 1.751 53.395 1997.24 5 0.01093
"7990" 1 2 1 1 12 9 3.4436 4.869 55.137 1995.865 0 0.00274
"7991" 1 2 1 1 12 10 241.80194 3.881 56.161 1997.877 2 0.00277
"7992" 1 2 1 1 12 9 7.42554 4.842 55.124 1995.878 0 0.0109
"7993" 1 2 1 1 12 10 644.80859 3.837 56.137 1997.896 2 0.01096
"8029" 1 2 1 2 4 1 126.91922 5.716 19.061 1958.942 0 0.00273
"8030" 1 2 1 2 4 1 392.88299 5.774 19.09 1958.913 0 0.01076
"8051" 1 2 1 2 5 1 328.32382 7.729 21.845 1959.713 0 0.00284
"8052" 1 2 1 2 5 2 361.29255 6.348 23.378 1962.626 0 0.0028
"8053" 1 2 1 2 5 1 939.194 7.642 21.785 1959.74 0 0.01086
"8054" 1 2 1 2 5 2 1090.21714 6.328 23.367 1962.635 0 0.01082
"8094" 1 2 1 2 6 1 1.13627 9.802 25.105 1960.9 0 0.00243
"8095" 1 2 1 2 6 2 381.68172 7.947 26.676 1964.327 0 0.00282
"8096" 1 2 1 2 6 3 351.23583 6.348 28.377 1967.626 0 0.0028
"8097" 1 2 1 2 6 1 5.82201 9.873 25.14 1960.865 0 0.01173
"8098" 1 2 1 2 6 2 1078.52798 7.868 26.637 1964.366 0 0.01085
"8099" 1 2 1 2 6 3 1058.7876 6.327 28.367 1967.637 0 0.01082
"8155" 1 2 1 2 7 2 1.09928 9.802 30.105 1965.897 0 0.00243
"8156" 1 2 1 2 7 3 370.86933 7.947 31.676 1969.326 0 0.00282
"8157" 1 2 1 2 7 4 344.4906 6.345 33.373 1972.624 0 0.0028
"8158" 1 2 1 2 7 2 5.64156 9.873 30.14 1965.862 0 0.01173
"8159" 1 2 1 2 7 3 1047.65863 7.868 31.637 1969.365 0 0.01085
"8160" 1 2 1 2 7 4 1036.30755 6.329 33.365 1972.633 1 0.01082
"8215" 1 2 1 2 8 3 1.07683 9.803 35.104 1970.898 0 0.00243
"8216" 1 2 1 2 8 4 361.02344 7.955 36.679 1974.319 0 0.00282
"8217" 1 2 1 2 8 5 335.76857 6.343 38.371 1977.624 1 0.00281
"8218" 1 2 1 2 8 3 5.53531 9.873 35.14 1970.862 0 0.01173
"8219" 1 2 1 2 8 4 1026.77716 7.874 36.639 1974.361 0 0.01086
"8220" 1 2 1 2 8 5 1020.08071 6.324 38.364 1977.636 0 0.01083
"8275" 1 2 1 2 9 4 1.0633 9.803 40.104 1975.898 0 0.00243
"8276" 1 2 1 2 9 5 353.86943 7.968 41.685 1979.314 2 0.00283
"8277" 1 2 1 2 9 6 327.14442 6.34 43.372 1982.628 0 0.00281
"8278" 1 2 1 2 9 4 5.24182 9.873 40.139 1975.863 0 0.01202
"8279" 1 2 1 2 9 5 1001.64811 7.86 41.629 1979.366 2 0.01088
"8280" 1 2 1 2 9 6 1013.17983 6.321 43.363 1982.639 2 0.01081
"8336" 1 2 1 2 10 5 1.07657 9.802 45.105 1980.9 0 0.00243
"8337" 1 2 1 2 10 6 345.87778 7.977 46.684 1984.304 3 0.00283
"8338" 1 2 1 2 10 7 209.08131 6.667 48.005 1986.934 0 0.00284
"8339" 1 2 1 2 10 8 111.3392 5.701 49.053 1988.948 0 0.00271
"8340" 1 2 1 2 10 5 5.04832 9.878 45.143 1980.862 0 0.01202
"8341" 1 2 1 2 10 6 988.15924 7.852 46.628 1984.373 1 0.0109
"8342" 1 2 1 2 10 7 650.85995 6.62 47.965 1986.942 3 0.01084
"8343" 1 2 1 2 10 8 355.9638 5.767 49.086 1988.915 0 0.01074
"8417" 1 2 1 2 11 6 1.074 9.802 50.105 1985.897 0 0.00243
"8418" 1 2 1 2 11 7 55.73721 9.119 50.781 1987.259 0 0.00274
"8419" 1 2 1 2 11 8 285.18229 7.753 51.869 1989.712 0 0.00286
"8420" 1 2 1 2 11 9 316.59609 6.326 53.364 1992.634 2 0.00281
"8421" 1 2 1 2 11 6 5.04463 9.878 50.142 1985.859 0 0.01202
"8422" 1 2 1 2 11 7 147.04518 9.135 50.804 1987.266 0 0.01096
"8423" 1 2 1 2 11 8 827.55678 7.627 51.772 1989.74 5 0.01092
"8424" 1 2 1 2 11 9 988.03582 6.308 53.355 1992.643 3 0.01078
"8496" 1 2 1 2 12 8 1.06906 9.803 55.104 1990.898 0 0.00243
"8497" 1 2 1 2 12 9 333.34265 7.97 56.687 1994.313 0 0.00286
"8498" 1 2 1 2 12 10 265.42093 6.487 58.167 1997.276 1 0.00283
"8499" 1 2 1 2 12 8 4.76377 9.872 55.137 1990.861 1 0.01191
"8500" 1 2 1 2 12 9 944.46003 7.842 56.618 1994.372 2 0.01094
"8501" 1 2 1 2 12 10 826.77244 6.449 58.166 1997.312 4 0.0108
"8555" 1 2 1 2 13 9 1.06411 9.803 60.104 1995.898 0 0.00243
"8556" 1 2 1 2 13 10 122.23425 8.68 61.056 1997.972 0 0.00282
"8557" 1 2 1 2 13 9 4.49169 9.877 60.141 1995.861 0 0.01179
"8558" 1 2 1 2 13 10 308.06672 8.667 61.05 1997.979 4 0.01099
"8593" 1 2 1 3 5 1 61.86408 10.874 24.14 1958.863 0 0.00283
"8594" 1 2 1 3 5 1 167.18949 10.818 24.112 1958.891 0 0.01121
"8615" 1 2 1 3 6 1 431.46731 13.467 27.454 1959.584 0 0.00238
"8616" 1 2 1 3 6 2 237.97613 11.906 28.656 1962.345 0 0.00256
"8617" 1 2 1 3 6 1 944.87688 13.303 27.307 1959.6 0 0.01059
"8618" 1 2 1 3 6 2 611.18999 11.786 28.594 1962.405 0 0.01091
"8660" 1 2 1 3 7 1 3.0522 14.859 30.133 1960.872 0 0.00236
"8661" 1 2 1 3 7 2 569.18993 13.655 32.025 1963.967 0 0.00239
"8662" 1 2 1 3 7 3 231.54144 11.895 33.649 1967.351 0 0.00257
"8663" 1 2 1 3 7 1 7.56587 14.854 30.13 1960.874 0 0.00943
"8664" 1 2 1 3 7 2 1215.58852 13.526 31.963 1964.034 1 0.01053
"8665" 1 2 1 3 7 3 592.13269 11.791 33.594 1967.401 0 0.01095
"8724" 1 2 1 3 8 2 2.99034 14.859 35.133 1965.869 0 0.00236
"8725" 1 2 1 3 8 3 542.43013 13.647 37.022 1968.972 0 0.00238
"8726" 1 2 1 3 8 4 225.67428 11.899 38.645 1972.343 0 0.00256
"8727" 1 2 1 3 8 2 7.33019 14.856 35.131 1965.871 0 0.00945
"8728" 1 2 1 3 8 3 1183.14709 13.526 36.965 1969.036 0 0.01055
"8729" 1 2 1 3 8 4 580.36674 11.793 38.595 1972.399 4 0.01096
"8788" 1 2 1 3 9 3 2.79815 14.864 40.135 1970.867 0 0.00239
"8789" 1 2 1 3 9 4 529.58691 13.647 42.019 1973.967 2 0.00239
"8790" 1 2 1 3 9 5 218.78968 11.891 43.646 1977.352 1 0.00255
"8791" 1 2 1 3 9 3 7.22176 14.856 40.131 1970.871 0 0.00945
"8792" 1 2 1 3 9 4 1154.21239 13.53 41.965 1974.031 1 0.01054
"8793" 1 2 1 3 9 5 568.86693 11.805 43.602 1977.394 1 0.01095
"8852" 1 2 1 3 10 4 2.78213 14.864 45.134 1975.868 0 0.00239
"8853" 1 2 1 3 10 5 514.48173 13.651 47.026 1978.971 0 0.00239
"8854" 1 2 1 3 10 6 217.74742 11.879 48.643 1982.36 0 0.00254
"8855" 1 2 1 3 10 4 6.97845 14.857 45.131 1975.871 0 0.00937
"8856" 1 2 1 3 10 5 1141.26034 13.526 46.964 1979.034 1 0.01052
"8857" 1 2 1 3 10 6 564.78063 11.805 48.604 1982.394 0 0.01092
"8917" 1 2 1 3 11 5 2.81585 14.864 50.135 1980.87 0 0.00239
"8918" 1 2 1 3 11 6 507.16491 13.64 52.017 1983.975 1 0.00238
"8919" 1 2 1 3 11 7 160.07813 12.229 53.458 1986.826 0 0.00246
"8920" 1 2 1 3 11 8 57.58733 10.877 54.141 1988.861 0 0.00277
"8921" 1 2 1 3 11 5 7.07698 14.856 50.131 1980.873 0 0.00937
"8922" 1 2 1 3 11 6 1137.61949 13.528 51.963 1984.032 4 0.01051
"8923" 1 2 1 3 11 7 410.31821 12.156 53.426 1986.867 2 0.01088
"8924" 1 2 1 3 11 8 144.91057 10.825 54.115 1988.886 0 0.01116
"9000" 1 2 1 3 12 6 2.65297 14.868 55.137 1985.865 0 0.00242
"9001" 1 2 1 3 12 7 130.15308 14.201 55.823 1987.219 0 0.0024
"9002" 1 2 1 3 12 8 372.07983 13.453 57.443 1989.586 2 0.00239
"9003" 1 2 1 3 12 9 210.95436 11.863 58.633 1992.366 1 0.00252
"9004" 1 2 1 3 12 6 7.05756 14.857 55.132 1985.87 0 0.00938
"9005" 1 2 1 3 12 7 264.31544 14.232 55.845 1987.21 0 0.01037
"9006" 1 2 1 3 12 8 853.77334 13.322 57.316 1989.59 3 0.01062
"9007" 1 2 1 3 12 9 540.98871 11.821 58.609 1992.385 1 0.01096
"9080" 1 2 1 3 13 8 2.64446 14.869 60.137 1990.865 0 0.00242
"9081" 1 2 1 3 13 9 476.61986 13.635 61.997 1993.957 8 0.00239
"9082" 1 2 1 3 13 10 180.27505 12.012 63.529 1997.114 2 0.00251
"9083" 1 2 1 3 13 8 7.03143 14.858 60.131 1990.871 0 0.00938
"9084" 1 2 1 3 13 9 1085.66183 13.535 61.949 1994.01 11 0.01055
"9085" 1 2 1 3 13 10 470.14503 11.962 63.512 1997.147 2 0.01087
"9139" 1 2 1 3 14 9 2.44453 14.872 65.138 1995.864 0 0.00248
"9140" 1 2 1 3 14 10 216.27508 13.996 66.212 1997.812 3 0.00237
"9141" 1 2 1 3 14 9 6.87524 14.861 65.133 1995.869 0 0.00926
"9142" 1 2 1 3 14 10 470.4631 13.947 66.193 1997.842 4 0.01052
"9176" 1 2 1 4 6 1 266.6893 15.906 29.155 1958.846 0 0.00268
"9177" 1 2 1 4 6 1 411.02509 15.863 29.134 1958.868 0 0.01059
"9199" 1 2 1 4 7 1 843.84173 17.859 31.965 1959.704 1 0.00253
"9200" 1 2 1 4 7 2 809.82395 16.518 33.463 1962.541 0 0.00261
"9201" 1 2 1 4 7 1 1175.37088 17.836 31.953 1959.714 2 0.01055
"9202" 1 2 1 4 7 2 1192.00913 16.421 33.411 1962.586 0 0.01063
"9244" 1 2 1 4 8 1 3.44852 19.842 35.124 1960.881 0 0.00262
"9245" 1 2 1 4 8 2 1015.95011 18.077 36.737 1964.257 1 0.00253
"9246" 1 2 1 4 8 3 797.32242 16.519 38.462 1967.54 0 0.00261
"9247" 1 2 1 4 8 1 6.216 19.867 35.137 1960.868 0 0.01027
"9248" 1 2 1 4 8 2 1414.12354 18.081 36.742 1964.258 1 0.01052
"9249" 1 2 1 4 8 3 1158.46071 16.425 38.413 1967.585 3 0.0106
"9306" 1 2 1 4 9 2 3.39671 19.842 40.124 1965.878 0 0.00262
"9307" 1 2 1 4 9 3 999.45263 18.077 41.741 1969.261 0 0.00253
"9308" 1 2 1 4 9 4 787.00946 16.526 43.464 1972.535 2 0.00261
"9309" 1 2 1 4 9 2 6.1229 19.867 40.136 1965.866 0 0.01027
"9310" 1 2 1 4 9 3 1378.81705 18.087 41.742 1969.251 3 0.01053
"9311" 1 2 1 4 9 4 1138.2189 16.425 43.414 1972.586 1 0.01056
"9368" 1 2 1 4 10 3 3.36756 19.842 45.123 1970.879 0 0.00262
"9369" 1 2 1 4 10 4 978.30308 18.076 46.733 1974.253 3 0.00253
"9370" 1 2 1 4 10 5 776.09254 16.519 48.459 1977.536 1 0.00261
"9371" 1 2 1 4 10 3 5.91422 19.87 45.137 1970.865 0 0.0103
"9372" 1 2 1 4 10 4 1343.80669 18.073 46.732 1974.256 2 0.01048
"9373" 1 2 1 4 10 5 1118.39997 16.423 48.408 1977.582 5 0.01054
"9429" 1 2 1 4 11 4 3.06355 19.834 50.119 1975.883 0 0.0028
"9430" 1 2 1 4 11 5 960.87753 18.074 51.734 1979.257 5 0.00255
"9431" 1 2 1 4 11 6 756.45094 16.52 53.456 1982.533 2 0.00262
"9432" 1 2 1 4 11 4 5.12337 19.864 50.134 1975.868 0 0.00999
"9433" 1 2 1 4 11 5 1298.55918 18.065 51.724 1979.256 8 0.01046
"9434" 1 2 1 4 11 6 1091.4362 16.413 53.404 1982.587 3 0.01055
"9490" 1 2 1 4 12 5 3.06699 19.836 55.121 1980.884 0 0.00281
"9491" 1 2 1 4 12 6 933.38443 18.077 56.728 1984.248 7 0.00256
"9492" 1 2 1 4 12 7 490.89277 16.811 58.123 1986.909 4 0.0026
"9493" 1 2 1 4 12 8 231.91833 15.902 59.153 1988.848 0 0.00266
"9494" 1 2 1 4 12 5 4.75041 19.862 55.133 1980.869 1 0.01032
"9495" 1 2 1 4 12 6 1255.35026 18.054 56.722 1984.266 7 0.01048
"9496" 1 2 1 4 12 7 697.45061 16.708 58.037 1986.926 5 0.0105
"9497" 1 2 1 4 12 8 357.21689 15.843 59.122 1988.876 1 0.01038
"9572" 1 2 1 4 13 6 2.94152 19.84 60.123 1985.879 0 0.00279
"9573" 1 2 1 4 13 7 163.74479 19.104 60.771 1987.264 2 0.00256
"9574" 1 2 1 4 13 8 726.75955 17.85 61.955 1989.701 2 0.00258
"9575" 1 2 1 4 13 9 700.84183 16.499 63.448 1992.546 6 0.00264
"9576" 1 2 1 4 13 6 4.35454 19.867 60.136 1985.866 0 0.01029
"9577" 1 2 1 4 13 7 222.42534 19.171 60.807 1987.233 0 0.01033
"9578" 1 2 1 4 13 8 999.40151 17.816 61.934 1989.714 1 0.0105
"9579" 1 2 1 4 13 9 1019.63708 16.408 63.397 1992.586 7 0.01046
"9652" 1 2 1 4 14 8 2.93231 19.84 65.122 1990.879 0 0.00279
"9653" 1 2 1 4 14 9 843.14815 18.078 66.717 1994.235 13 0.0026
"9654" 1 2 1 4 14 10 574.37477 16.617 68.3 1997.279 6 0.00265
"9655" 1 2 1 4 14 8 4.34102 19.867 65.136 1990.866 0 0.01029
"9656" 1 2 1 4 14 9 1162.65604 18.075 66.731 1994.253 7 0.01046
"9657" 1 2 1 4 14 10 840.82467 16.55 68.247 1997.293 4 0.01048
"9711" 1 2 1 4 15 9 2.70315 19.842 70.121 1995.878 0 0.00275
"9712" 1 2 1 4 15 10 293.43352 18.79 71.099 1997.906 2 0.00256
"9713" 1 2 1 4 15 9 4.01541 19.857 70.129 1995.87 0 0.01041
"9714" 1 2 1 4 15 10 417.3633 18.814 71.112 1997.894 5 0.01046
"9747" 1 2 1 5 7 1 196.54682 20.853 34.129 1958.874 0 0.0024
"9748" 1 2 1 5 7 1 315.03646 20.847 34.126 1958.875 0 0.01073
"9769" 1 2 1 5 8 1 690.84553 23.01 37.086 1959.673 0 0.00267
"9770" 1 2 1 5 8 2 597.06192 21.533 38.463 1962.526 1 0.00249
"9771" 1 2 1 5 8 1 1055.26685 22.945 37.029 1959.681 1 0.01049
"9772" 1 2 1 5 8 2 962.22589 21.503 38.45 1962.543 3 0.01053
"9812" 1 2 1 5 9 1 4.1189 24.858 40.133 1960.872 0 0.00307
"9813" 1 2 1 5 9 2 839.34972 23.259 41.826 1964.165 3 0.0027
"9814" 1 2 1 5 9 3 583.37831 21.528 43.465 1967.534 0 0.00249
"9815" 1 2 1 5 9 1 5.83952 24.878 40.143 1960.862 0 0.01068
"9816" 1 2 1 5 9 2 1288.19793 23.2 41.801 1964.198 0 0.01051
"9817" 1 2 1 5 9 3 944.66251 21.506 43.454 1967.545 2 0.0105
"9874" 1 2 1 5 10 2 4.08711 24.858 45.132 1965.869 0 0.00307
"9875" 1 2 1 5 10 3 821.55191 23.252 46.822 1969.166 2 0.00269
"9876" 1 2 1 5 10 4 573.49397 21.527 48.462 1972.532 1 0.00248
"9877" 1 2 1 5 10 2 5.79619 24.878 45.143 1965.859 0 0.01068
"9878" 1 2 1 5 10 3 1260.34645 23.195 46.795 1969.197 3 0.01047
"9879" 1 2 1 5 10 4 925.51076 21.51 48.452 1972.539 4 0.01049
"9936" 1 2 1 5 11 3 4.07239 24.858 50.132 1970.87 0 0.00307
"9937" 1 2 1 5 11 4 805.20225 23.258 51.826 1974.164 2 0.00269
"9938" 1 2 1 5 11 5 565.50063 21.534 53.466 1977.528 2 0.00248
"9939" 1 2 1 5 11 3 5.77705 24.879 50.143 1970.859 0 0.01068
"9940" 1 2 1 5 11 4 1238.23757 23.198 51.796 1974.194 6 0.0105
"9941" 1 2 1 5 11 5 909.35045 21.506 53.45 1977.54 3 0.0105
"9998" 1 2 1 5 12 4 4.07359 24.858 55.132 1975.87 0 0.00307
"9999" 1 2 1 5 12 5 787.6093 23.248 56.816 1979.165 7 0.0027
"10000" 1 2 1 5 12 6 537.41502 21.535 58.46 1982.521 3 0.00246
"10001" 1 2 1 5 12 4 5.52831 24.879 55.143 1975.859 0 0.01064
"10002" 1 2 1 5 12 5 1177.91457 23.192 56.787 1979.192 7 0.01049
"10003" 1 2 1 5 12 6 871.47364 21.491 58.448 1982.553 2 0.01055
"10061" 1 2 1 5 13 5 4.12879 24.858 60.133 1980.872 0 0.00307
"10062" 1 2 1 5 13 6 736.81118 23.245 61.804 1984.155 5 0.00269
"10063" 1 2 1 5 13 7 343.48488 21.82 63.129 1986.905 4 0.00248
"10064" 1 2 1 5 13 8 162.98819 20.847 64.12 1988.87 2 0.00241
"10065" 1 2 1 5 13 5 5.52021 24.882 60.145 1980.86 0 0.01066
"10066" 1 2 1 5 13 6 1139.21398 23.173 61.777 1984.201 4 0.01044
"10067" 1 2 1 5 13 7 577.55138 21.804 63.124 1986.917 7 0.01049
"10068" 1 2 1 5 13 8 266.21684 20.836 64.114 1988.875 4 0.01075
"10144" 1 2 1 5 14 6 3.72004 24.856 65.132 1985.87 0 0.00297
"10145" 1 2 1 5 14 7 138.15907 24.202 65.826 1987.222 3 0.00284
"10146" 1 2 1 5 14 8 532.4065 22.997 67.076 1989.675 3 0.00265
"10147" 1 2 1 5 14 9 473.26961 21.501 68.435 1992.532 3 0.00246
"10148" 1 2 1 5 14 6 5.19857 24.879 65.143 1985.859 0 0.01024
"10149" 1 2 1 5 14 7 209.31134 24.197 65.819 1987.219 1 0.01041
"10150" 1 2 1 5 14 8 856.25326 22.935 67.015 1989.676 6 0.01035
"10151" 1 2 1 5 14 9 772.31001 21.514 68.446 1992.529 8 0.01058
"10226" 1 2 1 5 15 8 3.69159 24.857 70.132 1990.87 0 0.00297
"10227" 1 2 1 5 15 9 642.60619 23.279 71.832 1994.149 4 0.0027
"10228" 1 2 1 5 15 10 362.16219 21.706 73.337 1997.227 11 0.00248
"10229" 1 2 1 5 15 8 4.94699 24.88 70.143 1990.858 0 0.01031
"10230" 1 2 1 5 15 9 989.6101 23.179 71.76 1994.177 19 0.01026
"10231" 1 2 1 5 15 10 614.59372 21.639 73.3 1997.256 7 0.0105
"10287" 1 2 1 5 16 9 3.68021 24.858 75.132 1995.87 0 0.00297
"10288" 1 2 1 5 16 10 245.67099 23.946 76.181 1997.832 3 0.0028
"10289" 1 2 1 5 16 9 4.26872 24.869 75.137 1995.865 0 0.0097
"10290" 1 2 1 5 16 10 346.64107 23.824 76.126 1997.898 2 0.01014
"10323" 1 2 1 6 8 1 198.47074 25.867 39.137 1958.866 0 0.00266
"10324" 1 2 1 6 8 1 283.87003 25.858 39.132 1958.871 0 0.01055
"10345" 1 2 1 6 9 1 619.88734 27.865 41.963 1959.696 0 0.00261
"10346" 1 2 1 6 9 2 600.70966 26.485 43.442 1962.553 0 0.00263
"10347" 1 2 1 6 9 1 1063.65494 28.072 42.138 1959.664 1 0.01059
"10348" 1 2 1 6 9 2 891.3604 26.566 43.481 1962.511 3 0.01056
"10388" 1 2 1 6 10 1 2.95494 29.871 45.139 1960.865 0 0.00258
"10389" 1 2 1 6 10 2 748.92249 28.098 46.751 1964.25 2 0.00261
"10390" 1 2 1 6 10 3 593.64533 26.484 48.444 1967.556 0 0.00263
"10391" 1 2 1 6 10 1 5.70449 29.856 45.132 1960.873 0 0.00977
"10392" 1 2 1 6 10 2 1328.15637 28.306 46.849 1964.14 4 0.01061
"10393" 1 2 1 6 10 3 874.24236 26.568 48.485 1967.514 1 0.01057
"10448" 1 2 1 6 11 2 2.94748 29.871 50.139 1965.863 0 0.00258
"10449" 1 2 1 6 11 3 740.74334 28.107 51.753 1969.242 0 0.00261
"10450" 1 2 1 6 11 4 583.89911 26.486 53.439 1972.551 4 0.00265
"10451" 1 2 1 6 11 2 5.36133 29.852 50.129 1965.873 0 0.00984
"10452" 1 2 1 6 11 3 1295.31511 28.296 51.838 1969.139 8 0.01063
"10453" 1 2 1 6 11 4 852.91168 26.561 53.48 1972.517 3 0.01061
"10508" 1 2 1 6 12 3 2.94621 29.872 55.139 1970.863 0 0.00258
"10509" 1 2 1 6 12 4 723.63476 28.104 56.741 1974.233 5 0.00263
"10510" 1 2 1 6 12 5 561.9521 26.483 58.436 1977.549 3 0.00264
"10511" 1 2 1 6 12 3 4.94426 29.847 55.127 1970.875 0 0.00972
"10512" 1 2 1 6 12 4 1242.71206 28.287 56.838 1974.147 3 0.01069
"10513" 1 2 1 6 12 5 833.62953 26.547 58.471 1977.52 3 0.01065
"10568" 1 2 1 6 13 4 2.63366 29.867 60.136 1975.866 0 0.00244
"10569" 1 2 1 6 13 5 681.62919 28.092 61.73 1979.235 2 0.00261
"10570" 1 2 1 6 13 6 540.13213 26.462 63.431 1982.565 3 0.00265
"10571" 1 2 1 6 13 4 4.82219 29.851 60.128 1975.874 0 0.00982
"10572" 1 2 1 6 13 5 1192.56079 28.287 61.837 1979.147 5 0.01071
"10573" 1 2 1 6 13 6 785.61636 26.547 63.46 1982.51 8 0.01063
"10627" 1 2 1 6 14 5 2.57591 29.874 65.14 1980.864 0 0.00245
"10628" 1 2 1 6 14 6 638.65708 28.074 66.722 1984.245 5 0.00262
"10629" 1 2 1 6 14 7 342.43088 26.767 68.087 1986.917 2 0.0026
"10630" 1 2 1 6 14 8 165.33789 25.816 69.108 1988.887 2 0.00267
"10631" 1 2 1 6 14 5 4.87864 29.85 65.129 1980.876 0 0.00982
"10632" 1 2 1 6 14 6 1129.23765 28.301 66.838 1984.134 13 0.01073
"10633" 1 2 1 6 14 7 495.45398 26.863 68.155 1986.889 3 0.01067
"10634" 1 2 1 6 14 8 224.97015 25.873 69.13 1988.854 5 0.01047
"10704" 1 2 1 6 15 6 2.56906 29.874 70.14 1985.862 0 0.00245
"10705" 1 2 1 6 15 7 107.76938 29.131 70.78 1987.245 2 0.00268
"10706" 1 2 1 6 15 8 473.90077 27.812 71.902 1989.686 7 0.00259
"10707" 1 2 1 6 15 9 461.34326 26.428 73.394 1992.563 5 0.00264
"10708" 1 2 1 6 15 6 4.30255 29.845 70.126 1985.876 0 0.01028
"10709" 1 2 1 6 15 7 224.77784 29.166 70.796 1987.227 3 0.01088
"10710" 1 2 1 6 15 8 787.04207 28.049 72.104 1989.65 9 0.01084
"10711" 1 2 1 6 15 9 635.01635 26.571 73.465 1992.491 6 0.01056
"10781" 1 2 1 6 16 8 2.12807 29.88 75.143 1990.859 0 0.00252
"10782" 1 2 1 6 16 9 510.32259 28.056 76.711 1994.251 4 0.00262
"10783" 1 2 1 6 16 10 343.35532 26.598 78.261 1997.259 5 0.00265
"10784" 1 2 1 6 16 8 3.6898 29.856 75.131 1990.871 0 0.0105
"10785" 1 2 1 6 16 9 861.21865 28.261 76.794 1994.129 9 0.01087
"10786" 1 2 1 6 16 10 478.95733 26.697 78.318 1997.217 9 0.01059
"10837" 1 2 1 6 17 9 1.87806 29.885 80.145 1995.857 0 0.00224
"10838" 1 2 1 6 17 10 169.16828 28.769 81.083 1997.909 3 0.00262
"10839" 1 2 1 6 17 9 3.08765 29.858 80.131 1995.87 0 0.01088
"10840" 1 2 1 6 17 10 309.72539 28.878 81.134 1997.852 5 0.01104
"10871" 1 2 1 7 9 1 164.68216 30.924 44.164 1958.837 1 0.00257
"10872" 1 2 1 7 9 1 370.95037 30.913 44.159 1958.843 0 0.01103
"10894" 1 2 1 7 10 1 699.04951 33.108 47.156 1959.645 4 0.00256
"10895" 1 2 1 7 10 2 540.87081 31.659 48.533 1962.47 0 0.00253
"10896" 1 2 1 7 10 1 1263.26789 32.893 46.984 1959.688 5 0.0106
"10897" 1 2 1 7 10 2 1160.16874 31.56 48.481 1962.518 2 0.01082
"10939" 1 2 1 7 11 1 2.98444 34.874 50.14 1960.864 0 0.00241
"10940" 1 2 1 7 11 2 868.35819 33.337 51.864 1964.124 4 0.00257
"10941" 1 2 1 7 11 3 527.00448 31.661 53.53 1967.467 1 0.00251
"10942" 1 2 1 7 11 1 5.76685 34.855 50.131 1960.874 0 0.01065
"10943" 1 2 1 7 11 2 1509.87084 33.116 51.755 1964.236 4 0.01057
"10944" 1 2 1 7 11 3 1140.60058 31.548 53.471 1967.521 6 0.01081
"11001" 1 2 1 7 12 2 2.98179 34.875 55.14 1965.862 0 0.00241
"11002" 1 2 1 7 12 3 851.4808 33.344 56.873 1969.125 0 0.00258
"11003" 1 2 1 7 12 4 517.91442 31.673 58.537 1972.461 1 0.00252
"11004" 1 2 1 7 12 2 5.73664 34.857 55.131 1965.871 0 0.01063
"11005" 1 2 1 7 12 3 1463.91654 33.119 56.759 1969.236 4 0.01053
"11006" 1 2 1 7 12 4 1100.43162 31.545 58.464 1972.516 7 0.01076
"11063" 1 2 1 7 13 3 2.61187 34.861 60.133 1970.869 0 0.00242
"11064" 1 2 1 7 13 4 829.55349 33.333 61.853 1974.116 5 0.00259
"11065" 1 2 1 7 13 5 493.69607 31.675 63.524 1977.446 5 0.00252
"11066" 1 2 1 7 13 3 5.73291 34.857 60.131 1970.871 0 0.01063
"11067" 1 2 1 7 13 4 1406.86674 33.123 61.757 1974.23 6 0.01046
"11068" 1 2 1 7 13 5 1051.95876 31.538 63.465 1977.524 3 0.01071
"11125" 1 2 1 7 14 4 2.24567 34.844 65.124 1975.878 0 0.00242
"11126" 1 2 1 7 14 5 783.78083 33.339 66.861 1979.119 4 0.00253
"11127" 1 2 1 7 14 6 465.94087 31.669 68.535 1982.462 2 0.00251
"11128" 1 2 1 7 14 4 5.03526 34.856 65.13 1975.872 0 0.0107
"11129" 1 2 1 7 14 5 1320.61395 33.115 66.739 1979.221 15 0.01042
"11130" 1 2 1 7 14 6 979.60386 31.52 68.451 1982.527 6 0.01068
"11188" 1 2 1 7 15 5 2.27349 34.843 70.125 1980.88 0 0.00242
"11189" 1 2 1 7 15 6 715.16483 33.308 71.814 1984.103 11 0.00256
"11190" 1 2 1 7 15 7 302.27093 31.952 73.237 1986.882 3 0.0025
"11191" 1 2 1 7 15 8 126.16798 30.892 74.138 1988.843 4 0.00258
"11192" 1 2 1 7 15 5 5.08269 34.855 70.131 1980.874 0 0.0107
"11193" 1 2 1 7 15 6 1205.41671 33.105 71.732 1984.224 7 0.01044
"11194" 1 2 1 7 15 7 606.6345 31.785 73.102 1986.914 7 0.01071
"11195" 1 2 1 7 15 8 283.40353 30.887 74.142 1988.852 0 0.01106
"11269" 1 2 1 7 16 6 1.74618 34.841 75.123 1985.879 0 0.00248
"11270" 1 2 1 7 16 7 135.8579 34.105 75.754 1987.246 1 0.00266
"11271" 1 2 1 7 16 8 464.43872 33.044 77.073 1989.624 7 0.00253
"11272" 1 2 1 7 16 9 353.30591 31.614 78.482 1992.465 7 0.00253
"11273" 1 2 1 7 16 6 4.52385 34.853 75.13 1985.872 0 0.01107
"11274" 1 2 1 7 16 7 201.01972 34.171 75.805 1987.231 3 0.01047
"11275" 1 2 1 7 16 8 859.97758 32.833 76.927 1989.69 4 0.01054
"11276" 1 2 1 7 16 9 796.21416 31.487 78.413 1992.523 11 0.01088
"11349" 1 2 1 7 17 8 1.16456 34.858 80.132 1990.87 0 0.00254
"11350" 1 2 1 7 17 9 469.43419 33.263 81.768 1994.102 5 0.0026
"11351" 1 2 1 7 17 10 241.67051 31.754 83.345 1997.187 7 0.0026
"11352" 1 2 1 7 17 8 4.24984 34.859 80.131 1990.869 0 0.01103
"11353" 1 2 1 7 17 9 865.0442 33.047 81.659 1994.208 12 0.01058
"11354" 1 2 1 7 17 10 565.1531 31.589 83.263 1997.271 7 0.01084
"11407" 1 2 1 7 18 9 0.59611 34.815 85.11 1995.892 0 0.00347
"11408" 1 2 1 7 18 10 153.58051 33.799 86.082 1997.879 1 0.00255
"11409" 1 2 1 7 18 9 3.38828 34.849 85.127 1995.875 0 0.01147
"11410" 1 2 1 7 18 10 246.07119 33.712 86.037 1997.92 6 0.01052
"11442" 1 2 1 8 10 1 192.5224 36.005 49.205 1958.798 0 0.00261
"11443" 1 2 1 8 10 1 317.43869 35.952 49.178 1958.823 1 0.0106
"11465" 1 2 1 8 11 1 703.04846 37.949 52.033 1959.681 3 0.00265
"11466" 1 2 1 8 11 2 612.83014 36.605 53.503 1962.495 1 0.00265
"11467" 1 2 1 8 11 1 1251.60163 37.932 52 1959.666 4 0.01064
"11468" 1 2 1 8 11 2 1066.06498 36.674 53.537 1962.46 7 0.0106
"11510" 1 2 1 8 12 1 5.49615 39.869 55.138 1960.867 0 0.00266
"11511" 1 2 1 8 12 2 844.85288 38.184 56.783 1964.196 4 0.00262
"11512" 1 2 1 8 12 3 596.76009 36.587 58.49 1967.501 4 0.00266
"11513" 1 2 1 8 12 1 5.94795 39.854 55.13 1960.875 0 0.00947
"11514" 1 2 1 8 12 2 1466.62259 38.138 56.757 1964.216 12 0.01071
"11515" 1 2 1 8 12 3 1017.49476 36.674 58.533 1967.456 5 0.01066
"11572" 1 2 1 8 13 2 5.27067 39.872 60.139 1965.863 0 0.0027
"11573" 1 2 1 8 13 3 789.91319 38.17 61.77 1969.197 7 0.00264
"11574" 1 2 1 8 13 4 555.55057 36.583 63.488 1972.503 1 0.00266
"11575" 1 2 1 8 13 2 5.78469 39.857 60.131 1965.871 0 0.00945
"11576" 1 2 1 8 13 3 1393.23831 38.139 61.758 1969.215 5 0.01073
"11577" 1 2 1 8 13 4 943.58131 36.676 63.523 1972.444 7 0.01078
"11634" 1 2 1 8 14 3 4.90017 39.867 65.136 1970.866 0 0.00265
"11635" 1 2 1 8 14 4 743.03394 38.173 66.776 1974.199 6 0.00262
"11636" 1 2 1 8 14 5 524.20464 36.566 68.475 1977.506 2 0.00264
"11637" 1 2 1 8 14 3 5.63253 39.86 65.132 1970.87 0 0.00953
"11638" 1 2 1 8 14 4 1270.28937 38.148 66.75 1974.198 12 0.01075
"11639" 1 2 1 8 14 5 851.02042 36.661 68.513 1977.449 6 0.01074
"11696" 1 2 1 8 15 4 4.45722 39.867 70.135 1975.867 0 0.00278
"11697" 1 2 1 8 15 5 677.82114 38.141 71.741 1979.198 2 0.00262
"11698" 1 2 1 8 15 6 480.96395 36.563 73.463 1982.496 8 0.0026
"11699" 1 2 1 8 15 4 5.32553 39.861 70.13 1975.867 0 0.00969
"11700" 1 2 1 8 15 5 1112.03703 38.136 71.73 1979.191 11 0.01073
"11701" 1 2 1 8 15 6 752.67348 36.641 73.511 1982.466 5 0.01085
"11759" 1 2 1 8 16 5 3.50248 39.865 75.136 1980.869 0 0.00288
"11760" 1 2 1 8 16 6 549.17121 38.093 76.68 1984.185 7 0.00261
"11761" 1 2 1 8 16 7 275.14503 36.761 78.091 1986.927 2 0.00261
"11762" 1 2 1 8 16 8 125.13972 35.968 79.176 1988.806 1 0.00255
"11763" 1 2 1 8 16 5 4.23336 39.844 75.125 1980.88 0 0.0093
"11764" 1 2 1 8 16 6 934.87831 38.097 76.691 1984.191 19 0.01076
"11765" 1 2 1 8 16 7 445.9066 36.877 78.19 1986.91 5 0.01067
"11766" 1 2 1 8 16 8 185.32331 35.934 79.157 1988.82 3 0.01057
"11838" 1 2 1 8 17 6 2.7988 39.873 80.139 1985.863 0 0.00288
"11839" 1 2 1 8 17 7 84.73878 39.211 80.838 1987.224 2 0.00266
"11840" 1 2 1 8 17 8 346.66377 37.783 81.873 1989.686 5 0.00262
"11841" 1 2 1 8 17 9 319.61087 36.435 83.374 1992.536 7 0.00254
"11842" 1 2 1 8 17 6 3.29224 39.828 80.117 1985.885 0 0.00932
"11843" 1 2 1 8 17 7 135.22603 39.127 80.775 1987.245 2 0.01074
"11844" 1 2 1 8 17 8 566.97015 37.795 81.851 1989.652 8 0.01062
"11845" 1 2 1 8 17 9 461.93539 36.582 83.424 1992.44 13 0.01071
"11911" 1 2 1 8 18 8 2.16277 39.86 85.132 1990.87 0 0.00265
"11912" 1 2 1 8 18 9 304.70028 37.991 86.605 1994.211 9 0.00264
"11913" 1 2 1 8 18 10 256.52701 37.037 88.848 1997.407 4 0.00257
"11914" 1 2 1 8 18 8 1.84509 39.855 85.116 1990.858 0 0.00864
"11915" 1 2 1 8 18 9 465.30191 37.969 86.598 1994.225 7 0.01075
"11916" 1 2 1 8 18 10 408.50873 37.229 89.071 1997.438 2 0.01083
"11964" 1 2 1 9 11 1 208.26423 40.882 54.144 1958.859 0 0.00273
"11965" 1 2 1 9 11 1 326.46184 40.921 54.162 1958.837 2 0.01065
"11986" 1 2 1 9 12 1 652.48399 42.93 57.031 1959.699 0 0.00254
"11987" 1 2 1 9 12 2 617.01834 41.462 58.433 1962.567 2 0.00267
"11988" 1 2 1 9 12 1 1102.03673 42.847 56.933 1959.684 7 0.01035
"11989" 1 2 1 9 12 2 1000.35375 41.581 58.486 1962.501 5 0.01055
"12029" 1 2 1 9 13 1 4.51788 44.844 60.125 1960.88 0 0.00228
"12030" 1 2 1 9 13 2 784.85841 43.174 61.779 1964.203 4 0.00252
"12031" 1 2 1 9 13 3 590.47517 41.454 63.416 1967.559 5 0.00266
"12032" 1 2 1 9 13 1 4.49666 44.856 60.131 1960.874 0 0.01086
"12033" 1 2 1 9 13 2 1263.75044 43.067 61.726 1964.257 5 0.01042
"12034" 1 2 1 9 13 3 956.61416 41.584 63.487 1967.5 5 0.01059
"12088" 1 2 1 9 14 2 4.25159 44.845 65.125 1965.877 0 0.00227
"12089" 1 2 1 9 14 3 744.8235 43.172 66.771 1969.197 4 0.0025
"12090" 1 2 1 9 14 4 559.21624 41.454 68.418 1972.561 2 0.00266
"12091" 1 2 1 9 14 2 3.35982 44.843 65.124 1965.878 0 0.01189
"12092" 1 2 1 9 14 3 1182.62233 43.054 66.712 1969.256 7 0.0104
"12093" 1 2 1 9 14 4 880.40046 41.587 68.481 1972.492 8 0.01062
"12146" 1 2 1 9 15 3 3.64136 44.838 70.121 1970.881 0 0.00233
"12147" 1 2 1 9 15 4 655.82451 43.135 71.734 1974.196 8 0.00252
"12148" 1 2 1 9 15 5 488.54637 41.419 73.399 1977.576 3 0.00269
"12149" 1 2 1 9 15 3 2.94777 44.844 70.124 1970.878 0 0.01213
"12150" 1 2 1 9 15 4 1054.4539 43.05 71.696 1974.243 7 0.01047
"12151" 1 2 1 9 15 5 767.48659 41.572 73.463 1977.487 6 0.01075
"12203" 1 2 1 9 16 4 2.81904 44.823 75.113 1975.889 0 0.00237
"12204" 1 2 1 9 16 5 557.76932 43.121 76.721 1979.197 4 0.00255
"12205" 1 2 1 9 16 6 423.83206 41.382 78.363 1982.577 6 0.00266
"12206" 1 2 1 9 16 4 2.38046 44.835 75.119 1975.883 0 0.01198
"12207" 1 2 1 9 16 5 868.30263 43.011 76.659 1979.245 13 0.01066
"12208" 1 2 1 9 16 6 633.77548 41.573 78.448 1982.471 10 0.01074
"12260" 1 2 1 9 17 5 2.25628 44.823 80.114 1980.891 0 0.0025
"12261" 1 2 1 9 17 6 430.12178 43.09 81.699 1984.206 4 0.00251
"12262" 1 2 1 9 17 7 216.04818 41.615 82.932 1986.914 1 0.00263
"12263" 1 2 1 9 17 8 106.30247 40.844 84.102 1988.855 1 0.00258
"12264" 1 2 1 9 17 5 1.77522 44.835 80.12 1980.885 0 0.0128
"12265" 1 2 1 9 17 6 673.57991 42.986 81.639 1984.25 10 0.01077
"12266" 1 2 1 9 17 7 324.85464 41.799 83.099 1986.896 6 0.01079
"12267" 1 2 1 9 17 8 142.44078 40.88 84.129 1988.845 2 0.01091
"12337" 1 2 1 9 18 6 1.91444 44.834 85.119 1985.883 0 0.00263
"12338" 1 2 1 9 18 7 59.15206 44.214 85.789 1987.173 1 0.00257
"12339" 1 2 1 9 18 8 223.1608 42.658 86.779 1989.717 3 0.00271
"12340" 1 2 1 9 18 9 355.08232 41.998 89.584 1993.182 5 0.00277
"12341" 1 2 1 9 18 10 111.7889 41.615 93.426 1997.406 5 0.00286
"12342" 1 2 1 9 18 6 1.2033 44.837 85.121 1985.881 0 0.01289
"12343" 1 2 1 9 18 7 79.09971 43.998 85.696 1987.296 1 0.01087
"12344" 1 2 1 9 18 8 344.92778 42.644 86.724 1989.676 6 0.01117
"12345" 1 2 1 9 18 9 499.19375 42.044 89.672 1993.224 11 0.0111
"12346" 1 2 1 9 18 10 162.88583 41.9 93.662 1997.358 3 0.01077
"12425" 1 2 1 10 12 1 167.13981 45.897 59.149 1958.851 1 0.00232
"12426" 1 2 1 10 12 1 272.92935 45.913 59.155 1958.841 2 0.0103
"12448" 1 2 1 10 13 1 579.80364 47.929 61.996 1959.666 8 0.00252
"12449" 1 2 1 10 13 2 493.39051 46.557 63.454 1962.496 7 0.00241
"12450" 1 2 1 10 13 1 927.45339 47.85 61.928 1959.677 3 0.01031
"12451" 1 2 1 10 13 2 830.13982 46.581 63.479 1962.497 4 0.01026
"12493" 1 2 1 10 14 1 2.32309 49.885 65.145 1960.86 0 0.00224
"12494" 1 2 1 10 14 2 653.62014 48.205 66.797 1964.191 3 0.00252
"12495" 1 2 1 10 14 3 449.91526 46.559 68.473 1967.514 2 0.00242
"12496" 1 2 1 10 14 1 3.33324 49.811 65.108 1960.897 0 0.01024
"12497" 1 2 1 10 14 2 1029.53537 48.069 66.712 1964.243 7 0.01019
"12498" 1 2 1 10 14 3 770.41494 46.573 68.471 1967.498 6 0.01019
"12553" 1 2 1 10 15 2 2.3101 49.885 70.144 1965.858 0 0.00224
"12554" 1 2 1 10 15 3 595.18045 48.205 71.772 1969.167 9 0.00253
"12555" 1 2 1 10 15 4 383.04752 46.607 73.462 1972.455 5 0.00245
"12556" 1 2 1 10 15 2 3.11573 49.812 70.108 1965.894 0 0.01041
"12557" 1 2 1 10 15 3 914.2495 48.049 71.691 1969.241 7 0.01018
"12558" 1 2 1 10 15 4 688.07728 46.559 73.453 1972.493 5 0.01029
"12613" 1 2 1 10 16 3 1.66383 49.904 75.144 1970.838 0 0.00233
"12614" 1 2 1 10 16 4 488.38957 48.216 76.763 1974.147 7 0.00261
"12615" 1 2 1 10 16 5 291.85298 46.598 78.44 1977.441 4 0.0025
"12616" 1 2 1 10 16 3 2.64441 49.826 75.115 1970.887 0 0.01021
"12617" 1 2 1 10 16 4 784.6847 48.057 76.688 1974.229 8 0.01027
"12618" 1 2 1 10 16 5 564.38054 46.551 78.446 1977.494 7 0.01053
"12672" 1 2 1 10 17 4 1.48071 49.897 80.15 1975.852 0 0.00229
"12673" 1 2 1 10 17 5 354.09483 48.22 81.697 1979.076 5 0.00261
"12674" 1 2 1 10 17 6 214.84206 46.588 83.463 1982.474 3 0.00245
"12675" 1 2 1 10 17 4 2.43373 49.826 80.109 1975.883 0 0.01023
"12676" 1 2 1 10 17 5 580.11575 47.949 81.601 1979.251 9 0.01038
"12677" 1 2 1 10 17 6 427.78465 46.527 83.402 1982.474 5 0.01047
"12732" 1 2 1 10 18 5 0.71476 49.888 85.146 1980.858 0 0.00205
"12733" 1 2 1 10 18 6 225.91197 48.021 86.61 1984.189 3 0.00252
"12734" 1 2 1 10 18 7 126.96075 47.203 88.563 1986.96 3 0.00241
"12735" 1 2 1 10 18 8 136.3071 47.013 90.795 1989.38 0 0.00235
"12736" 1 2 1 10 18 9 103.46097 46.761 94.136 1992.974 3 0.0023
"12737" 1 2 1 10 18 10 17.55592 46.412 98.074 1997.261 0 0.0024
"12738" 1 2 1 10 18 5 1.20111 49.789 85.097 1980.908 0 0.00837
"12739" 1 2 1 10 18 6 377.26184 47.863 86.515 1984.252 3 0.01034
"12740" 1 2 1 10 18 7 205.81928 47.057 88.421 1986.963 3 0.01062
"12741" 1 2 1 10 18 8 216.50983 46.959 90.713 1989.353 3 0.01034
"12742" 1 2 1 10 18 9 159.70711 46.744 94.169 1993.023 2 0.01006
"12743" 1 2 1 10 18 10 39.9084 46.53 98.147 1997.216 0 0.0103
"12835" 1 2 1 11 13 1 117.85881 50.859 64.13 1958.87 0 0.00261
"12836" 1 2 1 11 13 1 227.14979 50.839 64.118 1958.878 2 0.0101
"12855" 1 2 1 11 14 1 343.44589 52.726 66.832 1959.705 1 0.00254
"12856" 1 2 1 11 14 2 345.89301 51.46 68.418 1962.557 2 0.00261
"12857" 1 2 1 11 14 1 634.92345 52.788 66.887 1959.699 6 0.01033
"12858" 1 2 1 11 14 2 621.54908 51.442 68.403 1962.561 6 0.01015
"12896" 1 2 1 11 15 1 1.07645 54.803 70.104 1960.901 0 0.00272
"12897" 1 2 1 11 15 2 363.52185 52.964 71.641 1964.276 5 0.00257
"12898" 1 2 1 11 15 3 279.13116 51.49 73.395 1967.505 5 0.00265
"12899" 1 2 1 11 15 1 3.14808 54.858 70.131 1960.874 0 0.01106
"12900" 1 2 1 11 15 2 668.286 53.025 71.67 1964.244 6 0.01034
"12901" 1 2 1 11 15 3 526.76267 51.401 73.365 1967.563 8 0.01011
"12949" 1 2 1 11 16 2 0.84847 54.799 75.101 1965.901 0 0.0032
"12950" 1 2 1 11 16 3 275.02612 52.975 76.627 1969.251 5 0.00257
"12951" 1 2 1 11 16 4 194.16839 51.547 78.414 1972.466 0 0.00256
"12952" 1 2 1 11 16 2 1.96429 54.84 75.117 1965.876 0 0.01025
"12953" 1 2 1 11 16 3 507.49655 52.973 76.601 1969.227 9 0.01038
"12954" 1 2 1 11 16 4 396.62914 51.35 78.324 1972.573 4 0.01031
"12999" 1 2 1 11 17 3 0.41661 54.759 80.075 1970.916 0 0.00258
"13000" 1 2 1 11 17 4 200.55218 52.999 81.651 1974.251 3 0.00263
"13001" 1 2 1 11 17 5 128.51884 51.629 83.423 1977.393 3 0.00266
"13002" 1 2 1 11 17 3 1.09326 54.836 80.119 1970.883 0 0.0127
"13003" 1 2 1 11 17 4 326.78697 52.865 81.515 1974.25 6 0.01038
"13004" 1 2 1 11 17 5 259.59239 51.293 83.251 1977.557 3 0.01049
"13046" 1 2 1 11 18 4 0.23948 54.747 85.074 1975.928 0 0.00204
"13047" 1 2 1 11 18 5 127.58612 53.026 86.591 1979.165 1 0.00263
"13048" 1 2 1 11 18 6 125.09112 52.267 89.769 1983.101 1 0.0026
"13049" 1 2 1 11 18 7 22.72768 51.976 93.295 1986.919 0 0.00252
"13050" 1 2 1 11 18 8 16.33792 51.263 94.892 1989.228 1 0.00219
"13051" 1 2 1 11 18 9 10.69912 51.333 98.582 1992.848 1 0.00222
"13052" 1 2 1 11 18 10 2.90829 51.726 103.628 1997.501 0 0.00122
"13053" 1 2 1 11 18 4 0.40666 54.806 85.104 1975.898 0 0.01473
"13054" 1 2 1 11 18 5 194.4039 52.8 86.531 1979.33 2 0.01042
"13055" 1 2 1 11 18 6 227.4121 51.623 89.196 1983.173 0 0.01007
"13056" 1 2 1 11 18 7 49.8231 51.289 92.644 1986.955 1 0.00951
"13057" 1 2 1 11 18 8 51.5426 51.163 94.972 1989.408 1 0.01011
"13058" 1 2 1 11 18 9 31.24293 51.14 98.378 1992.836 0 0.01107
"13059" 1 2 1 11 18 10 1.43823 50.939 101.662 1996.324 0 0.00859
"13138" 1 2 1 12 14 1 102.75233 55.925 69.163 1958.837 0 0.00253
"13139" 1 2 1 12 14 1 180.99811 55.878 69.125 1958.846 5 0.01095
"13157" 1 2 1 12 15 1 276.48542 57.614 71.733 1959.719 1 0.00274
"13158" 1 2 1 12 15 2 284.75791 56.471 73.392 1962.521 4 0.00265
"13159" 1 2 1 12 15 1 429.99168 57.731 71.859 1959.728 2 0.01098
"13160" 1 2 1 12 15 2 431.46256 56.396 73.344 1962.547 6 0.011
"13198" 1 2 1 12 16 1 0.61444 59.856 75.129 1960.875 0 0.00379
"13199" 1 2 1 12 16 2 260.47377 57.791 76.555 1964.364 2 0.00288
"13200" 1 2 1 12 16 3 214.46186 56.441 78.38 1967.54 2 0.00277
"13201" 1 2 1 12 16 1 2.69261 59.909 75.156 1960.849 0 0.01112
"13202" 1 2 1 12 16 2 403.33869 57.977 76.607 1964.229 5 0.01101
"13203" 1 2 1 12 16 3 300.86169 56.439 78.342 1967.503 6 0.01099
"13252" 1 2 1 12 17 2 0.61249 59.856 80.129 1965.873 0 0.00379
"13253" 1 2 1 12 17 3 179.63176 57.788 81.514 1969.325 1 0.0029
"13254" 1 2 1 12 17 4 121.28248 56.408 83.305 1972.497 1 0.00269
"13255" 1 2 1 12 17 2 1.76999 59.901 80.152 1965.85 0 0.01176
"13256" 1 2 1 12 17 3 284.64371 57.991 81.599 1969.207 4 0.01088
"13257" 1 2 1 12 17 4 200.84631 56.474 83.393 1972.519 0 0.01058
"13305" 1 2 1 12 18 3 0.27899 59.747 85.074 1970.928 0 0.003
"13306" 1 2 1 12 18 4 94.31611 57.816 86.558 1974.341 0 0.00291
"13307" 1 2 1 12 18 5 92.78943 57.003 89.45 1978.047 4 0.00301
"13308" 1 2 1 12 18 6 24.40352 57.236 94.379 1982.742 0 0.00274
"13309" 1 2 1 12 18 7 3.03389 58.037 99.291 1986.853 0 0.00258
"13310" 1 2 1 12 18 8 2.29683 58.795 102.408 1989.212 0 0.00266
"13311" 1 2 1 12 18 3 1.22238 59.925 85.163 1970.838 0 0.00944
"13312" 1 2 1 12 18 4 169.50428 57.946 86.535 1974.188 1 0.01074
"13313" 1 2 1 12 18 5 174.74872 56.843 89.37 1978.126 1 0.0106
"13314" 1 2 1 12 18 6 60.06541 56.892 94.298 1983.005 0 0.01032
"13315" 1 2 1 12 18 7 9.08611 57.483 98.743 1986.859 0 0.0101
"13316" 1 2 1 12 18 8 7.84816 58.298 102.101 1989.401 0 0.01016
"13317" 1 2 1 12 18 9 3.11694 57.846 104.087 1991.841 1 0.01008
"13380" 1 2 1 13 15 1 55.50412 60.747 74.073 1958.926 0 0.00233
"13381" 1 2 1 13 15 1 115.88291 60.751 74.07 1958.919 0 0.01038
"13401" 1 2 1 13 16 1 150.35357 62.933 76.982 1959.649 1 0.00264
"13402" 1 2 1 13 16 2 131.19751 61.41 78.33 1962.519 2 0.00256
"13403" 1 2 1 13 16 1 272.37151 62.799 76.883 1959.684 3 0.01069
"13404" 1 2 1 13 16 2 254.46006 61.309 78.287 1962.577 3 0.01034
"13442" 1 2 1 13 17 1 0.7142 64.891 80.148 1960.856 0 0.00103
"13443" 1 2 1 13 17 2 124.15332 62.992 81.607 1964.215 3 0.00268
"13444" 1 2 1 13 17 3 94.65515 61.423 83.35 1967.527 2 0.00244
"13445" 1 2 1 13 17 1 0.7037 64.859 80.132 1960.872 0 0.01203
"13446" 1 2 1 13 17 2 228.44295 63.052 81.612 1964.159 1 0.01085
"13447" 1 2 1 13 17 3 165.19817 61.242 83.207 1967.564 4 0.01056
"13491" 1 2 1 13 18 2 0.0965 64.696 85.05 1965.952 0 0.00157
"13492" 1 2 1 13 18 3 86.38933 62.983 86.548 1969.165 0 0.00251
"13493" 1 2 1 13 18 4 89.79229 62.064 89.523 1973.058 4 0.00202
"13494" 1 2 1 13 18 5 16.44236 62.145 94.287 1977.742 0 0.00169
"13495" 1 2 1 13 18 6 0.94526 62.726 98.623 1981.495 0 0.00193
"13496" 1 2 1 13 18 2 0.52909 64.887 85.146 1965.856 0 0.00995
"13497" 1 2 1 13 18 3 113.46067 63.078 86.528 1969.05 3 0.01032
"13498" 1 2 1 13 18 4 110.40956 61.59 89.079 1973.088 4 0.0105
"13499" 1 2 1 13 18 5 41.10064 60.933 93.402 1978.069 0 0.01142
"13500" 1 2 1 13 18 6 4.00162 60.674 96.864 1981.789 0 0.01006
"13553" 1 2 1 14 16 1 41.09277 65.839 79.095 1958.855 1 0.00302
"13554" 1 2 1 14 16 1 49.44786 66.08 79.204 1958.723 0 0.01023
"13572" 1 2 1 14 17 1 78.29222 67.422 81.565 1959.742 0 0.00289
"13573" 1 2 1 14 17 2 77.72572 66.305 83.23 1962.523 1 0.00298
"13574" 1 2 1 14 17 1 151.1367 67.781 81.804 1959.623 1 0.01156
"13575" 1 2 1 14 17 2 98.24716 66.744 83.433 1962.288 0 0.0106
"13613" 1 2 1 14 18 1 0.32231 69.984 85.168 1960.785 0 0.00257
"13614" 1 2 1 14 18 2 47.85272 67.453 86.232 1964.379 0 0.00265
"13615" 1 2 1 14 18 3 47.17134 66.5 88.924 1968.024 0 0.00255
"13616" 1 2 1 14 18 4 13.25209 66.314 93.323 1972.607 0 0.00251
"13617" 1 2 1 14 18 1 0.56519 69.84 85.122 1960.882 0 0.01041
"13618" 1 2 1 14 18 2 88.81026 68.041 86.542 1964.101 1 0.01082
"13619" 1 2 1 14 18 3 94.31906 67.296 90.011 1968.316 1 0.00958
"13620" 1 2 1 14 18 4 34.8934 67.564 94.961 1972.997 1 0.01078
"13621" 1 2 1 14 18 5 10.91256 67.346 99.393 1977.646 1 0.01031
"13674" 1 2 1 15 17 1 18.64929 70.401 83.869 1959.068 0 0.00225
"13675" 1 2 1 15 17 1 34.90653 70.704 84.004 1958.899 0 0.00861
"13692" 1 2 1 15 18 1 30.38633 73.575 87.584 1959.609 0 0.00281
"13693" 1 2 1 15 18 2 39.76939 71.798 89.184 1962.985 1 0.00238
"13694" 1 2 1 15 18 3 19.45408 70.609 93.45 1968.441 1 0.00208
"13695" 1 2 1 15 18 4 4.13291 70.713 96.93 1971.817 0 0.0019
"13696" 1 2 1 15 18 1 77.67058 73.906 87.906 1959.6 2 0.01133
"13697" 1 2 1 15 18 2 82.93649 71.902 89.289 1962.986 4 0.0098
"13698" 1 2 1 15 18 3 24.81583 71.394 93.756 1967.962 1 0.00828
"13699" 1 2 1 15 18 4 9.58919 71.255 99.157 1973.501 0 0.00628
"13700" 1 2 1 15 18 5 1.11331 71.181 101.882 1976.303 0 0.00612
"13737" 1 2 2 1 3 1 465.98741 1.009 14.208 1958.795 0 0.00011
"13738" 1 2 2 1 4 1 2057.12029 3.051 17.109 1959.655 0 0.00013
"13739" 1 2 2 1 4 2 1567.09451 1.71 18.559 1962.445 0 0.00012
"13740" 1 2 2 1 5 1 13.22424 4.858 20.133 1960.872 0 0.00014
"13741" 1 2 2 1 5 2 2485.9448 3.29 21.847 1964.155 1 0.00013
"13742" 1 2 2 1 5 3 1456.0502 1.713 23.559 1967.443 1 0.00012
"13743" 1 2 2 1 6 2 12.32472 4.858 25.132 1965.869 0 0.00014
"13744" 1 2 2 1 6 3 2309.07273 3.286 26.843 1969.154 1 0.00013
"13745" 1 2 2 1 6 4 1388.57744 1.715 28.559 1972.44 0 0.00012
"13746" 1 2 2 1 7 3 11.26083 4.855 30.131 1970.871 0 0.00015
"13747" 1 2 2 1 7 4 2200.28601 3.285 31.842 1974.153 0 0.00013
"13748" 1 2 2 1 7 5 1354.07294 1.714 33.558 1977.439 2 0.00012
"13749" 1 2 2 1 8 4 11.02791 4.855 35.131 1975.871 0 0.00015
"13750" 1 2 2 1 8 5 2139.0345 3.285 36.843 1979.156 4 0.00013
"13751" 1 2 2 1 8 6 1326.86696 1.711 38.557 1982.442 2 0.00012
"13752" 1 2 2 1 9 5 10.85107 4.855 40.132 1980.873 0 0.00015
"13753" 1 2 2 1 9 6 2092.89099 3.288 41.843 1984.153 5 0.00013
"13754" 1 2 2 1 9 7 930.84162 1.997 43.301 1986.901 1 0.00012
"13755" 1 2 2 1 9 8 369.18379 1.011 44.207 1988.793 1 0.00011
"13756" 1 2 2 1 10 6 10.0963 4.853 45.13 1985.872 0 0.00013
"13757" 1 2 2 1 10 7 421.68101 4.201 45.827 1987.223 0 0.00012
"13758" 1 2 2 1 10 8 1625.5041 3.046 47.1 1989.65 7 0.00013
"13759" 1 2 2 1 10 9 1274.78547 1.714 48.555 1992.437 5 0.00012
"13760" 1 2 2 1 11 8 10.06242 4.853 50.13 1990.872 0 0.00013
"13761" 1 2 2 1 11 9 1989.67873 3.281 51.835 1994.151 11 0.00013
"13762" 1 2 2 1 11 10 1120.20389 1.833 53.462 1997.225 5 0.00012
"13763" 1 2 2 1 12 9 9.60313 4.853 55.13 1995.872 0 0.00014
"13764" 1 2 2 1 12 10 791.67959 3.868 56.151 1997.879 5 0.00013
"13765" 1 2 2 2 4 1 376.67105 5.868 19.137 1958.866 0 0.00014
"13766" 1 2 2 2 5 1 964.64041 7.625 21.772 1959.744 1 0.00012
"13767" 1 2 2 2 5 2 1080.30156 6.415 23.411 1962.593 0 0.00013
"13768" 1 2 2 2 6 1 4.73957 9.89 25.149 1960.856 0 8e-05
"13769" 1 2 2 2 6 2 1107.04296 7.838 26.621 1964.379 0 0.00012
"13770" 1 2 2 2 6 3 1047.11968 6.412 28.408 1967.592 0 0.00013
"13771" 1 2 2 2 7 2 4.59291 9.89 30.149 1965.853 0 8e-05
"13772" 1 2 2 2 7 3 1065.99819 7.837 31.619 1969.378 1 0.00012
"13773" 1 2 2 2 7 4 1022.49807 6.411 33.408 1972.594 1 0.00014
"13774" 1 2 2 2 8 3 4.4618 9.893 35.149 1970.852 0 9e-05
"13775" 1 2 2 2 8 4 1037.19393 7.833 36.619 1974.382 2 0.00012
"13776" 1 2 2 2 8 5 1009.49821 6.409 38.407 1977.594 0 0.00014
"13777" 1 2 2 2 9 4 4.41358 9.893 40.149 1975.853 0 9e-05
"13778" 1 2 2 2 9 5 1021.7542 7.825 41.611 1979.383 2 0.00012
"13779" 1 2 2 2 9 6 1000.41067 6.406 43.403 1982.593 3 0.00014
"13780" 1 2 2 2 10 5 4.44505 9.893 45.15 1980.855 0 9e-05
"13781" 1 2 2 2 10 6 1005.66246 7.823 46.61 1984.383 3 0.00012
"13782" 1 2 2 2 10 7 648.24694 6.686 48.023 1986.934 3 0.00013
"13783" 1 2 2 2 10 8 334.10006 5.871 49.136 1988.861 2 0.00014
"13784" 1 2 2 2 11 6 4.44222 9.893 50.15 1985.852 0 9e-05
"13785" 1 2 2 2 11 7 145.90742 9.067 50.766 1987.296 0 0.00011
"13786" 1 2 2 2 11 8 837.46082 7.609 51.755 1989.742 4 0.00012
"13787" 1 2 2 2 11 9 956.01135 6.409 53.404 1992.592 4 0.00014
"13788" 1 2 2 2 12 8 4.26634 9.897 55.151 1990.851 0 9e-05
"13789" 1 2 2 2 12 9 945.5857 7.817 56.604 1994.383 8 0.00012
"13790" 1 2 2 2 12 10 807.77014 6.526 58.238 1997.308 4 0.00013
"13791" 1 2 2 2 13 9 3.94864 9.891 60.148 1995.854 0 1e-04
"13792" 1 2 2 2 13 10 309.52218 8.661 61.051 1997.986 3 0.00012
"13793" 1 2 2 3 5 1 207.068 10.926 24.166 1958.837 0 0.00017
"13794" 1 2 2 3 6 1 1614.9394 13.408 27.382 1959.572 0 0.00015
"13795" 1 2 2 3 6 2 889.21155 11.998 28.7 1962.297 1 0.00016
"13796" 1 2 2 3 7 1 18.84073 14.882 30.144 1960.86 0 0.00011
"13797" 1 2 2 3 7 2 2087.43246 13.617 32.007 1963.987 2 0.00015
"13798" 1 2 2 3 7 3 868.2791 11.997 33.702 1967.302 0 0.00016
"13799" 1 2 2 3 8 2 17.89739 14.884 35.145 1965.857 0 1e-04
"13800" 1 2 2 3 8 3 2029.2456 13.61 37 1968.987 5 0.00015
"13801" 1 2 2 3 8 4 848.43659 12.001 38.701 1972.298 2 0.00016
"13802" 1 2 2 3 9 3 17.16016 14.885 40.145 1970.857 0 0.00011
"13803" 1 2 2 3 9 4 1966.57188 13.606 41.999 1973.989 5 0.00015
"13804" 1 2 2 3 9 5 836.03683 11.999 43.7 1977.297 2 0.00016
"13805" 1 2 2 3 10 4 17.04377 14.885 45.145 1975.857 0 0.00011
"13806" 1 2 2 3 10 5 1931.99365 13.603 46.999 1978.992 5 0.00015
"13807" 1 2 2 3 10 6 818.71083 11.998 48.7 1982.299 3 0.00016
"13808" 1 2 2 3 11 5 17.00489 14.885 50.146 1980.859 0 0.00011
"13809" 1 2 2 3 11 6 1889.44198 13.6 51.999 1983.995 6 0.00015
"13810" 1 2 2 3 11 7 620.64838 12.312 53.563 1986.847 3 0.00016
"13811" 1 2 2 3 11 8 179.08402 10.924 54.161 1988.834 2 0.00016
"13812" 1 2 2 3 12 6 16.38983 14.882 55.144 1985.858 0 0.00011
"13813" 1 2 2 3 12 7 453.18667 14.252 55.863 1987.208 3 0.00014
"13814" 1 2 2 3 12 8 1385.03618 13.395 57.366 1989.566 6 0.00015
"13815" 1 2 2 3 12 9 775.81132 12 58.701 1992.297 2 0.00015
"13816" 1 2 2 3 13 8 16.01213 14.881 60.143 1990.859 0 0.00011
"13817" 1 2 2 3 13 9 1769.18076 13.603 61.989 1993.981 19 0.00015
"13818" 1 2 2 3 13 10 671.17019 12.128 63.623 1997.092 10 0.00015
"13819" 1 2 2 3 14 9 14.57915 14.881 65.143 1995.859 0 0.00012
"13820" 1 2 2 3 14 10 784.9999 13.983 66.217 1997.829 12 0.00015
"13821" 1 2 2 4 6 1 632.17043 15.924 29.165 1958.838 0 0.00012
"13822" 1 2 2 4 7 1 2155.25051 17.943 32.034 1959.688 1 0.00011
"13823" 1 2 2 4 7 2 1950.05947 16.544 33.473 1962.526 1 0.00012
"13824" 1 2 2 4 8 1 13.82318 19.875 35.14 1960.864 0 0.00011
"13825" 1 2 2 4 8 2 2639.6248 18.188 36.796 1964.206 4 0.00011
"13826" 1 2 2 4 8 3 1904.3234 16.544 38.473 1967.525 2 0.00012
"13827" 1 2 2 4 9 2 13.59665 19.875 40.14 1965.862 0 0.00011
"13828" 1 2 2 4 9 3 2579.78563 18.188 41.795 1969.203 4 0.00011
"13829" 1 2 2 4 9 4 1869.34965 16.546 43.472 1972.524 4 0.00012
"13830" 1 2 2 4 10 3 13.41364 19.876 45.14 1970.862 0 0.00011
"13831" 1 2 2 4 10 4 2518.89287 18.189 46.79 1974.197 7 0.00011
"13832" 1 2 2 4 10 5 1832.62954 16.546 48.471 1977.521 6 0.00012
"13833" 1 2 2 4 11 4 12.86934 19.876 50.14 1975.862 0 1e-04
"13834" 1 2 2 4 11 5 2468.805 18.18 51.785 1979.202 10 0.00011
"13835" 1 2 2 4 11 6 1806.93677 16.544 53.471 1982.524 9 0.00011
"13836" 1 2 2 4 12 5 12.39281 19.875 55.141 1980.864 0 0.00011
"13837" 1 2 2 4 12 6 2388.0942 18.168 56.778 1984.207 11 0.00011
"13838" 1 2 2 4 12 7 1190.01688 16.831 58.143 1986.909 4 0.00011
"13839" 1 2 2 4 12 8 555.74881 15.91 59.154 1988.841 5 0.00012
"13840" 1 2 2 4 13 6 12.23546 19.877 60.141 1985.861 0 0.00011
"13841" 1 2 2 4 13 7 457.64644 19.167 60.813 1987.243 0 0.00011
"13842" 1 2 2 4 13 8 1843.00367 17.934 62.016 1989.678 10 0.00011
"13843" 1 2 2 4 13 9 1656.06767 16.53 63.458 1992.525 11 0.00011
"13844" 1 2 2 4 14 8 11.85886 19.874 65.139 1990.863 0 0.00011
"13845" 1 2 2 4 14 9 2154.34497 18.183 66.773 1994.187 26 0.00011
"13846" 1 2 2 4 14 10 1354.21628 16.663 68.323 1997.256 16 0.00011
"13847" 1 2 2 4 15 9 10.86176 19.876 70.14 1995.862 0 9e-05
"13848" 1 2 2 4 15 10 792.42715 18.856 71.143 1997.883 11 0.00011
"13849" 1 2 2 5 7 1 607.1558 20.82 34.111 1958.888 2 0.00011
"13850" 1 2 2 5 8 1 1728.15006 22.834 36.946 1959.709 3 0.00012
"13851" 1 2 2 5 8 2 1766.03905 21.417 38.411 1962.59 2 0.00012
"13852" 1 2 2 5 9 1 9.64352 24.861 40.135 1960.87 0 9e-05
"13853" 1 2 2 5 9 2 2076.94624 23.074 41.736 1964.259 3 0.00012
"13854" 1 2 2 5 9 3 1737.08864 21.417 43.408 1967.589 2 0.00012
"13855" 1 2 2 5 10 2 9.22187 24.86 45.133 1965.868 1 8e-05
"13856" 1 2 2 5 10 3 2029.41352 23.071 46.733 1969.258 6 0.00012
"13857" 1 2 2 5 10 4 1694.69761 21.418 48.407 1972.585 6 0.00012
"13858" 1 2 2 5 11 3 8.68626 24.863 50.135 1970.867 0 7e-05
"13859" 1 2 2 5 11 4 1968.10121 23.072 51.733 1974.257 8 0.00012
"13860" 1 2 2 5 11 5 1647.81311 21.412 53.404 1977.587 6 0.00012
"13861" 1 2 2 5 12 4 8.65851 24.864 55.135 1975.867 0 7e-05
"13862" 1 2 2 5 12 5 1906.91683 23.074 56.735 1979.258 7 0.00012
"13863" 1 2 2 5 12 6 1596.47988 21.411 58.401 1982.587 10 0.00012
"13864" 1 2 2 5 13 5 8.6389 24.867 60.137 1980.867 0 7e-05
"13865" 1 2 2 5 13 6 1862.20569 23.09 61.743 1984.25 9 0.00012
"13866" 1 2 2 5 13 7 1015.80207 21.722 63.047 1986.922 4 0.00012
"13867" 1 2 2 5 13 8 507.59635 20.808 64.104 1988.892 5 1e-04
"13868" 1 2 2 5 14 6 8.58864 24.868 65.137 1985.864 0 7e-05
"13869" 1 2 2 5 14 7 333.0928 24.177 65.813 1987.233 3 9e-05
"13870" 1 2 2 5 14 8 1449.88897 22.856 66.956 1989.696 12 0.00012
"13871" 1 2 2 5 14 9 1432.2768 21.419 68.401 1992.579 14 0.00012
"13872" 1 2 2 5 15 8 8.14805 24.874 70.14 1990.862 0 7e-05
"13873" 1 2 2 5 15 9 1615.38605 23.071 71.7 1994.225 24 0.00011
"13874" 1 2 2 5 15 10 1136.75352 21.532 73.218 1997.282 17 0.00012
"13875" 1 2 2 5 16 9 6.70934 24.879 75.142 1995.86 0 6e-05
"13876" 1 2 2 5 16 10 540.98376 23.795 76.11 1997.911 4 0.00011
"13877" 1 2 2 6 8 1 437.79675 25.852 39.128 1958.872 0 1e-04
"13878" 1 2 2 6 9 1 1506.70111 27.991 42.068 1959.674 3 0.00011
"13879" 1 2 2 6 9 2 1345.90047 26.521 43.46 1962.535 1 1e-04
"13880" 1 2 2 6 10 1 10.52363 29.856 45.131 1960.873 0 0.00011
"13881" 1 2 2 6 10 2 1856.37169 28.233 46.813 1964.178 4 0.00011
"13882" 1 2 2 6 10 3 1330.35614 26.516 48.46 1967.541 2 0.00011
"13883" 1 2 2 6 11 2 10.49472 29.856 50.131 1965.871 0 0.00011
"13884" 1 2 2 6 11 3 1816.58246 28.229 51.81 1969.178 6 0.00011
"13885" 1 2 2 6 11 4 1296.18183 26.517 53.453 1972.533 3 1e-04
"13886" 1 2 2 6 12 3 9.99952 29.86 55.133 1970.869 0 1e-04
"13887" 1 2 2 6 12 4 1771.44795 28.229 56.807 1974.174 7 0.00011
"13888" 1 2 2 6 12 5 1263.44302 26.522 58.458 1977.532 4 0.00011
"13889" 1 2 2 6 13 4 9.48011 29.859 60.132 1975.87 0 1e-04
"13890" 1 2 2 6 13 5 1686.02653 28.211 61.797 1979.183 8 0.00011
"13891" 1 2 2 6 13 6 1199.28639 26.52 63.452 1982.528 6 0.00011
"13892" 1 2 2 6 14 5 8.97158 29.857 65.132 1980.872 0 0.00011
"13893" 1 2 2 6 14 6 1609.65184 28.23 66.809 1984.176 10 0.00011
"13894" 1 2 2 6 14 7 762.01193 26.821 68.126 1986.902 7 0.00011
"13895" 1 2 2 6 14 8 356.45662 25.838 69.117 1988.875 3 0.00011
"13896" 1 2 2 6 15 6 8.62102 29.855 70.131 1985.871 0 0.00011
"13897" 1 2 2 6 15 7 308.67627 29.193 70.819 1987.223 4 0.00011
"13898" 1 2 2 6 15 8 1149.97771 27.995 72.062 1989.663 14 0.00011
"13899" 1 2 2 6 15 9 993.09704 26.472 73.416 1992.541 15 0.00011
"13900" 1 2 2 6 16 8 7.36368 29.848 75.127 1990.874 0 9e-05
"13901" 1 2 2 6 16 9 1250.74483 28.262 76.787 1994.121 22 1e-04
"13902" 1 2 2 6 16 10 727.87933 26.553 78.218 1997.261 14 1e-04
"13903" 1 2 2 6 17 9 6.79336 29.858 80.132 1995.87 0 8e-05
"13904" 1 2 2 6 17 10 420.52804 28.924 81.169 1997.841 6 9e-05
"13905" 1 2 2 7 9 1 399.87728 30.921 44.162 1958.838 2 0.00011
"13906" 1 2 2 7 10 1 1541.18503 33.02 47.088 1959.665 5 0.00011
"13907" 1 2 2 7 10 2 1295.88003 31.606 48.504 1962.495 4 0.00011
"13908" 1 2 2 7 11 1 8.87067 34.855 50.131 1960.874 0 5e-05
"13909" 1 2 2 7 11 2 1900.53715 33.263 51.828 1964.162 11 0.00011
"13910" 1 2 2 7 11 3 1261.74161 31.607 53.503 1967.494 2 0.00011
"13911" 1 2 2 7 12 2 8.67699 34.856 55.131 1965.871 0 4e-05
"13912" 1 2 2 7 12 3 1832.52834 33.254 56.824 1969.166 6 0.00011
"13913" 1 2 2 7 12 4 1231.85858 31.598 58.496 1972.495 7 0.00011
"13914" 1 2 2 7 13 3 8.34214 34.854 60.129 1970.873 0 4e-05
"13915" 1 2 2 7 13 4 1775.35807 33.249 61.815 1974.162 7 0.00011
"13916" 1 2 2 7 13 5 1180.8755 31.596 63.493 1977.494 9 0.00011
"13917" 1 2 2 7 14 4 7.54167 34.85 65.127 1975.875 0 5e-05
"13918" 1 2 2 7 14 5 1646.65979 33.238 66.798 1979.157 14 1e-04
"13919" 1 2 2 7 14 6 1099.30436 31.567 68.474 1982.504 6 1e-04
"13920" 1 2 2 7 15 5 7.03422 34.848 70.127 1980.877 0 5e-05
"13921" 1 2 2 7 15 6 1480.8148 33.228 71.785 1984.154 21 0.00011
"13922" 1 2 2 7 15 7 674.9692 31.868 73.176 1986.905 6 0.00011
"13923" 1 2 2 7 15 8 291.57716 30.905 74.145 1988.838 2 1e-04
"13924" 1 2 2 7 16 6 5.47763 34.836 75.121 1985.881 0 4e-05
"13925" 1 2 2 7 16 7 266.47728 34.19 75.812 1987.219 4 1e-04
"13926" 1 2 2 7 16 8 1014.88402 32.974 77.033 1989.655 8 0.00011
"13927" 1 2 2 7 16 9 834.67351 31.575 78.458 1992.479 12 0.00011
"13928" 1 2 2 7 17 8 5.33009 34.84 80.122 1990.88 0 5e-05
"13929" 1 2 2 7 17 9 1049.19629 33.212 81.747 1994.13 16 0.00011
"13930" 1 2 2 7 17 10 567.85437 31.707 83.323 1997.213 14 0.00011
"13931" 1 2 2 7 18 9 3.32307 34.823 85.114 1995.888 0 2e-05
"13932" 1 2 2 7 18 10 319.21101 33.823 86.084 1997.857 5 0.00011
"13933" 1 2 2 8 10 1 515.1363 35.887 49.145 1958.854 4 0.00012
"13934" 1 2 2 8 11 1 1809.30548 37.929 52.006 1959.674 5 0.00013
"13935" 1 2 2 8 11 2 1621.36053 36.555 53.475 1962.516 8 0.00012
"13936" 1 2 2 8 12 1 10.20514 39.841 55.124 1960.881 0 0.00015
"13937" 1 2 2 8 12 2 2144.3173 38.167 56.775 1964.206 10 0.00013
"13938" 1 2 2 8 12 3 1548.06121 36.554 58.475 1967.518 8 0.00012
"13939" 1 2 2 8 13 2 9.6731 39.841 60.123 1965.879 0 0.00015
"13940" 1 2 2 8 13 3 2044.94026 38.16 61.767 1969.203 8 0.00013
"13941" 1 2 2 8 13 4 1478.65571 36.549 63.465 1972.513 5 0.00012
"13942" 1 2 2 8 14 3 9.29101 39.844 65.124 1970.877 0 0.00015
"13943" 1 2 2 8 14 4 1911.9118 38.161 66.771 1974.206 10 0.00013
"13944" 1 2 2 8 14 5 1369.92214 36.553 68.465 1977.507 7 0.00012
"13945" 1 2 2 8 15 4 8.58201 39.837 70.121 1975.881 0 0.00013
"13946" 1 2 2 8 15 5 1747.77388 38.152 71.749 1979.193 14 0.00012
"13947" 1 2 2 8 15 6 1247.04781 36.539 73.456 1982.514 13 0.00012
"13948" 1 2 2 8 16 5 8.10857 39.839 75.123 1980.882 0 0.00012
"13949" 1 2 2 8 16 6 1506.36832 38.132 76.718 1984.183 26 0.00012
"13950" 1 2 2 8 16 7 728.30199 36.807 78.129 1986.919 8 0.00011
"13951" 1 2 2 8 16 8 318.19622 35.872 79.122 1988.847 5 0.00011
"13952" 1 2 2 8 17 6 6.64816 39.844 80.125 1985.877 0 0.00012
"13953" 1 2 2 8 17 7 230.44375 39.202 80.82 1987.216 4 0.00012
"13954" 1 2 2 8 17 8 947.15259 37.855 81.904 1989.645 12 0.00011
"13955" 1 2 2 8 17 9 777.89323 36.529 83.402 1992.469 15 0.00011
"13956" 1 2 2 8 18 8 4.86806 39.848 85.126 1990.876 0 0.00012
"13957" 1 2 2 8 18 9 790.47458 38.071 86.6 1994.125 20 1e-04
"13958" 1 2 2 8 18 10 639.23634 37.182 89.018 1997.432 11 0.00011
"13959" 1 2 2 9 11 1 445.47035 40.908 54.152 1958.841 1 0.00012
"13960" 1 2 2 9 12 1 1597.67313 42.924 56.996 1959.669 4 0.00013
"13961" 1 2 2 9 12 2 1394.97988 41.593 58.495 1962.498 7 0.00013
"13962" 1 2 2 9 13 1 10.63811 44.867 60.136 1960.869 0 0.00014
"13963" 1 2 2 9 13 2 1867.30666 43.154 61.761 1964.204 8 0.00013
"13964" 1 2 2 9 13 3 1319.62436 41.592 63.486 1967.49 12 0.00013
"13965" 1 2 2 9 14 2 9.38373 44.863 65.134 1965.868 0 0.00014
"13966" 1 2 2 9 14 3 1706.43646 43.14 66.754 1969.211 10 0.00013
"13967" 1 2 2 9 14 4 1187.458 41.599 68.489 1972.487 9 0.00013
"13968" 1 2 2 9 15 3 8.09847 44.868 70.136 1970.866 0 0.00011
"13969" 1 2 2 9 15 4 1497.79368 43.131 71.729 1974.195 18 0.00013
"13970" 1 2 2 9 15 5 1036.57293 41.57 73.463 1977.489 9 0.00013
"13971" 1 2 2 9 16 4 7.14465 44.876 75.14 1975.862 0 1e-04
"13972" 1 2 2 9 16 5 1263.8345 43.131 76.726 1979.193 10 0.00014
"13973" 1 2 2 9 16 6 874.95903 41.526 78.434 1982.505 7 0.00014
"13974" 1 2 2 9 17 5 5.72827 44.867 80.134 1980.866 1 1e-04
"13975" 1 2 2 9 17 6 959.78048 43.055 81.656 1984.199 15 0.00014
"13976" 1 2 2 9 17 7 462.05148 41.774 83.075 1986.897 7 0.00015
"13977" 1 2 2 9 17 8 196.40773 40.85 84.105 1988.852 5 0.00014
"13978" 1 2 2 9 18 6 3.30402 44.849 85.127 1985.875 0 1e-04
"13979" 1 2 2 9 18 7 134.02616 44.134 85.782 1987.246 1 0.00014
"13980" 1 2 2 9 18 8 497.37474 42.786 86.816 1989.626 9 0.00015
"13981" 1 2 2 9 18 9 665.56987 42.187 89.733 1993.142 15 0.00015
"13982" 1 2 2 9 18 10 180.52818 41.963 93.75 1997.383 3 0.00014
"13983" 1 2 2 10 12 1 430.34303 45.841 59.119 1958.876 2 0.00015
"13984" 1 2 2 10 13 1 1376.33768 47.931 62.01 1959.68 5 0.00014
"13985" 1 2 2 10 13 2 1269.04419 46.478 63.432 1962.553 1 0.00015
"13986" 1 2 2 10 14 1 6.52104 49.845 65.125 1960.88 0 0.00018
"13987" 1 2 2 10 14 2 1596.86277 48.155 66.757 1964.202 10 0.00014
"13988" 1 2 2 10 14 3 1198.21154 46.466 68.418 1967.552 10 0.00014
"13989" 1 2 2 10 15 2 6.19322 49.853 70.129 1965.873 0 0.00019
"13990" 1 2 2 10 15 3 1406.20669 48.119 71.722 1969.202 16 0.00014
"13991" 1 2 2 10 15 4 1043.17041 46.462 73.4 1972.538 12 0.00015
"13992" 1 2 2 10 16 3 5.1569 49.867 75.135 1970.867 0 0.00023
"13993" 1 2 2 10 16 4 1146.07874 48.095 76.687 1974.191 21 0.00015
"13994" 1 2 2 10 16 5 826.76888 46.446 78.38 1977.533 8 0.00016
"13995" 1 2 2 10 17 4 4.28462 49.869 80.136 1975.866 0 0.00023
"13996" 1 2 2 10 17 5 816.58503 48.044 81.622 1979.177 13 0.00015
"13997" 1 2 2 10 17 6 587.9256 46.388 83.336 1982.547 7 0.00016
"13998" 1 2 2 10 18 5 2.30771 49.868 85.133 1980.865 0 3e-04
"13999" 1 2 2 10 18 6 493.91731 47.851 86.49 1984.238 7 0.00015
"14000" 1 2 2 10 18 7 287.8729 46.895 88.242 1986.946 3 0.00014
"14001" 1 2 2 10 18 8 293.80101 46.814 90.598 1989.382 4 0.00013
"14002" 1 2 2 10 18 9 248.58409 46.618 94.041 1993.022 6 0.00014
"14003" 1 2 2 10 18 10 50.86411 46.449 98.216 1997.365 0 0.00013
"14004" 1 2 2 11 13 1 317.3132 50.868 64.134 1958.865 1 0.00012
"14005" 1 2 2 11 14 1 907.12257 52.75 66.845 1959.695 13 0.00013
"14006" 1 2 2 11 14 2 891.03423 51.483 68.428 1962.544 6 0.00012
"14007" 1 2 2 11 15 1 4.10995 54.875 70.139 1960.865 0 7e-05
"14008" 1 2 2 11 15 2 930.55108 52.931 71.619 1964.288 17 0.00013
"14009" 1 2 2 11 15 3 768.13245 51.46 73.402 1967.542 6 0.00012
"14010" 1 2 2 11 16 2 3.0622 54.851 75.127 1965.875 0 6e-05
"14011" 1 2 2 11 16 3 748.60098 52.894 76.582 1969.288 12 0.00012
"14012" 1 2 2 11 16 4 600.71385 51.456 78.358 1972.502 7 0.00011
"14013" 1 2 2 11 17 3 2.091 54.864 80.133 1970.868 0 7e-05
"14014" 1 2 2 11 17 4 513.31579 52.875 81.54 1974.264 8 0.00013
"14015" 1 2 2 11 17 5 357.64447 51.463 83.311 1977.448 3 0.00012
"14016" 1 2 2 11 18 4 0.8498 54.794 85.091 1975.897 0 6e-05
"14017" 1 2 2 11 18 5 296.13513 52.92 86.549 1979.228 4 0.00015
"14018" 1 2 2 11 18 6 311.0733 52.151 89.674 1983.123 2 0.00014
"14019" 1 2 2 11 18 7 58.22159 52.464 93.822 1986.958 0 0.00014
"14020" 1 2 2 11 18 8 51.38339 52.554 96.281 1989.326 0 8e-05
"14021" 1 2 2 11 18 9 18.18479 52.431 99.546 1992.713 0 6e-05
"14022" 1 2 2 11 18 10 2.9534 54.351 106.231 1997.478 0 0.00021
"14023" 1 2 2 12 14 1 258.92985 55.876 69.13 1958.854 1 0.00012
"14024" 1 2 2 12 15 1 676.04407 57.741 71.849 1959.708 7 0.00013
"14025" 1 2 2 12 15 2 672.35226 56.415 73.374 1962.558 7 0.00012
"14026" 1 2 2 12 16 1 1.94193 59.866 75.134 1960.87 0 0.00012
"14027" 1 2 2 12 16 2 668.67863 57.979 76.633 1964.254 7 0.00013
"14028" 1 2 2 12 16 3 516.64974 56.414 78.355 1967.542 7 0.00011
"14029" 1 2 2 12 17 2 0.98362 59.848 80.125 1965.877 0 2e-04
"14030" 1 2 2 12 17 3 449.5154 57.875 81.541 1969.265 5 0.00012
"14031" 1 2 2 12 17 4 348.66694 56.356 83.306 1972.551 6 0.00011
"14032" 1 2 2 12 18 3 0.10835 59.713 85.057 1970.945 0 4e-04
"14033" 1 2 2 12 18 4 239.49603 57.696 86.391 1974.294 3 0.00011
"14034" 1 2 2 12 18 5 278.71088 56.735 89.244 1978.109 3 0.00012
"14035" 1 2 2 12 18 6 84.94646 56.492 93.821 1982.929 1 8e-05
"14036" 1 2 2 12 18 7 8.27119 56.542 97.772 1986.83 0 0.00016
"14037" 1 2 2 12 18 8 5.55911 56.619 100.14 1989.121 0 0.00015
"14038" 1 2 2 12 18 9 4.739 55.995 103.896 1993.501 0 0
"14039" 1 2 2 12 18 10 2.84444 55.995 107.896 1997.501 0 0
"14040" 1 2 2 13 15 1 154.6368 60.825 74.098 1958.873 0 0.00012
"14041" 1 2 2 13 16 1 432.50923 62.774 76.84 1959.666 3 1e-04
"14042" 1 2 2 13 16 2 362.95808 61.504 78.368 1962.463 4 0.00011
"14043" 1 2 2 13 17 1 1.44415 64.859 80.132 1960.872 0 0.00027
"14044" 1 2 2 13 17 2 341.3404 63.003 81.582 1964.179 4 1e-04
"14045" 1 2 2 13 17 3 211.24701 61.5 83.35 1967.449 6 0.00012
"14046" 1 2 2 13 18 2 0.64856 64.88 85.119 1965.836 0 0.00015
"14047" 1 2 2 13 18 3 171.58527 63.02 86.575 1969.154 2 0.00013
"14048" 1 2 2 13 18 4 149.33872 62.258 89.645 1972.986 3 0.00014
"14049" 1 2 2 13 18 5 37.02287 61.791 94.346 1978.154 0 1e-04
"14050" 1 2 2 13 18 6 8.85398 61.564 98.084 1982.119 0 0.00014
"14051" 1 2 2 14 16 1 96.87652 65.871 79.113 1958.84 1 9e-05
"14052" 1 2 2 14 17 1 193.28435 67.509 81.595 1959.686 2 8e-05
"14053" 1 2 2 14 17 2 175.51009 66.318 83.259 1962.54 1 1e-04
"14054" 1 2 2 14 18 1 0.32428 69.847 85.126 1960.879 0 0
"14055" 1 2 2 14 18 2 102.85992 67.496 86.234 1964.337 1 9e-05
"14056" 1 2 2 14 18 3 144.12664 66.552 89.168 1968.215 1 9e-05
"14057" 1 2 2 14 18 4 51.69811 66.419 93.745 1972.925 0 8e-05
"14058" 1 2 2 14 18 5 9.84126 66.259 97.899 1977.239 0 0
"14059" 1 2 2 15 17 1 52.72871 70.67 84.023 1958.953 1 6e-05
"14060" 1 2 2 15 18 1 91.78653 74.119 88.138 1959.619 1 0.00014
"14061" 1 2 2 15 18 2 96.66646 72.698 90.091 1962.993 2 9e-05
"14062" 1 2 2 15 18 3 13.60131 71.3 93.322 1967.622 1 0.00016
"14063" 1 2 2 15 18 4 2.13997 70.655 97.173 1972.119 0 0
"14064" 1 2 3 1 3 1 628.99477 0.985 14.196 1958.807 0 0
"14065" 1 2 3 1 4 1 2614.24935 3.017 17.078 1959.659 1 0
"14066" 1 2 3 1 4 2 2063.99997 1.666 18.537 1962.466 0 0
"14067" 1 2 3 1 5 1 20.6128 4.862 20.135 1960.869 0 0
"14068" 1 2 3 1 5 2 3122.33098 3.258 21.83 1964.169 1 0
"14069" 1 2 3 1 5 3 1920.85579 1.664 23.534 1967.467 2 0
"14070" 1 2 3 1 6 2 18.96423 4.862 25.135 1965.867 0 0
"14071" 1 2 3 1 6 3 2900.59933 3.258 26.831 1969.169 1 0
"14072" 1 2 3 1 6 4 1831.62109 1.665 28.535 1972.466 0 0
"14073" 1 2 3 1 7 3 17.94885 4.863 30.135 1970.867 0 0
"14074" 1 2 3 1 7 4 2766.72008 3.257 31.829 1974.168 1 0
"14075" 1 2 3 1 7 5 1794.19273 1.663 33.533 1977.466 1 0
"14076" 1 2 3 1 8 4 17.57858 4.863 35.135 1975.867 0 0
"14077" 1 2 3 1 8 5 2703.32514 3.256 36.828 1979.169 2 0
"14078" 1 2 3 1 8 6 1762.42896 1.665 38.534 1982.466 6 0
"14079" 1 2 3 1 9 5 17.02425 4.862 40.135 1980.87 0 0
"14080" 1 2 3 1 9 6 2641.50138 3.247 41.826 1984.177 3 0
"14081" 1 2 3 1 9 7 1231.45629 1.952 43.265 1986.909 1 0
"14082" 1 2 3 1 9 8 504.8947 0.99 44.196 1988.803 0 0
"14083" 1 2 3 1 10 6 16.40804 4.863 45.135 1985.867 0 0
"14084" 1 2 3 1 10 7 520.45676 4.222 45.843 1987.219 3 0
"14085" 1 2 3 1 10 8 2082.67464 3.005 47.066 1989.657 4 0
"14086" 1 2 3 1 10 9 1707.05649 1.67 48.535 1992.462 7 0
"14087" 1 2 3 1 11 8 15.44912 4.861 50.134 1990.868 0 0
"14088" 1 2 3 1 11 9 2554.95656 3.249 51.821 1994.168 7 0
"14089" 1 2 3 1 11 10 1511.93643 1.783 53.429 1997.241 9 0
"14090" 1 2 3 1 12 9 15.0264 4.863 55.134 1995.868 0 0
"14091" 1 2 3 1 12 10 1005.27556 3.876 56.161 1997.882 2 0
"14092" 1 2 3 2 4 1 477.1228 5.839 19.122 1958.879 0 0
"14093" 1 2 3 2 5 1 1306.41339 7.687 21.816 1959.727 0 0
"14094" 1 2 3 2 5 2 1392.05207 6.449 23.427 1962.574 1 0
"14095" 1 2 3 2 6 1 3.4939 9.852 25.13 1960.875 0 0
"14096" 1 2 3 2 6 2 1507.39701 7.895 26.651 1964.353 1 0
"14097" 1 2 3 2 6 3 1346.97167 6.452 28.429 1967.574 0 0
"14098" 1 2 3 2 7 2 3.38448 9.852 30.129 1965.873 0 0
"14099" 1 2 3 2 7 3 1455.43549 7.894 31.648 1969.35 3 0
"14100" 1 2 3 2 7 4 1317.60884 6.448 33.427 1972.575 0 0
"14101" 1 2 3 2 8 3 3.0489 9.845 35.126 1970.876 0 0
"14102" 1 2 3 2 8 4 1423.39199 7.89 36.647 1974.352 0 0
"14103" 1 2 3 2 8 5 1300.18406 6.447 38.422 1977.571 2 0
"14104" 1 2 3 2 9 4 3.01416 9.846 40.125 1975.877 0 0
"14105" 1 2 3 2 9 5 1394.4989 7.895 41.649 1979.35 2 0
"14106" 1 2 3 2 9 6 1270.1331 6.448 43.424 1982.572 0 0
"14107" 1 2 3 2 10 5 3.04106 9.845 45.126 1980.878 0 0
"14108" 1 2 3 2 10 6 1368.87729 7.902 46.649 1984.344 5 0
"14109" 1 2 3 2 10 7 832.47555 6.746 48.076 1986.926 3 0
"14110" 1 2 3 2 10 8 414.1865 5.843 49.123 1988.877 0 0
"14111" 1 2 3 2 11 6 3.03733 9.845 50.126 1985.876 0 0
"14112" 1 2 3 2 11 7 208.92631 9.029 50.731 1987.299 1 0
"14113" 1 2 3 2 11 8 1129.23444 7.691 51.816 1989.721 5 0
"14114" 1 2 3 2 11 9 1217.471 6.446 53.421 1992.571 7 0
"14115" 1 2 3 2 12 8 3.02689 9.845 55.126 1990.876 0 0
"14116" 1 2 3 2 12 9 1306.88161 7.896 56.646 1994.347 7 0
"14117" 1 2 3 2 12 10 1037.27953 6.573 58.266 1997.289 6 0
"14118" 1 2 3 2 13 9 3.01645 9.846 60.125 1995.877 0 0
"14119" 1 2 3 2 13 10 437.47712 8.647 61.028 1997.977 5 0
"14120" 1 2 3 3 5 1 292.24458 10.939 24.173 1958.83 0 0
"14121" 1 2 3 3 6 1 1987.32717 13.354 27.346 1959.589 1 0
"14122" 1 2 3 3 6 2 1178.93883 11.923 28.665 1962.338 0 0
"14123" 1 2 3 3 7 1 17.58188 14.873 30.14 1960.865 0 0
"14124" 1 2 3 3 7 2 2574.58911 13.559 31.981 1964.019 1 0
"14125" 1 2 3 3 7 3 1157.61046 11.921 33.663 1967.34 1 0
"14126" 1 2 3 3 8 2 16.93189 14.872 35.139 1965.863 0 0
"14127" 1 2 3 3 8 3 2507.67277 13.556 36.977 1969.017 3 0
"14128" 1 2 3 3 8 4 1126.1845 11.926 38.663 1972.334 4 0
"14129" 1 2 3 3 9 3 16.29763 14.873 40.139 1970.863 0 0
"14130" 1 2 3 3 9 4 2440.31864 13.555 41.977 1974.018 3 0
"14131" 1 2 3 3 9 5 1114.29854 11.928 43.665 1977.334 4 0
"14132" 1 2 3 3 10 4 15.92471 14.872 45.138 1975.864 0 0
"14133" 1 2 3 3 10 5 2397.75939 13.546 46.97 1979.02 6 0
"14134" 1 2 3 3 10 6 1103.11061 11.928 48.664 1982.333 2 0
"14135" 1 2 3 3 11 5 15.75994 14.869 50.138 1980.867 0 0
"14136" 1 2 3 3 11 6 2365.77853 13.547 51.97 1984.02 7 0
"14137" 1 2 3 3 11 7 820.22068 12.244 53.501 1986.854 4 0
"14138" 1 2 3 3 11 8 264.81468 10.939 54.172 1988.83 0 0
"14139" 1 2 3 3 12 6 15.6952 14.87 55.138 1985.864 0 0
"14140" 1 2 3 3 12 7 551.61765 14.213 55.837 1987.22 1 0
"14141" 1 2 3 3 12 8 1759.19988 13.332 57.323 1989.586 8 0
"14142" 1 2 3 3 12 9 1051.55938 11.924 58.658 1992.331 8 0
"14143" 1 2 3 3 13 8 15.19653 14.871 60.138 1990.864 1 0
"14144" 1 2 3 3 13 9 2200.67734 13.541 61.958 1994.014 20 0
"14145" 1 2 3 3 13 10 917.55037 12.06 63.585 1997.121 9 0
"14146" 1 2 3 3 14 9 14.34685 14.872 65.138 1995.864 0 0
"14147" 1 2 3 3 14 10 966.94193 13.946 66.191 1997.84 10 0
"14148" 1 2 3 4 6 1 872.33616 15.919 29.162 1958.841 0 0
"14149" 1 2 3 4 7 1 2967.09241 17.954 32.045 1959.688 2 0
"14150" 1 2 3 4 7 2 2675.38044 16.531 33.467 1962.533 2 0
"14151" 1 2 3 4 8 1 19.91288 19.88 35.143 1960.861 0 0
"14152" 1 2 3 4 8 2 3636.6099 18.201 36.8 1964.196 9 0
"14153" 1 2 3 4 8 3 2611.76504 16.531 38.466 1967.533 5 0
"14154" 1 2 3 4 9 2 19.17871 19.881 40.143 1965.859 0 0
"14155" 1 2 3 4 9 3 3528.3475 18.199 41.799 1969.197 8 0
"14156" 1 2 3 4 9 4 2547.27797 16.535 43.468 1972.53 3 0
"14157" 1 2 3 4 10 3 18.66883 19.879 45.142 1970.86 0 0
"14158" 1 2 3 4 10 4 3455.53778 18.2 46.797 1974.193 11 0
"14159" 1 2 3 4 10 5 2510.89682 16.531 48.466 1977.532 5 0
"14160" 1 2 3 4 11 4 18.36789 19.881 50.142 1975.859 0 0
"14161" 1 2 3 4 11 5 3374.60016 18.195 51.794 1979.195 13 0
"14162" 1 2 3 4 11 6 2469.5164 16.528 53.463 1982.532 9 0
"14163" 1 2 3 4 12 5 18.49314 19.881 55.144 1980.861 0 0
"14164" 1 2 3 4 12 6 3320.9389 18.194 56.793 1984.196 11 0
"14165" 1 2 3 4 12 7 1641.15363 16.815 58.129 1986.911 10 0
"14166" 1 2 3 4 12 8 776.69971 15.922 59.162 1988.837 4 0
"14167" 1 2 3 4 13 6 18.34213 19.883 60.144 1985.858 0 0
"14168" 1 2 3 4 13 7 640.22975 19.202 60.829 1987.225 7 0
"14169" 1 2 3 4 13 8 2565.45292 17.942 62.033 1989.687 13 0
"14170" 1 2 3 4 13 9 2326.36939 16.52 63.456 1992.533 16 0
"14171" 1 2 3 4 14 8 17.25841 19.881 65.143 1990.859 0 0
"14172" 1 2 3 4 14 9 3035.63155 18.193 66.78 1994.183 42 0
"14173" 1 2 3 4 14 10 1915.05931 16.635 68.311 1997.273 19 0
"14174" 1 2 3 4 15 9 15.39078 19.879 70.141 1995.86 0 0
"14175" 1 2 3 4 15 10 1113.86657 18.889 71.159 1997.866 8 0
"14176" 1 2 3 5 7 1 807.09771 20.841 34.123 1958.879 1 0
"14177" 1 2 3 5 8 1 2384.22666 22.854 36.96 1959.703 2 0
"14178" 1 2 3 5 8 2 2363.63505 21.447 38.424 1962.573 4 0
"14179" 1 2 3 5 9 1 16.56882 24.881 40.144 1960.86 0 0
"14180" 1 2 3 5 9 2 2869.61444 23.099 41.751 1964.248 3 0
"14181" 1 2 3 5 9 3 2323.84121 21.451 43.423 1967.569 6 0
"14182" 1 2 3 5 10 2 16.05065 24.882 45.144 1965.857 0 0
"14183" 1 2 3 5 10 3 2799.78842 23.103 46.748 1969.242 17 0
"14184" 1 2 3 5 10 4 2252.44976 21.457 48.428 1972.568 1 0
"14185" 1 2 3 5 11 3 15.29184 24.883 50.145 1970.857 0 0
"14186" 1 2 3 5 11 4 2741.07278 23.102 51.747 1974.242 8 0
"14187" 1 2 3 5 11 5 2214.26846 21.457 53.425 1977.565 11 0
"14188" 1 2 3 5 12 4 14.86418 24.884 55.145 1975.857 0 0
"14189" 1 2 3 5 12 5 2662.87197 23.095 56.742 1979.244 11 0
"14190" 1 2 3 5 12 6 2163.05403 21.449 58.422 1982.57 10 0
"14191" 1 2 3 5 13 5 13.67679 24.878 60.143 1980.862 0 0
"14192" 1 2 3 5 13 6 2567.35583 23.088 61.735 1984.244 16 0
"14193" 1 2 3 5 13 7 1388.00994 21.75 63.071 1986.918 7 0
"14194" 1 2 3 5 13 8 691.79286 20.829 64.114 1988.882 5 0
"14195" 1 2 3 5 14 6 12.99326 24.879 65.143 1985.859 0 0
"14196" 1 2 3 5 14 7 449.1864 24.155 65.807 1987.25 3 0
"14197" 1 2 3 5 14 8 1980.59949 22.831 66.931 1989.696 15 0
"14198" 1 2 3 5 14 9 1978.5805 21.43 68.41 1992.577 9 0
"14199" 1 2 3 5 15 8 12.52233 24.88 70.143 1990.859 0 0
"14200" 1 2 3 5 15 9 2241.02799 23.057 71.71 1994.249 24 0
"14201" 1 2 3 5 15 10 1582.52014 21.562 73.245 1997.278 19 0
"14202" 1 2 3 5 16 9 11.41549 24.881 75.142 1995.857 0 0
"14203" 1 2 3 5 16 10 760.36354 23.785 76.101 1997.912 13 0
"14204" 1 2 3 6 8 1 626.65991 25.848 39.126 1958.874 1 0
"14205" 1 2 3 6 9 1 2051.41548 27.973 42.053 1959.677 7 0
"14206" 1 2 3 6 9 2 1882.9964 26.485 43.443 1962.555 1 0
"14207" 1 2 3 6 10 1 19.36605 29.884 45.145 1960.859 0 0
"14208" 1 2 3 6 10 2 2536.16159 28.229 46.814 1964.182 4 0
"14209" 1 2 3 6 10 3 1857.91439 26.485 48.441 1967.553 4 0
"14210" 1 2 3 6 11 2 19.18827 29.885 50.146 1965.856 0 0
"14211" 1 2 3 6 11 3 2489.819 28.231 51.814 1969.18 8 0
"14212" 1 2 3 6 11 4 1818.05271 26.492 53.446 1972.551 5 0
"14213" 1 2 3 6 12 3 18.3155 29.884 55.145 1970.857 0 0
"14214" 1 2 3 6 12 4 2422.3004 28.223 56.803 1974.176 11 0
"14215" 1 2 3 6 12 5 1774.06263 26.484 58.439 1977.551 5 0
"14216" 1 2 3 6 13 4 16.86707 29.882 60.144 1975.858 0 0
"14217" 1 2 3 6 13 5 2344.83112 28.221 61.804 1979.179 7 0
"14218" 1 2 3 6 13 6 1705.76134 26.482 63.436 1982.55 11 0
"14219" 1 2 3 6 14 5 16.64891 29.879 65.143 1980.862 0 0
"14220" 1 2 3 6 14 6 2219.52109 28.214 66.796 1984.178 12 0
"14221" 1 2 3 6 14 7 1094.75677 26.782 68.103 1986.918 7 0
"14222" 1 2 3 6 14 8 524.35429 25.85 69.126 1988.872 3 0
"14223" 1 2 3 6 15 6 14.98864 29.876 70.141 1985.861 0 0
"14224" 1 2 3 6 15 7 417.82634 29.241 70.853 1987.208 3 0
"14225" 1 2 3 6 15 8 1645.65385 27.937 72.016 1989.675 7 0
"14226" 1 2 3 6 15 9 1495.35168 26.476 73.423 1992.544 10 0
"14227" 1 2 3 6 16 8 14.08874 29.878 75.142 1990.86 0 0
"14228" 1 2 3 6 16 9 1832.68555 28.17 76.754 1994.181 22 0
"14229" 1 2 3 6 16 10 1172.73986 26.582 78.255 1997.269 19 0
"14230" 1 2 3 6 17 9 11.82804 29.882 80.144 1995.858 0 0
"14231" 1 2 3 6 17 10 609.49283 28.875 81.135 1997.856 16 0
"14232" 1 2 3 7 9 1 605.91593 30.919 44.161 1958.839 0 0
"14233" 1 2 3 7 10 1 2264.55389 33.011 47.081 1959.667 1 0
"14234" 1 2 3 7 10 2 1932.45228 31.585 48.494 1962.506 2 0
"14235" 1 2 3 7 11 1 16.90963 34.868 50.137 1960.868 0 0
"14236" 1 2 3 7 11 2 2790.54794 33.257 51.822 1964.162 10 0
"14237" 1 2 3 7 11 3 1888.92383 31.583 53.489 1967.503 8 0
"14238" 1 2 3 7 12 2 16.37715 34.869 55.137 1965.864 0 0
"14239" 1 2 3 7 12 3 2695.7883 33.253 56.822 1969.165 8 0
"14240" 1 2 3 7 12 4 1835.24431 31.579 58.486 1972.505 5 0
"14241" 1 2 3 7 13 3 16.1751 34.87 60.137 1970.864 0 0
"14242" 1 2 3 7 13 4 2582.12699 33.247 61.81 1974.159 17 0
"14243" 1 2 3 7 13 5 1757.49036 31.577 63.485 1977.505 3 0
"14244" 1 2 3 7 14 4 14.98169 34.872 65.138 1975.864 0 0
"14245" 1 2 3 7 14 5 2438.75329 33.225 66.797 1979.168 15 0
"14246" 1 2 3 7 14 6 1656.24938 31.574 68.469 1982.492 16 0
"14247" 1 2 3 7 15 5 13.82301 34.874 70.14 1980.865 0 0
"14248" 1 2 3 7 15 6 2239.83695 33.22 71.789 1984.166 15 0
"14249" 1 2 3 7 15 7 1043.07907 31.854 73.165 1986.908 15 0
"14250" 1 2 3 7 15 8 451.73135 30.916 74.15 1988.831 6 0
"14251" 1 2 3 7 16 6 12.02299 34.878 75.141 1985.86 0 0
"14252" 1 2 3 7 16 7 395.44072 34.211 75.83 1987.215 5 0
"14253" 1 2 3 7 16 8 1539.98442 32.941 77.002 1989.657 20 0
"14254" 1 2 3 7 16 9 1268.11777 31.562 78.442 1992.478 15 0
"14255" 1 2 3 7 17 8 10.06472 34.883 80.142 1990.856 0 0
"14256" 1 2 3 7 17 9 1573.03529 33.205 81.753 1994.143 12 0
"14257" 1 2 3 7 17 10 896.39501 31.654 83.299 1997.242 12 0
"14258" 1 2 3 7 18 9 8.20327 34.881 85.143 1995.859 0 0
"14259" 1 2 3 7 18 10 495.12623 33.871 86.124 1997.849 8 0
"14260" 1 2 3 8 10 1 706.9754 35.898 49.151 1958.85 1 0
"14261" 1 2 3 8 11 1 2519.14699 37.909 51.987 1959.676 7 0
"14262" 1 2 3 8 11 2 2260.94948 36.588 53.495 1962.504 8 0
"14263" 1 2 3 8 12 1 12.52071 39.876 55.139 1960.862 0 0
"14264" 1 2 3 8 12 2 2976.50974 38.127 56.759 1964.229 13 0
"14265" 1 2 3 8 12 3 2169.93355 36.59 58.486 1967.494 15 0
"14266" 1 2 3 8 13 2 11.63595 39.875 60.14 1965.862 0 0
"14267" 1 2 3 8 13 3 2842.19484 38.131 61.751 1969.217 11 0
"14268" 1 2 3 8 13 4 2039.65705 36.592 63.49 1972.496 12 0
"14269" 1 2 3 8 14 3 10.52537 39.878 65.14 1970.86 0 0
"14270" 1 2 3 8 14 4 2632.90896 38.123 66.745 1974.218 17 0
"14271" 1 2 3 8 14 5 1891.98993 36.566 68.471 1977.502 16 0
"14272" 1 2 3 8 15 4 10.00747 39.878 70.141 1975.861 0 0
"14273" 1 2 3 8 15 5 2381.92505 38.12 71.74 1979.216 20 0
"14274" 1 2 3 8 15 6 1685.61385 36.574 73.469 1982.492 17 0
"14275" 1 2 3 8 16 5 8.6166 39.881 75.143 1980.861 0 0
"14276" 1 2 3 8 16 6 2076.02983 38.109 76.721 1984.209 21 0
"14277" 1 2 3 8 16 7 995.34774 36.866 78.169 1986.9 13 0
"14278" 1 2 3 8 16 8 407.33085 35.897 79.14 1988.841 3 0
"14279" 1 2 3 8 17 6 7.14159 39.879 80.142 1985.86 0 0
"14280" 1 2 3 8 17 7 326.83139 39.128 80.772 1987.241 4 0
"14281" 1 2 3 8 17 8 1353.61992 37.873 81.927 1989.65 14 0
"14282" 1 2 3 8 17 9 1089.06193 36.589 83.443 1992.451 11 0
"14283" 1 2 3 8 18 8 5.33895 39.884 85.143 1990.856 0 0
"14284" 1 2 3 8 18 9 1173.20513 38.08 86.644 1994.16 16 0
"14285" 1 2 3 8 18 10 945.85532 37.235 89.06 1997.42 15 0
"14286" 1 2 3 9 11 1 641.36502 40.864 54.134 1958.866 3 0
"14287" 1 2 3 9 12 1 2217.27119 42.906 56.982 1959.674 11 0
"14288" 1 2 3 9 12 2 1987.93116 41.561 58.476 1962.511 9 0
"14289" 1 2 3 9 13 1 10.17651 44.862 60.133 1960.87 0 0
"14290" 1 2 3 9 13 2 2569.29724 43.135 61.755 1964.217 15 0
"14291" 1 2 3 9 13 3 1856.99592 41.55 63.47 1967.516 13 0
"14292" 1 2 3 9 14 2 9.75601 44.862 65.133 1965.869 0 0
"14293" 1 2 3 9 14 3 2348.58418 43.127 66.748 1969.218 10 0
"14294" 1 2 3 9 14 4 1689.40432 41.543 68.453 1972.507 18 0
"14295" 1 2 3 9 15 3 9.07055 44.865 70.134 1970.868 0 0
"14296" 1 2 3 9 15 4 2081.76051 43.13 71.731 1974.198 21 0
"14297" 1 2 3 9 15 5 1473.18314 41.52 73.437 1977.513 19 0
"14298" 1 2 3 9 16 4 7.87605 44.865 75.134 1975.868 0 0
"14299" 1 2 3 9 16 5 1707.97435 43.096 76.698 1979.2 23 0
"14300" 1 2 3 9 16 6 1234.33168 41.495 78.418 1982.52 13 0
"14301" 1 2 3 9 17 5 4.53347 44.844 80.125 1980.88 0 0
"14302" 1 2 3 9 17 6 1328.21091 43.018 81.63 1984.209 18 0
"14303" 1 2 3 9 17 7 642.87444 41.75 83.055 1986.902 5 0
"14304" 1 2 3 9 17 8 284.43384 40.796 84.085 1988.886 3 0
"14305" 1 2 3 9 18 6 2.42687 44.85 85.127 1985.875 0 0
"14306" 1 2 3 9 18 7 160.85636 44.047 85.713 1987.263 1 0
"14307" 1 2 3 9 18 8 703.5638 42.701 86.763 1989.657 12 0
"14308" 1 2 3 9 18 9 1016.13965 42.047 89.646 1993.196 15 0
"14309" 1 2 3 9 18 10 310.38036 42.019 93.784 1997.361 3 0
"14310" 1 2 3 10 12 1 471.03518 45.847 59.123 1958.876 1 0
"14311" 1 2 3 10 13 1 1467.22466 47.842 61.932 1959.69 4 0
"14312" 1 2 3 10 13 2 1407.04252 46.485 63.434 1962.548 5 0
"14313" 1 2 3 10 14 1 7.8234 49.858 65.131 1960.873 0 0
"14314" 1 2 3 10 14 2 1644.23817 48.062 66.705 1964.244 12 0
"14315" 1 2 3 10 14 3 1279.02012 46.479 68.414 1967.535 15 0
"14316" 1 2 3 10 15 2 6.47803 49.859 70.131 1965.87 0 0
"14317" 1 2 3 10 15 3 1407.66962 48.045 71.674 1969.228 17 0
"14318" 1 2 3 10 15 4 1071.69713 46.466 73.396 1972.53 11 0
"14319" 1 2 3 10 16 3 5.34921 49.859 75.131 1970.871 0 0
"14320" 1 2 3 10 16 4 1149.7103 48.002 76.662 1974.258 8 0
"14321" 1 2 3 10 16 5 876.77712 46.475 78.389 1977.513 7 0
"14322" 1 2 3 10 17 4 4.40014 49.852 80.127 1975.875 0 0
"14323" 1 2 3 10 17 5 915.23565 48.029 81.644 1979.215 6 0
"14324" 1 2 3 10 17 6 641.68157 46.491 83.373 1982.481 5 0
"14325" 1 2 3 10 18 5 3.34014 49.852 85.128 1980.876 0 0
"14326" 1 2 3 10 18 6 596.97529 48.014 86.583 1984.169 6 0
"14327" 1 2 3 10 18 7 317.20627 47.121 88.47 1986.949 8 0
"14328" 1 2 3 10 18 8 313.65939 47.059 90.844 1989.384 1 0
"14329" 1 2 3 10 18 9 243.88991 47.098 94.463 1992.965 3 0
"14330" 1 2 3 10 18 10 63.50269 46.877 98.681 1997.402 0 0
"14331" 1 2 3 11 13 1 304.06127 50.869 64.134 1958.865 1 0
"14332" 1 2 3 11 14 1 1021.98013 52.887 66.958 1959.671 8 0
"14333" 1 2 3 11 14 2 914.20452 51.527 68.449 1962.522 3 0
"14334" 1 2 3 11 15 1 5.08782 54.865 70.134 1960.87 0 0
"14335" 1 2 3 11 15 2 1100.76383 53.109 71.718 1964.209 6 0
"14336" 1 2 3 11 15 3 800.29284 51.494 73.413 1967.52 6 0
"14337" 1 2 3 11 16 2 4.24237 54.878 75.14 1965.861 0 0
"14338" 1 2 3 11 16 3 887.87334 53.077 76.691 1969.214 7 0
"14339" 1 2 3 11 16 4 642.68775 51.453 78.387 1972.533 6 0
"14340" 1 2 3 11 17 3 3.3647 54.881 80.141 1970.859 0 0
"14341" 1 2 3 11 17 4 638.5084 53.059 81.604 1974.144 12 0
"14342" 1 2 3 11 17 5 428.28668 51.36 83.275 1977.513 5 0
"14343" 1 2 3 11 18 4 1.94505 54.908 85.155 1975.847 0 0
"14344" 1 2 3 11 18 5 344.09344 52.91 86.531 1979.22 7 0
"14345" 1 2 3 11 18 6 405.74674 51.941 89.553 1983.212 5 0
"14346" 1 2 3 11 18 7 86.48989 51.871 93.201 1986.93 0 0
"14347" 1 2 3 11 18 8 74.05003 51.619 95.341 1989.321 1 0
"14348" 1 2 3 11 18 9 51.82919 51.519 98.844 1992.924 0 0
"14349" 1 2 3 11 18 10 2.1255 50.975 102.011 1996.637 0 0
"14350" 1 2 3 12 14 1 227.91547 55.942 69.157 1958.815 5 0
"14351" 1 2 3 12 15 1 748.04351 57.858 71.922 1959.664 4 0
"14352" 1 2 3 12 15 2 636.84739 56.611 73.483 1962.471 5 0
"14353" 1 2 3 12 16 1 2.92749 59.847 75.125 1960.88 0 0
"14354" 1 2 3 12 16 2 736.22497 58.043 76.658 1964.215 4 0
"14355" 1 2 3 12 16 3 493.70737 56.58 78.431 1967.452 8 0
"14356" 1 2 3 12 17 2 2.57712 59.857 80.13 1965.872 0 0
"14357" 1 2 3 12 17 3 506.6663 58.046 81.614 1969.168 5 0
"14358" 1 2 3 12 17 4 306.67189 56.545 83.381 1972.436 4 0
"14359" 1 2 3 12 18 3 2.02368 59.874 85.138 1970.864 0 0
"14360" 1 2 3 12 18 4 267.63483 57.953 86.52 1974.166 3 0
"14361" 1 2 3 12 18 5 287.1845 57.078 89.633 1978.155 2 0
"14362" 1 2 3 12 18 6 93.3059 57.05 94.283 1982.833 0 0
"14363" 1 2 3 12 18 7 11.02999 56.667 97.918 1986.851 0 0
"14364" 1 2 3 12 18 8 5.56171 56.648 99.841 1988.793 0 0
"14365" 1 2 3 13 15 1 176.82033 60.896 74.134 1958.837 0 0
"14366" 1 2 3 13 16 1 559.18654 62.816 76.855 1959.639 7 0
"14367" 1 2 3 13 16 2 429.54674 61.561 78.416 1962.455 3 0
"14368" 1 2 3 13 17 1 1.89053 64.893 80.149 1960.855 0 0
"14369" 1 2 3 13 17 2 430.94757 63.065 81.617 1964.152 7 0
"14370" 1 2 3 13 17 3 270.8755 61.475 83.354 1967.48 5 0
"14371" 1 2 3 13 18 2 1.28267 64.882 85.143 1965.859 0 0
"14372" 1 2 3 13 18 3 241.80467 62.993 86.525 1969.132 3 0
"14373" 1 2 3 13 18 4 240.74846 61.804 89.338 1973.133 1 0
"14374" 1 2 3 13 18 5 91.86399 61.726 94.201 1978.074 2 0
"14375" 1 2 3 13 18 6 24.84734 62.091 99.325 1982.834 1 0
"14376" 1 2 3 13 18 7 3.48435 62.346 103.502 1986.755 0 0
"14377" 1 2 3 13 18 8 2.87781 62.159 106.062 1989.501 0 0
"14378" 1 2 3 13 18 9 1.02141 62.159 108.094 1991.535 0 0
"14379" 1 2 3 14 16 1 116.88725 65.878 79.126 1958.847 0 0
"14380" 1 2 3 14 17 1 301.79748 67.772 81.813 1959.641 1 0
"14381" 1 2 3 14 17 2 245.14263 66.474 83.344 1962.468 3 0
"14382" 1 2 3 14 18 1 1.1783 69.891 85.148 1960.857 0 0
"14383" 1 2 3 14 18 2 197.62469 67.969 86.536 1964.167 3 0
"14384" 1 2 3 14 18 3 199.79749 66.901 89.348 1968.047 3 0
"14385" 1 2 3 14 18 4 49.20104 66.829 93.976 1972.747 1 0
"14386" 1 2 3 14 18 5 7.69866 66.937 98.881 1977.543 0 0
"14387" 1 2 3 15 17 1 68.21859 70.696 84.017 1958.921 1 0
"14388" 1 2 3 15 18 1 139.92349 74.334 88.34 1959.606 0 0
"14389" 1 2 3 15 18 2 145.95415 72.792 90.005 1962.812 2 0
"14390" 1 2 3 15 18 3 39.9742 71.467 94.013 1968.147 0 0
"14391" 1 2 3 15 18 4 9.09292 71.729 98.673 1972.544 1 0
"14645" 2 1 1 1 3 1 254.99093 0.961 14.178 1958.821 0 0.00241
"14646" 2 1 1 1 3 1 139.94934 0.934 14.166 1958.837 0 0.01055
"14668" 2 1 1 1 4 1 979.35369 2.964 17.031 1959.672 0 0.00238
"14669" 2 1 1 1 4 2 779.83108 1.649 18.523 1962.478 0 0.00239
"14670" 2 1 1 1 4 1 547.59516 3.054 17.113 1959.665 0 0.01113
"14671" 2 1 1 1 4 2 419.23636 1.621 18.506 1962.488 0 0.01081
"14713" 2 1 1 1 5 1 5.44509 4.839 20.119 1960.885 0 0.00252
"14714" 2 1 1 1 5 2 1114.15054 3.194 21.796 1964.207 0 0.00238
"14715" 2 1 1 1 5 3 671.25792 1.649 23.523 1967.479 0 0.00239
"14716" 2 1 1 1 5 1 3.21785 4.858 20.129 1960.876 0 0.01266
"14717" 2 1 1 1 5 2 635.93902 3.296 21.847 1964.157 0 0.01114
"14718" 2 1 1 1 5 3 359.06633 1.626 23.512 1967.491 0 0.01079
"14774" 2 1 1 1 6 2 4.67701 4.839 25.119 1965.883 0 0.00252
"14775" 2 1 1 1 6 3 955.2269 3.194 26.794 1969.205 0 0.00238
"14776" 2 1 1 1 6 4 607.49806 1.65 28.523 1972.478 0 0.00239
"14777" 2 1 1 1 6 2 2.76493 4.858 25.129 1965.873 0 0.01267
"14778" 2 1 1 1 6 3 545.50656 3.294 26.846 1969.157 0 0.01115
"14779" 2 1 1 1 6 4 328.00873 1.626 28.512 1972.491 0 0.01079
"14835" 2 1 1 1 7 3 4.2541 4.839 30.119 1970.883 0 0.00253
"14836" 2 1 1 1 7 4 866.06554 3.192 31.791 1974.204 0 0.00238
"14837" 2 1 1 1 7 5 584.13808 1.648 33.521 1977.478 0 0.00239
"14838" 2 1 1 1 7 3 2.51581 4.858 30.128 1970.874 0 0.01267
"14839" 2 1 1 1 7 4 496.0499 3.293 31.84 1974.151 1 0.01115
"14840" 2 1 1 1 7 5 314.93874 1.622 33.509 1977.492 0 0.0108
"14896" 2 1 1 1 8 4 4.08493 4.839 35.119 1975.883 0 0.00253
"14897" 2 1 1 1 8 5 824.14176 3.187 36.79 1979.208 2 0.00238
"14898" 2 1 1 1 8 6 563.72298 1.648 38.52 1982.476 1 0.00238
"14899" 2 1 1 1 8 4 2.41664 4.859 35.128 1975.874 0 0.01267
"14900" 2 1 1 1 8 5 475.73903 3.29 36.844 1979.159 0 0.01115
"14901" 2 1 1 1 8 6 308.03474 1.621 38.507 1982.49 0 0.01079
"14958" 2 1 1 1 9 5 4.05867 4.839 40.119 1980.885 0 0.00252
"14959" 2 1 1 1 9 6 800.21883 3.19 41.79 1984.206 1 0.00238
"14960" 2 1 1 1 9 7 386.22426 1.941 43.243 1986.906 0 0.00236
"14961" 2 1 1 1 9 8 164.79664 0.966 44.181 1988.82 0 0.00239
"14962" 2 1 1 1 9 5 2.39853 4.858 40.129 1980.876 0 0.01266
"14963" 2 1 1 1 9 6 459.38349 3.293 41.836 1984.149 0 0.01112
"14964" 2 1 1 1 9 7 206.58378 1.902 43.201 1986.903 0 0.01093
"14965" 2 1 1 1 9 8 92.78322 0.947 44.172 1988.83 0 0.0104
"15040" 2 1 1 1 10 6 3.92546 4.841 45.12 1985.882 0 0.00255
"15041" 2 1 1 1 10 7 147.95025 4.157 45.8 1987.248 2 0.0024
"15042" 2 1 1 1 10 8 626.32183 2.951 47.016 1989.67 0 0.00237
"15043" 2 1 1 1 10 9 547.437 1.644 48.52 1992.482 1 0.00237
"15044" 2 1 1 1 10 6 2.23984 4.86 45.129 1985.872 0 0.0123
"15045" 2 1 1 1 10 7 92.79553 4.218 45.829 1987.217 1 0.01108
"15046" 2 1 1 1 10 8 349.23126 3.036 47.097 1989.665 0 0.01109
"15047" 2 1 1 1 10 9 291.69835 1.591 48.489 1992.503 5 0.0108
"15122" 2 1 1 1 11 8 3.90986 4.841 50.12 1990.882 0 0.00255
"15123" 2 1 1 1 11 9 759.73696 3.177 51.781 1994.208 3 0.00237
"15124" 2 1 1 1 11 10 472.02483 1.774 53.41 1997.241 4 0.00237
"15125" 2 1 1 1 11 8 2.23163 4.86 50.129 1990.873 0 0.0123
"15126" 2 1 1 1 11 9 420.97825 3.274 51.826 1994.157 0 0.01111
"15127" 2 1 1 1 11 10 251.50858 1.711 53.362 1997.255 0 0.01088
"15181" 2 1 1 1 12 9 3.767 4.845 55.121 1995.88 0 0.00251
"15182" 2 1 1 1 12 10 290.69831 3.819 56.121 1997.906 3 0.00238
"15183" 2 1 1 1 12 9 2.22341 4.86 55.129 1995.873 0 0.01231
"15184" 2 1 1 1 12 10 168.51643 3.919 56.174 1997.86 2 0.0111
"15217" 2 1 1 2 4 1 234.86836 5.755 19.076 1958.926 0 0.0024
"15218" 2 1 1 2 4 1 102.69262 5.924 19.161 1958.842 0 0.01062
"15239" 2 1 1 2 5 1 700.39253 7.971 22.05 1959.684 0 0.0024
"15240" 2 1 1 2 5 2 651.9451 6.401 23.4 1962.604 0 0.00241
"15241" 2 1 1 2 5 1 376.29953 8.011 22.073 1959.667 0 0.01047
"15242" 2 1 1 2 5 2 309.56417 6.558 23.477 1962.524 0 0.01072
"15282" 2 1 1 2 6 1 5.26689 9.867 25.133 1960.872 0 0.00243
"15283" 2 1 1 2 6 2 825.84592 8.21 26.796 1964.192 0 0.0024
"15284" 2 1 1 2 6 3 606.45238 6.398 28.398 1967.605 0 0.00241
"15285" 2 1 1 2 6 1 2.70276 9.849 25.124 1960.88 0 0.01146
"15286" 2 1 1 2 6 2 440.86058 8.267 26.826 1964.165 0 0.01034
"15287" 2 1 1 2 6 3 285.9884 6.551 28.473 1967.527 0 0.01071
"15339" 2 1 1 2 7 2 4.32199 9.864 30.131 1965.871 0 0.00237
"15340" 2 1 1 2 7 3 759.37038 8.198 31.796 1969.202 0 0.0024
"15341" 2 1 1 2 7 4 581.36713 6.394 33.395 1972.606 0 0.00241
"15342" 2 1 1 2 7 2 2.40638 9.854 30.126 1965.876 0 0.01155
"15343" 2 1 1 2 7 3 406.11473 8.266 31.832 1969.171 0 0.01033
"15344" 2 1 1 2 7 4 272.85581 6.55 33.471 1972.527 0 0.0107
"15396" 2 1 1 2 8 3 4.14304 9.864 35.131 1970.871 0 0.00237
"15397" 2 1 1 2 8 4 726.89134 8.201 36.798 1974.201 0 0.0024
"15398" 2 1 1 2 8 5 565.20319 6.394 38.391 1977.601 0 0.00241
"15399" 2 1 1 2 8 3 2.30539 9.854 35.126 1970.876 0 0.01155
"15400" 2 1 1 2 8 4 385.88509 8.26 36.816 1974.16 1 0.01033
"15401" 2 1 1 2 8 5 265.48665 6.548 38.467 1977.523 1 0.01069
"15453" 2 1 1 2 9 4 4.05136 9.864 40.131 1975.871 0 0.00238
"15454" 2 1 1 2 9 5 703.92021 8.2 41.796 1979.202 0 0.00239
"15455" 2 1 1 2 9 6 558.0297 6.393 43.395 1982.606 2 0.0024
"15456" 2 1 1 2 9 4 2.19449 9.859 40.128 1975.874 0 0.01172
"15457" 2 1 1 2 9 5 369.48888 8.257 41.826 1979.174 1 0.01034
"15458" 2 1 1 2 9 6 250.22229 6.56 43.472 1982.517 0 0.01069
"15511" 2 1 1 2 10 5 4.07745 9.864 45.131 1980.873 0 0.00237
"15512" 2 1 1 2 10 6 685.16992 8.19 46.784 1984.2 2 0.00238
"15513" 2 1 1 2 10 7 360.87583 6.713 48.027 1986.919 1 0.00241
"15514" 2 1 1 2 10 8 189.48142 5.755 49.076 1988.926 0 0.00241
"15515" 2 1 1 2 10 5 2.21066 9.858 45.129 1980.876 0 0.01171
"15516" 2 1 1 2 10 6 359.66868 8.279 46.838 1984.164 0 0.01024
"15517" 2 1 1 2 10 7 169.68676 6.851 48.163 1986.917 0 0.01063
"15518" 2 1 1 2 10 8 78.17588 5.9 49.149 1988.853 0 0.01064
"15589" 2 1 1 2 11 6 4.00834 9.866 50.132 1985.869 0 0.00236
"15590" 2 1 1 2 11 7 130.86436 9.218 50.837 1987.224 1 0.00234
"15591" 2 1 1 2 11 8 538.16053 7.929 52.018 1989.692 0 0.00238
"15592" 2 1 1 2 11 9 540.71469 6.378 53.379 1992.606 2 0.00241
"15593" 2 1 1 2 11 6 2.21031 9.859 50.129 1985.873 0 0.01172
"15594" 2 1 1 2 11 7 71.3401 9.275 50.856 1987.186 2 0.00985
"15595" 2 1 1 2 11 8 275.94595 7.994 52.063 1989.673 1 0.01032
"15596" 2 1 1 2 11 9 237.80479 6.553 53.453 1992.505 2 0.01065
"15665" 2 1 1 2 12 8 3.99413 9.867 55.132 1990.87 0 0.00236
"15666" 2 1 1 2 12 9 652.14762 8.189 56.786 1994.201 4 0.00238
"15667" 2 1 1 2 12 10 439.00265 6.526 58.194 1997.272 5 0.00239
"15668" 2 1 1 2 12 8 2.02698 9.859 55.128 1990.874 0 0.01228
"15669" 2 1 1 2 12 9 331.02419 8.271 56.817 1994.15 2 0.01024
"15670" 2 1 1 2 12 10 195.84982 6.718 58.351 1997.238 2 0.01082
"15721" 2 1 1 2 13 9 3.84566 9.868 60.133 1995.869 1 0.00239
"15722" 2 1 1 2 13 10 248.82664 8.89 61.163 1997.877 4 0.00235
"15723" 2 1 1 2 13 9 1.97619 9.863 60.13 1995.872 0 0.0123
"15724" 2 1 1 2 13 10 128.82103 8.902 61.169 1997.871 2 0.00998
"15755" 2 1 1 3 5 1 214.2871 10.965 24.181 1958.821 0 0.00242
"15756" 2 1 1 3 5 1 131.23051 10.84 24.119 1958.884 0 0.01073
"15776" 2 1 1 3 6 1 918.80417 13.031 27.08 1959.654 0 0.00224
"15777" 2 1 1 3 6 2 722.08901 11.717 28.555 1962.443 0 0.00237
"15778" 2 1 1 3 6 1 455.44669 12.95 27.017 1959.672 0 0.0104
"15779" 2 1 1 3 6 2 400.19416 11.544 28.467 1962.528 0 0.01068
"15819" 2 1 1 3 7 1 5.82924 14.855 30.127 1960.878 0 0.00188
"15820" 2 1 1 3 7 2 1107.21857 13.253 31.824 1964.176 0 0.00221
"15821" 2 1 1 3 7 3 677.01347 11.722 33.557 1967.44 0 0.00237
"15822" 2 1 1 3 7 1 1.74907 14.821 30.11 1960.895 0 0.00943
"15823" 2 1 1 3 7 2 533.66086 13.182 31.784 1964.207 1 0.01029
"15824" 2 1 1 3 7 3 373.56658 11.544 33.467 1967.529 0 0.01058
"15878" 2 1 1 3 8 2 5.46642 14.855 35.125 1965.874 0 0.00188
"15879" 2 1 1 3 8 3 1032.5279 13.247 36.818 1969.176 0 0.00221
"15880" 2 1 1 3 8 4 650.67873 11.719 38.555 1972.441 0 0.00237
"15881" 2 1 1 3 8 2 1.66239 14.821 35.11 1965.892 0 0.00943
"15882" 2 1 1 3 8 3 502.81425 13.179 36.783 1969.208 0 0.01027
"15883" 2 1 1 3 8 4 355.66731 11.557 38.469 1972.517 1 0.01056
"15937" 2 1 1 3 9 3 5.03421 14.856 40.126 1970.876 0 0.00187
"15938" 2 1 1 3 9 4 983.96141 13.243 41.814 1974.175 4 0.00221
"15939" 2 1 1 3 9 5 629.46083 11.724 43.558 1977.439 0 0.00239
"15940" 2 1 1 3 9 3 1.44072 14.818 40.108 1970.894 0 0.00955
"15941" 2 1 1 3 9 4 471.63541 13.171 41.779 1974.212 1 0.01029
"15942" 2 1 1 3 9 5 339.37941 11.568 43.474 1977.511 1 0.01057
"15996" 2 1 1 3 10 4 4.96688 14.856 45.126 1975.876 0 0.00187
"15997" 2 1 1 3 10 5 951.29317 13.241 46.813 1979.177 3 0.00222
"15998" 2 1 1 3 10 6 613.97356 11.721 48.559 1982.442 1 0.00239
"15999" 2 1 1 3 10 4 1.37664 14.823 45.11 1975.892 0 0.00951
"16000" 2 1 1 3 10 5 454.34902 13.179 46.771 1979.197 3 0.01027
"16001" 2 1 1 3 10 6 327.79082 11.558 48.477 1982.523 2 0.01056
"16056" 2 1 1 3 11 5 4.84119 14.854 50.126 1980.879 0 0.00189
"16057" 2 1 1 3 11 6 920.311 13.238 51.81 1984.177 5 0.00222
"16058" 2 1 1 3 11 7 427.97919 12 53.291 1986.896 1 0.00238
"16059" 2 1 1 3 11 8 173.52342 10.956 54.173 1988.823 1 0.00246
"16060" 2 1 1 3 11 5 1.39942 14.823 50.11 1980.894 0 0.00951
"16061" 2 1 1 3 11 6 428.01527 13.158 51.764 1984.211 1 0.01024
"16062" 2 1 1 3 11 7 217.50209 11.856 53.161 1986.91 1 0.01049
"16063" 2 1 1 3 11 8 100.5546 10.835 54.116 1988.886 0 0.01055
"16135" 2 1 1 3 12 6 4.74062 14.856 55.127 1985.875 0 0.00183
"16136" 2 1 1 3 12 7 176.81821 14.147 55.796 1987.254 2 0.00208
"16137" 2 1 1 3 12 8 704.81892 13.009 57.048 1989.642 13 0.00225
"16138" 2 1 1 3 12 9 561.61628 11.702 58.54 1992.443 4 0.0024
"16139" 2 1 1 3 12 6 1.40159 14.823 55.11 1985.892 0 0.00951
"16140" 2 1 1 3 12 7 77.20768 14.141 55.787 1987.251 0 0.0099
"16141" 2 1 1 3 12 8 335.06237 12.916 56.985 1989.672 2 0.01026
"16142" 2 1 1 3 12 9 308.01796 11.516 58.446 1992.535 4 0.01051
"16214" 2 1 1 3 13 8 4.24808 14.861 60.128 1990.873 1 0.00184
"16215" 2 1 1 3 13 9 808.87842 13.206 61.785 1994.183 12 0.00221
"16216" 2 1 1 3 13 10 475.58393 11.826 63.438 1997.216 3 0.00237
"16217" 2 1 1 3 13 8 1.39514 14.823 60.11 1990.892 0 0.00951
"16218" 2 1 1 3 13 9 366.54561 13.122 61.732 1994.215 9 0.01029
"16219" 2 1 1 3 13 10 234.37415 11.668 63.301 1997.237 2 0.01061
"16271" 2 1 1 3 14 9 3.89791 14.861 65.129 1995.873 0 0.00181
"16272" 2 1 1 3 14 10 300.47831 13.799 66.109 1997.914 7 0.00209
"16273" 2 1 1 3 14 9 1.38224 14.825 65.11 1995.892 0 0.00953
"16274" 2 1 1 3 14 10 130.1368 13.767 66.065 1997.902 7 0.01013
"16307" 2 1 1 4 6 1 194.32784 15.863 29.127 1958.87 0 0.00248
"16308" 2 1 1 4 6 1 118.66464 15.834 29.116 1958.887 0 0.00981
"16330" 2 1 1 4 7 1 453.14419 17.573 31.735 1959.767 0 0.00234
"16331" 2 1 1 4 7 2 535.55723 16.366 33.38 1962.62 0 0.00244
"16332" 2 1 1 4 7 1 231.48667 17.41 31.616 1959.812 0 0.00947
"16333" 2 1 1 4 7 2 309.31776 16.242 33.319 1962.682 0 0.00971
"16375" 2 1 1 4 8 1 1.67385 19.879 35.138 1960.866 0 0.00208
"16376" 2 1 1 4 8 2 514.71272 17.804 36.601 1964.402 0 0.00233
"16377" 2 1 1 4 8 3 512.90681 16.364 38.381 1967.622 1 0.00244
"16378" 2 1 1 4 8 1 0.66048 19.805 35.101 1960.903 0 0.00857
"16379" 2 1 1 4 8 2 257.93351 17.649 36.523 1964.479 1 0.00951
"16380" 2 1 1 4 8 3 292.63072 16.248 38.306 1967.664 0 0.00977
"16430" 2 1 1 4 9 2 1.61694 19.879 40.138 1965.864 0 0.00208
"16431" 2 1 1 4 9 3 492.27733 17.806 41.599 1969.398 0 0.00232
"16432" 2 1 1 4 9 4 486.84794 16.362 43.374 1972.618 2 0.00243
"16433" 2 1 1 4 9 2 0.63724 19.805 40.101 1965.901 0 0.00856
"16434" 2 1 1 4 9 3 243.83057 17.671 41.526 1969.46 0 0.00949
"16435" 2 1 1 4 9 4 278.9507 16.266 43.326 1972.666 1 0.00984
"16484" 2 1 1 4 10 3 1.58496 19.88 45.138 1970.864 0 0.00207
"16485" 2 1 1 4 10 4 470.16194 17.817 46.602 1974.389 0 0.00232
"16486" 2 1 1 4 10 5 477.48133 16.354 48.371 1977.622 1 0.00243
"16487" 2 1 1 4 10 3 0.62386 19.806 45.101 1970.901 0 0.00856
"16488" 2 1 1 4 10 4 232.3322 17.661 46.529 1974.472 0 0.00944
"16489" 2 1 1 4 10 5 265.10542 16.275 48.328 1977.658 1 0.00992
"16538" 2 1 1 4 11 4 1.57701 19.88 50.138 1975.864 0 0.00207
"16539" 2 1 1 4 11 5 460.00284 17.817 51.603 1979.391 0 0.00231
"16540" 2 1 1 4 11 6 467.07736 16.344 53.366 1982.627 0 0.00242
"16541" 2 1 1 4 11 4 0.61996 19.806 50.101 1975.901 0 0.00856
"16542" 2 1 1 4 11 5 224.13441 17.682 51.537 1979.46 1 0.00944
"16543" 2 1 1 4 11 6 252.48932 16.267 53.309 1982.647 3 0.00989
"16593" 2 1 1 4 12 5 1.60299 19.879 55.138 1980.866 0 0.00208
"16594" 2 1 1 4 12 6 446.44153 17.818 56.599 1984.386 3 0.00231
"16595" 2 1 1 4 12 7 294.09855 16.627 57.958 1986.936 2 0.00239
"16596" 2 1 1 4 12 8 157.6293 15.843 59.114 1988.877 1 0.00246
"16597" 2 1 1 4 12 5 0.63252 19.805 55.101 1980.903 0 0.00857
"16598" 2 1 1 4 12 6 209.65697 17.704 56.535 1984.437 3 0.00942
"16599" 2 1 1 4 12 7 145.91998 16.508 57.86 1986.957 2 0.00983
"16600" 2 1 1 4 12 8 82.31688 15.84 59.118 1988.883 0 0.01002
"16670" 2 1 1 4 13 6 1.28354 19.897 60.147 1985.855 0 0.00187
"16671" 2 1 1 4 13 7 59.44185 19.03 60.729 1987.304 2 0.00226
"16672" 2 1 1 4 13 8 353.75181 17.552 61.699 1989.752 10 0.00234
"16673" 2 1 1 4 13 9 401.09227 16.376 63.362 1992.592 10 0.00243
"16674" 2 1 1 4 13 6 0.56519 19.819 60.108 1985.894 0 0.00893
"16675" 2 1 1 4 13 7 26.32224 19.233 60.836 1987.209 0 0.00908
"16676" 2 1 1 4 13 8 164.4779 17.477 61.658 1989.785 5 0.00944
"16677" 2 1 1 4 13 9 205.54357 16.28 63.315 1992.64 5 0.00992
"16743" 2 1 1 4 14 8 0.85425 19.898 65.147 1990.855 0 0.00155
"16744" 2 1 1 4 14 9 359.28019 17.751 66.547 1994.4 8 0.00231
"16745" 2 1 1 4 14 10 314.99542 16.47 68.173 1997.308 7 0.00245
"16746" 2 1 1 4 14 8 0.28313 19.748 65.065 1990.923 1 0.01087
"16747" 2 1 1 4 14 9 171.17602 17.678 66.509 1994.435 2 0.00935
"16748" 2 1 1 4 14 10 158.44041 16.412 68.134 1997.326 4 0.01003
"16794" 2 1 1 4 15 9 0.8521 19.898 70.147 1995.855 0 0.00155
"16795" 2 1 1 4 15 10 108.44282 18.633 71.026 1997.997 2 0.00219
"16796" 2 1 1 4 15 9 0.19846 19.745 70.07 1995.932 0 0.00939
"16797" 2 1 1 4 15 10 45.12015 18.657 71.016 1997.963 2 0.0089
"16822" 2 1 1 5 7 1 42.92877 20.792 34.087 1958.9 0 0.00223
"16823" 2 1 1 5 7 1 15.97439 20.764 34.035 1958.876 0 0.0098
"16840" 2 1 1 5 8 1 97.2258 22.952 37.082 1959.735 0 0.00219
"16841" 2 1 1 5 8 2 104.28244 21.231 38.308 1962.682 0 0.00223
"16842" 2 1 1 5 8 1 60.68491 23.032 37.056 1959.63 0 0.01127
"16843" 2 1 1 5 8 2 49.01814 21.673 38.536 1962.468 0 0.01067
"16879" 2 1 1 5 9 1 1.70097 24.889 40.144 1960.86 0 0.00154
"16880" 2 1 1 5 9 2 120.84611 23.282 41.828 1964.151 0 0.00216
"16881" 2 1 1 5 9 3 99.1075 21.231 43.297 1967.672 0 0.00224
"16882" 2 1 1 5 9 1 0.06711 24.68 40.04 1960.965 0 0.00651
"16883" 2 1 1 5 9 2 73.08229 23.241 41.819 1964.184 0 0.01129
"16884" 2 1 1 5 9 3 43.33087 21.778 43.583 1967.41 0 0.01056
"16922" 2 1 1 5 10 2 1.66973 24.889 45.144 1965.858 0 0.00154
"16923" 2 1 1 5 10 3 114.53211 23.306 46.837 1969.136 1 0.00218
"16924" 2 1 1 5 10 4 94.76093 21.195 48.296 1972.706 0 0.00226
"16925" 2 1 1 5 10 2 0.06551 24.68 45.039 1965.963 0 0.00651
"16926" 2 1 1 5 10 3 69.26149 23.26 46.829 1969.174 0 0.01113
"16927" 2 1 1 5 10 4 42.78532 21.771 48.584 1972.418 0 0.01052
"16965" 2 1 1 5 11 3 1.655 24.889 50.144 1970.858 0 0.00154
"16966" 2 1 1 5 11 4 110.43585 23.307 51.852 1974.149 0 0.00219
"16967" 2 1 1 5 11 5 95.18391 21.196 53.296 1977.705 0 0.00226
"16968" 2 1 1 5 11 3 0.06457 24.68 50.039 1970.963 0 0.00651
"16969" 2 1 1 5 11 4 68.60094 23.26 51.822 1974.167 0 0.01112
"16970" 2 1 1 5 11 5 42.0142 21.733 53.565 1977.436 0 0.01043
"17008" 2 1 1 5 12 4 1.65686 24.89 55.144 1975.858 0 0.00154
"17009" 2 1 1 5 12 5 106.74496 23.291 56.842 1979.155 0 0.00221
"17010" 2 1 1 5 12 6 89.69805 21.207 58.274 1982.672 0 0.00227
"17011" 2 1 1 5 12 4 0.06427 24.68 55.039 1975.963 0 0.00651
"17012" 2 1 1 5 12 5 63.55623 23.215 56.768 1979.158 0 0.0111
"17013" 2 1 1 5 12 6 39.0897 21.708 58.551 1982.448 0 0.01042
"17052" 2 1 1 5 13 5 1.68214 24.889 60.144 1980.86 0 0.00154
"17053" 2 1 1 5 13 6 102.43252 23.358 61.861 1984.108 1 0.00219
"17054" 2 1 1 5 13 7 50.29062 21.463 62.8 1986.942 0 0.00224
"17055" 2 1 1 5 13 8 31.72699 20.815 64.106 1988.896 0 0.00212
"17056" 2 1 1 5 13 5 0.06637 24.68 60.04 1980.965 0 0.00651
"17057" 2 1 1 5 13 6 55.13124 23.229 61.813 1984.189 0 0.01151
"17058" 2 1 1 5 13 7 24.88564 22.093 63.35 1986.862 0 0.0108
"17059" 2 1 1 5 13 8 8.86537 20.96 64.178 1988.823 0 0.0108
"17106" 2 1 1 5 14 6 1.45998 24.882 65.135 1985.856 0 0.0016
"17107" 2 1 1 5 14 7 21.68251 24.45 65.988 1987.143 0 0.00214
"17108" 2 1 1 5 14 8 73.18777 22.956 67.08 1989.727 0 0.00223
"17109" 2 1 1 5 14 9 74.87475 21.212 68.26 1992.652 3 0.00214
"17110" 2 1 1 5 14 6 0.06592 24.68 65.039 1985.963 0 0.00651
"17111" 2 1 1 5 14 7 10.79597 24.033 65.721 1987.293 0 0.01219
"17112" 2 1 1 5 14 8 42.60836 23.054 67.068 1989.618 0 0.01118
"17113" 2 1 1 5 14 9 30.98123 21.739 68.56 1992.426 1 0.01051
"17158" 2 1 1 5 15 8 1.39177 24.879 70.139 1990.863 0 0.00162
"17159" 2 1 1 5 15 9 84.38384 23.307 71.816 1994.113 1 0.00217
"17160" 2 1 1 5 15 10 56.70205 21.366 73.074 1997.312 3 0.0021
"17161" 2 1 1 5 15 8 0.06535 24.68 70.039 1990.963 0 0.00651
"17162" 2 1 1 5 15 9 45.11848 23.361 71.84 1994.084 1 0.01092
"17163" 2 1 1 5 15 10 20.83128 21.875 73.393 1997.123 0 0.00989
"17193" 2 1 1 5 16 9 1.15503 24.879 75.139 1995.863 0 0.0016
"17194" 2 1 1 5 16 10 29.57857 24.222 76.335 1997.716 1 0.00224
"17195" 2 1 1 5 16 9 0.06477 24.68 75.039 1995.963 0 0.00651
"17196" 2 1 1 5 16 10 15.75601 23.861 76.081 1997.825 1 0.01139
"17209" 2 1 1 6 8 1 42.89531 25.799 39.099 1958.904 0 0.00234
"17210" 2 1 1 6 8 1 25.17658 25.899 39.147 1958.852 0 0.00946
"17229" 2 1 1 6 9 1 237.88166 28.314 42.298 1959.589 0 0.00215
"17230" 2 1 1 6 9 2 155.28622 26.765 43.566 1962.405 0 0.00224
"17231" 2 1 1 6 9 1 84.91405 28 42.058 1959.663 1 0.00946
"17232" 2 1 1 6 9 2 70.50598 26.523 43.428 1962.51 0 0.00972
"17270" 2 1 1 6 10 1 3.22444 29.899 45.149 1960.856 0 0.00203
"17271" 2 1 1 6 10 2 303.69503 28.558 46.971 1964.019 0 0.00215
"17272" 2 1 1 6 10 3 152.48475 26.772 48.585 1967.418 0 0.00225
"17273" 2 1 1 6 10 1 0.66773 29.965 45.182 1960.823 0 0.00831
"17274" 2 1 1 6 10 2 99.08605 28.334 46.866 1964.137 0 0.00928
"17275" 2 1 1 6 10 3 61.88733 26.509 48.446 1967.542 0 0.00958
"17317" 2 1 1 6 11 2 3.20863 29.899 50.149 1965.853 0 0.00203
"17318" 2 1 1 6 11 3 299.12482 28.547 51.968 1969.026 1 0.00215
"17319" 2 1 1 6 11 4 150.28524 26.771 53.576 1972.41 2 0.00225
"17320" 2 1 1 6 11 2 0.66516 29.965 50.182 1965.82 0 0.00831
"17321" 2 1 1 6 11 3 94.28728 28.393 51.895 1969.107 0 0.00911
"17322" 2 1 1 6 11 4 60.17668 26.524 53.434 1972.515 0 0.00966
"17364" 2 1 1 6 12 3 3.21044 29.899 55.148 1970.853 0 0.00203
"17365" 2 1 1 6 12 4 282.14284 28.572 56.967 1974 2 0.00212
"17366" 2 1 1 6 12 5 136.15073 26.75 58.565 1977.42 2 0.00223
"17367" 2 1 1 6 12 3 0.66623 29.965 55.181 1970.821 0 0.00831
"17368" 2 1 1 6 12 4 90.50363 28.413 56.878 1974.069 0 0.00917
"17369" 2 1 1 6 12 5 51.65721 26.618 58.484 1977.47 1 0.01015
"17411" 2 1 1 6 13 4 3.09451 29.902 60.148 1975.85 1 0.00206
"17412" 2 1 1 6 13 5 256.89872 28.566 61.962 1979.001 2 0.00207
"17413" 2 1 1 6 13 6 125.93867 26.705 63.548 1982.447 2 0.00218
"17414" 2 1 1 6 13 4 0.66764 29.965 60.181 1975.821 0 0.00831
"17415" 2 1 1 6 13 5 76.7693 28.425 61.851 1979.031 0 0.00919
"17416" 2 1 1 6 13 6 38.38871 26.899 63.633 1982.338 0 0.01092
"17457" 2 1 1 6 14 5 3.03683 29.904 65.151 1980.853 0 0.00208
"17458" 2 1 1 6 14 6 237.65167 28.593 66.98 1983.992 2 0.00205
"17459" 2 1 1 6 14 7 82.58183 27.035 68.299 1986.869 3 0.00211
"17460" 2 1 1 6 14 8 29.56489 25.777 69.062 1988.89 3 0.00245
"17461" 2 1 1 6 14 5 0.36038 29.989 65.194 1980.811 0 0.00616
"17462" 2 1 1 6 14 6 67.44385 28.386 66.853 1984.072 2 0.00903
"17463" 2 1 1 6 14 7 24.75777 27.144 68.42 1986.881 3 0.01024
"17464" 2 1 1 6 14 8 5.76321 26.225 69.311 1988.692 0 0.01247
"17519" 2 1 1 6 15 6 3.02845 29.904 70.151 1985.851 0 0.00208
"17520" 2 1 1 6 15 7 52.9432 29.344 70.894 1987.154 0 0.00202
"17521" 2 1 1 6 15 8 151.87637 28.361 72.326 1989.569 2 0.00203
"17522" 2 1 1 6 15 9 87.87717 26.72 73.531 1992.416 4 0.00225
"17523" 2 1 1 6 15 7 8.07459 29.212 70.761 1987.154 1 0.01044
"17524" 2 1 1 6 15 8 36.04008 27.91 71.937 1989.631 0 0.0102
"17525" 2 1 1 6 15 9 25.98847 26.978 73.667 1992.295 1 0.01075
"17577" 2 1 1 6 16 8 1.86004 29.892 75.145 1990.857 0 0.00233
"17578" 2 1 1 6 16 9 151.10845 28.619 76.904 1993.889 8 0.00203
"17579" 2 1 1 6 16 10 54.06711 26.943 78.429 1997.091 1 0.0022
"17580" 2 1 1 6 16 9 34.24233 28.152 76.636 1994.088 2 0.01036
"17581" 2 1 1 6 16 10 15.85931 26.787 78.361 1997.178 1 0.01052
"17617" 2 1 1 6 17 9 1.13154 29.916 80.156 1995.845 0 0.00243
"17618" 2 1 1 6 17 10 50.78692 29.007 81.205 1997.802 3 0.00204
"17619" 2 1 1 6 17 10 8.82344 28.878 81.055 1997.781 0 0.01248
"17638" 2 1 1 7 9 1 71.07849 31.004 44.199 1958.8 0 0.00223
"17639" 2 1 1 7 9 1 18.18047 31.164 44.281 1958.722 0 0.00934
"17658" 2 1 1 7 10 1 243.72486 32.903 46.986 1959.688 2 0.0021
"17659" 2 1 1 7 10 2 216.32253 31.56 48.477 1962.522 1 0.0022
"17660" 2 1 1 7 10 1 116.75983 33.255 47.255 1959.605 1 0.01021
"17661" 2 1 1 7 10 2 73.4344 31.965 48.682 1962.321 0 0.00979
"17699" 2 1 1 7 11 1 0.84226 34.841 50.12 1960.885 0 0.00292
"17700" 2 1 1 7 11 2 280.58985 33.155 51.765 1964.215 0 0.00211
"17701" 2 1 1 7 11 3 208.27451 31.533 53.451 1967.523 1 0.0022
"17702" 2 1 1 7 11 1 0.98639 34.822 50.11 1960.895 0 0.00882
"17703" 2 1 1 7 11 2 149.86998 33.475 51.936 1964.067 0 0.01023
"17704" 2 1 1 7 11 3 73.58509 31.966 53.682 1967.321 0 0.00979
"17747" 2 1 1 7 12 2 0.83866 34.842 55.12 1965.882 0 0.00293
"17748" 2 1 1 7 12 3 267.31734 33.163 56.767 1969.21 0 0.00209
"17749" 2 1 1 7 12 4 193.26924 31.556 58.463 1972.512 1 0.00217
"17750" 2 1 1 7 12 2 0.98367 34.822 55.11 1965.892 0 0.00882
"17751" 2 1 1 7 12 3 147.76653 33.462 56.913 1969.056 1 0.01027
"17752" 2 1 1 7 12 4 73.1824 31.96 58.671 1972.317 0 0.00979
"17795" 2 1 1 7 13 3 0.48607 34.741 60.069 1970.933 0 0.00332
"17796" 2 1 1 7 13 4 244.33989 33.127 61.737 1974.214 2 0.00204
"17797" 2 1 1 7 13 5 179.5674 31.567 63.462 1977.5 0 0.00217
"17798" 2 1 1 7 13 3 0.98221 34.822 60.11 1970.892 0 0.00882
"17799" 2 1 1 7 13 4 142.36481 33.481 61.926 1974.049 0 0.01033
"17800" 2 1 1 7 13 5 65.90144 32.036 63.716 1977.285 0 0.00994
"17843" 2 1 1 7 14 4 0.48319 34.741 65.069 1975.933 0 0.00333
"17844" 2 1 1 7 14 5 225.23159 33.1 66.711 1979.215 3 0.00198
"17845" 2 1 1 7 14 6 168.27768 31.529 68.457 1982.533 1 0.00219
"17846" 2 1 1 7 14 4 0.97835 34.823 65.109 1975.892 0 0.00881
"17847" 2 1 1 7 14 5 135.43782 33.47 66.904 1979.039 2 0.01046
"17848" 2 1 1 7 14 6 62.14547 32.038 68.692 1982.258 0 0.00974
"17892" 2 1 1 7 15 5 0.23019 34.693 70.046 1980.959 0 0.00247
"17893" 2 1 1 7 15 6 186.91943 32.97 71.65 1984.285 3 0.002
"17894" 2 1 1 7 15 7 102.94126 31.76 73.078 1986.924 1 0.00217
"17895" 2 1 1 7 15 8 46.94554 30.975 74.18 1988.811 3 0.00216
"17896" 2 1 1 7 15 5 0.80001 34.825 70.112 1980.893 0 0.00959
"17897" 2 1 1 7 15 6 107.34984 33.29 71.683 1983.998 2 0.01067
"17898" 2 1 1 7 15 7 41.92316 32.206 73.473 1986.873 1 0.00991
"17899" 2 1 1 7 15 8 12.30715 31.199 74.298 1988.705 0 0.00854
"17956" 2 1 1 7 16 6 0.22561 34.694 75.046 1985.956 0 0.00248
"17957" 2 1 1 7 16 7 27.75094 34.1 75.74 1987.245 1 0.00177
"17958" 2 1 1 7 16 8 126.16931 32.663 76.75 1989.691 2 0.00206
"17959" 2 1 1 7 16 9 120.60984 31.477 78.402 1992.531 3 0.00209
"17960" 2 1 1 7 16 6 0.32212 34.846 75.122 1985.88 0 0.00686
"17961" 2 1 1 7 16 7 11.03808 33.771 75.508 1987.341 1 0.01166
"17962" 2 1 1 7 16 8 53.39868 32.658 76.653 1989.599 3 0.01089
"17963" 2 1 1 7 16 9 40.28183 31.967 78.633 1992.271 0 0.00987
"18015" 2 1 1 7 17 8 0.22311 34.694 80.045 1990.956 0 0.00248
"18016" 2 1 1 7 17 9 105.80027 32.799 81.475 1994.281 6 0.00195
"18017" 2 1 1 7 17 10 80.61191 31.456 83.134 1997.282 0 0.00199
"18018" 2 1 1 7 17 9 29.77832 32.566 81.335 1994.373 4 0.01094
"18019" 2 1 1 7 17 10 20.46178 31.918 83.543 1997.23 0 0.00902
"18054" 2 1 1 7 18 9 0.04199 34.65 85.023 1995.979 0 0.00148
"18055" 2 1 1 7 18 10 21.84867 33.466 85.881 1998.019 1 0.00165
"18056" 2 1 1 7 18 10 3.8141 32.596 85.476 1998.485 0 0.01072
"18072" 2 1 1 8 10 1 66.02648 35.825 49.111 1958.892 0 0.00223
"18073" 2 1 1 8 10 1 29.52265 36.053 49.225 1958.777 0 0.00939
"18091" 2 1 1 8 11 1 252.90678 38.033 52.076 1959.649 2 0.00244
"18092" 2 1 1 8 11 2 211.61149 36.609 53.494 1962.49 2 0.0023
"18093" 2 1 1 8 11 1 123.93879 37.95 52.005 1959.66 0 0.00889
"18094" 2 1 1 8 11 2 99.02348 36.748 53.561 1962.418 0 0.00892
"18134" 2 1 1 8 12 1 1.05806 39.926 55.162 1960.843 0 0.00157
"18135" 2 1 1 8 12 2 286.43763 38.181 56.753 1964.178 1 0.00239
"18136" 2 1 1 8 12 3 180.13037 36.618 58.46 1967.447 5 0.00228
"18137" 2 1 1 8 12 1 0.68667 39.82 55.109 1960.896 0 0.00833
"18138" 2 1 1 8 12 2 141.01694 38.207 56.776 1964.175 1 0.0088
"18139" 2 1 1 8 12 3 90.1527 36.706 58.552 1967.451 0 0.00868
"18186" 2 1 1 8 13 2 0.62293 39.912 60.155 1965.847 0 0.00158
"18187" 2 1 1 8 13 3 240.23432 38.181 61.741 1969.165 1 0.00242
"18188" 2 1 1 8 13 4 163.8761 36.588 63.486 1972.504 0 0.00232
"18189" 2 1 1 8 13 2 0.68214 39.82 60.109 1965.893 0 0.00833
"18190" 2 1 1 8 13 3 125.00537 38.122 61.715 1969.198 3 0.00873
"18191" 2 1 1 8 13 4 83.92543 36.711 63.516 1972.411 1 0.00856
"18236" 2 1 1 8 14 3 0.57682 39.932 65.164 1970.838 0 0.00144
"18237" 2 1 1 8 14 4 201.37299 38.102 66.707 1974.21 3 0.00236
"18238" 2 1 1 8 14 5 147.81214 36.536 68.444 1977.513 2 0.00231
"18239" 2 1 1 8 14 3 0.60444 39.842 65.119 1970.883 0 0.00842
"18240" 2 1 1 8 14 4 94.4019 37.931 66.593 1974.267 3 0.00875
"18241" 2 1 1 8 14 5 68.78922 36.695 68.541 1977.451 1 0.00859
"18285" 2 1 1 8 15 4 0.57345 39.932 70.164 1975.838 0 0.00144
"18286" 2 1 1 8 15 5 153.68933 38.054 71.663 1979.214 8 0.00206
"18287" 2 1 1 8 15 6 110.36509 36.516 73.399 1982.488 1 0.00217
"18288" 2 1 1 8 15 4 0.30976 39.774 70.085 1975.917 0 0.00624
"18289" 2 1 1 8 15 5 73.72431 37.854 71.555 1979.306 2 0.00871
"18290" 2 1 1 8 15 6 52.01698 36.718 73.492 1982.378 0 0.00896
"18334" 2 1 1 8 16 5 0.3622 39.992 75.195 1980.81 0 0.00114
"18335" 2 1 1 8 16 6 127.5876 38.153 76.741 1984.193 3 0.00197
"18336" 2 1 1 8 16 7 53.51097 36.983 78.244 1986.866 3 0.00214
"18337" 2 1 1 8 16 8 19.07869 35.826 79.084 1988.864 0 0.00245
"18338" 2 1 1 8 16 5 0.13304 39.745 75.072 1980.933 0 0.00719
"18339" 2 1 1 8 16 6 51.35115 37.909 76.556 1984.252 3 0.00907
"18340" 2 1 1 8 16 7 24.48682 36.977 78.293 1986.921 1 0.00905
"18341" 2 1 1 8 16 8 7.99762 36.156 79.201 1988.651 1 0.00934
"18392" 2 1 1 8 17 6 0.36156 39.992 80.194 1985.808 0 0.00114
"18393" 2 1 1 8 17 7 19.43261 39.111 80.741 1987.235 0 0.00193
"18394" 2 1 1 8 17 8 74.79021 37.942 81.94 1989.602 2 0.00199
"18395" 2 1 1 8 17 9 51.92786 36.693 83.503 1992.415 0 0.00224
"18396" 2 1 1 8 17 6 0.1324 39.745 80.071 1985.931 0 0.00719
"18397" 2 1 1 8 17 7 6.21782 39.151 80.795 1987.25 0 0.00855
"18398" 2 1 1 8 17 8 25.53394 37.836 81.779 1989.547 2 0.00841
"18399" 2 1 1 8 17 9 14.95957 36.496 83.402 1992.512 0 0.00847
"18442" 2 1 1 8 18 8 0.36092 39.992 85.194 1990.808 0 0.00114
"18443" 2 1 1 8 18 9 52.60134 38.156 86.503 1993.952 3 0.00187
"18444" 2 1 1 8 18 10 32.65248 36.834 88.655 1997.425 2 0.00233
"18445" 2 1 1 8 18 8 0.13177 39.745 85.071 1990.931 0 0.00719
"18446" 2 1 1 8 18 9 12.21604 38.261 86.54 1993.885 0 0.00936
"18447" 2 1 1 8 18 10 10.20772 36.917 88.706 1997.394 0 0.00968
"18465" 2 1 1 9 11 1 98.92783 40.912 54.145 1958.837 1 0.0023
"18466" 2 1 1 9 11 1 53.69124 40.864 54.131 1958.872 0 0.00961
"18486" 2 1 1 9 12 1 381.36878 43.052 57.089 1959.643 1 0.00239
"18487" 2 1 1 9 12 2 301.93881 41.647 58.521 1962.478 0 0.00231
"18488" 2 1 1 9 12 1 189.31188 43.014 57.06 1959.652 1 0.00942
"18489" 2 1 1 9 12 2 156.65611 41.614 58.5 1962.491 1 0.00964
"18528" 2 1 1 9 13 1 2.97924 44.887 60.142 1960.863 0 0.00209
"18529" 2 1 1 9 13 2 418.25727 43.253 61.75 1964.104 7 0.00237
"18530" 2 1 1 9 13 3 260.18424 41.561 63.464 1967.508 4 0.00228
"18531" 2 1 1 9 13 1 1.25118 44.908 60.152 1960.852 0 0.00981
"18532" 2 1 1 9 13 2 220.13541 43.252 61.792 1964.146 1 0.00932
"18533" 2 1 1 9 13 3 138.32346 41.645 63.49 1967.45 1 0.00971
"18580" 2 1 1 9 14 2 2.15435 44.884 65.14 1965.862 0 0.00206
"18581" 2 1 1 9 14 3 330.50827 43.234 66.779 1969.151 4 0.00235
"18582" 2 1 1 9 14 4 213.88098 41.536 68.434 1972.503 2 0.00219
"18583" 2 1 1 9 14 2 1.13414 44.925 65.161 1965.841 0 0.01001
"18584" 2 1 1 9 14 3 178.29543 43.155 66.752 1969.203 1 0.00915
"18585" 2 1 1 9 14 4 119.5129 41.677 68.5 1972.429 1 0.00946
"18632" 2 1 1 9 15 3 2.12041 44.884 70.14 1970.862 0 0.00206
"18633" 2 1 1 9 15 4 273.87935 43.256 71.79 1974.138 3 0.00226
"18634" 2 1 1 9 15 5 174.62911 41.534 73.422 1977.492 4 0.00215
"18635" 2 1 1 9 15 3 0.56511 44.924 70.16 1970.842 0 0.008
"18636" 2 1 1 9 15 4 151.84284 43.122 71.743 1974.225 3 0.00898
"18637" 2 1 1 9 15 5 85.76057 41.739 73.488 1977.354 1 0.00919
"18682" 2 1 1 9 16 4 1.70947 44.865 75.13 1975.872 0 0.0022
"18683" 2 1 1 9 16 5 203.74767 43.153 76.685 1979.138 4 0.00217
"18684" 2 1 1 9 16 6 125.16441 41.488 78.366 1982.482 2 0.00217
"18685" 2 1 1 9 16 4 0.55767 44.924 75.159 1975.842 0 0.008
"18686" 2 1 1 9 16 5 112.12542 43.249 76.701 1979.057 6 0.00898
"18687" 2 1 1 9 16 6 60.69282 41.711 78.518 1982.412 1 0.0094
"18727" 2 1 1 9 17 5 0.96942 44.859 80.116 1980.865 1 0.00209
"18728" 2 1 1 9 17 6 129.82543 43.242 81.726 1984.089 3 0.00221
"18729" 2 1 1 9 17 7 52.36369 41.71 83.005 1986.9 1 0.00209
"18730" 2 1 1 9 17 8 23.00155 40.535 83.955 1989.025 0 0.002
"18731" 2 1 1 9 17 5 0.33138 44.97 80.183 1980.821 0 0.00607
"18732" 2 1 1 9 17 6 71.21551 43.064 81.637 1984.179 1 0.0085
"18733" 2 1 1 9 17 7 30.04717 41.989 83.259 1986.876 2 0.00924
"18734" 2 1 1 9 17 8 9.36594 40.926 84.043 1988.723 2 0.0094
"18783" 2 1 1 9 18 6 0.52737 44.874 85.135 1985.867 0 0.00257
"18784" 2 1 1 9 18 7 16.60137 44.225 85.817 1987.199 0 0.00232
"18785" 2 1 1 9 18 8 55.61571 42.804 86.795 1989.596 1 0.00219
"18786" 2 1 1 9 18 9 76.96528 41.8 89.477 1993.282 2 0.00199
"18787" 2 1 1 9 18 10 21.26301 41.628 93.159 1997.136 0 0.00172
"18788" 2 1 1 9 18 7 7.01101 43.811 85.57 1987.365 0 0.00854
"18789" 2 1 1 9 18 8 28.95348 42.78 86.749 1989.574 1 0.01017
"18790" 2 1 1 9 18 9 29.4487 42.274 89.788 1993.119 0 0.01264
"18791" 2 1 1 9 18 10 6.31114 41.997 93.606 1997.214 0 0.01405
"18829" 2 1 1 10 12 1 107.73272 45.847 59.12 1958.88 0 0.00248
"18830" 2 1 1 10 12 1 56.95016 46.003 59.199 1958.803 0 0.00976
"18849" 2 1 1 10 13 1 336.11325 47.905 61.969 1959.672 2 0.00248
"18850" 2 1 1 10 13 2 294.01053 46.5 63.411 1962.518 1 0.00243
"18851" 2 1 1 10 13 1 200.91276 47.821 61.886 1959.673 2 0.01004
"18852" 2 1 1 10 13 2 176.29772 46.644 63.495 1962.458 2 0.0097
"18888" 2 1 1 10 14 1 2.43857 49.865 65.131 1960.874 0 0.0028
"18889" 2 1 1 10 14 2 346.94237 48.153 66.729 1964.183 4 0.00246
"18890" 2 1 1 10 14 3 233.15662 46.51 68.385 1967.483 4 0.00246
"18891" 2 1 1 10 14 1 0.35646 49.787 65.092 1960.913 0 0.01416
"18892" 2 1 1 10 14 2 209.53512 48.009 66.656 1964.255 5 0.00991
"18893" 2 1 1 10 14 3 138.98862 46.645 68.501 1967.464 6 0.00975
"18939" 2 1 1 10 15 2 1.96183 49.867 70.131 1965.87 0 0.00293
"18940" 2 1 1 10 15 3 254.39109 48.144 71.688 1969.151 5 0.00246
"18941" 2 1 1 10 15 4 155.85539 46.506 73.346 1972.448 6 0.00247
"18942" 2 1 1 10 15 2 0.29522 49.816 70.106 1965.896 0 0.01383
"18943" 2 1 1 10 15 3 156.93277 48.047 71.657 1969.217 3 0.00987
"18944" 2 1 1 10 15 4 111.41619 46.515 73.42 1972.513 0 0.01
"18986" 2 1 1 10 16 3 1.63346 49.855 75.125 1970.877 0 0.00308
"18987" 2 1 1 10 16 4 157.50507 48.091 76.63 1974.147 6 0.00241
"18988" 2 1 1 10 16 5 96.53782 46.551 78.34 1977.396 4 0.00228
"18989" 2 1 1 10 16 3 0.09609 49.736 75.029 1970.9 1 0.0105
"18990" 2 1 1 10 16 4 116.90433 47.997 76.624 1974.234 0 0.00945
"18991" 2 1 1 10 16 5 79.26728 46.611 78.438 1977.434 2 0.01036
"19029" 2 1 1 10 17 4 0.59898 49.76 80.077 1975.925 0 0.00305
"19030" 2 1 1 10 17 5 93.35263 48.21 81.698 1979.095 3 0.00221
"19031" 2 1 1 10 17 6 50.23431 46.664 83.408 1982.351 3 0.00194
"19032" 2 1 1 10 17 5 78.50359 47.971 81.615 1979.251 1 0.00959
"19033" 2 1 1 10 17 6 48.81423 46.647 83.356 1982.316 1 0.01081
"19064" 2 1 1 10 18 5 0.43987 49.786 85.091 1980.914 0 0.00339
"19065" 2 1 1 10 18 6 42.80947 48.048 86.379 1983.938 2 0.00193
"19066" 2 1 1 10 18 7 16.62165 47.473 88.851 1986.986 0 0.00155
"19067" 2 1 1 10 18 8 13.06022 47.55 91.181 1989.238 1 0.00163
"19068" 2 1 1 10 18 9 9.32409 47.527 94.898 1992.977 0 0.00141
"19069" 2 1 1 10 18 10 2.73533 46.487 98.382 1997.501 0 0.00133
"19070" 2 1 1 10 18 6 36.28061 48.021 86.501 1984.087 0 0.01056
"19071" 2 1 1 10 18 7 20.22799 47.359 88.71 1986.959 0 0.01068
"19072" 2 1 1 10 18 8 16.80384 47.308 91.001 1989.3 0 0.01005
"19073" 2 1 1 10 18 9 7.81916 46.98 94.125 1992.751 0 0.00889
"19074" 2 1 1 10 18 10 1.44753 46.63 97.818 1996.797 0 0.00871
"19109" 2 1 1 11 13 1 95.06632 50.879 64.13 1958.859 1 0.00247
"19110" 2 1 1 11 13 1 51.03436 50.74 64.047 1958.915 1 0.01046
"19131" 2 1 1 11 14 1 249.05397 52.693 66.804 1959.719 1 0.00239
"19132" 2 1 1 11 14 2 241.72357 51.46 68.376 1962.524 7 0.00241
"19133" 2 1 1 11 14 1 147.02688 52.945 67.01 1959.672 0 0.01086
"19134" 2 1 1 11 14 2 131.8224 51.467 68.425 1962.565 0 0.01053
"19174" 2 1 1 11 15 1 0.20188 54.685 70.04 1960.964 0 0.00287
"19175" 2 1 1 11 15 2 231.33238 52.963 71.625 1964.27 3 0.00246
"19176" 2 1 1 11 15 3 163.62476 51.532 73.392 1967.468 5 0.00236
"19177" 2 1 1 11 15 1 0.65095 54.848 70.122 1960.883 0 0.00649
"19178" 2 1 1 11 15 2 146.46156 53.216 71.731 1964.123 3 0.01072
"19179" 2 1 1 11 15 3 93.72012 51.397 73.312 1967.523 0 0.01068
"19223" 2 1 1 11 16 2 0.1429 54.694 75.044 1965.958 0 0.0027
"19224" 2 1 1 11 16 3 158.42386 52.962 76.562 1969.208 2 0.00255
"19225" 2 1 1 11 16 4 100.53975 51.535 78.333 1972.406 2 0.00249
"19226" 2 1 1 11 16 2 0.61263 54.859 75.127 1965.875 0 0.00593
"19227" 2 1 1 11 16 3 108.59231 53.289 76.731 1969.05 3 0.01037
"19228" 2 1 1 11 16 4 55.45668 51.525 78.34 1972.423 1 0.00993
"19266" 2 1 1 11 17 3 0.14098 54.694 80.044 1970.958 0 0.0027
"19267" 2 1 1 11 17 4 94.41413 53.152 81.648 1974.103 1 0.00256
"19268" 2 1 1 11 17 5 43.24006 51.802 83.422 1977.228 3 0.00234
"19269" 2 1 1 11 17 3 0.28709 54.912 80.153 1970.849 0 0.00558
"19270" 2 1 1 11 17 4 57.36441 53.281 81.653 1973.979 1 0.01046
"19271" 2 1 1 11 17 5 31.81742 51.344 83.302 1977.565 0 0.0093
"19307" 2 1 1 11 18 4 0.10445 54.718 85.056 1975.946 0 0.00262
"19308" 2 1 1 11 18 5 50.88634 53.424 86.659 1978.842 1 0.00285
"19309" 2 1 1 11 18 6 28.32687 52.307 89.734 1983.035 1 0.00217
"19310" 2 1 1 11 18 7 6.55432 51.539 92.862 1986.931 0 0.00176
"19311" 2 1 1 11 18 8 8.42808 51.268 95.162 1989.501 0 0.00173
"19312" 2 1 1 11 18 9 3.39123 51.255 97.532 1991.887 0 0.00218
"19313" 2 1 1 11 18 4 0.28645 54.912 85.153 1975.849 0 0.00558
"19314" 2 1 1 11 18 5 17.10288 52.786 86.389 1979.212 1 0.00885
"19315" 2 1 1 11 18 6 20.8472 51.23 88.722 1983.1 0 0.01012
"19316" 2 1 1 11 18 7 5.6136 51.23 92.624 1987.003 0 0.01055
"19317" 2 1 1 11 18 8 3.25025 51.216 94.2 1988.593 0 0.01047
"19352" 2 1 1 12 14 1 63.19931 56.041 69.213 1958.78 1 0.00259
"19353" 2 1 1 12 14 1 27.28075 55.82 69.085 1958.874 1 0.01078
"19370" 2 1 1 12 15 1 167.0603 57.721 71.806 1959.694 5 0.00252
"19371" 2 1 1 12 15 2 157.25867 56.48 73.414 1962.542 2 0.00257
"19372" 2 1 1 12 15 1 98.33893 58.016 71.993 1959.585 0 0.00972
"19373" 2 1 1 12 15 2 75.06525 56.494 73.413 1962.527 0 0.0102
"19408" 2 1 1 12 16 1 0.62008 59.86 75.127 1960.877 0 0.00242
"19409" 2 1 1 12 16 2 153.47563 57.975 76.596 1964.229 3 0.00269
"19410" 2 1 1 12 16 3 109.74496 56.528 78.381 1967.461 2 0.00276
"19411" 2 1 1 12 16 1 0.27416 59.724 75.06 1960.945 0 0.01049
"19412" 2 1 1 12 16 2 70.25059 58.139 76.667 1964.136 0 0.00964
"19413" 2 1 1 12 16 3 39.90347 56.315 78.181 1967.474 1 0.00953
"19449" 2 1 1 12 17 2 0.35328 59.829 80.111 1965.891 0 0.0035
"19450" 2 1 1 12 17 3 89.89811 57.843 81.37 1969.134 3 0.00265
"19451" 2 1 1 12 17 4 51.19739 56.577 83.252 1972.284 1 0.00284
"19452" 2 1 1 12 17 2 0.17419 59.729 80.062 1965.94 0 0.01194
"19453" 2 1 1 12 17 3 33.0372 58.465 81.846 1968.988 1 0.00786
"19454" 2 1 1 12 17 4 12.20043 56.917 83.547 1972.238 0 0.01065
"19484" 2 1 1 12 18 3 0.23981 59.874 85.134 1970.868 0 0.00382
"19485" 2 1 1 12 18 4 35.59419 57.882 86.486 1974.211 2 0.00264
"19486" 2 1 1 12 18 5 23.5152 57.589 89.947 1977.965 0 0.00237
"19487" 2 1 1 12 18 6 0.32875 58.457 94.037 1981.186 1 0.00114
"19488" 2 1 1 12 18 3 0.13187 59.754 85.074 1970.928 0 0.01025
"19489" 2 1 1 12 18 4 13.32651 58.151 86.306 1973.762 0 0.00848
"19490" 2 1 1 12 18 5 8.43701 57.149 89.214 1977.672 0 0.01069
"19511" 2 1 1 13 15 1 47.83973 60.912 74.129 1958.824 1 0.00234
"19512" 2 1 1 13 15 1 13.41268 61.168 74.276 1958.715 0 0.00993
"19527" 2 1 1 13 16 1 91.6968 62.456 76.607 1959.758 2 0.00245
"19528" 2 1 1 13 16 2 91.25038 61.333 78.217 1962.491 1 0.00232
"19529" 2 1 1 13 16 1 46.14936 62.892 76.938 1959.653 0 0.01031
"19530" 2 1 1 13 16 2 34.9763 61.621 78.484 1962.47 0 0.01062
"19560" 2 1 1 13 17 1 0.37369 64.821 80.109 1960.896 0 0.00219
"19561" 2 1 1 13 17 2 51.7177 62.708 81.377 1964.277 0 0.00259
"19562" 2 1 1 13 17 3 36.96388 61.361 83.125 1967.372 0 0.00274
"19563" 2 1 1 13 17 2 35.70612 62.965 81.543 1964.186 1 0.01156
"19564" 2 1 1 13 17 3 25.36509 61.642 83.484 1967.449 0 0.01187
"19591" 2 1 1 13 18 2 0.13731 64.754 85.075 1965.927 0 0.00419
"19592" 2 1 1 13 18 3 21.82069 62.777 86.407 1969.237 0 0.00255
"19593" 2 1 1 13 18 4 20.07137 61.695 89.163 1973.075 0 0.00179
"19594" 2 1 1 13 18 5 0.57684 62.021 92.663 1976.25 0 0.00186
"19595" 2 1 1 13 18 3 22.40693 62.816 86.421 1969.214 0 0.01227
"19596" 2 1 1 13 18 4 13.63589 61.905 89.107 1972.81 1 0.01076
"19610" 2 1 1 14 16 1 22.86275 65.649 78.995 1958.953 0 0.00188
"19611" 2 1 1 14 16 1 7.00981 65.817 79.045 1958.836 2 0.00986
"19621" 2 1 1 14 17 1 34.54305 67.505 81.671 1959.774 0 0.00219
"19622" 2 1 1 14 17 2 31.583 66.192 82.985 1962.4 0 0.00216
"19623" 2 1 1 14 17 1 16.8762 68.124 82.058 1959.543 0 0.00953
"19624" 2 1 1 14 17 2 11.26021 66.119 83.164 1962.652 0 0.01076
"19643" 2 1 1 14 18 1 0.17242 69.792 85.094 1960.911 0 0.00234
"19644" 2 1 1 14 18 2 16.25673 68.166 86.511 1963.952 0 0.00206
"19645" 2 1 1 14 18 3 3.74191 65.812 87.051 1966.847 0 0.00256
"19646" 2 1 1 14 18 2 3.24846 67.433 85.685 1963.859 0 0.01298
"19647" 2 1 1 14 18 3 0.62198 65.748 86.483 1966.342 0 0.0103
"19660" 2 1 1 15 17 1 2.434 71.135 84.155 1958.628 0 0.00386
"19661" 2 1 1 15 17 1 2.34559 71.202 84.081 1958.487 0 0.01218
"19668" 2 1 1 15 18 1 6.72264 73.933 87.386 1959.061 0 0.00258
"19669" 2 1 1 15 18 2 0.57182 72.06 87.767 1961.315 0 0.00287
"19670" 2 1 1 15 18 1 11.23262 75.234 89.073 1959.447 0 0.00708
"19671" 2 1 1 15 18 2 2.69357 75.771 92.339 1962.175 0 0.00569
"19680" 2 1 2 1 3 1 300.36817 0.99 14.194 1958.809 0 3e-04
"19681" 2 1 2 1 4 1 1304.6705 3.095 17.142 1959.653 0 0.00027
"19682" 2 1 2 1 4 2 939.44287 1.705 18.55 1962.45 0 0.00028
"19683" 2 1 2 1 5 1 8.21306 4.858 20.129 1960.876 0 0.00022
"19684" 2 1 2 1 5 2 1518.84395 3.332 21.864 1964.137 0 0.00027
"19685" 2 1 2 1 5 3 804.00019 1.703 23.551 1967.453 0 0.00029
"19686" 2 1 2 1 6 2 7.05685 4.858 25.129 1965.873 0 0.00022
"19687" 2 1 2 1 6 3 1295.96216 3.327 26.861 1969.138 0 0.00027
"19688" 2 1 2 1 6 4 732.08506 1.7 28.548 1972.453 0 0.00029
"19689" 2 1 2 1 7 3 6.42085 4.858 30.128 1970.874 0 0.00022
"19690" 2 1 2 1 7 4 1177.61157 3.327 31.859 1974.136 0 0.00027
"19691" 2 1 2 1 7 5 702.9091 1.702 33.545 1977.448 1 0.00029
"19692" 2 1 2 1 8 4 6.16757 4.859 35.128 1975.874 0 0.00022
"19693" 2 1 2 1 8 5 1125.75178 3.325 36.859 1979.139 1 0.00027
"19694" 2 1 2 1 8 6 677.82179 1.715 38.553 1982.443 2 0.00029
"19695" 2 1 2 1 9 5 6.12188 4.858 40.129 1980.876 0 0.00022
"19696" 2 1 2 1 9 6 1086.57261 3.321 41.852 1984.137 4 0.00027
"19697" 2 1 2 1 9 7 467.71881 2.005 43.29 1986.89 2 0.00029
"19698" 2 1 2 1 9 8 190.7009 0.998 44.197 1988.804 0 0.00031
"19699" 2 1 2 1 10 6 6.06348 4.858 45.129 1985.873 0 0.00022
"19700" 2 1 2 1 10 7 223.43304 4.197 45.824 1987.233 0 0.00025
"19701" 2 1 2 1 10 8 830.06805 3.102 47.141 1989.644 6 0.00027
"19702" 2 1 2 1 10 9 637.5986 1.721 48.559 1992.444 0 3e-04
"19703" 2 1 2 1 11 8 6.04132 4.858 50.128 1990.874 0 0.00022
"19704" 2 1 2 1 11 9 1025.63123 3.324 51.85 1994.13 5 0.00027
"19705" 2 1 2 1 11 10 564.68981 1.834 53.45 1997.221 5 3e-04
"19706" 2 1 2 1 12 9 5.51009 4.861 55.129 1995.872 0 0.00024
"19707" 2 1 2 1 12 10 409.46461 3.894 56.156 1997.867 7 0.00026
"19708" 2 1 2 2 4 1 277.65163 5.891 19.145 1958.858 0 3e-04
"19709" 2 1 2 2 5 1 934.67094 7.917 21.996 1959.684 0 0.00033
"19710" 2 1 2 2 5 2 820.43599 6.552 23.472 1962.524 0 3e-04
"19711" 2 1 2 2 6 1 5.29138 9.848 25.124 1960.881 0 0.00059
"19712" 2 1 2 2 6 2 1079.22818 8.151 26.77 1964.224 0 0.00034
"19713" 2 1 2 2 6 3 754.53665 6.551 28.47 1967.524 0 3e-04
"19714" 2 1 2 2 7 2 4.91036 9.848 30.123 1965.879 0 0.00059
"19715" 2 1 2 2 7 3 991.25044 8.151 31.772 1969.226 0 0.00033
"19716" 2 1 2 2 7 4 716.23974 6.551 33.472 1972.526 0 0.00029
"19717" 2 1 2 2 8 3 4.70864 9.848 35.123 1970.879 0 0.00059
"19718" 2 1 2 2 8 4 944.27989 8.154 36.775 1974.226 0 0.00033
"19719" 2 1 2 2 8 5 697.68038 6.551 38.471 1977.524 1 0.00029
"19720" 2 1 2 2 9 4 4.60602 9.848 40.123 1975.879 0 0.00059
"19721" 2 1 2 2 9 5 919.38362 8.157 41.772 1979.221 0 0.00033
"19722" 2 1 2 2 9 6 678.49937 6.563 43.474 1982.515 1 0.00029
"19723" 2 1 2 2 10 5 4.63098 9.848 45.124 1980.881 0 0.00059
"19724" 2 1 2 2 10 6 894.80419 8.152 46.768 1984.221 3 0.00033
"19725" 2 1 2 2 10 7 456.07057 6.871 48.173 1986.906 2 0.00029
"19726" 2 1 2 2 10 8 207.5753 5.888 49.142 1988.859 0 0.00028
"19727" 2 1 2 2 11 6 4.56005 9.85 50.124 1985.878 0 6e-04
"19728" 2 1 2 2 11 7 164.92445 9.142 50.796 1987.259 0 0.00038
"19729" 2 1 2 2 11 8 706.3914 7.924 51.995 1989.676 1 0.00032
"19730" 2 1 2 2 11 9 646.92482 6.556 53.469 1992.518 4 0.00029
"19731" 2 1 2 2 12 8 4.54542 9.85 55.124 1990.878 0 6e-04
"19732" 2 1 2 2 12 9 829.02563 8.158 56.757 1994.202 9 0.00033
"19733" 2 1 2 2 12 10 534.61225 6.681 58.335 1997.258 3 0.00029
"19734" 2 1 2 2 13 9 4.22265 9.848 60.123 1995.879 0 0.00064
"19735" 2 1 2 2 13 10 300.94791 8.803 61.111 1997.912 4 0.00037
"19736" 2 1 2 3 5 1 304.96189 10.92 24.159 1958.843 0 0.00026
"19737" 2 1 2 3 6 1 1034.40527 12.864 26.948 1959.69 0 0.00031
"19738" 2 1 2 3 6 2 944.34647 11.593 28.495 1962.507 0 0.00027
"19739" 2 1 2 3 7 1 4.51694 14.894 30.146 1960.858 0 0.00051
"19740" 2 1 2 3 7 2 1214.91233 13.075 31.736 1964.266 0 0.00033
"19741" 2 1 2 3 7 3 895.55439 11.592 33.493 1967.506 1 0.00027
"19742" 2 1 2 3 8 2 4.30037 14.894 35.146 1965.856 0 0.00051
"19743" 2 1 2 3 8 3 1146.01703 13.078 36.734 1969.261 0 0.00033
"19744" 2 1 2 3 8 4 851.72436 11.592 38.492 1972.506 1 0.00026
"19745" 2 1 2 3 9 3 4.16351 14.894 40.146 1970.856 0 0.00051
"19746" 2 1 2 3 9 4 1086.52448 13.072 41.729 1974.261 2 0.00032
"19747" 2 1 2 3 9 5 829.48235 11.588 43.489 1977.505 1 0.00026
"19748" 2 1 2 3 10 4 3.70027 14.892 45.144 1975.858 0 5e-04
"19749" 2 1 2 3 10 5 1055.55418 13.073 46.733 1979.265 1 0.00032
"19750" 2 1 2 3 10 6 797.72922 11.602 48.485 1982.487 2 0.00026
"19751" 2 1 2 3 11 5 3.744 14.892 50.145 1980.86 0 5e-04
"19752" 2 1 2 3 11 6 1010.78574 13.085 51.73 1984.249 7 0.00031
"19753" 2 1 2 3 11 7 529.06319 11.904 53.2 1986.901 2 0.00026
"19754" 2 1 2 3 11 8 232.12479 10.928 54.159 1988.836 2 0.00026
"19755" 2 1 2 3 12 6 3.756 14.892 55.145 1985.857 0 5e-04
"19756" 2 1 2 3 12 7 175.66451 14.052 55.746 1987.299 1 0.00038
"19757" 2 1 2 3 12 8 794.99061 12.88 56.958 1989.682 2 0.00031
"19758" 2 1 2 3 12 9 724.25043 11.603 58.49 1992.492 9 0.00027
"19759" 2 1 2 3 13 8 3.74494 14.892 60.145 1990.857 0 5e-04
"19760" 2 1 2 3 13 9 894.29752 13.079 61.705 1994.231 10 0.00032
"19761" 2 1 2 3 13 10 592.05823 11.697 63.345 1997.253 9 0.00026
"19762" 2 1 2 3 14 9 3.14183 14.889 65.139 1995.855 0 0.00045
"19763" 2 1 2 3 14 10 297.16877 13.721 66.057 1997.94 9 0.00033
"19764" 2 1 2 4 6 1 269.65522 15.783 29.088 1958.911 0 0.00039
"19765" 2 1 2 4 7 1 553.49552 17.463 31.641 1959.783 1 0.00044
"19766" 2 1 2 4 7 2 717.8304 16.27 33.334 1962.668 0 4e-04
"19767" 2 1 2 4 8 1 1.34668 19.836 35.117 1960.888 0 0.00032
"19768" 2 1 2 4 8 2 605.37785 17.645 36.518 1964.478 2 0.00045
"19769" 2 1 2 4 8 3 685.19935 16.264 38.325 1967.667 1 0.00039
"19770" 2 1 2 4 9 2 1.26581 19.841 40.119 1965.883 0 0.00032
"19771" 2 1 2 4 9 3 577.1009 17.65 41.524 1969.478 0 0.00045
"19772" 2 1 2 4 9 4 657.51922 16.273 43.327 1972.66 1 0.00039
"19773" 2 1 2 4 10 3 1.24026 19.841 45.119 1970.883 0 0.00032
"19774" 2 1 2 4 10 4 553.39585 17.667 46.528 1974.465 2 0.00045
"19775" 2 1 2 4 10 5 632.64873 16.274 48.332 1977.662 0 4e-04
"19776" 2 1 2 4 11 4 1.23354 19.841 50.118 1975.883 0 0.00032
"19777" 2 1 2 4 11 5 534.31767 17.666 51.524 1979.463 3 0.00046
"19778" 2 1 2 4 11 6 607.65222 16.271 53.328 1982.661 3 0.00041
"19779" 2 1 2 4 12 5 1.25647 19.841 55.119 1980.885 0 0.00032
"19780" 2 1 2 4 12 6 504.04352 17.664 56.516 1984.457 5 0.00046
"19781" 2 1 2 4 12 7 366.91509 16.525 57.872 1986.952 3 0.00042
"19782" 2 1 2 4 12 8 209.93295 15.771 59.083 1988.917 2 0.00039
"19783" 2 1 2 4 13 6 0.92544 19.797 60.094 1985.902 1 0.00043
"19784" 2 1 2 4 13 7 57.95985 19.042 60.726 1987.29 1 0.00052
"19785" 2 1 2 4 13 8 407.75858 17.43 61.614 1989.788 6 0.00045
"19786" 2 1 2 4 13 9 536.40634 16.242 63.295 1992.658 6 0.00042
"19787" 2 1 2 4 14 8 0.79277 19.795 65.095 1990.907 0 5e-04
"19788" 2 1 2 4 14 9 424.30597 17.634 66.484 1994.454 10 0.00048
"19789" 2 1 2 4 14 10 398.25931 16.395 68.105 1997.315 13 0.00044
"19790" 2 1 2 4 15 9 0.23298 19.783 70.089 1995.913 0 0.00098
"19791" 2 1 2 4 15 10 113.44754 18.514 70.95 1998.039 2 0.00058
"19792" 2 1 2 5 7 1 53.77542 20.632 34.008 1958.981 0 3e-04
"19793" 2 1 2 5 8 1 147.75056 23.022 37.095 1959.678 0 0.00043
"19794" 2 1 2 5 8 2 145.20765 21.332 38.365 1962.638 0 0.00033
"19795" 2 1 2 5 9 1 0.62485 24.844 40.122 1960.883 0 0.00086
"19796" 2 1 2 5 9 2 182.8929 23.249 41.816 1964.173 0 0.00044
"19797" 2 1 2 5 9 3 139.09436 21.347 43.361 1967.619 0 0.00034
"19798" 2 1 2 5 10 2 0.61297 24.844 45.122 1965.88 0 0.00086
"19799" 2 1 2 5 10 3 173.57471 23.253 46.815 1969.167 0 0.00041
"19800" 2 1 2 5 10 4 134.14902 21.356 48.376 1972.626 0 0.00034
"19801" 2 1 2 5 11 3 0.60717 24.845 50.121 1970.88 0 0.00086
"19802" 2 1 2 5 11 4 171.37916 23.248 51.822 1974.179 0 4e-04
"19803" 2 1 2 5 11 5 129.23004 21.373 53.378 1977.609 0 0.00032
"19804" 2 1 2 5 12 4 0.60746 24.845 55.121 1975.881 0 0.00086
"19805" 2 1 2 5 12 5 162.94855 23.263 56.826 1979.168 1 4e-04
"19806" 2 1 2 5 12 6 124.01825 21.351 58.359 1982.612 0 0.00033
"19807" 2 1 2 5 13 5 0.61793 24.844 60.122 1980.883 0 0.00086
"19808" 2 1 2 5 13 6 155.86217 23.276 61.831 1984.16 0 0.00039
"19809" 2 1 2 5 13 7 75.43707 21.664 62.963 1986.904 1 0.00032
"19810" 2 1 2 5 13 8 41.46193 20.651 64.018 1988.972 0 0.00032
"19811" 2 1 2 5 14 6 0.61678 24.844 65.122 1985.88 0 0.00086
"19812" 2 1 2 5 14 7 32.1076 24.201 65.818 1987.222 0 0.00043
"19813" 2 1 2 5 14 8 111.53656 23.063 67.109 1989.65 3 0.00037
"19814" 2 1 2 5 14 9 104.73477 21.286 68.301 1992.62 4 0.00035
"19815" 2 1 2 5 15 8 0.61449 24.845 70.121 1990.88 0 0.00086
"19816" 2 1 2 5 15 9 120.77166 23.329 71.818 1994.093 4 0.00042
"19817" 2 1 2 5 15 10 65.83855 21.502 73.152 1997.255 2 0.00032
"19818" 2 1 2 5 16 9 0.49469 24.869 75.133 1995.869 0 0.00107
"19819" 2 1 2 5 16 10 37.51476 23.922 76.106 1997.789 2 0.00052
"19820" 2 1 2 6 8 1 52.57939 25.845 39.122 1958.881 0 0.00034
"19821" 2 1 2 6 9 1 354.05836 28.383 42.36 1959.582 0 0.00045
"19822" 2 1 2 6 9 2 205.13787 26.956 43.667 1962.316 0 0.00039
"19823" 2 1 2 6 10 1 2.93096 29.877 45.138 1960.867 0 0.00068
"19824" 2 1 2 6 10 2 458.31793 28.585 46.989 1964.009 1 0.00047
"19825" 2 1 2 6 10 3 202.83009 26.961 48.679 1967.324 0 4e-04
"19826" 2 1 2 6 11 2 2.9151 29.877 50.138 1965.864 0 0.00068
"19827" 2 1 2 6 11 3 447.70366 28.591 51.991 1969.005 1 0.00046
"19828" 2 1 2 6 11 4 197.16567 26.945 53.664 1972.323 1 0.00039
"19829" 2 1 2 6 12 3 2.91525 29.877 55.137 1970.864 0 0.00068
"19830" 2 1 2 6 12 4 440.28574 28.593 56.985 1973.997 1 0.00047
"19831" 2 1 2 6 12 5 188.2598 27.014 58.679 1977.269 0 4e-04
"19832" 2 1 2 6 13 4 2.55126 29.879 60.138 1975.864 0 0.00075
"19833" 2 1 2 6 13 5 411.6679 28.544 61.942 1979.003 4 0.00048
"19834" 2 1 2 6 13 6 172.07643 27.062 63.703 1982.245 4 4e-04
"19835" 2 1 2 6 14 5 2.15654 29.875 65.137 1980.868 0 0.00087
"19836" 2 1 2 6 14 6 354.09024 28.532 66.928 1984.001 5 5e-04
"19837" 2 1 2 6 14 7 119.35041 27.408 68.63 1986.827 3 0.00041
"19838" 2 1 2 6 14 8 28.61008 25.979 69.186 1988.812 1 0.00041
"19839" 2 1 2 6 15 6 1.82699 29.871 70.135 1985.867 0 0.00086
"19840" 2 1 2 6 15 7 73.93638 29.126 70.771 1987.251 2 0.00054
"19841" 2 1 2 6 15 8 226.35245 28.323 72.259 1989.539 7 0.00048
"19842" 2 1 2 6 15 9 117.12993 27.112 73.73 1992.224 1 0.00045
"19843" 2 1 2 6 16 8 1.36229 29.878 75.138 1990.864 0 0.00105
"19844" 2 1 2 6 16 9 221.36225 28.518 76.875 1993.961 5 0.00055
"19845" 2 1 2 6 16 10 73.75839 27.352 78.733 1996.986 2 0.00042
"19846" 2 1 2 6 17 9 1.3197 29.885 80.141 1995.861 0 0.00108
"19847" 2 1 2 6 17 10 78.47524 28.805 81.067 1997.866 1 0.00063
"19848" 2 1 2 7 9 1 113.05164 30.911 44.154 1958.848 0 0.00048
"19849" 2 1 2 7 10 1 369.01509 32.951 47.035 1959.689 1 0.00044
"19850" 2 1 2 7 10 2 338.76208 31.499 48.447 1962.553 0 0.00048
"19851" 2 1 2 7 11 1 2.39517 34.838 50.118 1960.887 0 0.00044
"19852" 2 1 2 7 11 2 446.34304 33.21 51.79 1964.186 3 0.00044
"19853" 2 1 2 7 11 3 325.72678 31.499 53.434 1967.54 0 0.00048
"19854" 2 1 2 7 12 2 2.2674 34.844 55.121 1965.881 0 0.00044
"19855" 2 1 2 7 12 3 421.31295 33.222 56.787 1969.17 5 0.00045
"19856" 2 1 2 7 12 4 305.62682 31.485 58.425 1972.546 2 0.00048
"19857" 2 1 2 7 13 3 2.03494 34.843 60.12 1970.882 0 0.00049
"19858" 2 1 2 7 13 4 381.1596 33.219 61.775 1974.161 5 0.00044
"19859" 2 1 2 7 13 5 271.09108 31.476 63.42 1977.549 2 0.00046
"19860" 2 1 2 7 14 4 1.46091 34.813 65.105 1975.897 0 0.00017
"19861" 2 1 2 7 14 5 341.99198 33.184 66.766 1979.188 5 0.00043
"19862" 2 1 2 7 14 6 245.15793 31.466 68.385 1982.524 7 0.00046
"19863" 2 1 2 7 15 5 1.33209 34.82 70.109 1980.896 0 0.00018
"19864" 2 1 2 7 15 6 285.54777 33.17 71.74 1984.176 8 0.00044
"19865" 2 1 2 7 15 7 132.07972 31.719 73.023 1986.909 4 0.00049
"19866" 2 1 2 7 15 8 65.40501 30.876 74.13 1988.86 2 0.00045
"19867" 2 1 2 7 16 6 1.15877 34.838 75.118 1985.884 0 0.00019
"19868" 2 1 2 7 16 7 45.64263 34.2 75.801 1987.206 0 0.00037
"19869" 2 1 2 7 16 8 164.7722 32.761 76.843 1989.686 3 0.00043
"19870" 2 1 2 7 16 9 151.85715 31.388 78.316 1992.534 7 0.00046
"19871" 2 1 2 7 17 8 0.33591 34.752 80.075 1990.927 0 0.00016
"19872" 2 1 2 7 17 9 144.31104 33.097 81.687 1994.194 4 4e-04
"19873" 2 1 2 7 17 10 85.75524 31.506 83.111 1997.21 3 0.00056
"19874" 2 1 2 7 18 9 0.22875 34.769 85.083 1995.919 0 1e-04
"19875" 2 1 2 7 18 10 42.03158 33.826 86.071 1997.849 0 0.00027
"19876" 2 1 2 8 10 1 117.44576 35.964 49.181 1958.822 0 0.00046
"19877" 2 1 2 8 11 1 441.31666 38.086 52.145 1959.665 1 0.00043
"19878" 2 1 2 8 11 2 359.53708 36.604 53.5 1962.5 0 0.00043
"19879" 2 1 2 8 12 1 3.93822 39.865 55.131 1960.873 0 0.00062
"19880" 2 1 2 8 12 2 547.95255 38.355 56.872 1964.122 0 0.00044
"19881" 2 1 2 8 12 3 331.18628 36.623 58.488 1967.471 4 0.00045
"19882" 2 1 2 8 13 2 3.91778 39.865 60.131 1965.871 0 0.00062
"19883" 2 1 2 8 13 3 497.8097 38.369 61.843 1969.079 5 0.00046
"19884" 2 1 2 8 13 4 294.57694 36.596 63.474 1972.484 4 0.00046
"19885" 2 1 2 8 14 3 3.86492 39.867 65.132 1970.87 0 0.00062
"19886" 2 1 2 8 14 4 431.7281 38.375 66.858 1974.087 3 0.00046
"19887" 2 1 2 8 14 5 253.22511 36.55 68.436 1977.491 3 0.00048
"19888" 2 1 2 8 15 4 2.90819 39.858 70.125 1975.873 0 0.00072
"19889" 2 1 2 8 15 5 355.64861 38.391 71.834 1979.049 8 0.00048
"19890" 2 1 2 8 15 6 211.12146 36.447 73.39 1982.548 3 5e-04
"19891" 2 1 2 8 16 5 2.42462 39.865 75.131 1980.873 0 0.00067
"19892" 2 1 2 8 16 6 255.14401 38.272 76.677 1984.01 14 0.00047
"19893" 2 1 2 8 16 7 105.55787 36.627 77.934 1986.912 3 0.00046
"19894" 2 1 2 8 16 8 52.08764 36.003 79.188 1988.791 3 0.00049
"19895" 2 1 2 8 17 6 1.57355 39.904 80.15 1985.851 0 0.00051
"19896" 2 1 2 8 17 7 33.85429 39.331 80.896 1987.172 2 0.00038
"19897" 2 1 2 8 17 8 110.28171 37.665 81.763 1989.702 2 0.00043
"19898" 2 1 2 8 17 9 97.35973 36.371 83.274 1992.508 3 0.00046
"19899" 2 1 2 8 18 8 1.16298 39.914 85.143 1990.835 1 2e-04
"19900" 2 1 2 8 18 9 67.21653 37.734 86.383 1994.254 4 0.00037
"19901" 2 1 2 8 18 10 49.47524 36.659 88.371 1997.317 3 0.00047
"19902" 2 1 2 9 11 1 134.08666 41.027 54.201 1958.779 1 5e-04
"19903" 2 1 2 9 12 1 533.68235 43.016 57.067 1959.657 1 0.00046
"19904" 2 1 2 9 12 2 428.83331 41.678 58.529 1962.455 2 0.00049
"19905" 2 1 2 9 13 1 5.39698 44.882 60.14 1960.865 0 0.00019
"19906" 2 1 2 9 13 2 629.47868 43.282 61.827 1964.151 4 0.00044
"19907" 2 1 2 9 13 3 382.31272 41.703 63.533 1967.436 3 5e-04
"19908" 2 1 2 9 14 2 5.3131 44.883 65.139 1965.862 0 0.00019
"19909" 2 1 2 9 14 3 556.47982 43.293 66.802 1969.114 5 0.00046
"19910" 2 1 2 9 14 4 331.72105 41.712 68.529 1972.422 5 0.00052
"19911" 2 1 2 9 15 3 4.11954 44.887 70.139 1970.858 0 0.00024
"19912" 2 1 2 9 15 4 448.76473 43.223 71.742 1974.124 7 0.00049
"19913" 2 1 2 9 15 5 263.37152 41.69 73.503 1977.418 2 0.00052
"19914" 2 1 2 9 16 4 3.01585 44.893 75.144 1975.858 0 0.00029
"19915" 2 1 2 9 16 5 309.89395 43.123 76.643 1979.125 12 0.00054
"19916" 2 1 2 9 16 6 189.50493 41.617 78.452 1982.439 5 0.00058
"19917" 2 1 2 9 17 5 1.83251 44.907 80.152 1980.853 0 0.00041
"19918" 2 1 2 9 17 6 198.26437 43.032 81.544 1984.118 8 0.00057
"19919" 2 1 2 9 17 7 83.03221 41.823 83.109 1986.892 4 0.00057
"19920" 2 1 2 9 17 8 32.23827 41.043 84.201 1988.763 0 0.00051
"19921" 2 1 2 9 18 6 0.92491 44.874 85.135 1985.867 0 0.00081
"19922" 2 1 2 9 18 7 17.81253 44.139 85.743 1987.211 1 0.00058
"19923" 2 1 2 9 18 8 77.89514 42.549 86.641 1989.696 2 0.00059
"19924" 2 1 2 9 18 9 99.12847 42.049 89.576 1993.131 1 0.00045
"19925" 2 1 2 9 18 10 12.94378 42.822 94.3 1997.082 2 0.00048
"19926" 2 1 2 10 12 1 218.29534 45.829 59.108 1958.886 0 0.00046
"19927" 2 1 2 10 13 1 582.77777 47.719 61.813 1959.703 6 0.00039
"19928" 2 1 2 10 13 2 591.59076 46.415 63.388 1962.58 4 0.00045
"19929" 2 1 2 10 14 1 1.83132 49.851 65.124 1960.881 0 0.00032
"19930" 2 1 2 10 14 2 579.11718 47.906 66.605 1964.307 12 0.00041
"19931" 2 1 2 10 14 3 497.24207 46.381 68.362 1967.588 8 0.00045
"19932" 2 1 2 10 15 2 1.03454 49.826 70.111 1965.891 0 0.00042
"19933" 2 1 2 10 15 3 454.47663 47.849 71.572 1969.331 7 0.00044
"19934" 2 1 2 10 15 4 382.16122 46.369 73.327 1972.565 10 0.00046
"19935" 2 1 2 10 16 3 0.76245 49.829 75.105 1970.883 1 0.00018
"19936" 2 1 2 10 16 4 306.26444 47.771 76.511 1974.347 9 0.00046
"19937" 2 1 2 10 16 5 267.71582 46.323 78.287 1977.571 5 0.00042
"19938" 2 1 2 10 17 4 0.47669 49.81 80.102 1975.9 0 0.00014
"19939" 2 1 2 10 17 5 206.60881 47.766 81.503 1979.345 1 5e-04
"19940" 2 1 2 10 17 6 168.19059 46.425 83.284 1982.466 8 0.00046
"19941" 2 1 2 10 18 5 0.07862 49.686 85.041 1980.963 0 0.00088
"19942" 2 1 2 10 18 6 116.44387 47.769 86.452 1984.291 3 0.00055
"19943" 2 1 2 10 18 7 61.44019 47.002 88.337 1986.943 2 0.00048
"19944" 2 1 2 10 18 8 60.36453 46.949 90.747 1989.405 1 0.00042
"19945" 2 1 2 10 18 9 52.03124 47.004 94.479 1993.081 2 0.00063
"19946" 2 1 2 10 18 10 10.5545 46.747 98.341 1997.201 0 0.00066
"19947" 2 1 2 11 13 1 143.48861 50.813 64.098 1958.893 1 0.00033
"19948" 2 1 2 11 14 1 407.27974 52.841 66.898 1959.665 7 0.00039
"19949" 2 1 2 11 14 2 361.91823 51.493 68.397 1962.512 6 0.00033
"19950" 2 1 2 11 15 1 1.10001 54.833 70.114 1960.89 0 1e-04
"19951" 2 1 2 11 15 2 381.77403 53.049 71.664 1964.223 4 0.00038
"19952" 2 1 2 11 15 3 269.28339 51.545 73.413 1967.476 2 0.00034
"19953" 2 1 2 11 16 2 0.73438 54.8 75.097 1965.904 0 0.00015
"19954" 2 1 2 11 16 3 274.73037 53.05 76.635 1969.192 2 0.00041
"19955" 2 1 2 11 16 4 176.79749 51.547 78.374 1972.435 5 0.00038
"19956" 2 1 2 11 17 3 0.45626 54.816 80.105 1970.897 0 0.00023
"19957" 2 1 2 11 17 4 162.37644 52.962 81.506 1974.151 1 0.00041
"19958" 2 1 2 11 17 5 101.18057 51.571 83.374 1977.411 6 0.00038
"19959" 2 1 2 11 18 5 67.14526 52.704 86.27 1979.174 7 0.00052
"19960" 2 1 2 11 18 6 49.53037 51.377 88.764 1982.994 0 0.00057
"19961" 2 1 2 11 18 7 7.12337 50.902 92.256 1986.962 0 6e-04
"19962" 2 1 2 11 18 8 2.45306 50.884 93.894 1988.618 0 0.00145
"19963" 2 1 2 12 14 1 99.99088 55.861 69.098 1958.845 2 4e-04
"19964" 2 1 2 12 15 1 213.96948 57.67 71.765 1959.702 3 0.00036
"19965" 2 1 2 12 15 2 207.32016 56.383 73.344 1962.568 0 4e-04
"19966" 2 1 2 12 16 1 0.76912 59.783 75.089 1960.916 0 0.00026
"19967" 2 1 2 12 16 2 166.23174 57.762 76.482 1964.328 3 0.00037
"19968" 2 1 2 12 16 3 145.03126 56.323 78.245 1967.53 1 4e-04
"19969" 2 1 2 12 17 2 0.46859 59.763 80.079 1965.923 0 2e-04
"19970" 2 1 2 12 17 3 88.8579 57.644 81.314 1969.278 2 0.00029
"19971" 2 1 2 12 17 4 64.88576 56.223 83.175 1972.561 3 2e-04
"19972" 2 1 2 12 18 3 0.13187 59.754 85.074 1970.928 0 0.00052
"19973" 2 1 2 12 18 4 25.87776 57.159 86.119 1974.567 0 0.00012
"19974" 2 1 2 12 18 5 40.91915 56.478 89.09 1978.22 1 9e-05
"19975" 2 1 2 12 18 6 8.38549 56.55 93.568 1982.626 1 0.00019
"19976" 2 1 2 12 18 7 1.79093 56.066 97.459 1987.003 0 0.00029
"19977" 2 1 2 12 18 8 0.87339 56.066 98.946 1988.49 0 0.00029
"19978" 2 1 2 13 15 1 50.32577 60.867 74.125 1958.866 0 0.00031
"19979" 2 1 2 13 16 1 130.78556 62.837 76.891 1959.662 2 0.00047
"19980" 2 1 2 13 16 2 91.70181 61.566 78.315 1962.356 0 0.00038
"19981" 2 1 2 13 17 1 0.40378 64.944 80.17 1960.834 0 0.00145
"19982" 2 1 2 13 17 2 82.35707 63.217 81.562 1963.954 3 0.00042
"19983" 2 1 2 13 17 3 30.91086 61.66 83.326 1967.274 0 0.00033
"19984" 2 1 2 13 18 3 26.55701 63.153 86.5 1968.955 0 7e-05
"19985" 2 1 2 13 18 4 14.79709 62.058 89.491 1973.041 0 0.00016
"19986" 2 1 2 13 18 5 9.16416 61.678 94.572 1978.502 0 0.00024
"19987" 2 1 2 13 18 6 4.85043 61.216 98.096 1982.489 0 0.00032
"19988" 2 1 2 14 16 1 28.28752 65.832 79.061 1958.837 0 0.00054
"19989" 2 1 2 14 17 1 48.35136 67.431 81.545 1959.722 0 0.00024
"19990" 2 1 2 14 17 2 48.04602 66.376 83.207 1962.438 0 0.00048
"19991" 2 1 2 14 18 2 16.08055 67.084 85.8 1964.323 0 0.00045
"19992" 2 1 2 14 18 3 19.69016 66.046 88.541 1968.103 0 9e-04
"19993" 2 1 2 14 18 4 1.34929 66.282 92.413 1971.739 0 0.00061
"19994" 2 1 2 15 17 1 4.37392 71.107 84.251 1958.752 0 1e-05
"19995" 2 1 2 15 18 1 9.71341 74.579 88.41 1959.439 0 5e-05
"19996" 2 1 2 15 18 2 7.61925 72.593 89.839 1962.853 0 0
"19997" 2 1 2 15 18 3 1.06088 70.578 91.552 1966.582 0 0
"19998" 2 1 3 1 3 1 168.12564 1.024 14.211 1958.792 0 0
"19999" 2 1 3 1 4 1 700.98315 3.039 17.096 1959.662 1 0
"20000" 2 1 3 1 4 2 522.36283 1.686 18.54 1962.458 0 0
"20001" 2 1 3 1 5 1 5.13926 4.862 20.131 1960.874 0 0
"20002" 2 1 3 1 5 2 805.99887 3.289 21.841 1964.157 0 0
"20003" 2 1 3 1 5 3 445.91809 1.69 23.542 1967.457 0 0
"20004" 2 1 3 1 6 2 4.4171 4.863 25.131 1965.871 0 0
"20005" 2 1 3 1 6 3 690.28751 3.288 26.841 1969.158 0 0
"20006" 2 1 3 1 6 4 402.12774 1.691 28.542 1972.456 1 0
"20007" 2 1 3 1 7 3 4.02023 4.863 30.131 1970.871 0 0
"20008" 2 1 3 1 7 4 621.76914 3.288 31.838 1974.155 0 0
"20009" 2 1 3 1 7 5 383.88795 1.7 33.546 1977.45 0 0
"20010" 2 1 3 1 8 4 3.8052 4.866 35.132 1975.87 0 0
"20011" 2 1 3 1 8 5 590.29261 3.27 36.826 1979.161 0 0
"20012" 2 1 3 1 8 6 371.79739 1.7 38.547 1982.452 0 0
"20013" 2 1 3 1 9 5 3.4706 4.872 40.136 1980.869 0 0
"20014" 2 1 3 1 9 6 571.43686 3.268 41.831 1984.168 0 0
"20015" 2 1 3 1 9 7 260.97328 1.975 43.275 1986.905 0 0
"20016" 2 1 3 1 9 8 106.33841 1.028 44.209 1988.787 0 0
"20017" 2 1 3 1 10 6 3.43899 4.872 45.136 1985.866 0 0
"20018" 2 1 3 1 10 7 114.10394 4.216 45.835 1987.226 0 0
"20019" 2 1 3 1 10 8 444.7375 3.029 47.081 1989.656 1 0
"20020" 2 1 3 1 10 9 358.10685 1.689 48.541 1992.458 2 0
"20021" 2 1 3 1 11 8 3.4279 4.873 50.136 1990.866 0 0
"20022" 2 1 3 1 11 9 540.89936 3.267 51.821 1994.159 1 0
"20023" 2 1 3 1 11 10 316.33121 1.789 53.43 1997.245 1 0
"20024" 2 1 3 1 12 9 3.10564 4.873 55.135 1995.867 0 0
"20025" 2 1 3 1 12 10 211.82334 3.903 56.171 1997.873 0 0
"20026" 2 1 3 2 4 1 146.56313 5.898 19.149 1958.854 0 0
"20027" 2 1 3 2 5 1 526.9362 7.908 21.978 1959.676 0 0
"20028" 2 1 3 2 5 2 455.65401 6.594 23.494 1962.505 1 0
"20029" 2 1 3 2 6 1 2.55139 9.849 25.124 1960.881 0 0
"20030" 2 1 3 2 6 2 603.06315 8.133 26.762 1964.234 0 0
"20031" 2 1 3 2 6 3 417.92677 6.595 28.497 1967.507 0 0
"20032" 2 1 3 2 7 2 2.36624 9.849 30.124 1965.878 0 0
"20033" 2 1 3 2 7 3 555.36022 8.126 31.757 1969.236 1 0
"20034" 2 1 3 2 7 4 401.57749 6.592 33.495 1972.508 0 0
"20035" 2 1 3 2 8 3 2.26766 9.85 35.124 1970.878 0 0
"20036" 2 1 3 2 8 4 530.4602 8.118 36.753 1974.24 0 0
"20037" 2 1 3 2 8 5 394.2277 6.592 38.494 1977.507 0 0
"20038" 2 1 3 2 9 4 2.19621 9.852 40.124 1975.877 0 0
"20039" 2 1 3 2 9 5 517.98335 8.112 41.752 1979.245 1 0
"20040" 2 1 3 2 9 6 390.43308 6.584 43.492 1982.512 0 0
"20041" 2 1 3 2 10 5 2.21109 9.851 45.125 1980.879 0 0
"20042" 2 1 3 2 10 6 501.72912 8.095 46.73 1984.24 4 0
"20043" 2 1 3 2 10 7 265.32735 6.873 48.187 1986.919 0 0
"20044" 2 1 3 2 10 8 117.89687 5.9 49.149 1988.853 0 0
"20045" 2 1 3 2 11 6 2.10186 9.855 50.127 1985.875 0 0
"20046" 2 1 3 2 11 7 86.19599 9.143 50.795 1987.256 0 0
"20047" 2 1 3 2 11 8 399.63498 7.863 51.934 1989.675 2 0
"20048" 2 1 3 2 11 9 371.92264 6.566 53.478 1992.517 1 0
"20049" 2 1 3 2 12 8 2.02655 9.861 55.129 1990.873 0 0
"20050" 2 1 3 2 12 9 461.20342 8.075 56.725 1994.254 2 0
"20051" 2 1 3 2 12 10 316.23243 6.685 58.338 1997.257 2 0
"20052" 2 1 3 2 13 9 2.01923 9.861 60.129 1995.873 0 0
"20053" 2 1 3 2 13 10 168.78904 8.743 61.081 1997.942 0 0
"20054" 2 1 3 3 5 1 137.21458 10.893 24.144 1958.855 0 0
"20055" 2 1 3 3 6 1 615.72339 13.204 27.23 1959.631 0 0
"20056" 2 1 3 3 6 2 442.5788 11.681 28.534 1962.458 1 0
"20057" 2 1 3 3 7 1 5.97152 14.872 30.135 1960.87 0 0
"20058" 2 1 3 3 7 2 769.22639 13.447 31.923 1964.081 0 0
"20059" 2 1 3 3 7 3 414.15223 11.696 33.544 1967.453 1 0
"20060" 2 1 3 3 8 2 5.68348 14.872 35.135 1965.867 0 0
"20061" 2 1 3 3 8 3 725.39383 13.456 36.925 1969.074 1 0
"20062" 2 1 3 3 8 4 393.15733 11.703 38.55 1972.452 1 0
"20063" 2 1 3 3 9 3 5.30169 14.871 40.134 1970.868 0 0
"20064" 2 1 3 3 9 4 691.68016 13.45 41.917 1974.071 1 0
"20065" 2 1 3 3 9 5 381.86588 11.709 43.549 1977.444 0 0
"20066" 2 1 3 3 10 4 4.82624 14.867 45.132 1975.87 0 0
"20067" 2 1 3 3 10 5 671.33088 13.46 46.92 1979.066 2 0
"20068" 2 1 3 3 10 6 370.00336 11.706 48.547 1982.446 0 0
"20069" 2 1 3 3 11 5 4.78991 14.869 50.134 1980.871 0 0
"20070" 2 1 3 3 11 6 645.78843 13.455 51.919 1984.069 3 0
"20071" 2 1 3 3 11 7 255.9168 12.02 53.292 1986.877 3 0
"20072" 2 1 3 3 11 8 100.14316 10.891 54.134 1988.848 3 0
"20073" 2 1 3 3 12 6 4.64432 14.873 55.136 1985.866 0 0
"20074" 2 1 3 3 12 7 143.71223 14.24 55.846 1987.212 1 0
"20075" 2 1 3 3 12 8 468.20555 13.22 57.23 1989.614 4 0
"20076" 2 1 3 3 12 9 329.02798 11.728 58.546 1992.424 5 0
"20077" 2 1 3 3 13 8 3.533 14.872 60.135 1990.867 0 0
"20078" 2 1 3 3 13 9 557.5502 13.44 61.894 1994.058 9 0
"20079" 2 1 3 3 13 10 263.71907 11.844 63.422 1997.182 3 0
"20080" 2 1 3 3 14 9 3.32152 14.871 65.133 1995.869 0 0
"20081" 2 1 3 3 14 10 224.58146 13.953 66.186 1997.837 3 0
"20082" 2 1 3 4 6 1 267.74847 15.989 29.193 1958.81 0 0
"20083" 2 1 3 4 7 1 804.44013 17.682 31.805 1959.729 0 0
"20084" 2 1 3 4 7 2 824.85986 16.535 33.466 1962.535 0 0
"20085" 2 1 3 4 8 1 2.90421 19.84 35.119 1960.886 0 0
"20086" 2 1 3 4 8 2 918.04834 17.891 36.64 1964.354 1 0
"20087" 2 1 3 4 8 3 778.60666 16.548 38.469 1967.526 0 0
"20088" 2 1 3 4 9 2 2.7657 19.843 40.12 1965.882 0 0
"20089" 2 1 3 4 9 3 866.06804 17.885 41.633 1969.352 1 0
"20090" 2 1 3 4 9 4 741.45157 16.562 43.47 1972.514 2 0
"20091" 2 1 3 4 10 3 2.6835 19.845 45.121 1970.881 0 0
"20092" 2 1 3 4 10 4 835.03591 17.887 46.641 1974.359 0 0
"20093" 2 1 3 4 10 5 724.95885 16.576 48.48 1977.508 2 0
"20094" 2 1 3 4 11 4 2.60532 19.849 50.122 1975.88 0 0
"20095" 2 1 3 4 11 5 811.66116 17.896 51.638 1979.347 4 0
"20096" 2 1 3 4 11 6 698.57576 16.565 53.47 1982.51 3 0
"20097" 2 1 3 4 12 5 2.38065 19.837 55.117 1980.887 0 0
"20098" 2 1 3 4 12 6 775.60371 17.9 56.643 1984.348 4 0
"20099" 2 1 3 4 12 7 460.49475 16.804 58.131 1986.933 8 0
"20100" 2 1 3 4 12 8 205.64442 15.985 59.183 1988.804 5 0
"20101" 2 1 3 4 13 6 2.03425 19.828 60.113 1985.889 0 0
"20102" 2 1 3 4 13 7 110.75103 19.131 60.781 1987.255 0 0
"20103" 2 1 3 4 13 8 606.70972 17.688 61.8 1989.715 7 0
"20104" 2 1 3 4 13 9 592.48078 16.548 63.443 1992.501 15 0
"20105" 2 1 3 4 14 8 2.02616 19.829 65.112 1990.889 0 0
"20106" 2 1 3 4 14 9 621.22665 17.939 66.645 1994.31 12 0
"20107" 2 1 3 4 14 10 445.86457 16.69 68.353 1997.267 5 0
"20108" 2 1 3 4 15 9 1.82931 19.827 70.111 1995.89 0 0
"20109" 2 1 3 4 15 10 199.6668 18.678 71.034 1997.96 2 0
"20110" 2 1 3 5 7 1 88.49069 20.78 34.089 1958.914 0 0
"20111" 2 1 3 5 8 1 200.5009 22.718 36.871 1959.759 0 0
"20112" 2 1 3 5 8 2 234.7622 21.283 38.334 1962.655 0 0
"20113" 2 1 3 5 9 1 0.68502 24.829 40.114 1960.89 0 0
"20114" 2 1 3 5 9 2 239.34268 22.972 41.685 1964.318 0 0
"20115" 2 1 3 5 9 3 228.88421 21.28 43.339 1967.664 0 0
"20116" 2 1 3 5 10 2 0.67165 24.829 45.114 1965.888 0 0
"20117" 2 1 3 5 10 3 226.99858 22.968 46.671 1969.308 2 0
"20118" 2 1 3 5 10 4 219.66641 21.267 48.33 1972.668 1 0
"20119" 2 1 3 5 11 3 0.66495 24.829 50.114 1970.888 0 0
"20120" 2 1 3 5 11 4 219.15609 22.978 51.679 1974.306 1 0
"20121" 2 1 3 5 11 5 217.10908 21.257 53.327 1977.674 0 0
"20122" 2 1 3 5 12 4 0.66491 24.83 55.114 1975.888 0 0
"20123" 2 1 3 5 12 5 209.35204 22.97 56.677 1979.312 1 0
"20124" 2 1 3 5 12 6 206.19131 21.231 58.311 1982.685 1 0
"20125" 2 1 3 5 13 5 0.67743 24.829 60.114 1980.89 0 0
"20126" 2 1 3 5 13 6 192.00641 22.923 61.617 1984.3 3 0
"20127" 2 1 3 5 13 7 124.02008 21.475 62.816 1986.946 1 0
"20128" 2 1 3 5 13 8 74.05447 20.747 64.066 1988.925 0 0
"20129" 2 1 3 5 14 6 0.42877 24.79 65.095 1985.907 0 0
"20130" 2 1 3 5 14 7 29.61124 24.178 65.802 1987.229 0 0
"20131" 2 1 3 5 14 8 147.37007 22.648 66.813 1989.769 1 0
"20132" 2 1 3 5 14 9 176.1725 21.224 68.298 1992.68 2 0
"20133" 2 1 3 5 15 8 0.42647 24.791 70.095 1990.907 0 0
"20134" 2 1 3 5 15 9 156.76796 22.897 71.599 1994.306 5 0
"20135" 2 1 3 5 15 10 129.21858 21.297 73.036 1997.343 3 0
"20136" 2 1 3 5 16 9 0.42418 24.791 75.094 1995.908 0 0
"20137" 2 1 3 5 16 10 42.29252 23.866 76.127 1997.866 1 0
"20138" 2 1 3 6 8 1 77.74839 26.035 39.217 1958.786 0 0
"20139" 2 1 3 6 9 1 350.26366 28.017 42.058 1959.647 0 0
"20140" 2 1 3 6 9 2 277.14972 26.732 43.565 1962.438 0 0
"20141" 2 1 3 6 10 1 2.35285 29.812 45.105 1960.899 0 0
"20142" 2 1 3 6 10 2 416.00702 28.259 46.819 1964.165 2 0
"20143" 2 1 3 6 10 3 257.67658 26.742 48.558 1967.421 0 0
"20144" 2 1 3 6 11 2 2.33813 29.812 50.105 1965.897 0 0
"20145" 2 1 3 6 11 3 398.01214 28.303 51.845 1969.146 1 0
"20146" 2 1 3 6 11 4 244.20918 26.739 53.568 1972.435 0 0
"20147" 2 1 3 6 12 3 2.33625 29.812 55.105 1970.897 0 0
"20148" 2 1 3 6 12 4 384.28915 28.291 56.827 1974.14 2 0
"20149" 2 1 3 6 12 5 237.21852 26.727 58.554 1977.431 1 0
"20150" 2 1 3 6 13 4 2.0207 29.818 60.107 1975.895 0 0
"20151" 2 1 3 6 13 5 357.74058 28.295 61.83 1979.141 4 0
"20152" 2 1 3 6 13 6 206.72727 26.739 63.556 1982.421 2 0
"20153" 2 1 3 6 14 5 2.0504 29.817 65.108 1980.897 0 0
"20154" 2 1 3 6 14 6 309.51665 28.251 66.77 1984.124 7 0
"20155" 2 1 3 6 14 7 136.57647 26.993 68.293 1986.905 1 0
"20156" 2 1 3 6 14 8 51.06663 26.034 69.208 1988.779 2 0
"20157" 2 1 3 6 15 6 1.4354 29.825 70.112 1985.89 0 0
"20158" 2 1 3 6 15 7 51.65782 29.184 70.806 1987.227 1 0
"20159" 2 1 3 6 15 8 203.57551 27.98 71.997 1989.621 6 0
"20160" 2 1 3 6 15 9 144.75341 26.718 73.532 1992.418 3 0
"20161" 2 1 3 6 16 8 1.00885 29.822 75.11 1990.892 0 0
"20162" 2 1 3 6 16 9 196.14424 28.277 76.76 1994.087 5 0
"20163" 2 1 3 6 16 10 89.31256 26.846 78.394 1997.152 3 0
"20164" 2 1 3 6 17 9 0.68146 29.815 80.106 1995.896 0 0
"20165" 2 1 3 6 17 10 58.70259 28.813 81.075 1997.866 0 0
"20166" 2 1 3 7 9 1 114.15625 30.815 44.107 1958.896 0 0
"20167" 2 1 3 7 10 1 360.45643 32.865 46.947 1959.687 0 0
"20168" 2 1 3 7 10 2 347.61582 31.506 48.444 1962.542 1 0
"20169" 2 1 3 7 11 1 0.82471 34.809 50.103 1960.901 0 0
"20170" 2 1 3 7 11 2 428.77719 33.085 51.737 1964.257 0 0
"20171" 2 1 3 7 11 3 323.72303 31.533 53.443 1967.515 5 0
"20172" 2 1 3 7 12 2 0.82234 34.809 55.103 1965.899 0 0
"20173" 2 1 3 7 12 3 404.26098 33.122 56.743 1969.225 3 0
"20174" 2 1 3 7 12 4 291.22355 31.562 58.466 1972.509 1 0
"20175" 2 1 3 7 13 3 0.82103 34.809 60.103 1970.899 0 0
"20176" 2 1 3 7 13 4 372.05902 33.121 61.723 1974.207 3 0
"20177" 2 1 3 7 13 5 272.9369 31.562 63.46 1977.502 3 0
"20178" 2 1 3 7 14 4 0.62556 34.846 65.121 1975.881 0 0
"20179" 2 1 3 7 14 5 331.64153 33.094 66.726 1979.236 2 0
"20180" 2 1 3 7 14 6 240.75662 31.598 68.484 1982.491 3 0
"20181" 2 1 3 7 15 5 0.6302 34.846 70.122 1980.882 0 0
"20182" 2 1 3 7 15 6 294.18499 33.059 71.693 1984.239 3 0
"20183" 2 1 3 7 15 7 150.66516 31.95 73.242 1986.897 3 0
"20184" 2 1 3 7 15 8 61.53952 30.842 74.113 1988.876 1 0
"20185" 2 1 3 7 16 6 0.47253 34.871 75.134 1985.868 0 0
"20186" 2 1 3 7 16 7 45.43958 33.977 75.69 1987.317 0 0
"20187" 2 1 3 7 16 8 200.25601 32.817 76.829 1989.615 6 0
"20188" 2 1 3 7 16 9 154.68482 31.621 78.407 1992.391 7 0
"20189" 2 1 3 7 17 8 0.18801 34.808 80.103 1990.899 0 0
"20190" 2 1 3 7 17 9 146.17485 33.037 81.61 1994.178 7 0
"20191" 2 1 3 7 17 10 78.24235 31.694 83.235 1997.146 2 0
"20192" 2 1 3 7 18 9 0.18738 34.808 85.102 1995.9 0 0
"20193" 2 1 3 7 18 10 38.81535 33.584 85.948 1997.968 2 0
"20194" 2 1 3 8 10 1 94.81787 36.015 49.206 1958.796 1 0
"20195" 2 1 3 8 11 1 429.88471 38.082 52.108 1959.631 4 0
"20196" 2 1 3 8 11 2 322.9938 36.74 53.565 1962.431 1 0
"20197" 2 1 3 8 12 1 2.44365 39.841 55.12 1960.885 0 0
"20198" 2 1 3 8 12 2 499.6088 38.304 56.835 1964.137 3 0
"20199" 2 1 3 8 12 3 300.69349 36.727 58.552 1967.431 3 0
"20200" 2 1 3 8 13 2 2.42995 39.842 60.119 1965.883 0 0
"20201" 2 1 3 8 13 3 460.80508 38.318 61.833 1969.121 4 0
"20202" 2 1 3 8 13 4 268.15453 36.74 63.559 1972.425 1 0
"20203" 2 1 3 8 14 3 1.88075 39.823 65.11 1970.892 0 0
"20204" 2 1 3 8 14 4 420.54057 38.339 66.844 1974.109 4 0
"20205" 2 1 3 8 14 5 222.35246 36.779 68.538 1977.364 3 0
"20206" 2 1 3 8 15 4 1.86626 39.823 70.11 1975.892 0 0
"20207" 2 1 3 8 15 5 349.61462 38.39 71.832 1979.046 7 0
"20208" 2 1 3 8 15 6 174.206 36.737 73.526 1982.394 0 0
"20209" 2 1 3 8 16 5 1.83517 39.827 75.112 1980.892 0 0
"20210" 2 1 3 8 16 6 268.55039 38.391 76.827 1984.042 6 0
"20211" 2 1 3 8 16 7 92.67154 36.984 78.265 1986.886 2 0
"20212" 2 1 3 8 16 8 34.31515 36.042 79.189 1988.753 1 0
"20213" 2 1 3 8 17 6 1.46152 39.833 80.115 1985.887 0 0
"20214" 2 1 3 8 17 7 50.86801 39.303 80.874 1987.177 0 0
"20215" 2 1 3 8 17 8 134.36431 38.183 82.121 1989.542 6 0
"20216" 2 1 3 8 17 9 63.08086 36.786 83.42 1992.24 6 0
"20217" 2 1 3 8 18 8 0.92554 39.833 85.115 1990.887 0 0
"20218" 2 1 3 8 18 9 73.59667 38.511 86.778 1993.872 3 0
"20219" 2 1 3 8 18 10 34.10382 37.622 89.257 1997.24 2 0
"20220" 2 1 3 9 11 1 117.64174 40.947 54.164 1958.821 2 0
"20221" 2 1 3 9 12 1 435.97589 42.914 56.966 1959.658 2 0
"20222" 2 1 3 9 12 2 364.44896 41.644 58.513 1962.474 3 0
"20223" 2 1 3 9 13 1 2.20494 44.849 60.123 1960.882 0 0
"20224" 2 1 3 9 13 2 493.50481 43.17 61.765 1964.201 5 0
"20225" 2 1 3 9 13 3 318.83337 41.629 63.488 1967.464 5 0
"20226" 2 1 3 9 14 2 1.90879 44.845 65.12 1965.882 0 0
"20227" 2 1 3 9 14 3 406.64411 43.235 66.774 1969.144 3 0
"20228" 2 1 3 9 14 4 258.6058 41.563 68.465 1972.508 2 0
"20229" 2 1 3 9 15 3 1.72033 44.858 70.127 1970.875 0 0
"20230" 2 1 3 9 15 4 323.7189 43.119 71.688 1974.173 3 0
"20231" 2 1 3 9 15 5 217.28373 41.546 73.418 1977.476 4 0
"20232" 2 1 3 9 16 4 1.05783 44.861 75.128 1975.874 0 0
"20233" 2 1 3 9 16 5 236.22335 43.141 76.703 1979.168 2 0
"20234" 2 1 3 9 16 6 155.37728 41.492 78.379 1982.492 5 0
"20235" 2 1 3 9 17 5 0.73696 44.808 80.103 1980.902 0 0
"20236" 2 1 3 9 17 6 151.68197 43.116 81.585 1984.074 4 0
"20237" 2 1 3 9 17 7 66.78201 41.607 82.899 1986.897 3 0
"20238" 2 1 3 9 17 8 31.67318 40.604 83.997 1988.998 1 0
"20239" 2 1 3 9 18 6 0.332 44.741 85.069 1985.933 0 0
"20240" 2 1 3 9 18 7 17.58996 44.288 85.851 1987.169 0 0
"20241" 2 1 3 9 18 8 51.79366 42.782 86.781 1989.605 3 0
"20242" 2 1 3 9 18 9 66.1112 41.693 89.265 1993.177 0 0
"20243" 2 1 3 9 18 10 22.13104 41.573 93.299 1997.33 0 0
"20244" 2 1 3 10 12 1 123.44135 45.777 59.083 1958.913 0 0
"20245" 2 1 3 10 13 1 343.88591 47.878 61.964 1959.695 1 0
"20246" 2 1 3 10 13 2 328.54646 46.439 63.375 1962.543 4 0
"20247" 2 1 3 10 14 1 1.27244 49.842 65.119 1960.885 0 0
"20248" 2 1 3 10 14 2 373.65017 48.19 66.743 1964.162 7 0
"20249" 2 1 3 10 14 3 250.63775 46.474 68.391 1967.525 3 0
"20250" 2 1 3 10 15 2 1.19602 49.851 70.123 1965.878 0 0
"20251" 2 1 3 10 15 3 297.44671 48.2 71.737 1969.144 3 0
"20252" 2 1 3 10 15 4 196.65579 46.469 73.377 1972.516 5 0
"20253" 2 1 3 10 16 3 1.17799 49.852 75.123 1970.879 0 0
"20254" 2 1 3 10 16 4 221.2089 48.198 76.695 1974.104 7 0
"20255" 2 1 3 10 16 5 135.43397 46.514 78.393 1977.486 2 0
"20256" 2 1 3 10 17 4 0.84107 49.852 80.123 1975.879 0 0
"20257" 2 1 3 10 17 5 134.68213 48.17 81.628 1979.066 4 0
"20258" 2 1 3 10 17 6 67.07683 46.509 83.26 1982.358 3 0
"20259" 2 1 3 10 18 5 0.55717 49.863 85.13 1980.875 0 0
"20260" 2 1 3 10 18 6 58.09964 48.218 86.597 1983.988 4 0
"20261" 2 1 3 10 18 7 21.67053 47.262 88.544 1986.89 2 0
"20262" 2 1 3 10 18 8 15.83549 46.612 90.402 1989.396 0 0
"20263" 2 1 3 10 18 9 5.30096 46.798 93.545 1992.356 0 0
"20264" 2 1 3 11 13 1 102.60857 50.982 64.179 1958.805 1 0
"20265" 2 1 3 11 14 1 262.71274 52.574 66.697 1959.732 3 0
"20266" 2 1 3 11 14 2 265.90305 51.489 68.417 1962.536 5 0
"20267" 2 1 3 11 15 1 0.32871 54.822 70.109 1960.896 0 0
"20268" 2 1 3 11 15 2 224.08073 52.715 71.482 1964.375 4 0
"20269" 2 1 3 11 15 3 190.41494 51.451 73.371 1967.528 4 0
"20270" 2 1 3 11 16 2 0.32426 54.823 75.109 1965.893 0 0
"20271" 2 1 3 11 16 3 155.57733 52.695 76.477 1969.389 4 0
"20272" 2 1 3 11 16 4 123.7503 51.569 78.384 1972.424 0 0
"20273" 2 1 3 11 17 3 0.32297 54.823 80.108 1970.893 0 0
"20274" 2 1 3 11 17 4 113.03128 52.796 81.508 1974.319 0 0
"20275" 2 1 3 11 17 5 77.15617 51.547 83.349 1977.409 2 0
"20276" 2 1 3 11 18 4 0.07882 54.691 85.042 1975.96 0 0
"20277" 2 1 3 11 18 5 48.57554 52.837 86.428 1979.199 1 0
"20278" 2 1 3 11 18 6 43.58611 51.807 89.209 1983.011 1 0
"20279" 2 1 3 11 18 7 8.17432 51.933 93.25 1986.925 0 0
"20280" 2 1 3 11 18 8 4.0705 51.591 95.108 1989.124 0 0
"20281" 2 1 3 12 14 1 63.95304 55.749 69.063 1958.923 1 0
"20282" 2 1 3 12 15 1 122.20513 57.509 71.653 1959.752 2 0
"20283" 2 1 3 12 15 2 147.41283 56.207 73.229 1962.63 3 0
"20284" 2 1 3 12 16 1 0.24349 59.877 75.136 1960.869 0 0
"20285" 2 1 3 12 16 2 92.39806 57.637 76.304 1964.275 6 0
"20286" 2 1 3 12 16 3 86.15125 56.083 78.163 1967.688 3 0
"20287" 2 1 3 12 17 3 42.30773 57.186 81.195 1969.616 0 0
"20288" 2 1 3 12 17 4 54.49344 55.986 82.948 1972.57 0 0
"20289" 2 1 3 12 18 4 19.83765 57.251 86.314 1974.671 1 0
"20290" 2 1 3 12 18 5 35.25195 56.585 89.043 1978.066 0 0
"20291" 2 1 3 12 18 6 10.60085 56.399 94.05 1983.258 0 0
"20292" 2 1 3 12 18 7 3.58187 56.363 97.758 1987.003 0 0
"20293" 2 1 3 12 18 8 2.36011 56.942 100.126 1988.793 0 0
"20294" 2 1 3 13 15 1 21.73792 60.97 74.147 1958.784 0 0
"20295" 2 1 3 13 16 1 63.26256 62.805 76.852 1959.655 0 0
"20296" 2 1 3 13 16 2 47.89742 61.427 78.324 1962.505 1 0
"20297" 2 1 3 13 17 1 0.26334 64.89 80.144 1960.861 0 0
"20298" 2 1 3 13 17 2 39.16212 62.955 81.571 1964.224 0 0
"20299" 2 1 3 13 17 3 29.1766 61.362 83.219 1967.465 0 0
"20300" 2 1 3 13 18 3 15.17203 62.873 86.399 1969.134 0 0
"20301" 2 1 3 13 18 4 11.7524 61.676 88.871 1972.803 0 0
"20302" 2 1 3 14 16 1 9.96421 66.035 79.177 1958.749 0 0
"20303" 2 1 3 14 17 1 13.87917 66.652 81.024 1959.98 0 0
"20304" 2 1 3 14 17 2 20.17294 66.418 83.292 1962.481 0 0
"20305" 2 1 3 14 18 2 8.62369 66.783 85.937 1964.763 0 0
"20306" 2 1 3 14 18 3 12.34428 66.567 89.265 1968.306 0 0
"20307" 2 1 3 14 18 4 4.557 66.745 94.627 1973.489 0 0
"20664" 2 2 1 1 3 1 232.1791 0.959 14.178 1958.823 0 0.00248
"20665" 2 2 1 1 3 1 161.88845 0.96 14.179 1958.824 0 0.01066
"20686" 2 2 1 1 4 1 997.56621 3.056 17.101 1959.651 0 0.00247
"20687" 2 2 1 1 4 2 745.72349 1.704 18.551 1962.452 0 0.00246
"20688" 2 2 1 1 4 1 555.06302 2.93 17.016 1959.691 0 0.01054
"20689" 2 2 1 1 4 2 474.58536 1.561 18.48 1962.523 0 0.01054
"20730" 2 2 1 1 5 1 6.2824 4.846 20.123 1960.882 0 0.00237
"20731" 2 2 1 1 5 2 1164.1849 3.282 21.839 1964.162 1 0.00247
"20732" 2 2 1 1 5 3 651.4014 1.702 23.548 1967.451 0 0.00246
"20733" 2 2 1 1 5 1 3.62835 4.86 20.13 1960.875 0 0.01035
"20734" 2 2 1 1 5 2 636.10494 3.174 21.785 1964.216 0 0.01057
"20735" 2 2 1 1 5 3 411.39966 1.557 23.476 1967.524 0 0.01054
"20787" 2 2 1 1 6 2 5.49086 4.846 25.123 1965.879 0 0.00237
"20788" 2 2 1 1 6 3 1014.81734 3.285 26.839 1969.159 0 0.00248
"20789" 2 2 1 1 6 4 596.58391 1.701 28.549 1972.453 0 0.00246
"20790" 2 2 1 1 6 2 3.17298 4.86 25.13 1965.872 0 0.01035
"20791" 2 2 1 1 6 3 550.15624 3.179 26.788 1969.213 0 0.01054
"20792" 2 2 1 1 6 4 373.29193 1.558 28.475 1972.522 1 0.01056
"20844" 2 2 1 1 7 3 5.02567 4.846 30.122 1970.88 0 0.00237
"20845" 2 2 1 1 7 4 929.64316 3.283 31.84 1974.161 0 0.00248
"20846" 2 2 1 1 7 5 571.18145 1.701 33.548 1977.452 1 0.00246
"20847" 2 2 1 1 7 3 2.9058 4.86 30.129 1970.873 0 0.01035
"20848" 2 2 1 1 7 4 501.73999 3.187 31.792 1974.209 0 0.01054
"20849" 2 2 1 1 7 5 357.93531 1.555 33.476 1977.525 0 0.01055
"20901" 2 2 1 1 8 4 4.83034 4.846 35.122 1975.88 0 0.00237
"20902" 2 2 1 1 8 5 892.35011 3.287 36.842 1979.16 0 0.00248
"20903" 2 2 1 1 8 6 558.35783 1.701 38.548 1982.451 0 0.00246
"20904" 2 2 1 1 8 4 2.79444 4.86 35.129 1975.873 0 0.01035
"20905" 2 2 1 1 8 5 482.56065 3.182 36.785 1979.208 2 0.01052
"20906" 2 2 1 1 8 6 350.52638 1.553 38.475 1982.527 1 0.01055
"20959" 2 2 1 1 9 5 4.58876 4.843 40.121 1980.883 0 0.00242
"20960" 2 2 1 1 9 6 867.46708 3.286 41.84 1984.16 1 0.00248
"20961" 2 2 1 1 9 7 389.86122 2.004 43.294 1986.894 1 0.00245
"20962" 2 2 1 1 9 8 158.80572 0.949 44.173 1988.829 0 0.00247
"20963" 2 2 1 1 9 5 2.76763 4.86 40.13 1980.875 0 0.01035
"20964" 2 2 1 1 9 6 467.59885 3.176 41.786 1984.215 1 0.01053
"20965" 2 2 1 1 9 7 233.47605 1.839 43.147 1986.912 0 0.01051
"20966" 2 2 1 1 9 8 108.40143 0.94 44.167 1988.832 1 0.01073
"21035" 2 2 1 1 10 6 4.54083 4.843 45.121 1985.881 0 0.00242
"21036" 2 2 1 1 10 7 174.59373 4.173 45.811 1987.243 0 0.00252
"21037" 2 2 1 1 10 8 683.77542 3.062 47.106 1989.648 0 0.00247
"21038" 2 2 1 1 10 9 548.0742 1.698 48.547 1992.454 1 0.00245
"21039" 2 2 1 1 10 6 2.74042 4.86 45.13 1985.872 0 0.01035
"21040" 2 2 1 1 10 7 89.61101 4.206 45.832 1987.231 0 0.01066
"21041" 2 2 1 1 10 8 365.41979 2.925 47.005 1989.685 3 0.01053
"21042" 2 2 1 1 10 9 336.82095 1.551 48.474 1992.528 0 0.0106
"21111" 2 2 1 1 11 8 4.52429 4.843 50.121 1990.881 0 0.00242
"21112" 2 2 1 1 11 9 849.05771 3.288 51.836 1994.153 3 0.00248
"21113" 2 2 1 1 11 10 486.6647 1.814 53.43 1997.22 0 0.00245
"21114" 2 2 1 1 11 8 2.29261 4.864 50.131 1990.871 0 0.01059
"21115" 2 2 1 1 11 9 446.10191 3.157 51.777 1994.224 0 0.01054
"21116" 2 2 1 1 11 10 292.25132 1.68 53.341 1997.265 5 0.01051
"21167" 2 2 1 1 12 9 4.50775 4.843 55.12 1995.881 0 0.00242
"21168" 2 2 1 1 12 10 343.24182 3.854 56.14 1997.89 5 0.0025
"21169" 2 2 1 1 12 9 2.28564 4.864 55.131 1995.871 0 0.01059
"21170" 2 2 1 1 12 10 169.62119 3.864 56.144 1997.885 2 0.01064
"21200" 2 2 1 2 4 1 213.01375 5.836 19.117 1958.884 1 0.00237
"21201" 2 2 1 2 4 1 129.8569 5.852 19.125 1958.878 0 0.01116
"21223" 2 2 1 2 5 1 729.59244 7.983 22.048 1959.671 0 0.00239
"21224" 2 2 1 2 5 2 635.51282 6.511 23.455 1962.548 0 0.00236
"21225" 2 2 1 2 5 1 392.21111 7.93 22.027 1959.702 0 0.01057
"21226" 2 2 1 2 5 2 365.97684 6.43 23.414 1962.589 0 0.01088
"21268" 2 2 1 2 6 1 6.22164 9.872 25.136 1960.869 0 0.00247
"21269" 2 2 1 2 6 2 865.68715 8.234 26.816 1964.187 0 0.0024
"21270" 2 2 1 2 6 3 590.67196 6.506 28.451 1967.55 0 0.00237
"21271" 2 2 1 2 6 1 2.469 9.833 25.116 1960.889 0 0.01085
"21272" 2 2 1 2 6 2 466.57961 8.193 26.795 1964.207 0 0.01058
"21273" 2 2 1 2 6 3 341.31831 6.426 28.412 1967.591 0 0.01089
"21327" 2 2 1 2 7 2 5.79061 9.873 30.135 1965.866 0 0.00247
"21328" 2 2 1 2 7 3 798.2594 8.234 31.813 1969.183 0 0.0024
"21329" 2 2 1 2 7 4 565.88627 6.503 33.449 1972.55 0 0.00237
"21330" 2 2 1 2 7 2 2.29576 9.833 30.116 1965.886 0 0.01084
"21331" 2 2 1 2 7 3 432.25588 8.191 31.794 1969.208 1 0.01057
"21332" 2 2 1 2 7 4 324.95416 6.426 33.411 1972.59 0 0.01084
"21386" 2 2 1 2 8 3 5.33516 9.871 35.134 1970.868 0 0.00252
"21387" 2 2 1 2 8 4 764.7983 8.232 36.814 1974.187 0 0.00241
"21388" 2 2 1 2 8 5 547.29841 6.512 38.453 1977.545 2 0.00237
"21389" 2 2 1 2 8 3 2.19874 9.833 35.115 1970.886 0 0.01084
"21390" 2 2 1 2 8 4 407.15152 8.195 36.787 1974.196 2 0.01062
"21391" 2 2 1 2 8 5 313.81628 6.422 38.409 1977.592 0 0.01092
"21445" 2 2 1 2 9 4 5.21466 9.871 40.134 1975.868 0 0.00252
"21446" 2 2 1 2 9 5 738.68781 8.23 41.81 1979.185 2 0.00241
"21447" 2 2 1 2 9 6 533.59274 6.518 43.455 1982.541 1 0.00238
"21448" 2 2 1 2 9 4 2.0177 9.836 40.116 1975.885 0 0.01068
"21449" 2 2 1 2 9 5 392.62577 8.179 41.788 1979.214 1 0.01056
"21450" 2 2 1 2 9 6 306.4356 6.417 43.406 1982.593 1 0.01088
"21505" 2 2 1 2 10 5 4.83219 9.866 45.133 1980.872 0 0.00251
"21506" 2 2 1 2 10 6 719.81389 8.21 46.804 1984.199 1 0.00241
"21507" 2 2 1 2 10 7 362.59182 6.839 48.15 1986.917 0 0.00238
"21508" 2 2 1 2 10 8 166.32185 5.854 49.121 1988.872 1 0.00239
"21509" 2 2 1 2 10 5 1.86933 9.834 45.117 1980.888 0 0.0101
"21510" 2 2 1 2 10 6 382.1981 8.177 46.778 1984.206 3 0.01049
"21511" 2 2 1 2 10 7 199.19879 6.705 48.025 1986.925 2 0.01068
"21512" 2 2 1 2 10 8 103.38166 5.823 49.109 1988.89 0 0.01119
"21586" 2 2 1 2 11 6 4.3674 9.858 50.128 1985.874 0 0.00257
"21587" 2 2 1 2 11 7 139.34153 9.228 50.844 1987.221 0 0.00245
"21588" 2 2 1 2 11 8 572.4834 7.967 52.032 1989.669 2 0.0024
"21589" 2 2 1 2 11 9 515.26443 6.528 53.457 1992.533 3 0.00237
"21590" 2 2 1 2 11 6 1.86281 9.835 50.116 1985.885 0 0.0101
"21591" 2 2 1 2 11 7 72.96127 9.251 50.85 1987.203 0 0.0104
"21592" 2 2 1 2 11 8 292.01141 7.921 52.014 1989.697 3 0.01042
"21593" 2 2 1 2 11 9 290.70699 6.379 53.387 1992.613 1 0.01091
"21664" 2 2 1 2 12 8 4.35199 9.858 55.128 1990.874 0 0.00257
"21665" 2 2 1 2 12 9 689.25415 8.235 56.812 1994.182 2 0.0024
"21666" 2 2 1 2 12 10 432.66416 6.655 58.31 1997.259 5 0.00237
"21667" 2 2 1 2 12 8 1.8551 9.835 55.116 1990.886 0 0.01009
"21668" 2 2 1 2 12 9 348.52288 8.175 56.765 1994.194 3 0.01037
"21669" 2 2 1 2 12 10 242.04334 6.507 58.201 1997.298 3 0.01084
"21722" 2 2 1 2 13 9 4.33658 9.859 60.128 1995.874 0 0.00257
"21723" 2 2 1 2 13 10 271.03785 8.907 61.175 1997.873 2 0.00242
"21724" 2 2 1 2 13 9 1.77125 9.84 60.119 1995.883 0 0.00972
"21725" 2 2 1 2 13 10 127.96345 8.928 61.179 1997.854 1 0.01009
"21757" 2 2 1 3 5 1 225.42378 10.906 24.152 1958.851 0 0.00245
"21758" 2 2 1 3 5 1 104.08104 10.832 24.115 1958.888 0 0.01043
"21778" 2 2 1 3 6 1 851.71379 12.989 27.051 1959.667 0 0.00235
"21779" 2 2 1 3 6 2 717.73957 11.616 28.506 1962.495 1 0.00241
"21780" 2 2 1 3 6 1 451.91181 13.081 27.115 1959.639 0 0.01042
"21781" 2 2 1 3 6 2 351.08161 11.688 28.543 1962.459 0 0.0104
"21821" 2 2 1 3 7 1 4.84583 14.859 30.129 1960.876 0 0.00234
"21822" 2 2 1 3 7 2 1022.50663 13.214 31.802 1964.193 1 0.00234
"21823" 2 2 1 3 7 3 677.26511 11.612 33.501 1967.495 1 0.00242
"21824" 2 2 1 3 7 1 2.03781 14.877 30.138 1960.867 0 0.00824
"21825" 2 2 1 3 7 2 548.05983 13.286 31.842 1964.161 0 0.01045
"21826" 2 2 1 3 7 3 334.91683 11.686 33.541 1967.46 1 0.01041
"21878" 2 2 1 3 8 2 4.61781 14.859 35.129 1965.873 0 0.00234
"21879" 2 2 1 3 8 3 960.29025 13.214 36.802 1969.192 2 0.00234
"21880" 2 2 1 3 8 4 651.977 11.614 38.505 1972.497 1 0.00242
"21881" 2 2 1 3 8 2 1.94165 14.877 35.137 1965.865 0 0.00823
"21882" 2 2 1 3 8 3 517.46994 13.284 36.835 1969.155 2 0.01045
"21883" 2 2 1 3 8 4 319.82803 11.672 38.535 1972.468 0 0.01041
"21935" 2 2 1 3 9 3 4.23167 14.855 40.126 1970.876 0 0.00238
"21936" 2 2 1 3 9 4 922.96453 13.21 41.802 1974.196 0 0.00234
"21937" 2 2 1 3 9 5 639.97719 11.61 43.5 1977.494 1 0.00241
"21938" 2 2 1 3 9 3 1.87814 14.877 40.137 1970.865 0 0.00822
"21939" 2 2 1 3 9 4 489.29302 13.279 41.833 1974.158 2 0.01042
"21940" 2 2 1 3 9 5 311.15002 11.676 43.535 1977.464 0 0.0104
"21992" 2 2 1 3 10 4 4.1655 14.856 45.126 1975.876 0 0.00238
"21993" 2 2 1 3 10 5 906.34496 13.213 46.805 1979.197 1 0.00234
"21994" 2 2 1 3 10 6 633.13931 11.615 48.507 1982.496 0 0.00242
"21995" 2 2 1 3 10 4 1.84989 14.877 45.137 1975.865 0 0.00822
"21996" 2 2 1 3 10 5 475.54628 13.277 46.831 1979.159 2 0.01044
"21997" 2 2 1 3 10 6 304.4465 11.669 48.534 1982.469 0 0.01047
"22050" 2 2 1 3 11 5 4.20743 14.855 50.127 1980.878 0 0.00238
"22051" 2 2 1 3 11 6 899.34919 13.218 51.805 1984.192 5 0.00235
"22052" 2 2 1 3 11 7 431.81986 11.929 53.223 1986.9 1 0.00241
"22053" 2 2 1 3 11 8 189.05447 10.906 54.151 1988.851 0 0.00248
"22054" 2 2 1 3 11 5 1.75317 14.884 50.141 1980.863 0 0.0084
"22055" 2 2 1 3 11 6 466.61322 13.28 51.835 1984.16 2 0.01049
"22056" 2 2 1 3 11 7 211.6529 12.006 53.284 1986.882 1 0.01052
"22057" 2 2 1 3 11 8 87.46646 10.806 54.099 1988.898 1 0.01056
"22126" 2 2 1 3 12 6 4.20756 14.855 55.126 1985.875 0 0.00238
"22127" 2 2 1 3 12 7 175.26348 14.151 55.798 1987.252 0 0.00232
"22128" 2 2 1 3 12 8 708.85279 12.999 57.056 1989.661 2 0.00235
"22129" 2 2 1 3 12 9 599.49149 11.626 58.5 1992.479 5 0.00243
"22130" 2 2 1 3 12 6 1.75319 14.884 55.141 1985.861 0 0.00839
"22131" 2 2 1 3 12 7 93.03439 14.099 55.767 1987.273 0 0.01053
"22132" 2 2 1 3 12 8 365.11998 13.083 57.115 1989.635 1 0.01055
"22133" 2 2 1 3 12 9 289.24301 11.641 58.517 1992.482 2 0.01061
"22202" 2 2 1 3 13 8 4.1926 14.855 60.126 1990.876 0 0.00238
"22203" 2 2 1 3 13 9 859.60347 13.248 61.821 1994.176 3 0.00235
"22204" 2 2 1 3 13 10 506.14584 11.777 63.399 1997.226 5 0.00242
"22205" 2 2 1 3 13 8 1.74692 14.885 60.141 1990.861 0 0.00838
"22206" 2 2 1 3 13 9 444.49562 13.304 61.845 1994.145 1 0.01055
"22207" 2 2 1 3 13 10 247.72624 11.786 63.378 1997.197 2 0.01059
"22258" 2 2 1 3 14 9 4.17812 14.856 65.126 1995.876 0 0.00238
"22259" 2 2 1 3 14 10 337.17656 13.837 66.126 1997.893 4 0.00232
"22260" 2 2 1 3 14 9 1.74209 14.885 65.141 1995.861 0 0.00838
"22261" 2 2 1 3 14 10 180.02889 13.833 66.126 1997.898 1 0.0105
"22292" 2 2 1 4 6 1 231.95415 15.905 29.151 1958.852 0 0.00225
"22293" 2 2 1 4 6 1 132.71198 15.813 29.103 1958.895 0 0.01003
"22315" 2 2 1 4 7 1 867.82631 17.968 32.031 1959.668 1 0.00217
"22316" 2 2 1 4 7 2 745.92516 16.601 33.5 1962.503 0 0.0022
"22317" 2 2 1 4 7 1 392.97931 17.965 32.052 1959.693 1 0.0099
"22318" 2 2 1 4 7 2 373.89841 16.417 33.404 1962.593 0 0.01003
"22360" 2 2 1 4 8 1 4.38998 19.847 35.122 1960.883 0 0.00254
"22361" 2 2 1 4 8 2 1049.29758 18.202 36.797 1964.2 0 0.00218
"22362" 2 2 1 4 8 3 720.54461 16.6 38.496 1967.501 1 0.0022
"22363" 2 2 1 4 8 1 3.27974 19.862 35.13 1960.875 0 0.00969
"22364" 2 2 1 4 8 2 475.21106 18.221 36.803 1964.187 3 0.00986
"22365" 2 2 1 4 8 3 355.8831 16.421 38.408 1967.592 2 0.01011
"22420" 2 2 1 4 9 2 4.17998 19.849 40.123 1965.879 0 0.00256
"22421" 2 2 1 4 9 3 1005.66729 18.198 41.789 1969.195 3 0.00219
"22422" 2 2 1 4 9 4 701.07829 16.597 43.496 1972.504 0 0.0022
"22423" 2 2 1 4 9 2 3.1721 19.863 40.13 1965.872 0 0.00969
"22424" 2 2 1 4 9 3 452.44106 18.223 41.806 1969.188 1 0.0099
"22425" 2 2 1 4 9 4 343.20813 16.423 43.407 1972.59 1 0.01018
"22480" 2 2 1 4 10 3 4.07266 19.851 45.124 1970.878 0 0.00256
"22481" 2 2 1 4 10 4 955.66952 18.181 46.785 1974.208 4 0.00219
"22482" 2 2 1 4 10 5 689.19883 16.583 48.488 1977.509 2 0.0022
"22483" 2 2 1 4 10 3 3.10477 19.863 45.13 1970.872 0 0.00969
"22484" 2 2 1 4 10 4 435.86179 18.217 46.794 1974.182 1 0.00986
"22485" 2 2 1 4 10 5 334.88446 16.421 48.408 1977.592 0 0.01026
"22540" 2 2 1 4 11 4 4.0391 19.851 50.123 1975.879 0 0.00256
"22541" 2 2 1 4 11 5 936.98965 18.182 51.784 1979.207 3 0.00218
"22542" 2 2 1 4 11 6 675.41601 16.579 53.488 1982.513 2 0.0022
"22543" 2 2 1 4 11 4 3.07992 19.863 50.129 1975.873 0 0.00969
"22544" 2 2 1 4 11 5 420.87371 18.215 51.797 1979.187 2 0.00985
"22545" 2 2 1 4 11 6 326.52021 16.416 53.407 1982.596 0 0.01032
"22601" 2 2 1 4 12 5 4.10203 19.85 55.124 1980.881 0 0.00256
"22602" 2 2 1 4 12 6 912.04786 18.18 56.781 1984.207 4 0.00217
"22603" 2 2 1 4 12 7 457.5411 16.881 58.191 1986.915 2 0.00217
"22604" 2 2 1 4 12 8 201.82157 15.886 59.138 1988.857 1 0.00227
"22605" 2 2 1 4 12 5 3.12567 19.862 55.13 1980.875 0 0.00969
"22606" 2 2 1 4 12 6 412.22205 18.209 56.792 1984.188 3 0.00986
"22607" 2 2 1 4 12 7 210.75758 16.721 58.028 1986.912 1 0.01025
"22608" 2 2 1 4 12 8 107.61169 15.811 59.103 1988.898 1 0.01036
"22682" 2 2 1 4 13 6 4.10621 19.85 60.124 1985.878 0 0.00256
"22683" 2 2 1 4 13 7 168.98073 19.183 60.814 1987.236 0 0.00223
"22684" 2 2 1 4 13 8 712.96265 17.948 62.01 1989.666 4 0.00217
"22685" 2 2 1 4 13 9 632.38873 16.576 63.484 1992.514 2 0.00221
"22686" 2 2 1 4 13 6 3.1296 19.863 60.13 1985.872 0 0.00969
"22687" 2 2 1 4 13 7 80.53952 19.249 60.855 1987.211 1 0.00947
"22688" 2 2 1 4 13 8 311.01804 17.956 62.034 1989.682 2 0.00987
"22689" 2 2 1 4 13 9 295.71073 16.403 63.39 1992.592 1 0.01017
"22762" 2 2 1 4 14 8 3.98691 19.854 65.125 1990.877 0 0.00252
"22763" 2 2 1 4 14 9 834.12263 18.156 66.758 1994.207 4 0.0022
"22764" 2 2 1 4 14 10 542.28894 16.692 68.343 1997.255 4 0.0022
"22765" 2 2 1 4 14 8 3.1185 19.863 65.13 1990.872 0 0.00969
"22766" 2 2 1 4 14 9 369.69141 18.235 66.802 1994.171 3 0.00965
"22767" 2 2 1 4 14 10 239.97608 16.494 68.192 1997.302 1 0.01023
"22821" 2 2 1 4 15 9 3.68006 19.863 70.129 1995.873 0 0.00262
"22822" 2 2 1 4 15 10 307.03612 18.798 71.108 1997.914 4 0.00219
"22823" 2 2 1 4 15 9 3.10741 19.863 70.129 1995.873 0 0.00969
"22824" 2 2 1 4 15 10 139.35828 19.002 71.225 1997.828 0 0.00947
"22857" 2 2 1 5 7 1 245.77022 20.845 34.12 1958.88 1 0.00212
"22858" 2 2 1 5 7 1 114.15466 20.903 34.151 1958.852 0 0.00966
"22880" 2 2 1 5 8 1 810.24005 22.891 36.967 1959.682 0 0.00232
"22881" 2 2 1 5 8 2 755.61482 21.535 38.463 1962.532 2 0.00221
"22882" 2 2 1 5 8 1 388.1945 22.832 36.915 1959.688 0 0.0102
"22883" 2 2 1 5 8 2 364.70588 21.593 38.491 1962.502 0 0.00987
"22925" 2 2 1 5 9 1 4.93677 24.884 40.142 1960.863 0 0.00236
"22926" 2 2 1 5 9 2 950.83021 23.102 41.735 1964.239 5 0.00234
"22927" 2 2 1 5 9 3 726.4457 21.526 43.455 1967.534 6 0.00222
"22928" 2 2 1 5 9 1 1.90078 24.872 40.136 1960.869 0 0.00957
"22929" 2 2 1 5 9 2 451.38798 23.043 41.71 1964.272 1 0.01022
"22930" 2 2 1 5 9 3 349.80821 21.588 43.489 1967.507 1 0.00985
"22984" 2 2 1 5 10 2 4.53668 24.886 45.143 1965.859 0 0.00236
"22985" 2 2 1 5 10 3 897.45128 23.092 46.741 1969.254 1 0.00233
"22986" 2 2 1 5 10 4 706.0149 21.53 48.462 1972.537 0 0.00221
"22987" 2 2 1 5 10 2 1.86373 24.873 45.136 1965.866 0 0.00957
"22988" 2 2 1 5 10 3 430.54956 23.028 46.708 1969.285 4 0.01018
"22989" 2 2 1 5 10 4 334.2124 21.589 48.482 1972.498 0 0.00972
"23043" 2 2 1 5 11 3 4.24876 24.887 50.143 1970.859 0 0.00235
"23044" 2 2 1 5 11 4 873.78555 23.08 51.727 1974.252 5 0.00233
"23045" 2 2 1 5 11 5 693.2834 21.518 53.452 1977.539 6 0.00222
"23046" 2 2 1 5 11 3 1.51525 24.849 50.123 1970.878 0 0.0079
"23047" 2 2 1 5 11 4 401.5805 23.008 51.691 1974.287 4 0.01001
"23048" 2 2 1 5 11 5 319.93501 21.598 53.494 1977.5 2 0.0097
"23102" 2 2 1 5 12 4 4.18463 24.89 55.144 1975.858 0 0.00233
"23103" 2 2 1 5 12 5 842.88615 23.08 56.734 1979.259 3 0.00235
"23104" 2 2 1 5 12 6 678.8225 21.518 58.458 1982.544 2 0.00223
"23105" 2 2 1 5 12 4 1.51113 24.849 55.123 1975.879 0 0.0079
"23106" 2 2 1 5 12 5 391.06382 23.018 56.704 1979.292 0 0.01006
"23107" 2 2 1 5 12 6 310.11402 21.603 58.501 1982.503 0 0.00974
"23162" 2 2 1 5 13 5 3.89147 24.891 60.146 1980.859 0 0.0024
"23163" 2 2 1 5 13 6 824.26557 23.073 61.723 1984.256 5 0.00235
"23164" 2 2 1 5 13 7 445.91924 21.83 63.134 1986.909 5 0.00228
"23165" 2 2 1 5 13 8 208.25362 20.82 64.102 1988.887 3 0.00214
"23166" 2 2 1 5 13 5 1.53598 24.848 60.124 1980.881 0 0.0079
"23167" 2 2 1 5 13 6 377.20615 23.006 61.692 1984.292 5 0.01015
"23168" 2 2 1 5 13 7 203.36089 21.905 63.208 1986.908 5 0.00996
"23169" 2 2 1 5 13 8 86.30177 20.919 64.158 1988.844 0 0.00966
"23243" 2 2 1 5 14 6 3.6423 24.892 65.146 1985.856 0 0.00242
"23244" 2 2 1 5 14 7 137.40113 24.074 65.762 1987.293 0 0.00235
"23245" 2 2 1 5 14 8 638.21906 22.854 66.932 1989.682 8 0.00233
"23246" 2 2 1 5 14 9 616.31666 21.517 68.451 1992.54 4 0.00222
"23247" 2 2 1 5 14 6 1.34008 24.862 65.131 1985.871 0 0.00819
"23248" 2 2 1 5 14 7 59.84767 24.055 65.743 1987.293 0 0.01026
"23249" 2 2 1 5 14 8 297.52794 22.817 66.891 1989.678 3 0.01022
"23250" 2 2 1 5 14 9 275.39056 21.631 68.503 1992.477 2 0.00991
"23321" 2 2 1 5 15 8 3.63058 24.893 70.145 1990.856 0 0.00242
"23322" 2 2 1 5 15 9 725.0394 23.06 71.707 1994.252 8 0.00234
"23323" 2 2 1 5 15 10 498.32645 21.633 73.279 1997.25 5 0.00223
"23324" 2 2 1 5 15 8 1.33481 24.863 70.131 1990.871 0 0.00818
"23325" 2 2 1 5 15 9 339.4489 23.027 71.69 1994.267 3 0.01021
"23326" 2 2 1 5 15 10 227.01472 21.775 73.406 1997.235 2 0.00995
"23379" 2 2 1 5 16 9 3.61886 24.893 75.145 1995.857 0 0.00242
"23380" 2 2 1 5 16 10 249.83942 23.746 76.09 1997.948 4 0.00234
"23381" 2 2 1 5 16 9 1.32953 24.863 75.13 1995.872 0 0.00818
"23382" 2 2 1 5 16 10 120.719 23.655 76.03 1997.979 1 0.01036
"23411" 2 2 1 6 8 1 191.34913 25.905 39.152 1958.851 0 0.0024
"23412" 2 2 1 6 8 1 93.33709 25.819 39.109 1958.894 0 0.00995
"23433" 2 2 1 6 9 1 637.57079 27.939 42.022 1959.688 2 0.00232
"23434" 2 2 1 6 9 2 585.86129 26.539 43.467 1962.533 0 0.00237
"23435" 2 2 1 6 9 1 358.68779 28.114 42.164 1959.655 0 0.01071
"23436" 2 2 1 6 9 2 294.21562 26.572 43.48 1962.512 0 0.01019
"23476" 2 2 1 6 10 1 2.62245 29.819 45.109 1960.896 0 0.00221
"23477" 2 2 1 6 10 2 763.70528 28.142 46.756 1964.219 3 0.00233
"23478" 2 2 1 6 10 3 572.51579 26.54 48.467 1967.532 1 0.00238
"23479" 2 2 1 6 10 1 1.53057 29.86 45.129 1960.875 0 0.01071
"23480" 2 2 1 6 10 2 451.82157 28.342 46.864 1964.126 2 0.0108
"23481" 2 2 1 6 10 3 286.48509 26.574 48.475 1967.506 2 0.01014
"23530" 2 2 1 6 11 2 2.34595 29.813 50.105 1965.896 0 0.00217
"23531" 2 2 1 6 11 3 746.06994 28.138 51.762 1969.229 0 0.00233
"23532" 2 2 1 6 11 4 563.59103 26.54 53.467 1972.532 0 0.00238
"23533" 2 2 1 6 11 2 1.51887 29.86 50.129 1965.873 0 0.01071
"23534" 2 2 1 6 11 3 434.77372 28.342 51.861 1969.124 0 0.01074
"23535" 2 2 1 6 11 4 281.20977 26.569 53.483 1972.519 1 0.01011
"23584" 2 2 1 6 12 3 2.33914 29.813 55.105 1970.897 0 0.00218
"23585" 2 2 1 6 12 4 734.57474 28.143 56.768 1974.229 0 0.00234
"23586" 2 2 1 6 12 5 551.37992 26.539 58.463 1977.528 2 0.00239
"23587" 2 2 1 6 12 3 1.51469 29.86 55.129 1970.873 0 0.01071
"23588" 2 2 1 6 12 4 426.54855 28.337 56.862 1974.128 1 0.01069
"23589" 2 2 1 6 12 5 273.3192 26.576 58.48 1977.508 0 0.0102
"23638" 2 2 1 6 13 4 2.33488 29.813 60.105 1975.897 0 0.00218
"23639" 2 2 1 6 13 5 719.67828 28.154 61.763 1979.214 2 0.00234
"23640" 2 2 1 6 13 6 527.83776 26.509 63.447 1982.543 1 0.00238
"23641" 2 2 1 6 13 4 1.51216 29.861 60.129 1975.873 0 0.01071
"23642" 2 2 1 6 13 5 411.20775 28.327 61.848 1979.126 2 0.01071
"23643" 2 2 1 6 13 6 258.6538 26.577 63.472 1982.499 1 0.01014
"23693" 2 2 1 6 14 5 2.36768 29.812 65.106 1980.899 0 0.00217
"23694" 2 2 1 6 14 6 658.12437 28.124 66.735 1984.216 2 0.00234
"23695" 2 2 1 6 14 7 336.32003 26.778 68.081 1986.907 2 0.00238
"23696" 2 2 1 6 14 8 165.91292 25.877 69.135 1988.862 1 0.00241
"23697" 2 2 1 6 14 5 1.3416 29.871 65.135 1980.87 0 0.01017
"23698" 2 2 1 6 14 6 388.23498 28.33 66.849 1984.124 1 0.01059
"23699" 2 2 1 6 14 7 168.26519 26.956 68.227 1986.876 3 0.0101
"23700" 2 2 1 6 14 8 72.33151 25.799 69.098 1988.904 0 0.00942
"23768" 2 2 1 6 15 6 1.99827 29.814 70.106 1985.896 0 0.00217
"23769" 2 2 1 6 15 7 116.75392 29.117 70.771 1987.259 0 0.00239
"23770" 2 2 1 6 15 8 487.3139 27.865 71.962 1989.701 1 0.00237
"23771" 2 2 1 6 15 9 472.90019 26.471 73.417 1992.551 6 0.00239
"23772" 2 2 1 6 15 6 1.05813 29.864 70.131 1985.871 0 0.01135
"23773" 2 2 1 6 15 7 76.96037 29.129 70.772 1987.248 1 0.01074
"23774" 2 2 1 6 15 8 277.52559 28.078 72.111 1989.636 4 0.01045
"23775" 2 2 1 6 15 9 220.69223 26.589 73.48 1992.495 3 0.00986
"23838" 2 2 1 6 16 8 1.76741 29.816 75.107 1990.895 0 0.00206
"23839" 2 2 1 6 16 9 557.22004 28.098 76.722 1994.228 5 0.00236
"23840" 2 2 1 6 16 10 364.54465 26.602 78.256 1997.258 7 0.00238
"23841" 2 2 1 6 16 8 1.05365 29.864 75.131 1990.871 0 0.01135
"23842" 2 2 1 6 16 9 302.06469 28.272 76.775 1994.108 4 0.01043
"23843" 2 2 1 6 16 10 164.53543 26.698 78.318 1997.225 3 0.01007
"23890" 2 2 1 6 17 9 1.35698 29.821 80.105 1995.888 1 0.00185
"23891" 2 2 1 6 17 10 189.70492 28.787 81.096 1997.913 0 0.00241
"23892" 2 2 1 6 17 9 0.70029 29.81 80.103 1995.898 0 0.01275
"23893" 2 2 1 6 17 10 101.74252 28.81 81.086 1997.879 3 0.01061
"23921" 2 2 1 7 9 1 167.98253 30.864 44.131 1958.872 0 0.00212
"23922" 2 2 1 7 9 1 86.03468 30.981 44.187 1958.811 1 0.01002
"23943" 2 2 1 7 10 1 617.97776 32.962 47.021 1959.665 1 0.0023
"23944" 2 2 1 7 10 2 542.05569 31.599 48.494 1962.5 1 0.00222
"23945" 2 2 1 7 10 1 366.83876 33.064 47.105 1959.646 2 0.00993
"23946" 2 2 1 7 10 2 281.73698 31.713 48.547 1962.438 0 0.00996
"23986" 2 2 1 7 11 1 3.2142 34.891 50.145 1960.86 0 0.00196
"23987" 2 2 1 7 11 2 745.06249 33.182 51.785 1964.207 2 0.00228
"23988" 2 2 1 7 11 3 528.90819 31.597 53.487 1967.495 3 0.00222
"23989" 2 2 1 7 11 1 2.75958 34.854 50.126 1960.878 0 0.01021
"23990" 2 2 1 7 11 2 440.47461 33.306 51.841 1964.141 2 0.00993
"23991" 2 2 1 7 11 3 273.9937 31.7 53.545 1967.45 1 0.00999
"24040" 2 2 1 7 12 2 3.20161 34.891 55.145 1965.857 0 0.00196
"24041" 2 2 1 7 12 3 716.916 33.179 56.778 1969.204 3 0.00228
"24042" 2 2 1 7 12 4 509.20908 31.6 58.489 1972.495 3 0.00222
"24043" 2 2 1 7 12 2 2.531 34.856 55.127 1965.875 0 0.01037
"24044" 2 2 1 7 12 3 423.89781 33.308 56.846 1969.142 1 0.01003
"24045" 2 2 1 7 12 4 257.32031 31.735 58.565 1972.435 1 0.01009
"24094" 2 2 1 7 13 3 2.82277 34.89 60.144 1970.858 0 0.00174
"24095" 2 2 1 7 13 4 693.36733 33.178 61.783 1974.208 1 0.00227
"24096" 2 2 1 7 13 5 487.24924 31.618 63.494 1977.481 3 0.00222
"24097" 2 2 1 7 13 3 2.5247 34.856 60.127 1970.875 0 0.01037
"24098" 2 2 1 7 13 4 410.22939 33.339 61.856 1974.121 2 0.01006
"24099" 2 2 1 7 13 5 243.91434 31.719 63.558 1977.443 0 0.01008
"24148" 2 2 1 7 14 4 2.81382 34.891 65.143 1975.858 0 0.00174
"24149" 2 2 1 7 14 5 646.87242 33.153 66.743 1979.195 9 0.00227
"24150" 2 2 1 7 14 6 458.00976 31.613 68.492 1982.484 3 0.00224
"24151" 2 2 1 7 14 4 2.43177 34.862 65.129 1975.873 0 0.01055
"24152" 2 2 1 7 14 5 391.21757 33.344 66.849 1979.11 4 0.01009
"24153" 2 2 1 7 14 6 232.79155 31.695 68.546 1982.455 0 0.01016
"24202" 2 2 1 7 15 5 2.50834 34.882 70.14 1980.865 0 0.0018
"24203" 2 2 1 7 15 6 587.33247 33.128 71.743 1984.22 3 0.00223
"24204" 2 2 1 7 15 7 286.72262 31.918 73.21 1986.897 3 0.00226
"24205" 2 2 1 7 15 8 123.55756 30.826 74.108 1988.887 0 0.00216
"24206" 2 2 1 7 15 5 2.4524 34.862 70.13 1980.875 0 0.01055
"24207" 2 2 1 7 15 6 365.31039 33.334 71.839 1984.11 3 0.0101
"24208" 2 2 1 7 15 7 151.75638 32.006 73.299 1986.899 2 0.01015
"24209" 2 2 1 7 15 8 58.21955 30.958 74.177 1988.824 0 0.01047
"24273" 2 2 1 7 16 6 2.49175 34.882 75.14 1985.862 0 0.0018
"24274" 2 2 1 7 16 7 97.92654 34.082 75.76 1987.284 2 0.00213
"24275" 2 2 1 7 16 8 399.66618 32.893 76.928 1989.639 8 0.00226
"24276" 2 2 1 7 16 9 343.96752 31.532 78.422 1992.496 1 0.00221
"24277" 2 2 1 7 16 6 2.33459 34.868 75.133 1985.869 0 0.01051
"24278" 2 2 1 7 16 7 70.73912 34.264 75.859 1987.2 1 0.01007
"24279" 2 2 1 7 16 8 253.52763 33.069 77.076 1989.61 3 0.0101
"24280" 2 2 1 7 16 9 189.77833 31.702 78.523 1992.426 3 0.01056
"24340" 2 2 1 7 17 8 1.83522 34.893 80.145 1990.857 0 0.00174
"24341" 2 2 1 7 17 9 389.30249 33.075 81.686 1994.216 4 0.00222
"24342" 2 2 1 7 17 10 249.3217 31.663 83.285 1997.226 1 0.00224
"24343" 2 2 1 7 17 8 1.94422 34.875 80.136 1990.866 0 0.01082
"24344" 2 2 1 7 17 9 262.26459 33.284 81.774 1994.095 3 0.01032
"24345" 2 2 1 7 17 10 123.40611 31.864 83.401 1997.142 2 0.0108
"24387" 2 2 1 7 18 9 1.27312 34.877 85.137 1995.865 0 0.00157
"24388" 2 2 1 7 18 10 122.37443 33.688 86.022 1997.938 2 0.00215
"24389" 2 2 1 7 18 9 1.68567 34.889 85.143 1995.859 0 0.01064
"24390" 2 2 1 7 18 10 82.49127 33.88 86.132 1997.856 1 0.01035
"24412" 2 2 1 8 10 1 232.33181 35.826 49.109 1958.888 0 0.00222
"24413" 2 2 1 8 10 1 93.14514 35.815 49.099 1958.889 0 0.0113
"24434" 2 2 1 8 11 1 628.66834 37.824 51.931 1959.712 2 0.00212
"24435" 2 2 1 8 11 2 652.62782 36.406 53.395 1962.594 2 0.00219
"24436" 2 2 1 8 11 1 359.32833 38.155 52.193 1959.643 1 0.01012
"24437" 2 2 1 8 11 2 281.65009 36.561 53.465 1962.509 3 0.0107
"24476" 2 2 1 8 12 1 3.91262 39.883 55.14 1960.864 0 0.00198
"24477" 2 2 1 8 12 2 734.00774 38.063 56.713 1964.255 7 0.00209
"24478" 2 2 1 8 12 3 616.22903 36.394 58.385 1967.597 1 0.00219
"24479" 2 2 1 8 12 1 3.09491 39.862 55.13 1960.875 0 0.01192
"24480" 2 2 1 8 12 2 428.84544 38.43 56.892 1964.067 4 0.01003
"24481" 2 2 1 8 12 3 254.32264 36.533 58.456 1967.528 2 0.01046
"24528" 2 2 1 8 13 2 3.82901 39.887 60.142 1965.86 0 0.002
"24529" 2 2 1 8 13 3 690.23166 38.073 61.73 1969.261 0 0.00211
"24530" 2 2 1 8 13 4 584.00646 36.394 63.391 1972.603 1 0.0022
"24531" 2 2 1 8 13 2 2.83669 39.863 60.13 1965.872 0 0.01232
"24532" 2 2 1 8 13 3 381.4924 38.412 61.864 1969.057 6 0.01005
"24533" 2 2 1 8 13 4 237.71967 36.495 63.429 1972.54 1 0.01052
"24580" 2 2 1 8 14 3 3.80682 39.887 65.142 1970.86 0 0.002
"24581" 2 2 1 8 14 4 658.79546 38.073 66.715 1974.246 3 0.00212
"24582" 2 2 1 8 14 5 550.36626 36.382 68.359 1977.582 4 0.00221
"24583" 2 2 1 8 14 3 2.78856 39.866 65.131 1970.871 0 0.01239
"24584" 2 2 1 8 14 4 344.32346 38.376 66.868 1974.097 3 0.01016
"24585" 2 2 1 8 14 5 223.03035 36.487 68.426 1977.544 2 0.01053
"24632" 2 2 1 8 15 4 3.31918 39.89 70.143 1975.859 0 0.00197
"24633" 2 2 1 8 15 5 590.46233 38.097 71.726 1979.234 5 0.00213
"24634" 2 2 1 8 15 6 471.36834 36.373 73.355 1982.587 5 0.00221
"24635" 2 2 1 8 15 4 2.2825 39.857 70.126 1975.876 0 0.01143
"24636" 2 2 1 8 15 5 311.23964 38.357 71.848 1979.096 0 0.01025
"24637" 2 2 1 8 15 6 199.75958 36.462 73.412 1982.554 2 0.01061
"24683" 2 2 1 8 16 5 2.86551 39.893 75.139 1980.854 0 0.0021
"24684" 2 2 1 8 16 6 510.19667 38.092 76.708 1984.221 3 0.00213
"24685" 2 2 1 8 16 7 271.65052 36.657 77.974 1986.922 5 0.00219
"24686" 2 2 1 8 16 8 141.21448 35.846 79.111 1988.87 1 0.00218
"24687" 2 2 1 8 16 5 2.29498 39.856 75.127 1980.878 0 0.01143
"24688" 2 2 1 8 16 6 264.26572 38.329 76.834 1984.11 3 0.01055
"24689" 2 2 1 8 16 7 118.07194 36.777 78.074 1986.902 3 0.01057
"24690" 2 2 1 8 16 8 55.23627 35.738 79.063 1988.93 1 0.01119
"24750" 2 2 1 8 17 6 2.40806 39.884 80.14 1985.861 0 0.00213
"24751" 2 2 1 8 17 7 82.08728 39.216 80.822 1987.211 1 0.00206
"24752" 2 2 1 8 17 8 341.00297 37.738 81.846 1989.712 3 0.00215
"24753" 2 2 1 8 17 9 341.86327 36.362 83.322 1992.565 3 0.00221
"24754" 2 2 1 8 17 6 1.90434 39.85 80.123 1985.879 0 0.01193
"24755" 2 2 1 8 17 7 46.05122 39.252 80.835 1987.189 1 0.01088
"24756" 2 2 1 8 17 8 150.18109 38.022 82.032 1989.615 6 0.01086
"24757" 2 2 1 8 17 9 118.40539 36.308 83.276 1992.573 4 0.01102
"24814" 2 2 1 8 18 8 2.10287 39.896 85.146 1990.856 0 0.00213
"24815" 2 2 1 8 18 9 289.1764 37.94 86.565 1994.23 5 0.0021
"24816" 2 2 1 8 18 10 252.04168 36.964 88.787 1997.428 7 0.00211
"24817" 2 2 1 8 18 8 0.69132 39.843 85.12 1990.882 0 0.01308
"24818" 2 2 1 8 18 9 122.41582 38.218 86.73 1994.117 2 0.01098
"24819" 2 2 1 8 18 10 100.38286 37.109 88.946 1997.441 1 0.01091
"24857" 2 2 1 9 11 1 191.88308 40.929 54.155 1958.83 1 0.00231
"24858" 2 2 1 9 11 1 96.6457 40.981 54.187 1958.811 0 0.01022
"24878" 2 2 1 9 12 1 633.16049 42.873 56.95 1959.683 5 0.00248
"24879" 2 2 1 9 12 2 576.821 41.567 58.476 1962.513 3 0.00236
"24880" 2 2 1 9 12 1 324.00855 42.89 56.98 1959.696 2 0.0106
"24881" 2 2 1 9 12 2 288.86329 41.573 58.475 1962.507 2 0.01037
"24919" 2 2 1 9 13 1 3.1449 44.891 60.144 1960.861 0 0.00278
"24920" 2 2 1 9 13 2 716.38675 43.089 61.723 1964.239 5 0.00247
"24921" 2 2 1 9 13 3 530.06207 41.544 63.461 1967.522 4 0.00232
"24922" 2 2 1 9 13 1 2.16147 44.862 60.129 1960.875 0 0.01095
"24923" 2 2 1 9 13 2 373.72357 43.147 61.746 1964.204 1 0.01076
"24924" 2 2 1 9 13 3 273.19189 41.559 63.476 1967.523 0 0.01037
"24969" 2 2 1 9 14 2 2.72894 44.903 65.15 1965.852 0 0.00263
"24970" 2 2 1 9 14 3 642.72869 43.075 66.722 1969.253 3 0.00245
"24971" 2 2 1 9 14 4 481.69926 41.549 68.459 1972.515 2 0.00232
"24972" 2 2 1 9 14 2 2.12828 44.862 65.129 1965.873 0 0.01095
"24973" 2 2 1 9 14 3 335.3427 43.096 66.721 1969.229 1 0.01081
"24974" 2 2 1 9 14 4 246.57257 41.589 68.456 1972.472 2 0.01037
"25018" 2 2 1 9 15 3 2.41873 44.903 70.15 1970.852 0 0.00259
"25019" 2 2 1 9 15 4 560.41456 43.043 71.682 1974.243 3 0.00247
"25020" 2 2 1 9 15 5 422.0317 41.532 73.443 1977.515 4 0.00234
"25021" 2 2 1 9 15 3 1.97885 44.87 70.133 1970.869 0 0.01066
"25022" 2 2 1 9 15 4 288.98152 43.075 71.708 1974.239 5 0.01091
"25023" 2 2 1 9 15 5 188.1038 41.711 73.488 1977.381 7 0.01016
"25065" 2 2 1 9 16 4 1.91593 44.91 75.153 1975.849 0 0.00236
"25066" 2 2 1 9 16 5 461.78911 43.003 76.657 1979.259 2 0.00249
"25067" 2 2 1 9 16 6 356.28244 41.514 78.417 1982.508 3 0.00227
"25068" 2 2 1 9 16 4 1.46394 44.878 75.137 1975.865 0 0.01021
"25069" 2 2 1 9 16 5 235.08298 43.162 76.732 1979.176 2 0.01049
"25070" 2 2 1 9 16 6 124.88191 41.816 78.553 1982.341 4 0.00998
"25111" 2 2 1 9 17 5 1.29068 44.888 80.143 1980.862 0 0.00254
"25112" 2 2 1 9 17 6 355.40545 42.921 81.553 1984.237 7 0.00245
"25113" 2 2 1 9 17 7 174.93398 41.714 83.015 1986.905 3 0.00223
"25114" 2 2 1 9 17 8 78.33839 40.881 84.099 1988.824 2 0.00209
"25115" 2 2 1 9 17 5 1.24548 44.899 80.148 1980.856 0 0.00909
"25116" 2 2 1 9 17 6 161.46159 43.165 81.632 1984.072 2 0.01036
"25117" 2 2 1 9 17 7 60.62044 41.967 83.232 1986.87 2 0.00991
"25118" 2 2 1 9 17 8 20.77389 41.023 84.196 1988.778 0 0.00934
"25172" 2 2 1 9 18 6 0.78407 44.904 85.15 1985.852 0 0.00305
"25173" 2 2 1 9 18 7 39.81579 44.063 85.746 1987.289 0 0.00248
"25174" 2 2 1 9 18 8 179.80228 42.74 86.789 1989.653 7 0.0024
"25175" 2 2 1 9 18 9 251.31815 42.343 89.956 1993.217 7 0.00228
"25176" 2 2 1 9 18 10 58.9393 42.142 93.819 1997.282 2 0.00206
"25177" 2 2 1 9 18 6 0.35029 44.809 85.103 1985.899 0 0.01225
"25178" 2 2 1 9 18 7 19.8787 44.099 85.746 1987.253 0 0.00988
"25179" 2 2 1 9 18 8 69.5535 42.851 86.827 1989.581 2 0.01019
"25180" 2 2 1 9 18 9 90.35752 42.22 89.894 1993.278 2 0.01018
"25181" 2 2 1 9 18 10 33.31406 42.167 93.861 1997.297 2 0.01051
"25230" 2 2 1 10 12 1 176.26034 45.888 59.13 1958.849 2 0.0024
"25231" 2 2 1 10 12 1 100.72906 45.916 59.149 1958.84 1 0.00938
"25251" 2 2 1 10 13 1 583.89034 47.962 62.033 1959.679 2 0.0023
"25252" 2 2 1 10 13 2 518.96795 46.543 63.463 1962.528 2 0.00233
"25253" 2 2 1 10 13 1 321.29441 47.892 61.966 1959.682 2 0.01004
"25254" 2 2 1 10 13 2 279.71344 46.59 63.47 1962.487 1 0.00954
"25293" 2 2 1 10 14 1 3.47905 49.892 65.144 1960.86 0 0.00251
"25294" 2 2 1 10 14 2 663.95458 48.204 66.766 1964.17 2 0.0023
"25295" 2 2 1 10 14 3 470.35158 46.505 68.428 1967.53 2 0.00232
"25296" 2 2 1 10 14 1 1.78886 49.856 65.126 1960.879 0 0.01296
"25297" 2 2 1 10 14 2 351.19302 48.14 66.727 1964.195 2 0.01012
"25298" 2 2 1 10 14 3 252.00314 46.571 68.475 1967.511 1 0.00959
"25347" 2 2 1 10 15 2 3.29224 49.898 70.147 1965.855 0 0.00257
"25348" 2 2 1 10 15 3 595.53328 48.205 71.779 1969.181 3 0.00228
"25349" 2 2 1 10 15 4 406.33896 46.526 73.437 1972.518 3 0.00234
"25350" 2 2 1 10 15 2 1.56177 49.874 70.135 1965.867 0 0.01305
"25351" 2 2 1 10 15 3 299.57443 48.117 71.725 1969.215 3 0.01017
"25352" 2 2 1 10 15 4 207.8078 46.511 73.414 1972.51 7 0.00967
"25400" 2 2 1 10 16 3 3.24932 49.898 75.147 1970.855 0 0.00257
"25401" 2 2 1 10 16 4 492.62688 48.222 76.737 1974.122 5 0.00227
"25402" 2 2 1 10 16 5 318.5371 46.471 78.38 1977.516 6 0.00235
"25403" 2 2 1 10 16 3 1.54115 49.875 75.135 1970.867 0 0.01306
"25404" 2 2 1 10 16 4 235.02338 48.171 76.702 1974.138 3 0.01032
"25405" 2 2 1 10 16 5 163.80722 46.455 78.381 1977.533 1 0.0094
"25451" 2 2 1 10 17 4 2.41928 49.89 80.141 1975.858 1 0.00252
"25452" 2 2 1 10 17 5 343.25749 48.184 81.685 1979.108 2 0.00227
"25453" 2 2 1 10 17 6 206.96194 46.468 83.336 1982.476 5 0.00245
"25454" 2 2 1 10 17 4 1.17168 49.872 80.133 1975.869 0 0.01275
"25455" 2 2 1 10 17 5 171.32254 48.132 81.682 1979.158 2 0.01012
"25456" 2 2 1 10 17 6 114.09124 46.51 83.379 1982.476 1 0.00933
"25504" 2 2 1 10 18 5 1.26911 49.904 85.15 1980.854 0 0.00281
"25505" 2 2 1 10 18 6 217.25145 48.169 86.648 1984.088 1 0.00237
"25506" 2 2 1 10 18 7 113.5617 47.234 88.573 1986.946 2 0.00242
"25507" 2 2 1 10 18 8 103.6113 47.142 90.918 1989.383 4 0.00221
"25508" 2 2 1 10 18 9 70.13621 47.195 94.392 1992.805 3 0.00221
"25509" 2 2 1 10 18 10 10.17563 46.757 98.221 1997.072 0 0.00245
"25510" 2 2 1 10 18 5 0.34733 49.743 85.07 1980.935 0 0.01184
"25511" 2 2 1 10 18 6 87.5488 47.984 86.55 1984.174 3 0.01009
"25512" 2 2 1 10 18 7 48.9878 47.106 88.443 1986.944 1 0.01027
"25513" 2 2 1 10 18 8 50.90601 46.978 90.777 1989.406 0 0.01049
"25514" 2 2 1 10 18 9 43.11169 46.791 94.288 1993.105 2 0.01014
"25515" 2 2 1 10 18 10 6.96174 46.794 98.408 1997.222 0 0.01301
"25565" 2 2 1 11 13 1 141.95514 50.906 64.146 1958.848 0 0.00254
"25566" 2 2 1 11 13 1 73.65583 50.918 64.155 1958.845 0 0.01042
"25582" 2 2 1 11 14 1 471.83799 52.893 66.96 1959.675 3 0.00237
"25583" 2 2 1 11 14 2 424.65719 51.564 68.47 1962.513 2 0.00242
"25584" 2 2 1 11 14 1 202.16251 52.79 66.906 1959.724 1 0.01025
"25585" 2 2 1 11 14 2 204.92701 51.437 68.411 1962.582 0 0.01047
"25619" 2 2 1 11 15 1 2.19844 54.854 70.125 1960.88 0 0.00273
"25620" 2 2 1 11 15 2 502.59913 53.078 71.69 1964.22 4 0.00241
"25621" 2 2 1 11 15 3 354.37834 51.546 73.417 1967.479 6 0.00245
"25622" 2 2 1 11 15 1 0.69183 54.872 70.134 1960.871 0 0.01008
"25623" 2 2 1 11 15 2 217.64552 52.992 71.652 1964.267 0 0.01028
"25624" 2 2 1 11 15 3 182.72717 51.403 73.346 1967.551 3 0.01055
"25661" 2 2 1 11 16 2 2.13052 54.859 75.127 1965.875 0 0.00273
"25662" 2 2 1 11 16 3 383.13069 53.092 76.661 1969.176 3 0.00242
"25663" 2 2 1 11 16 4 270.469 51.496 78.397 1972.509 1 0.00244
"25664" 2 2 1 11 16 2 0.45515 54.885 75.14 1965.862 0 0.0107
"25665" 2 2 1 11 16 3 165.24987 52.952 76.573 1969.229 3 0.01048
"25666" 2 2 1 11 16 4 121.69536 51.372 78.31 1972.547 2 0.01036
"25702" 2 2 1 11 17 3 1.61313 54.854 80.124 1970.878 0 0.0029
"25703" 2 2 1 11 17 4 261.4321 52.994 81.566 1974.18 6 0.00248
"25704" 2 2 1 11 17 5 189.42542 51.49 83.341 1977.458 2 0.00251
"25705" 2 2 1 11 17 3 0.319 54.943 80.168 1970.834 0 0.01118
"25706" 2 2 1 11 17 4 103.77263 52.876 81.523 1974.254 1 0.01044
"25707" 2 2 1 11 17 5 83.71548 51.35 83.254 1977.511 1 0.00972
"25742" 2 2 1 11 18 4 0.99459 54.845 85.119 1975.883 0 0.00254
"25743" 2 2 1 11 18 5 156.99036 52.991 86.614 1979.231 2 0.00262
"25744" 2 2 1 11 18 6 167.6929 52.102 89.545 1983.051 2 0.0027
"25745" 2 2 1 11 18 7 26.58552 52.262 93.568 1986.914 1 0.00257
"25746" 2 2 1 11 18 8 22.58901 52.444 96.104 1989.267 2 0.00262
"25747" 2 2 1 11 18 9 12.11144 52.283 99.533 1992.859 0 0.00309
"25748" 2 2 1 11 18 10 0.90771 50.808 101.681 1996.482 0 0.00487
"25749" 2 2 1 11 18 4 0.31835 54.943 85.168 1975.834 0 0.01118
"25750" 2 2 1 11 18 5 68.51005 53.079 86.665 1979.193 2 0.00963
"25751" 2 2 1 11 18 6 72.97468 52.144 89.545 1983.008 0 0.0094
"25752" 2 2 1 11 18 7 11.02738 52.25 93.588 1986.945 0 0.00838
"25753" 2 2 1 11 18 8 4.50743 51.214 94.735 1989.128 0 0.01034
"25754" 2 2 1 11 18 9 0.1193 50.044 95.502 1991.066 0 0.01238
"25792" 2 2 1 12 14 1 81.73299 55.997 69.184 1958.796 1 0.00245
"25793" 2 2 1 12 14 1 52.02422 55.654 69.005 1958.958 0 0.01132
"25811" 2 2 1 12 15 1 247.04636 57.849 71.941 1959.701 0 0.00231
"25812" 2 2 1 12 15 2 217.46818 56.533 73.437 1962.512 1 0.00238
"25813" 2 2 1 12 15 1 124.24983 57.771 71.835 1959.671 0 0.00968
"25814" 2 2 1 12 15 2 125.61588 56.306 73.298 1962.599 1 0.01087
"25849" 2 2 1 12 16 1 1.16862 59.828 75.112 1960.893 0 0.00181
"25850" 2 2 1 12 16 2 229.20942 58.059 76.649 1964.198 1 0.00227
"25851" 2 2 1 12 16 3 147.58879 56.56 78.39 1967.438 3 0.00233
"25852" 2 2 1 12 16 1 0.05318 59.663 75.029 1960.976 0 0.00803
"25853" 2 2 1 12 16 2 101.20376 57.92 76.581 1964.269 1 0.00953
"25854" 2 2 1 12 16 3 85.8672 56.293 78.198 1967.513 1 0.01043
"25895" 2 2 1 12 17 2 0.32281 59.797 80.096 1965.906 0 0.00225
"25896" 2 2 1 12 17 3 144.38885 58.159 81.629 1969.078 1 0.00231
"25897" 2 2 1 12 17 4 73.90512 56.617 83.4 1972.392 2 0.00257
"25898" 2 2 1 12 17 2 0.05255 59.663 80.029 1965.973 0 0.00803
"25899" 2 2 1 12 17 3 67.7899 57.995 81.573 1969.185 2 0.00896
"25900" 2 2 1 12 17 4 55.74962 56.308 83.31 1972.61 0 0.0096
"25942" 2 2 1 12 18 3 0.11448 59.732 85.063 1970.939 0 0.00315
"25943" 2 2 1 12 18 4 70.94354 58.105 86.65 1974.152 0 0.0024
"25944" 2 2 1 12 18 5 63.25055 57.363 89.793 1978.038 2 0.00253
"25945" 2 2 1 12 18 6 17.78202 56.646 93.62 1982.582 0 0.00318
"25946" 2 2 1 12 18 4 37.52217 57.865 86.452 1974.194 0 0.0082
"25947" 2 2 1 12 18 5 51.48679 57.011 89.578 1978.175 0 0.00764
"25948" 2 2 1 12 18 6 11.21073 58.027 95.046 1982.626 0 0.00668
"25949" 2 2 1 12 18 7 0.97343 56.929 97.858 1986.535 0 0.00616
"25976" 2 2 1 13 15 1 69.8624 60.779 74.05 1958.879 2 0.00236
"25977" 2 2 1 13 15 1 24.78411 60.759 74.077 1958.926 0 0.01219
"25989" 2 2 1 13 16 1 177.80182 62.888 76.941 1959.661 0 0.0024
"25990" 2 2 1 13 16 2 142.42067 61.41 78.315 1962.513 2 0.00221
"25991" 2 2 1 13 16 1 68.05178 62.946 76.98 1959.642 1 0.01058
"25992" 2 2 1 13 16 2 54.195 61.521 78.316 1962.402 1 0.0116
"26018" 2 2 1 13 17 1 1.52741 64.822 80.11 1960.895 0 0.0027
"26019" 2 2 1 13 17 2 147.67496 63.308 81.682 1963.981 1 0.00259
"26020" 2 2 1 13 17 3 78.82128 61.368 83.276 1967.517 2 0.00232
"26021" 2 2 1 13 17 1 0.06619 64.674 80.036 1960.969 0 0.01558
"26022" 2 2 1 13 17 2 48.69188 63.257 81.634 1963.986 1 0.01058
"26023" 2 2 1 13 17 3 22.95504 61.399 83.278 1967.488 0 0.01173
"26044" 2 2 1 13 18 2 0.35385 64.713 85.055 1965.947 0 0.00399
"26045" 2 2 1 13 18 3 61.08425 63.174 86.505 1968.938 2 0.00282
"26046" 2 2 1 13 18 4 48.90253 61.762 88.912 1972.758 1 0.0024
"26047" 2 2 1 13 18 5 7.05408 61.979 93.668 1977.296 0 0.00166
"26048" 2 2 1 13 18 2 0.06555 64.674 85.035 1965.967 0 0.01558
"26049" 2 2 1 13 18 3 20.26298 63.25 86.595 1968.953 0 0.01014
"26050" 2 2 1 13 18 4 17.1528 62.464 89.967 1973.109 0 0.00941
"26051" 2 2 1 13 18 5 4.05527 64.674 97.25 1978.182 0 0.01558
"26064" 2 2 1 14 16 1 33.9823 65.741 79.013 1958.879 0 0.00204
"26065" 2 2 1 14 16 1 21.94122 65.683 78.982 1958.906 0 0.01092
"26079" 2 2 1 14 17 1 72.37371 67.674 81.708 1959.642 0 0.00213
"26080" 2 2 1 14 17 2 65.28017 66.277 83.162 1962.492 0 0.00194
"26081" 2 2 1 14 17 1 25.09787 67.033 81.27 1959.845 0 0.01045
"26082" 2 2 1 14 17 2 22.30335 66.008 82.901 1962.5 0 0.01185
"26112" 2 2 1 14 18 2 26.13523 67.66 86.123 1964.071 0 0.00194
"26113" 2 2 1 14 18 3 17.72558 66.006 88.119 1967.721 0 0.00202
"26114" 2 2 1 14 18 4 9.29683 65.462 93.357 1973.501 0 0.00222
"26115" 2 2 1 14 18 5 2.38021 65.451 96.486 1976.643 0 0.00225
"26116" 2 2 1 14 18 2 5.42421 67.033 85.695 1964.269 0 0.01125
"26117" 2 2 1 14 18 3 8.13854 65.415 87.65 1967.843 0 0.01217
"26118" 2 2 1 14 18 4 1.8838 65.019 91.428 1972.016 0 0.00985
"26144" 2 2 1 15 17 1 13.39155 70.648 83.936 1958.895 0 0.00158
"26145" 2 2 1 15 17 1 3.50413 70.94 83.989 1958.657 0 0.00765
"26152" 2 2 1 15 18 1 27.87903 72.772 86.705 1959.541 0 0.00196
"26153" 2 2 1 15 18 2 27.24642 71.893 89.327 1963.041 0 0.00122
"26154" 2 2 1 15 18 3 2.18929 71.573 92.499 1966.534 0 0.00108
"26155" 2 2 1 15 18 1 6.56913 72.105 86.13 1959.633 0 0.01065
"26156" 2 2 1 15 18 2 4.36075 71.562 88.348 1962.393 0 0.00819
"26165" 2 2 2 1 3 1 310.71122 0.978 14.188 1958.815 0 0.00028
"26166" 2 2 2 1 4 1 1311.23987 3.034 17.085 1959.657 0 0.00029
"26167" 2 2 2 1 4 2 987.26035 1.706 18.553 1962.451 0 0.00029
"26168" 2 2 2 1 5 1 7.51406 4.835 20.117 1960.887 0 0.00032
"26169" 2 2 2 1 5 2 1522.37009 3.26 21.828 1964.174 0 0.00029
"26170" 2 2 2 1 5 3 865.41714 1.707 23.551 1967.45 0 0.00029
"26171" 2 2 2 1 6 2 6.3767 4.834 25.117 1965.885 0 0.00033
"26172" 2 2 2 1 6 3 1328.38215 3.259 26.828 1969.174 0 0.00029
"26173" 2 2 2 1 6 4 791.36963 1.706 28.551 1972.451 0 0.00029
"26174" 2 2 2 1 7 3 5.83474 4.835 30.116 1970.885 0 0.00033
"26175" 2 2 2 1 7 4 1210.56003 3.254 31.823 1974.174 1 0.00029
"26176" 2 2 2 1 7 5 758.7597 1.706 33.548 1977.446 0 0.00029
"26177" 2 2 2 1 8 4 5.51656 4.836 35.117 1975.885 0 0.00033
"26178" 2 2 2 1 8 5 1160.70338 3.26 36.828 1979.173 0 0.00029
"26179" 2 2 2 1 8 6 734.24325 1.708 38.552 1982.449 2 0.00029
"26180" 2 2 2 1 9 5 5.47741 4.836 40.118 1980.887 0 0.00033
"26181" 2 2 2 1 9 6 1129.90702 3.263 41.829 1984.172 1 0.00029
"26182" 2 2 2 1 9 7 514.5372 2 43.289 1986.894 0 0.00029
"26183" 2 2 2 1 9 8 208.40273 0.981 44.189 1988.812 1 0.00029
"26184" 2 2 2 1 10 6 5.41905 4.836 45.117 1985.884 0 0.00033
"26185" 2 2 2 1 10 7 223.9505 4.16 45.801 1987.246 1 0.00028
"26186" 2 2 2 1 10 8 882.71657 3.036 47.085 1989.653 0 0.00029
"26187" 2 2 2 1 10 9 711.28628 1.706 48.548 1992.447 2 3e-04
"26188" 2 2 2 1 11 8 5.30764 4.838 50.118 1990.884 0 0.00034
"26189" 2 2 2 1 11 9 1082.18866 3.265 51.825 1994.165 5 0.00029
"26190" 2 2 2 1 11 10 623.59926 1.829 53.443 1997.219 2 0.00029
"26191" 2 2 2 1 12 9 5.19318 4.84 55.119 1995.883 0 0.00035
"26192" 2 2 2 1 12 10 435.78387 3.852 56.141 1997.894 3 0.00029
"26193" 2 2 2 2 4 1 302.09258 5.892 19.144 1958.856 0 0.00026
"26194" 2 2 2 2 5 1 1054.38577 7.997 22.07 1959.678 0 0.00024
"26195" 2 2 2 2 5 2 899.86349 6.547 23.473 1962.53 0 0.00025
"26196" 2 2 2 2 6 1 7.29109 9.877 25.138 1960.867 0 0.00028
"26197" 2 2 2 2 6 2 1256.72233 8.241 26.819 1964.183 0 0.00025
"26198" 2 2 2 2 6 3 832.54892 6.545 28.469 1967.529 1 0.00024
"26199" 2 2 2 2 7 2 6.78679 9.877 30.138 1965.864 0 0.00028
"26200" 2 2 2 2 7 3 1157.98679 8.242 31.813 1969.175 0 0.00024
"26201" 2 2 2 2 7 4 791.80958 6.542 33.468 1972.531 0 0.00024
"26202" 2 2 2 2 8 3 6.42478 9.879 35.138 1970.864 0 0.00028
"26203" 2 2 2 2 8 4 1101.29819 8.24 36.819 1974.182 1 0.00024
"26204" 2 2 2 2 8 5 772.2468 6.544 38.47 1977.53 0 0.00025
"26205" 2 2 2 2 9 4 6.28092 9.879 40.138 1975.864 0 0.00028
"26206" 2 2 2 2 9 5 1076.29859 8.241 41.816 1979.18 2 0.00024
"26207" 2 2 2 2 9 6 762.29106 6.537 43.467 1982.534 2 0.00025
"26208" 2 2 2 2 10 5 6.29732 9.879 45.139 1980.866 0 0.00028
"26209" 2 2 2 2 10 6 1049.21324 8.237 46.811 1984.179 3 0.00024
"26210" 2 2 2 2 10 7 507.18456 6.836 48.137 1986.906 4 0.00024
"26211" 2 2 2 2 10 8 239.23054 5.885 49.14 1988.859 1 0.00028
"26212" 2 2 2 2 11 6 6.2864 9.879 50.139 1985.863 0 0.00028
"26213" 2 2 2 2 11 7 209.74654 9.212 50.834 1987.226 0 0.00027
"26214" 2 2 2 2 11 8 814.12698 7.995 52.067 1989.677 1 0.00024
"26215" 2 2 2 2 11 9 735.70918 6.525 53.459 1992.54 1 0.00025
"26216" 2 2 2 2 12 8 6.18488 9.881 55.139 1990.863 0 0.00029
"26217" 2 2 2 2 12 9 997.937 8.226 56.807 1994.186 5 0.00024
"26218" 2 2 2 2 12 10 631.70794 6.653 58.311 1997.262 7 0.00024
"26219" 2 2 2 2 13 9 5.94829 9.879 60.138 1995.864 0 0.00029
"26220" 2 2 2 2 13 10 392.39491 8.904 61.172 1997.872 1 0.00026
"26221" 2 2 2 3 5 1 287.89193 10.844 24.12 1958.882 0 0.00026
"26222" 2 2 2 3 6 1 1051.53873 12.962 27.02 1959.663 1 0.00028
"26223" 2 2 2 3 6 2 907.54243 11.59 28.494 1962.509 0 0.00026
"26224" 2 2 2 3 7 1 5.15749 14.845 30.121 1960.883 0 0.00037
"26225" 2 2 2 3 7 2 1244.82369 13.179 31.785 1964.211 2 0.00028
"26226" 2 2 2 3 7 3 860.13229 11.59 33.494 1967.509 0 0.00026
"26227" 2 2 2 3 8 2 4.91332 14.845 35.121 1965.881 0 0.00037
"26228" 2 2 2 3 8 3 1179.50188 13.178 36.786 1969.212 1 0.00028
"26229" 2 2 2 3 8 4 830.3656 11.583 38.49 1972.512 0 0.00026
"26230" 2 2 2 3 9 3 4.75186 14.845 40.121 1970.881 0 0.00037
"26231" 2 2 2 3 9 4 1135.74469 13.176 41.784 1974.212 0 0.00028
"26232" 2 2 2 3 9 5 813.78023 11.59 43.486 1977.5 2 0.00026
"26233" 2 2 2 3 10 4 4.61727 14.847 45.122 1975.88 0 0.00037
"26234" 2 2 2 3 10 5 1105.87133 13.179 46.786 1979.212 5 0.00028
"26235" 2 2 2 3 10 6 791.86652 11.599 48.495 1982.501 2 0.00027
"26236" 2 2 2 3 11 5 4.66616 14.847 50.122 1980.882 0 0.00037
"26237" 2 2 2 3 11 6 1088.50211 13.179 51.786 1984.212 2 0.00028
"26238" 2 2 2 3 11 7 546.80652 11.928 53.224 1986.901 3 0.00026
"26239" 2 2 2 3 11 8 237.22013 10.847 54.122 1988.88 0 0.00026
"26240" 2 2 2 3 12 6 4.66552 14.847 55.122 1985.88 0 0.00037
"26241" 2 2 2 3 12 7 204.15516 14.114 55.778 1987.269 1 0.00031
"26242" 2 2 2 3 12 8 870.73209 12.971 57.025 1989.658 7 0.00027
"26243" 2 2 2 3 12 9 758.42999 11.603 58.495 1992.497 5 0.00026
"26244" 2 2 2 3 13 8 4.64815 14.847 60.122 1990.88 0 0.00037
"26245" 2 2 2 3 13 9 1028.31263 13.183 61.776 1994.197 11 0.00028
"26246" 2 2 2 3 13 10 648.3815 11.731 63.357 1997.231 3 0.00026
"26247" 2 2 2 3 14 9 4.29635 14.848 65.122 1995.88 0 4e-04
"26248" 2 2 2 3 14 10 382.54427 13.76 66.087 1997.931 4 0.00028
"26249" 2 2 2 4 6 1 368.35045 15.826 29.111 1958.891 0 0.00043
"26250" 2 2 2 4 7 1 1022.42394 17.845 31.95 1959.711 0 5e-04
"26251" 2 2 2 4 7 2 1044.9864 16.403 33.4 1962.602 0 0.00046
"26252" 2 2 2 4 8 1 7.56426 19.859 35.129 1960.876 0 0.00041
"26253" 2 2 2 4 8 2 1214.53618 18.094 36.742 1964.253 1 5e-04
"26254" 2 2 2 4 8 3 996.3917 16.408 38.397 1967.594 0 0.00046
"26255" 2 2 2 4 9 2 7.13836 19.86 40.129 1965.873 0 0.00042
"26256" 2 2 2 4 9 3 1161.63133 18.094 41.742 1969.253 2 5e-04
"26257" 2 2 2 4 9 4 963.3646 16.413 43.404 1972.596 1 0.00046
"26258" 2 2 2 4 10 3 6.89237 19.863 45.129 1970.873 0 0.00042
"26259" 2 2 2 4 10 4 1108.49883 18.083 46.73 1974.252 6 0.00051
"26260" 2 2 2 4 10 5 939.57679 16.399 48.395 1977.601 4 0.00046
"26261" 2 2 2 4 11 4 6.83963 19.863 50.129 1975.873 0 0.00042
"26262" 2 2 2 4 11 5 1076.15873 18.077 51.733 1979.261 2 0.00051
"26263" 2 2 2 4 11 6 932.5 16.393 53.392 1982.604 2 0.00046
"26264" 2 2 2 4 12 5 6.86266 19.864 55.131 1980.874 0 0.00042
"26265" 2 2 2 4 12 6 1052.50025 18.066 56.723 1984.262 3 0.00051
"26266" 2 2 2 4 12 7 600.31308 16.689 58.013 1986.929 1 0.00048
"26267" 2 2 2 4 12 8 313.22873 15.831 59.111 1988.885 3 0.00042
"26268" 2 2 2 4 13 6 6.80966 19.866 60.131 1985.87 0 0.00042
"26269" 2 2 2 4 13 7 184.9417 19.208 60.838 1987.236 0 0.00051
"26270" 2 2 2 4 13 8 836.54585 17.81 61.916 1989.711 6 0.00051
"26271" 2 2 2 4 13 9 873.37027 16.392 63.385 1992.598 5 0.00046
"26272" 2 2 2 4 14 8 6.78857 19.866 65.131 1990.871 0 0.00042
"26273" 2 2 2 4 14 9 973.16128 18.079 66.723 1994.249 7 0.00051
"26274" 2 2 2 4 14 10 717.24477 16.514 68.208 1997.299 3 0.00048
"26275" 2 2 2 4 15 9 6.31469 19.863 70.129 1995.873 0 0.00041
"26276" 2 2 2 4 15 10 350.92822 18.869 71.152 1997.888 4 0.00052
"26277" 2 2 2 5 7 1 285.32734 20.9 34.147 1958.852 0 0.00056
"26278" 2 2 2 5 8 1 905.41741 22.884 36.974 1959.696 2 0.00042
"26279" 2 2 2 5 8 2 860.00491 21.513 38.454 1962.545 1 5e-04
"26280" 2 2 2 5 9 1 6.58952 24.884 40.142 1960.863 0 0.00031
"26281" 2 2 2 5 9 2 1088.05043 23.124 41.757 1964.238 0 0.00041
"26282" 2 2 2 5 9 3 840.45901 21.513 43.454 1967.546 1 5e-04
"26283" 2 2 2 5 10 2 6.21322 24.884 45.142 1965.86 0 0.00032
"26284" 2 2 2 5 10 3 1051.73786 23.115 46.748 1969.238 3 0.00041
"26285" 2 2 2 5 10 4 822.72882 21.506 48.449 1972.548 1 0.00051
"26286" 2 2 2 5 11 3 5.56019 24.878 50.138 1970.864 0 0.00036
"26287" 2 2 2 5 11 4 1015.78587 23.099 51.74 1974.246 3 0.00041
"26288" 2 2 2 5 11 5 810.00457 21.504 53.447 1977.547 1 5e-04
"26289" 2 2 2 5 12 4 5.40357 24.881 55.139 1975.863 0 0.00035
"26290" 2 2 2 5 12 5 992.1477 23.097 56.744 1979.252 4 4e-04
"26291" 2 2 2 5 12 6 774.6388 21.492 58.43 1982.543 11 0.00049
"26292" 2 2 2 5 13 5 5.47428 24.88 60.14 1980.865 0 0.00035
"26293" 2 2 2 5 13 6 947.06518 23.142 61.766 1984.229 5 0.00041
"26294" 2 2 2 5 13 7 487.63981 21.801 63.112 1986.916 3 0.00048
"26295" 2 2 2 5 13 8 232.29183 20.911 64.153 1988.847 1 0.00057
"26296" 2 2 2 5 14 6 5.46286 24.88 65.14 1985.862 0 0.00035
"26297" 2 2 2 5 14 7 173.93835 24.2 65.826 1987.231 4 0.00039
"26298" 2 2 2 5 14 8 731.36244 22.902 66.987 1989.689 5 0.00043
"26299" 2 2 2 5 14 9 675.66333 21.507 68.437 1992.536 5 0.00052
"26300" 2 2 2 5 15 8 5.13531 24.875 70.137 1990.865 0 0.00038
"26301" 2 2 2 5 15 9 838.03376 23.171 71.764 1994.197 14 0.00043
"26302" 2 2 2 5 15 10 535.95881 21.638 73.301 1997.266 7 0.00053
"26303" 2 2 2 5 16 9 5.1189 24.876 75.137 1995.865 0 0.00038
"26304" 2 2 2 5 16 10 304.16446 23.895 76.166 1997.876 3 4e-04
"26305" 2 2 2 6 8 1 236.4675 25.805 39.1 1958.899 0 0.00032
"26306" 2 2 2 6 9 1 744.28157 27.956 42.032 1959.681 1 0.00032
"26307" 2 2 2 6 9 2 699.90313 26.473 43.433 1962.565 1 0.00032
"26308" 2 2 2 6 10 1 4.62692 29.865 45.132 1960.873 0 0.00022
"26309" 2 2 2 6 10 2 895.9807 28.185 46.777 1964.198 2 0.00031
"26310" 2 2 2 6 10 3 678.05789 26.466 48.431 1967.57 2 0.00032
"26311" 2 2 2 6 11 2 4.19156 29.853 50.124 1965.875 1 0.00024
"26312" 2 2 2 6 11 3 856.17822 28.163 51.776 1969.218 1 0.00031
"26313" 2 2 2 6 11 4 665.00568 26.463 53.422 1972.565 3 0.00031
"26314" 2 2 2 6 12 3 3.89665 29.846 55.122 1970.88 0 0.00026
"26315" 2 2 2 6 12 4 838.31192 28.177 56.775 1974.203 3 0.00031
"26316" 2 2 2 6 12 5 643.22702 26.471 58.429 1977.563 1 0.00031
"26317" 2 2 2 6 13 4 3.89317 29.846 60.121 1975.881 0 0.00026
"26318" 2 2 2 6 13 5 820.97575 28.171 61.783 1979.217 2 0.00031
"26319" 2 2 2 6 13 6 622.45844 26.478 63.42 1982.547 7 3e-04
"26320" 2 2 2 6 14 5 3.93694 29.845 65.122 1980.882 0 0.00026
"26321" 2 2 2 6 14 6 773.87975 28.183 66.77 1984.193 6 0.00031
"26322" 2 2 2 6 14 7 386.44226 26.802 68.098 1986.901 3 3e-04
"26323" 2 2 2 6 14 8 188.37616 25.792 69.089 1988.901 1 0.00028
"26324" 2 2 2 6 15 6 3.65409 29.853 70.125 1985.876 0 0.00028
"26325" 2 2 2 6 15 7 141.50914 29.134 70.788 1987.258 2 0.00028
"26326" 2 2 2 6 15 8 563.9626 27.942 72.012 1989.674 8 0.00029
"26327" 2 2 2 6 15 9 539.05027 26.448 73.42 1992.576 1 0.00029
"26328" 2 2 2 6 16 8 3.45914 29.856 75.127 1990.875 0 3e-04
"26329" 2 2 2 6 16 9 642.91547 28.148 76.741 1994.197 6 0.00031
"26330" 2 2 2 6 16 10 430.49016 26.552 78.218 1997.269 7 3e-04
"26331" 2 2 2 6 17 9 2.90378 29.868 80.131 1995.868 0 0.00032
"26332" 2 2 2 6 17 10 213.76626 28.821 81.11 1997.893 2 0.00031
"26333" 2 2 2 7 9 1 190.31163 30.89 44.142 1958.857 1 0.00041
"26334" 2 2 2 7 10 1 709.91762 33 47.058 1959.662 4 0.00034
"26335" 2 2 2 7 10 2 597.40648 31.618 48.501 1962.488 3 0.00037
"26336" 2 2 2 7 11 1 2.56601 34.817 50.108 1960.897 0 0.00026
"26337" 2 2 2 7 11 2 841.23393 33.203 51.788 1964.19 6 0.00034
"26338" 2 2 2 7 11 3 572.89655 31.61 53.497 1967.493 3 0.00037
"26339" 2 2 2 7 12 2 2.50046 34.821 55.109 1965.893 0 0.00027
"26340" 2 2 2 7 12 3 795.83825 33.209 56.796 1969.191 2 0.00034
"26341" 2 2 2 7 12 4 534.89933 31.617 58.492 1972.48 6 0.00035
"26342" 2 2 2 7 13 3 2.48903 34.821 60.109 1970.893 0 0.00027
"26343" 2 2 2 7 13 4 749.92842 33.232 61.804 1974.176 4 0.00035
"26344" 2 2 2 7 13 5 502.2079 31.61 63.492 1977.486 5 0.00036
"26345" 2 2 2 7 14 4 2.28277 34.822 65.109 1975.893 0 0.00029
"26346" 2 2 2 7 14 5 712.64418 33.248 66.811 1979.168 2 0.00035
"26347" 2 2 2 7 14 6 467.36424 31.605 68.485 1982.485 6 0.00034
"26348" 2 2 2 7 15 5 2.24391 34.826 70.112 1980.893 0 0.00027
"26349" 2 2 2 7 15 6 658.94739 33.249 71.816 1984.172 2 0.00035
"26350" 2 2 2 7 15 7 299.95131 31.928 73.218 1986.895 3 0.00032
"26351" 2 2 2 7 15 8 123.9587 30.901 74.141 1988.845 1 0.00035
"26352" 2 2 2 7 16 6 2.22496 34.826 75.112 1985.89 0 0.00027
"26353" 2 2 2 7 16 7 126.36807 34.165 75.792 1987.232 1 0.00037
"26354" 2 2 2 7 16 8 461.24439 33.011 77.039 1989.632 9 0.00034
"26355" 2 2 2 7 16 9 358.02321 31.623 78.483 1992.465 8 0.00035
"26356" 2 2 2 7 17 8 1.84536 34.842 80.12 1990.882 0 0.00024
"26357" 2 2 2 7 17 9 460.2013 33.204 81.72 1994.12 6 0.00036
"26358" 2 2 2 7 17 10 262.78867 31.726 83.363 1997.241 5 0.00033
"26359" 2 2 2 7 18 9 1.32445 34.84 85.118 1995.884 0 0.00029
"26360" 2 2 2 7 18 10 137.85279 33.813 86.075 1997.866 1 0.00039
"26361" 2 2 2 8 10 1 218.44289 35.903 49.148 1958.85 0 0.00033
"26362" 2 2 2 8 11 1 746.17225 37.955 52.028 1959.678 2 0.00035
"26363" 2 2 2 8 11 2 664.45234 36.526 53.455 1962.533 3 0.00033
"26364" 2 2 2 8 12 1 4.8033 39.855 55.126 1960.878 0 0.00041
"26365" 2 2 2 8 12 2 873.65541 38.215 56.797 1964.187 1 0.00037
"26366" 2 2 2 8 12 3 636.09364 36.506 58.447 1967.547 1 0.00033
"26367" 2 2 2 8 13 2 4.76938 39.856 60.126 1965.876 0 0.00041
"26368" 2 2 2 8 13 3 838.35252 38.215 61.79 1969.179 3 0.00037
"26369" 2 2 2 8 13 4 601.55072 36.517 63.445 1972.534 2 0.00032
"26370" 2 2 2 8 14 3 4.36906 39.844 65.12 1970.882 0 0.00044
"26371" 2 2 2 8 14 4 799.9443 38.213 66.793 1974.184 3 0.00037
"26372" 2 2 2 8 14 5 568.77342 36.522 68.446 1977.529 4 0.00032
"26373" 2 2 2 8 15 4 3.92595 39.847 70.121 1975.881 0 0.00046
"26374" 2 2 2 8 15 5 732.24127 38.195 71.765 1979.175 6 0.00036
"26375" 2 2 2 8 15 6 501.63611 36.488 73.414 1982.53 5 0.00032
"26376" 2 2 2 8 16 5 3.63586 39.851 75.125 1980.88 0 0.00045
"26377" 2 2 2 8 16 6 607.5277 38.189 76.745 1984.161 5 0.00035
"26378" 2 2 2 8 16 7 291.79648 36.728 78.046 1986.923 2 0.00031
"26379" 2 2 2 8 16 8 142.0086 35.852 79.117 1988.87 0 0.00031
"26380" 2 2 2 8 17 6 2.68818 39.821 80.109 1985.893 1 0.00056
"26381" 2 2 2 8 17 7 96.85687 39.214 80.813 1987.205 1 0.00041
"26382" 2 2 2 8 17 8 391.87673 37.827 81.91 1989.687 4 0.00035
"26383" 2 2 2 8 17 9 337.44229 36.385 83.321 1992.541 3 3e-04
"26384" 2 2 2 8 18 8 1.86258 39.82 85.105 1990.891 0 0.00077
"26385" 2 2 2 8 18 9 313.0032 38.083 86.627 1994.149 8 0.00038
"26386" 2 2 2 8 18 10 266.24588 37.084 88.881 1997.401 7 0.00036
"26387" 2 2 2 9 11 1 226.32359 40.821 54.102 1958.886 1 0.00029
"26388" 2 2 2 9 12 1 758.45076 42.969 57.03 1959.666 3 0.00037
"26389" 2 2 2 9 12 2 669.22954 41.555 58.468 1962.518 4 0.00032
"26390" 2 2 2 9 13 1 5.28301 44.869 60.133 1960.872 0 0.00018
"26391" 2 2 2 9 13 2 892.78047 43.207 61.79 1964.189 2 0.00038
"26392" 2 2 2 9 13 3 625.31464 41.571 63.475 1967.508 4 0.00032
"26393" 2 2 2 9 14 2 4.74247 44.87 65.133 1965.869 0 0.00017
"26394" 2 2 2 9 14 3 839.17825 43.207 66.787 1969.185 3 0.00038
"26395" 2 2 2 9 14 4 573.06727 41.561 68.465 1972.509 5 0.00031
"26396" 2 2 2 9 15 3 4.20109 44.871 70.133 1970.869 0 0.00018
"26397" 2 2 2 9 15 4 733.47058 43.199 71.742 1974.148 6 0.00041
"26398" 2 2 2 9 15 5 501.30671 41.501 73.425 1977.528 8 0.00034
"26399" 2 2 2 9 16 4 3.59205 44.862 75.128 1975.873 0 0.00021
"26400" 2 2 2 9 16 5 578.59925 43.155 76.731 1979.182 9 0.00044
"26401" 2 2 2 9 16 6 407.32951 41.453 78.391 1982.543 3 0.00037
"26402" 2 2 2 9 17 5 3.18401 44.872 80.134 1980.87 0 0.00024
"26403" 2 2 2 9 17 6 432.38914 43.138 81.688 1984.156 10 0.00045
"26404" 2 2 2 9 17 7 208.47027 41.657 82.972 1986.92 2 0.00041
"26405" 2 2 2 9 17 8 107.05222 40.785 84.075 1988.895 1 0.00036
"26406" 2 2 2 9 18 6 2.21537 44.873 85.135 1985.867 0 0.00015
"26407" 2 2 2 9 18 7 64.45795 44.203 85.813 1987.217 1 0.00045
"26408" 2 2 2 9 18 8 236.88591 42.802 86.874 1989.677 8 0.00047
"26409" 2 2 2 9 18 9 370.92938 42.093 89.698 1993.209 4 0.00044
"26410" 2 2 2 9 18 10 114.74983 41.996 93.726 1997.334 3 0.00045
"26411" 2 2 2 10 12 1 195.67409 45.819 59.105 1958.894 2 0.00034
"26412" 2 2 2 10 13 1 568.82819 47.984 62.058 1959.682 6 0.00034
"26413" 2 2 2 10 13 2 533.0557 46.386 63.377 1962.598 4 0.00034
"26414" 2 2 2 10 14 1 5.67869 49.898 65.147 1960.858 0 0.00035
"26415" 2 2 2 10 14 2 662.32822 48.266 66.811 1964.152 5 0.00033
"26416" 2 2 2 10 14 3 481.68909 46.353 68.361 1967.616 2 0.00034
"26417" 2 2 2 10 15 2 5.21697 49.903 70.147 1965.851 0 0.00037
"26418" 2 2 2 10 15 3 561.7527 48.254 71.772 1969.125 7 0.00034
"26419" 2 2 2 10 15 4 412.73701 46.314 73.336 1972.629 3 0.00033
"26420" 2 2 2 10 16 3 4.86955 49.909 75.152 1970.85 0 0.00038
"26421" 2 2 2 10 16 4 443.69412 48.255 76.758 1974.111 3 0.00032
"26422" 2 2 2 10 16 5 323.36806 46.263 78.264 1977.608 2 0.00031
"26423" 2 2 2 10 17 4 3.19871 49.918 80.156 1975.846 0 0.00054
"26424" 2 2 2 10 17 5 316.92573 48.205 81.707 1979.109 4 0.00033
"26425" 2 2 2 10 17 6 224.23344 46.264 83.232 1982.575 2 0.00026
"26426" 2 2 2 10 18 5 2.16305 49.911 85.154 1980.851 0 0.00051
"26427" 2 2 2 10 18 6 196.18654 48.118 86.609 1984.099 3 3e-04
"26428" 2 2 2 10 18 7 111.82064 47.02 88.369 1986.957 4 0.00026
"26429" 2 2 2 10 18 8 110.13271 46.831 90.613 1989.388 3 0.00022
"26430" 2 2 2 10 18 9 79.08703 46.473 93.75 1992.883 0 0.00024
"26431" 2 2 2 10 18 10 14.24741 45.898 97.419 1997.127 0 0.00021
"26432" 2 2 2 11 13 1 167.03174 50.779 64.083 1958.912 0 0.00032
"26433" 2 2 2 11 14 1 449.3352 52.861 66.944 1959.691 0 0.00035
"26434" 2 2 2 11 14 2 449.2363 51.353 68.347 1962.602 1 0.00034
"26435" 2 2 2 11 15 1 3.22246 54.875 70.135 1960.87 0 0.00016
"26436" 2 2 2 11 15 2 458.42894 53.095 71.698 1964.211 8 0.00036
"26437" 2 2 2 11 15 3 360.23112 51.296 73.287 1967.599 5 0.00038
"26438" 2 2 2 11 16 2 2.38728 54.878 75.136 1965.865 0 0.00019
"26439" 2 2 2 11 16 3 334.0009 53.104 76.68 1969.184 4 0.00041
"26440" 2 2 2 11 16 4 262.91166 51.297 78.279 1972.589 5 0.00044
"26441" 2 2 2 11 17 3 1.31488 54.858 80.126 1970.876 0 0.00031
"26442" 2 2 2 11 17 4 216.10366 53.024 81.516 1974.099 3 0.00046
"26443" 2 2 2 11 17 5 157.85916 51.175 83.175 1977.608 3 0.00051
"26444" 2 2 2 11 18 4 0.49146 54.867 85.13 1975.872 0 0
"26445" 2 2 2 11 18 5 100.49061 52.821 86.394 1979.181 2 0.00049
"26446" 2 2 2 11 18 6 94.17878 51.383 88.848 1983.072 1 0.00073
"26447" 2 2 2 11 18 7 16.96899 50.99 92.251 1986.868 0 0.00076
"26448" 2 2 2 11 18 8 14.32107 50.497 94.252 1989.362 0 9e-04
"26449" 2 2 2 11 18 9 11.60053 50.405 97.667 1992.869 0 0.00053
"26450" 2 2 2 11 18 10 0.00259 50.277 100.672 1996.004 0 0
"26451" 2 2 2 12 14 1 124.22912 55.855 69.111 1958.864 0 0.00024
"26452" 2 2 2 12 15 1 318.68022 57.801 71.896 1959.703 3 0.00028
"26453" 2 2 2 12 15 2 304.30506 56.443 73.366 1962.531 1 0.00027
"26454" 2 2 2 12 16 1 1.61029 59.882 75.139 1960.866 0 0.00012
"26455" 2 2 2 12 16 2 302.06792 58 76.6 1964.208 1 0.00028
"26456" 2 2 2 12 16 3 226.58441 56.464 78.366 1967.511 4 0.00025
"26457" 2 2 2 12 17 2 0.61559 59.924 80.159 1965.843 0 0.00011
"26458" 2 2 2 12 17 3 186.57298 57.943 81.563 1969.228 4 0.00027
"26459" 2 2 2 12 17 4 127.44325 56.356 83.241 1972.493 1 0.00025
"26460" 2 2 2 12 18 3 0.61371 59.924 85.159 1970.843 0 0.00011
"26461" 2 2 2 12 18 4 91.68902 57.866 86.506 1974.248 1 0.00022
"26462" 2 2 2 12 18 5 80.45202 56.87 89.244 1977.981 2 0.00023
"26463" 2 2 2 12 18 6 17.91965 56.64 93.964 1982.932 0 2e-04
"26464" 2 2 2 12 18 7 2.36226 56.465 97.675 1986.817 1 7e-05
"26465" 2 2 2 13 15 1 54.74423 60.943 74.163 1958.827 0 0.00053
"26466" 2 2 2 13 16 1 155.6563 62.698 76.739 1959.649 3 0.00026
"26467" 2 2 2 13 16 2 122.62291 61.526 78.357 1962.438 1 0.00042
"26468" 2 2 2 13 17 1 0.11201 64.723 80.06 1960.944 0 0
"26469" 2 2 2 13 17 2 115.55101 63.007 81.6 1964.201 0 0.00037
"26470" 2 2 2 13 17 3 71.9734 61.674 83.406 1967.34 1 0.00041
"26471" 2 2 2 13 18 3 65.33554 62.962 86.488 1969.133 0 0.00045
"26472" 2 2 2 13 18 4 50.31793 62.398 89.784 1972.993 0 0.00052
"26473" 2 2 2 13 18 5 18.72603 62.746 95.441 1978.302 0 0.00098
"26474" 2 2 2 13 18 6 8.27346 61.858 99.489 1983.239 0 0.00048
"26475" 2 2 2 13 18 7 1.06155 61.301 102.268 1986.573 0 0.00084
"26476" 2 2 2 14 16 1 40.79454 65.825 79.084 1958.866 0 0.00025
"26477" 2 2 2 14 17 1 97.49131 67.79 81.836 1959.654 0 0.00028
"26478" 2 2 2 14 17 2 73.57782 66.331 83.227 1962.503 0 0.00013
"26479" 2 2 2 14 18 1 0.37231 69.851 85.078 1960.835 0 0.00041
"26480" 2 2 2 14 18 2 52.08718 67.856 86.371 1964.122 0 6e-05
"26481" 2 2 2 14 18 3 46.30085 66.87 89.392 1968.131 0 2e-05
"26482" 2 2 2 14 18 4 16.66148 67.383 94.848 1973.071 0 0
"26483" 2 2 2 14 18 5 2.06964 69.759 101.266 1977.113 0 0
"26484" 2 2 2 15 17 1 19.52346 70.803 84.056 1958.861 0 4e-05
"26485" 2 2 2 15 18 1 41.18848 73.443 87.501 1959.666 0 0.00011
"26486" 2 2 2 15 18 2 46.26521 72.391 89.703 1962.921 1 0.00011
"26487" 2 2 2 15 18 3 8.64768 72.957 94.899 1967.55 0 0.00015
"26488" 2 2 3 1 3 1 174.17762 0.976 14.187 1958.816 0 0
"26489" 2 2 3 1 4 1 697.59977 3.018 17.081 1959.668 0 0
"26490" 2 2 3 1 4 2 541.64663 1.661 18.528 1962.472 0 0
"26491" 2 2 3 1 5 1 3.34801 4.845 20.122 1960.882 0 0
"26492" 2 2 3 1 5 2 808.64743 3.253 21.822 1964.175 0 0
"26493" 2 2 3 1 5 3 469.69292 1.665 23.531 1967.472 0 0
"26494" 2 2 3 1 6 2 2.92557 4.845 25.122 1965.88 0 0
"26495" 2 2 3 1 6 3 702.51728 3.244 26.818 1969.179 0 0
"26496" 2 2 3 1 6 4 431.17833 1.663 28.53 1972.473 0 0
"26497" 2 2 3 1 7 3 2.67715 4.846 30.122 1970.88 0 0
"26498" 2 2 3 1 7 4 641.30766 3.239 31.818 1974.183 0 0
"26499" 2 2 3 1 7 5 414.28718 1.664 33.529 1977.469 0 0
"26500" 2 2 3 1 8 4 2.57255 4.846 35.122 1975.88 0 0
"26501" 2 2 3 1 8 5 617.92578 3.242 36.82 1979.184 0 0
"26502" 2 2 3 1 8 6 405.39516 1.663 38.53 1982.472 1 0
"26503" 2 2 3 1 9 5 2.55379 4.845 40.122 1980.882 0 0
"26504" 2 2 3 1 9 6 603.45403 3.247 41.821 1984.18 2 0
"26505" 2 2 3 1 9 7 277.98954 1.956 43.251 1986.9 2 0
"26506" 2 2 3 1 9 8 118.0249 0.97 44.184 1988.818 0 0
"26507" 2 2 3 1 10 6 2.52674 4.845 45.122 1985.88 0 0
"26508" 2 2 3 1 10 7 119.54373 4.17 45.804 1987.24 0 0
"26509" 2 2 3 1 10 8 472.27715 3.025 47.082 1989.662 1 0
"26510" 2 2 3 1 10 9 390.33515 1.655 48.524 1992.474 2 0
"26511" 2 2 3 1 11 8 2.51717 4.846 50.122 1990.88 0 0
"26512" 2 2 3 1 11 9 580.6664 3.254 51.818 1994.169 6 0
"26513" 2 2 3 1 11 10 343.5656 1.769 53.405 1997.24 1 0
"26514" 2 2 3 1 12 9 2.43753 4.85 55.124 1995.878 0 0
"26515" 2 2 3 1 12 10 229.38435 3.862 56.142 1997.884 1 0
"26516" 2 2 3 2 4 1 210.21304 5.894 19.146 1958.856 0 0
"26517" 2 2 3 2 5 1 668.18761 7.865 21.96 1959.7 0 0
"26518" 2 2 3 2 5 2 616.99535 6.511 23.454 1962.547 0 0
"26519" 2 2 3 2 6 1 2.76701 9.839 25.119 1960.885 0 0
"26520" 2 2 3 2 6 2 778.07196 8.107 26.752 1964.25 1 0
"26521" 2 2 3 2 6 3 570.24395 6.512 28.455 1967.548 0 0
"26522" 2 2 3 2 7 2 2.57403 9.84 30.119 1965.883 0 0
"26523" 2 2 3 2 7 3 716.23529 8.109 31.75 1969.245 1 0
"26524" 2 2 3 2 7 4 544.26172 6.505 33.45 1972.55 0 0
"26525" 2 2 3 2 8 3 2.46639 9.84 35.119 1970.883 0 0
"26526" 2 2 3 2 8 4 682.34956 8.111 36.752 1974.245 0 0
"26527" 2 2 3 2 8 5 530.29837 6.502 38.449 1977.552 0 0
"26528" 2 2 3 2 9 4 2.40957 9.84 40.118 1975.883 0 0
"26529" 2 2 3 2 9 5 663.03245 8.105 41.748 1979.247 2 0
"26530" 2 2 3 2 9 6 519.78779 6.498 43.445 1982.552 2 0
"26531" 2 2 3 2 10 5 2.42062 9.839 45.119 1980.885 0 0
"26532" 2 2 3 2 10 6 648.8519 8.111 46.748 1984.243 1 0
"26533" 2 2 3 2 10 7 346.47651 6.795 48.113 1986.923 0 0
"26534" 2 2 3 2 10 8 165.18694 5.889 49.141 1988.856 0 0
"26535" 2 2 3 2 11 6 2.41485 9.84 50.119 1985.883 0 0
"26536" 2 2 3 2 11 7 116.92984 9.176 50.807 1987.236 0 0
"26537" 2 2 3 2 11 8 523.6398 7.874 51.965 1989.695 2 0
"26538" 2 2 3 2 11 9 500.06556 6.513 53.452 1992.544 1 0
"26539" 2 2 3 2 12 8 2.40578 9.84 55.119 1990.883 0 0
"26540" 2 2 3 2 12 9 623.07875 8.104 56.738 1994.239 4 0
"26541" 2 2 3 2 12 10 433.20623 6.636 58.312 1997.28 0 0
"26542" 2 2 3 2 13 9 1.82201 9.82 60.108 1995.893 0 0
"26543" 2 2 3 2 13 10 226.67315 8.791 61.104 1997.917 1 0
"26544" 2 2 3 3 5 1 175.73374 10.919 24.158 1958.844 0 0
"26545" 2 2 3 3 6 1 771.27623 13.159 27.197 1959.643 0 0
"26546" 2 2 3 3 6 2 575.58496 11.663 28.531 1962.473 0 0
"26547" 2 2 3 3 7 1 5.83221 14.879 30.138 1960.866 0 0
"26548" 2 2 3 3 7 2 962.96836 13.398 31.898 1964.105 0 0
"26549" 2 2 3 3 7 3 550.59185 11.663 33.53 1967.473 0 0
"26550" 2 2 3 3 8 2 5.55904 14.879 35.138 1965.864 0 0
"26551" 2 2 3 3 8 3 919.48603 13.396 36.895 1969.103 1 0
"26552" 2 2 3 3 8 4 534.69627 11.663 38.53 1972.472 0 0
"26553" 2 2 3 3 9 3 5.20386 14.88 40.138 1970.863 0 0
"26554" 2 2 3 3 9 4 885.3807 13.395 41.893 1974.102 1 0
"26555" 2 2 3 3 9 5 518.16303 11.666 43.525 1977.464 2 0
"26556" 2 2 3 3 10 4 5.1234 14.88 45.138 1975.864 0 0
"26557" 2 2 3 3 10 5 859.08352 13.402 46.894 1979.096 3 0
"26558" 2 2 3 3 10 6 505.3903 11.667 48.529 1982.467 2 0
"26559" 2 2 3 3 11 5 5.17105 14.88 50.139 1980.866 0 0
"26560" 2 2 3 3 11 6 844.72189 13.408 51.902 1984.099 1 0
"26561" 2 2 3 3 11 7 347.74878 11.981 53.264 1986.887 5 0
"26562" 2 2 3 3 11 8 145.10263 10.913 54.152 1988.844 1 0
"26563" 2 2 3 3 12 6 5.17271 14.88 55.139 1985.863 0 0
"26564" 2 2 3 3 12 7 188.20707 14.245 55.848 1987.209 0 0
"26565" 2 2 3 3 12 8 642.83962 13.188 57.216 1989.632 3 0
"26566" 2 2 3 3 12 9 477.14365 11.66 58.522 1992.467 5 0
"26567" 2 2 3 3 13 8 5.15582 14.88 60.138 1990.863 0 0
"26568" 2 2 3 3 13 9 799.00429 13.429 61.903 1994.078 6 0
"26569" 2 2 3 3 13 10 407.57246 11.82 63.433 1997.218 0 0
"26570" 2 2 3 3 14 9 4.59651 14.881 65.138 1995.863 0 0
"26571" 2 2 3 3 14 10 336.81849 13.972 66.202 1997.834 3 0
"26572" 2 2 3 4 6 1 341.32231 15.884 29.141 1958.862 0 0
"26573" 2 2 3 4 7 1 1116.98533 17.847 31.932 1959.69 1 0
"26574" 2 2 3 4 7 2 1052.93137 16.547 33.471 1962.529 1 0
"26575" 2 2 3 4 8 1 5.17457 19.851 35.124 1960.88 0 0
"26576" 2 2 3 4 8 2 1316.62126 18.075 36.735 1964.265 1 0
"26577" 2 2 3 4 8 3 1004.23197 16.556 38.473 1967.522 3 0
"26578" 2 2 3 4 9 2 4.86389 19.853 40.125 1965.877 0 0
"26579" 2 2 3 4 9 3 1269.08187 18.079 41.738 1969.263 1 0
"26580" 2 2 3 4 9 4 976.44607 16.558 43.477 1972.524 0 0
"26581" 2 2 3 4 10 3 4.76267 19.853 45.125 1970.877 0 0
"26582" 2 2 3 4 10 4 1228.28499 18.087 46.737 1974.255 4 0
"26583" 2 2 3 4 10 5 959.77998 16.552 48.474 1977.527 1 0
"26584" 2 2 3 4 11 4 4.72658 19.854 50.125 1975.877 0 0
"26585" 2 2 3 4 11 5 1211.00657 18.086 51.738 1979.258 2 0
"26586" 2 2 3 4 11 6 947.34637 16.556 53.472 1982.521 2 0
"26587" 2 2 3 4 12 5 4.79177 19.853 55.125 1980.879 0 0
"26588" 2 2 3 4 12 6 1193.46677 18.085 56.735 1984.255 4 0
"26589" 2 2 3 4 12 7 639.77492 16.869 58.178 1986.913 3 0
"26590" 2 2 3 4 12 8 288.53817 15.879 59.135 1988.862 1 0
"26591" 2 2 3 4 13 6 4.67887 19.856 60.126 1985.875 0 0
"26592" 2 2 3 4 13 7 205.20199 19.113 60.777 1987.269 1 0
"26593" 2 2 3 4 13 8 954.26326 17.865 61.94 1989.679 7 0
"26594" 2 2 3 4 13 9 890.45878 16.56 63.474 1992.519 5 0
"26595" 2 2 3 4 14 8 4.66444 19.856 65.126 1990.876 0 0
"26596" 2 2 3 4 14 9 1116.82554 18.085 66.729 1994.248 6 0
"26597" 2 2 3 4 14 10 748.18565 16.695 68.335 1997.245 7 0
"26598" 2 2 3 4 15 9 4.65001 19.856 70.126 1995.876 0 0
"26599" 2 2 3 4 15 10 402.89071 18.733 71.073 1997.945 4 0
"26600" 2 2 3 5 7 1 259.90021 20.798 34.098 1958.905 0 0
"26601" 2 2 3 5 8 1 775.85845 22.853 36.94 1959.692 0 0
"26602" 2 2 3 5 8 2 773.82126 21.439 38.417 1962.583 1 0
"26603" 2 2 3 5 9 1 5.59024 24.88 40.14 1960.865 0 0
"26604" 2 2 3 5 9 2 923.80495 23.105 41.751 1964.252 1 0
"26605" 2 2 3 5 9 3 750.64663 21.437 43.414 1967.583 2 0
"26606" 2 2 3 5 10 2 5.48674 24.88 45.14 1965.862 0 0
"26607" 2 2 3 5 10 3 895.76184 23.108 46.749 1969.246 1 0
"26608" 2 2 3 5 10 4 732.63254 21.433 48.409 1972.581 2 0
"26609" 2 2 3 5 11 3 5.30745 24.884 50.141 1970.861 0 0
"26610" 2 2 3 5 11 4 864.88855 23.107 51.747 1974.245 2 0
"26611" 2 2 3 5 11 5 719.90932 21.426 53.407 1977.586 2 0
"26612" 2 2 3 5 12 4 5.30092 24.884 55.141 1975.861 0 0
"26613" 2 2 3 5 12 5 854.9233 23.104 56.747 1979.248 3 0
"26614" 2 2 3 5 12 6 710.5162 21.426 58.408 1982.586 2 0
"26615" 2 2 3 5 13 5 4.94512 24.887 60.143 1980.862 0 0
"26616" 2 2 3 5 13 6 832.79484 23.097 61.737 1984.245 4 0
"26617" 2 2 3 5 13 7 459.87434 21.73 63.056 1986.931 2 0
"26618" 2 2 3 5 13 8 228.51301 20.765 64.08 1988.92 1 0
"26619" 2 2 3 5 14 6 4.93667 24.887 65.143 1985.859 0 0
"26620" 2 2 3 5 14 7 143.11068 24.23 65.842 1987.218 1 0
"26621" 2 2 3 5 14 8 647.39922 22.853 66.942 1989.693 4 0
"26622" 2 2 3 5 14 9 653.19314 21.408 68.388 1992.586 8 0
"26623" 2 2 3 5 15 8 4.5224 24.889 70.144 1990.858 0 0
"26624" 2 2 3 5 15 9 744.51596 23.119 71.74 1994.226 8 0
"26625" 2 2 3 5 15 10 521.05622 21.534 73.208 1997.278 6 0
"26626" 2 2 3 5 16 9 4.13391 24.883 75.14 1995.861 0 0
"26627" 2 2 3 5 16 10 263.16462 23.837 76.131 1997.899 3 0
"26628" 2 2 3 6 8 1 186.50209 25.812 39.105 1958.898 0 0
"26629" 2 2 3 6 9 1 488.5357 27.815 41.934 1959.724 2 0
"26630" 2 2 3 6 9 2 511.28242 26.378 43.38 1962.606 4 0
"26631" 2 2 3 6 10 1 2.5757 29.857 45.128 1960.877 0 0
"26632" 2 2 3 6 10 2 576.21041 28.076 46.732 1964.261 0 0
"26633" 2 2 3 6 10 3 490.39743 26.388 48.386 1967.603 1 0
"26634" 2 2 3 6 11 2 2.55782 29.857 50.128 1965.874 0 0
"26635" 2 2 3 6 11 3 554.63337 28.071 51.717 1969.251 3 0
"26636" 2 2 3 6 11 4 478.92874 26.389 53.39 1972.606 0 0
"26637" 2 2 3 6 12 3 2.43437 29.864 55.131 1970.871 0 0
"26638" 2 2 3 6 12 4 531.8982 28.062 56.722 1974.264 3 0
"26639" 2 2 3 6 12 5 465.91209 26.381 58.388 1977.611 0 0
"26640" 2 2 3 6 13 4 2.41433 29.866 60.131 1975.87 0 0
"26641" 2 2 3 6 13 5 512.82944 28.029 61.695 1979.271 3 0
"26642" 2 2 3 6 13 6 443.30025 26.374 63.373 1982.603 3 0
"26643" 2 2 3 6 14 5 2.1785 29.864 65.131 1980.873 0 0
"26644" 2 2 3 6 14 6 471.24684 28 66.684 1984.289 3 0
"26645" 2 2 3 6 14 7 274.47752 26.673 67.992 1986.924 2 0
"26646" 2 2 3 6 14 8 145.80324 25.835 69.113 1988.883 1 0
"26647" 2 2 3 6 15 6 1.63786 29.88 70.137 1985.861 0 0
"26648" 2 2 3 6 15 7 73.30115 29.115 70.768 1987.258 2 0
"26649" 2 2 3 6 15 8 349.5884 27.686 71.819 1989.737 3 0
"26650" 2 2 3 6 15 9 387.0656 26.333 73.344 1992.616 7 0
"26651" 2 2 3 6 16 8 1.58784 29.883 75.14 1990.862 0 0
"26652" 2 2 3 6 16 9 371.40777 27.954 76.645 1994.295 5 0
"26653" 2 2 3 6 16 10 293.66118 26.444 78.151 1997.311 2 0
"26654" 2 2 3 6 17 9 1.43137 29.895 80.146 1995.856 0 0
"26655" 2 2 3 6 17 10 117.02839 28.735 81.065 1997.935 1 0
"26656" 2 2 3 7 9 1 138.35192 30.951 44.174 1958.828 0 0
"26657" 2 2 3 7 10 1 498.70642 32.901 46.978 1959.682 1 0
"26658" 2 2 3 7 10 2 443.98044 31.606 48.495 1962.493 2 0
"26659" 2 2 3 7 11 1 2.23237 34.865 50.132 1960.873 0 0
"26660" 2 2 3 7 11 2 587.36209 33.127 51.753 1964.232 2 0
"26661" 2 2 3 7 11 3 425.77857 31.606 53.496 1967.495 2 0
"26662" 2 2 3 7 12 2 2.22369 34.865 55.132 1965.87 0 0
"26663" 2 2 3 7 12 3 562.805 33.125 56.758 1969.238 3 0
"26664" 2 2 3 7 12 4 413.58652 31.608 58.501 1972.499 1 0
"26665" 2 2 3 7 13 3 2.21898 34.865 60.131 1970.871 0 0
"26666" 2 2 3 7 13 4 545.08664 33.125 61.746 1974.226 4 0
"26667" 2 2 3 7 13 5 400.1901 31.592 63.487 1977.5 1 0
"26668" 2 2 3 7 14 4 2.21145 34.866 65.131 1975.871 0 0
"26669" 2 2 3 7 14 5 497.16034 33.057 66.698 1979.247 3 0
"26670" 2 2 3 7 14 6 377.24314 31.585 68.47 1982.49 3 0
"26671" 2 2 3 7 15 5 1.80148 34.864 70.131 1980.873 0 0
"26672" 2 2 3 7 15 6 438.62636 33.006 71.679 1984.279 0 0
"26673" 2 2 3 7 15 7 238.37944 31.843 73.161 1986.924 2 0
"26674" 2 2 3 7 15 8 104.25603 30.935 74.158 1988.829 1 0
"26675" 2 2 3 7 16 6 1.17553 34.827 75.112 1985.889 0 0
"26676" 2 2 3 7 16 7 63.10419 34.098 75.75 1987.258 0 0
"26677" 2 2 3 7 16 8 312.7833 32.705 76.781 1989.681 5 0
"26678" 2 2 3 7 16 9 297.12623 31.522 78.44 1992.524 4 0
"26679" 2 2 3 7 17 8 0.88212 34.799 80.098 1990.904 0 0
"26680" 2 2 3 7 17 9 299.27387 32.908 81.598 1994.294 4 0
"26681" 2 2 3 7 17 10 204.13059 31.565 83.248 1997.287 0 0
"26682" 2 2 3 7 18 9 0.78517 34.81 85.103 1995.899 0 0
"26683" 2 2 3 7 18 10 80.47607 33.738 86.042 1997.908 1 0
"26684" 2 2 3 8 10 1 139.06533 35.861 49.115 1958.859 3 0
"26685" 2 2 3 8 11 1 444.78661 37.937 52.014 1959.682 1 0
"26686" 2 2 3 8 11 2 404.75594 36.528 53.457 1962.534 2 0
"26687" 2 2 3 8 12 1 2.61341 39.855 55.126 1960.878 0 0
"26688" 2 2 3 8 12 2 530.44718 38.192 56.784 1964.198 2 0
"26689" 2 2 3 8 12 3 378.92133 36.521 58.443 1967.528 2 0
"26690" 2 2 3 8 13 2 2.5951 39.856 60.126 1965.876 0 0
"26691" 2 2 3 8 13 3 495.71522 38.2 61.785 1969.19 0 0
"26692" 2 2 3 8 13 4 353.90755 36.548 63.454 1972.511 3 0
"26693" 2 2 3 8 14 3 2.48088 39.862 65.129 1970.873 0 0
"26694" 2 2 3 8 14 4 463.25779 38.205 66.79 1974.189 2 0
"26695" 2 2 3 8 14 5 322.75412 36.555 68.454 1977.504 2 0
"26696" 2 2 3 8 15 4 2.46324 39.862 70.129 1975.873 0 0
"26697" 2 2 3 8 15 5 413.84946 38.203 71.773 1979.175 2 0
"26698" 2 2 3 8 15 6 282.86264 36.569 73.458 1982.494 3 0
"26699" 2 2 3 8 16 5 2.4601 39.863 75.13 1980.874 0 0
"26700" 2 2 3 8 16 6 363.46833 38.205 76.729 1984.13 5 0
"26701" 2 2 3 8 16 7 161.42726 36.839 78.127 1986.893 6 0
"26702" 2 2 3 8 16 8 67.95246 35.921 79.145 1988.83 2 0
"26703" 2 2 3 8 17 6 1.62422 39.866 80.131 1985.871 0 0
"26704" 2 2 3 8 17 7 56.88105 39.171 80.797 1987.231 0 0
"26705" 2 2 3 8 17 8 199.6857 37.855 81.886 1989.636 2 0
"26706" 2 2 3 8 17 9 167.24438 36.538 83.41 1992.477 3 0
"26707" 2 2 3 8 18 8 0.54548 39.887 85.141 1990.86 0 0
"26708" 2 2 3 8 18 9 162.73923 38.031 86.598 1994.172 3 0
"26709" 2 2 3 8 18 10 138.29243 37.064 88.882 1997.423 1 0
"26710" 2 2 3 9 11 1 110.90985 40.9 54.144 1958.849 1 0
"26711" 2 2 3 9 12 1 383.78185 42.933 56.997 1959.669 1 0
"26712" 2 2 3 9 12 2 332.62197 41.602 58.484 1962.486 1 0
"26713" 2 2 3 9 13 1 2.29121 44.887 60.142 1960.863 0 0
"26714" 2 2 3 9 13 2 436.98085 43.186 61.78 1964.2 2 0
"26715" 2 2 3 9 13 3 302.95828 41.579 63.477 1967.504 3 0
"26716" 2 2 3 9 14 2 2.04238 44.893 65.145 1965.857 0 0
"26717" 2 2 3 9 14 3 381.534 43.151 66.735 1969.189 3 0
"26718" 2 2 3 9 14 4 275.54285 41.55 68.459 1972.514 1 0
"26719" 2 2 3 9 15 3 1.70883 44.911 70.153 1970.849 0 0
"26720" 2 2 3 9 15 4 335.48699 43.105 71.725 1974.225 2 0
"26721" 2 2 3 9 15 5 236.99514 41.584 73.462 1977.482 1 0
"26722" 2 2 3 9 16 4 1.40305 44.911 75.153 1975.849 0 0
"26723" 2 2 3 9 16 5 272.73237 43.075 76.675 1979.205 0 0
"26724" 2 2 3 9 16 6 177.83738 41.567 78.43 1982.468 5 0
"26725" 2 2 3 9 17 5 1.09984 44.899 80.148 1980.857 0 0
"26726" 2 2 3 9 17 6 194.6162 43.105 81.661 1984.162 6 0
"26727" 2 2 3 9 17 7 89.06433 41.805 83.105 1986.904 1 0
"26728" 2 2 3 9 17 8 36.46229 40.889 84.131 1988.847 0 0
"26729" 2 2 3 9 18 6 1.00944 44.918 85.157 1985.845 0 0
"26730" 2 2 3 9 18 7 22.57934 44.168 85.78 1987.218 0 0
"26731" 2 2 3 9 18 8 92.17112 42.621 86.66 1989.644 4 0
"26732" 2 2 3 9 18 9 125.93404 42.01 89.495 1993.09 7 0
"26733" 2 2 3 9 18 10 32.15396 41.561 93.23 1997.274 1 0
"26734" 2 2 3 10 12 1 100.75752 45.837 59.116 1958.886 0 0
"26735" 2 2 3 10 13 1 311.13549 47.882 61.956 1959.682 1 0
"26736" 2 2 3 10 13 2 295.96536 46.484 63.43 1962.553 1 0
"26737" 2 2 3 10 14 1 1.12658 49.817 65.107 1960.898 0 0
"26738" 2 2 3 10 14 2 339.55189 48.097 66.717 1964.228 6 0
"26739" 2 2 3 10 14 3 255.89477 46.502 68.423 1967.529 1 0
"26740" 2 2 3 10 15 2 1.11062 49.818 70.107 1965.895 0 0
"26741" 2 2 3 10 15 3 294.53767 48.094 71.7 1969.214 3 0
"26742" 2 2 3 10 15 4 214.54305 46.469 73.386 1972.525 1 0
"26743" 2 2 3 10 16 3 0.83511 49.797 75.096 1970.906 0 0
"26744" 2 2 3 10 16 4 225.97008 48.1 76.706 1974.214 2 0
"26745" 2 2 3 10 16 5 157.24785 46.455 78.355 1977.508 2 0
"26746" 2 2 3 10 17 4 0.83004 49.798 80.096 1975.906 0 0
"26747" 2 2 3 10 17 5 164.91374 48.183 81.68 1979.105 3 0
"26748" 2 2 3 10 17 6 94.34099 46.387 83.352 1982.572 2 0
"26749" 2 2 3 10 18 5 0.69782 49.823 85.109 1980.895 0 0
"26750" 2 2 3 10 18 6 100.57012 48.177 86.73 1984.162 1 0
"26751" 2 2 3 10 18 7 56.65559 47.251 88.607 1986.964 3 0
"26752" 2 2 3 10 18 8 65.36346 47.387 91.225 1989.444 0 0
"26753" 2 2 3 10 18 9 40.9556 46.992 94.215 1992.83 1 0
"26754" 2 2 3 10 18 10 0.91862 45.871 96.762 1996.5 0 0
"26755" 2 2 3 11 13 1 71.02618 50.941 64.151 1958.817 0 0
"26756" 2 2 3 11 14 1 190.30445 52.842 66.945 1959.711 2 0
"26757" 2 2 3 11 14 2 182.82883 51.436 68.39 1962.561 0 0
"26758" 2 2 3 11 15 1 0.803 54.878 70.137 1960.868 0 0
"26759" 2 2 3 11 15 2 208.91912 53.09 71.68 1964.198 1 0
"26760" 2 2 3 11 15 3 153.56116 51.437 73.353 1967.525 2 0
"26761" 2 2 3 11 16 2 0.55565 54.889 75.142 1965.86 0 0
"26762" 2 2 3 11 16 3 148.867 53.016 76.551 1969.142 3 0
"26763" 2 2 3 11 16 4 108.00969 51.33 78.276 1972.555 2 0
"26764" 2 2 3 11 17 3 0.37346 54.969 80.181 1970.821 0 0
"26765" 2 2 3 11 17 4 86.12869 52.77 81.487 1974.324 1 0
"26766" 2 2 3 11 17 5 71.36933 51.396 83.296 1977.507 1 0
"26767" 2 2 3 11 18 5 49.68803 52.628 86.444 1979.424 1 0
"26768" 2 2 3 11 18 6 48.0775 51.956 89.277 1982.929 1 0
"26769" 2 2 3 11 18 7 9.46612 51.359 92.753 1987.003 0 0
"26770" 2 2 3 11 18 8 9.93294 51.578 95.358 1989.388 0 0
"26771" 2 2 3 11 18 9 11.15705 51.603 99.12 1993.125 0 0
"26772" 2 2 3 11 18 10 1.25264 50.718 101.773 1996.664 0 0
"26773" 2 2 3 12 14 1 44.94844 55.888 69.128 1958.847 0 0
"26774" 2 2 3 12 15 1 134.34394 57.817 71.892 1959.684 1 0
"26775" 2 2 3 12 15 2 120.04054 56.449 73.378 1962.537 3 0
"26776" 2 2 3 12 16 1 0.5524 59.914 75.154 1960.85 0 0
"26777" 2 2 3 12 16 2 113.55308 57.949 76.553 1964.211 3 0
"26778" 2 2 3 12 16 3 94.42289 56.362 78.35 1967.596 1 0
"26779" 2 2 3 12 17 2 0.33782 59.975 80.185 1965.817 0 0
"26780" 2 2 3 12 17 3 63.60652 57.636 81.375 1969.346 3 0
"26781" 2 2 3 12 17 4 53.31416 56.339 83.211 1972.479 2 0
"26782" 2 2 3 12 18 3 0.3372 59.975 85.184 1970.817 0 0
"26783" 2 2 3 12 18 4 33.89933 57.717 86.481 1974.37 0 0
"26784" 2 2 3 12 18 5 45.62368 57.281 89.712 1978.038 0 0
"26785" 2 2 3 12 18 6 7.85752 57.357 93.686 1981.937 1 0
"26786" 2 2 3 13 15 1 23.73275 60.777 74.038 1958.869 0 0
"26787" 2 2 3 13 16 1 61.96251 62.776 76.775 1959.606 1 0
"26788" 2 2 3 13 16 2 55.26673 61.319 78.317 1962.605 0 0
"26789" 2 2 3 13 17 2 40.24213 62.814 81.523 1964.317 0 0
"26790" 2 2 3 13 17 3 31.8662 61.239 83.196 1967.565 0 0
"26791" 2 2 3 13 18 3 22.93213 62.672 86.507 1969.442 0 0
"26792" 2 2 3 13 18 4 29.72592 62.049 89.455 1973.014 0 0
"26793" 2 2 3 13 18 5 2.28348 61.188 92.198 1976.619 0 0
"26794" 2 2 3 14 16 1 23.95486 66.047 79.19 1958.75 1 0
"26795" 2 2 3 14 17 1 49.83171 67.534 81.607 1959.681 0 0
"26796" 2 2 3 14 17 2 31.86556 66.708 83.245 1962.144 0 0
"26797" 2 2 3 14 18 2 23.08042 68.062 86.649 1964.195 1 0
"26798" 2 2 3 14 18 3 19.31154 67.185 89.504 1967.927 0 0
"26799" 2 2 3 14 18 4 4.64841 66.063 93.958 1973.501 0 0
"26800" 2 2 3 14 18 5 4.65096 66.063 98.958 1978.502 0 0
"26801" 2 2 3 14 18 6 2.41076 66.063 102.756 1982.3 0 0
"26802" 2 2 3 15 17 1 4.43394 70.879 83.905 1958.633 0 0
"26803" 2 2 3 15 18 1 15.8755 73.33 87.205 1959.482 0 0
"26804" 2 2 3 15 18 2 17.6823 73.109 90.724 1963.224 0 0
"26805" 2 2 3 15 18 3 6.49403 72.716 95.041 1967.935 0 0
"26806" 2 2 3 15 18 4 0.25711 72.572 98.104 1971.141 0 0
