# Supplementary material for: Low dose radiation risks for women surviving the a-bombs in Japan: generalized additive model
Source: Environ Health. 2016 Nov 24;15:112. doi: 10.1186/s12940-016-0191-3 (PMC5121957; doi:10.1186/s12940-016-0191-3)
Supplement: Additional file 1 — Additional files are linked from a mini-website available with the online version of this paper. They consist of 1 PDF file with the Appendices, 10 images, 1 Excel workbook with 9 tables, 4 code files, 2 data files, and 6 output files. (ZIP 3727 kb) [file 12940_2016_191_MOESM1_ESM.zip › soldat100x.txt]

"city" "sex" "distcat" "agxcat" "agecat" "time" "pyr" "agex" "age" "year" "solid" "cola02w10"
"369" 1 1 1 1 3 1 156.49796 0.922 14.164 1958.838 0 0.00261
"370" 1 1 1 1 3 1 430.55226 0.962 14.184 1958.818 0 0.01039
"371" 1 1 1 1 3 1 128.79956 0.973 14.19 1958.813 0 0.029
"372" 1 1 1 1 3 1 81.20902 0.936 14.171 1958.832 0 0.04883
"373" 1 1 1 1 3 1 62.43684 0.824 14.115 1958.888 0 0.07048
"374" 1 1 1 1 3 1 48.32202 0.827 14.116 1958.887 0 0.09081
"392" 1 1 1 1 4 1 610.75453 3.079 17.144 1959.662 0 0.00267
"393" 1 1 1 1 4 2 482.45091 1.584 18.494 1962.506 0 0.00262
"394" 1 1 1 1 4 1 1629.90966 2.96 17.041 1959.678 0 0.01078
"395" 1 1 1 1 4 2 1353.44966 1.627 18.516 1962.486 0 0.01054
"396" 1 1 1 1 4 1 649.23692 3.201 17.231 1959.628 0 0.02935
"397" 1 1 1 1 4 2 441.71163 1.756 18.582 1962.422 0 0.02911
"398" 1 1 1 1 4 1 359.05212 3.084 17.132 1959.645 0 0.04976
"399" 1 1 1 1 4 2 270.41819 1.696 18.551 1962.452 0 0.04898
"400" 1 1 1 1 4 1 261.71449 3.085 17.124 1959.637 0 0.07033
"401" 1 1 1 1 4 2 202.22875 1.655 18.52 1962.461 0 0.07023
"402" 1 1 1 1 4 1 184.09213 3.015 17.082 1959.664 0 0.09002
"403" 1 1 1 1 4 2 151.13571 1.574 18.49 1962.513 0 0.09043
"437" 1 1 1 1 5 1 5.15145 4.853 20.131 1960.874 0 0.00236
"438" 1 1 1 1 5 2 739.86516 3.333 21.866 1964.13 0 0.00268
"439" 1 1 1 1 5 3 444.14967 1.584 23.495 1967.508 0 0.00261
"440" 1 1 1 1 5 1 7.84463 4.868 20.138 1960.867 0 0.01035
"441" 1 1 1 1 5 2 1933.8949 3.191 21.797 1964.203 0 0.01083
"442" 1 1 1 1 5 3 1252.7307 1.625 23.516 1967.488 0 0.01053
"443" 1 1 1 1 5 1 4.45393 4.827 20.117 1960.887 0 0.02946
"444" 1 1 1 1 5 2 794.31317 3.423 21.913 1964.087 0 0.02937
"445" 1 1 1 1 5 3 406.19841 1.753 23.579 1967.424 0 0.02904
"446" 1 1 1 1 5 1 2.7053 4.871 20.14 1960.865 0 0.05296
"447" 1 1 1 1 5 2 434.47611 3.315 21.86 1964.143 0 0.04998
"448" 1 1 1 1 5 3 250.35459 1.695 23.548 1967.45 0 0.04899
"449" 1 1 1 1 5 1 2.33958 4.86 20.129 1960.866 0 0.06982
"450" 1 1 1 1 5 2 308.7525 3.303 21.851 1964.146 0 0.07032
"451" 1 1 1 1 5 3 179.20427 1.677 23.539 1967.46 0 0.06996
"452" 1 1 1 1 5 1 0.19618 4.814 20.111 1960.894 0 0.08229
"453" 1 1 1 1 5 2 220.15406 3.238 21.822 1964.181 0 0.09001
"454" 1 1 1 1 5 3 140.25989 1.574 23.49 1967.513 0 0.09043
"500" 1 1 1 1 6 2 4.66288 4.856 25.132 1965.87 0 0.00236
"501" 1 1 1 1 6 3 683.58601 3.333 26.869 1969.133 0 0.00267
"502" 1 1 1 1 6 4 424.59459 1.584 28.495 1972.508 0 0.00261
"503" 1 1 1 1 6 2 7.25468 4.868 25.138 1965.864 0 0.01035
"504" 1 1 1 1 6 3 1787.8826 3.191 26.798 1969.204 0 0.01083
"505" 1 1 1 1 6 4 1195.73921 1.624 28.515 1972.488 1 0.01052
"506" 1 1 1 1 6 2 4.11632 4.827 25.117 1965.885 0 0.02945
"507" 1 1 1 1 6 3 732.45832 3.425 26.911 1969.083 0 0.02936
"508" 1 1 1 1 6 4 387.47642 1.748 28.577 1972.426 0 0.02903
"509" 1 1 1 1 6 2 2.50192 4.872 25.139 1965.863 0 0.05296
"510" 1 1 1 1 6 3 400.74069 3.321 26.862 1969.138 0 0.05
"511" 1 1 1 1 6 4 234.74567 1.689 28.547 1972.455 0 0.049
"512" 1 1 1 1 6 2 2.0649 4.857 25.132 1965.87 0 0.06958
"513" 1 1 1 1 6 3 281.22362 3.32 26.858 1969.135 0 0.07032
"514" 1 1 1 1 6 4 163.69378 1.683 28.543 1972.458 0 0.07006
"515" 1 1 1 1 6 2 0.18144 4.814 25.111 1965.891 0 0.08229
"516" 1 1 1 1 6 3 204.15946 3.239 26.822 1969.18 1 0.09001
"517" 1 1 1 1 6 4 130.68124 1.571 28.485 1972.511 1 0.09037
"563" 1 1 1 1 7 3 4.44168 4.856 30.132 1970.87 0 0.00236
"564" 1 1 1 1 7 4 653.1641 3.334 31.869 1974.132 0 0.00267
"565" 1 1 1 1 7 5 417.12504 1.585 33.495 1977.506 0 0.00261
"566" 1 1 1 1 7 3 6.91107 4.868 30.137 1970.865 0 0.01035
"567" 1 1 1 1 7 4 1701.34539 3.193 31.797 1974.201 0 0.01083
"568" 1 1 1 1 7 5 1170.02543 1.619 33.512 1977.489 0 0.01054
"569" 1 1 1 1 7 3 3.91882 4.827 30.117 1970.885 0 0.02945
"570" 1 1 1 1 7 4 693.60574 3.421 31.911 1974.086 0 0.02934
"571" 1 1 1 1 7 5 378.42699 1.745 33.571 1977.422 1 0.02903
"572" 1 1 1 1 7 3 2.3835 4.872 30.139 1970.863 0 0.05296
"573" 1 1 1 1 7 4 377.7438 3.33 31.866 1974.132 0 0.05003
"574" 1 1 1 1 7 5 227.13179 1.684 33.542 1977.455 0 0.04894
"575" 1 1 1 1 7 3 1.96692 4.858 30.132 1970.87 0 0.06958
"576" 1 1 1 1 7 4 262.11726 3.332 31.868 1974.133 0 0.07037
"577" 1 1 1 1 7 5 160.43498 1.679 33.542 1977.459 0 0.07006
"578" 1 1 1 1 7 3 0.17286 4.814 30.11 1970.892 0 0.08229
"579" 1 1 1 1 7 4 190.95317 3.249 31.827 1974.174 0 0.08991
"580" 1 1 1 1 7 5 128.10198 1.573 33.489 1977.512 0 0.09037
"626" 1 1 1 1 8 4 4.34794 4.857 35.131 1975.871 0 0.00236
"627" 1 1 1 1 8 5 641.87962 3.333 36.87 1979.134 0 0.00267
"628" 1 1 1 1 8 6 411.91087 1.584 38.493 1982.505 1 0.00261
"629" 1 1 1 1 8 4 6.76574 4.868 35.137 1975.865 0 0.01035
"630" 1 1 1 1 8 5 1663.42835 3.191 36.798 1979.205 0 0.01083
"631" 1 1 1 1 8 6 1156.35669 1.618 38.512 1982.49 0 0.01053
"632" 1 1 1 1 8 4 3.8339 4.827 35.117 1975.885 0 0.02944
"633" 1 1 1 1 8 5 674.69607 3.43 36.917 1979.083 2 0.02931
"634" 1 1 1 1 8 6 366.13556 1.748 38.577 1982.425 0 0.02903
"635" 1 1 1 1 8 4 2.33345 4.872 35.139 1975.863 0 0.05296
"636" 1 1 1 1 8 5 368.15211 3.34 36.873 1979.13 1 0.05004
"637" 1 1 1 1 8 6 221.76312 1.682 38.542 1982.457 1 0.04901
"638" 1 1 1 1 8 4 1.92539 4.858 35.132 1975.87 0 0.06958
"639" 1 1 1 1 8 5 257.58474 3.331 36.869 1979.134 0 0.07037
"640" 1 1 1 1 8 6 157.73829 1.678 38.535 1982.453 2 0.07005
"641" 1 1 1 1 8 4 0.16924 4.814 35.11 1975.892 0 0.08229
"642" 1 1 1 1 8 5 184.73639 3.236 36.816 1979.177 1 0.08984
"643" 1 1 1 1 8 6 126.39459 1.563 38.485 1982.518 0 0.09035
"690" 1 1 1 1 9 5 4.3508 4.856 40.132 1980.873 0 0.00236
"691" 1 1 1 1 9 6 628.19369 3.337 41.864 1984.124 3 0.00267
"692" 1 1 1 1 9 7 278.46229 1.88 43.188 1986.905 0 0.0026
"693" 1 1 1 1 9 8 126.37997 0.904 44.155 1988.847 0 0.00259
"694" 1 1 1 1 9 5 6.59306 4.869 40.138 1980.866 0 0.0103
"695" 1 1 1 1 9 6 1633.58174 3.189 41.794 1984.202 2 0.01081
"696" 1 1 1 1 9 7 792.57325 1.9 43.21 1986.906 1 0.01057
"697" 1 1 1 1 9 8 350.14695 0.961 44.182 1988.818 0 0.01039
"698" 1 1 1 1 9 5 3.84299 4.827 40.117 1980.887 0 0.02946
"699" 1 1 1 1 9 6 653.58796 3.42 41.897 1984.075 1 0.02935
"700" 1 1 1 1 9 7 259.20208 2.054 43.338 1986.881 1 0.02911
"701" 1 1 1 1 9 8 101.37484 0.975 44.19 1988.812 0 0.02907
"702" 1 1 1 1 9 5 2.33422 4.871 40.14 1980.865 0 0.05296
"703" 1 1 1 1 9 6 355.99677 3.333 41.858 1984.122 2 0.05005
"704" 1 1 1 1 9 7 154.56944 2.002 43.293 1986.888 0 0.04899
"705" 1 1 1 1 9 8 63.19051 0.886 44.145 1988.856 0 0.04873
"706" 1 1 1 1 9 5 1.92672 4.857 40.133 1980.872 0 0.06958
"707" 1 1 1 1 9 6 250.04747 3.344 41.866 1984.12 1 0.07033
"708" 1 1 1 1 9 7 108.72365 2.016 43.298 1986.879 2 0.07006
"709" 1 1 1 1 9 8 43.51134 0.839 44.122 1988.88 0 0.07026
"710" 1 1 1 1 9 5 0.16927 4.814 40.111 1980.894 0 0.08229
"711" 1 1 1 1 9 6 182.51871 3.234 41.82 1984.184 0 0.08983
"712" 1 1 1 1 9 7 86.69962 1.881 43.196 1986.912 0 0.09015
"713" 1 1 1 1 9 8 38.73876 0.82 44.113 1988.889 0 0.09078
"775" 1 1 1 1 10 6 4.20721 4.859 45.133 1985.869 0 0.0024
"776" 1 1 1 1 10 7 132.13115 4.254 45.86 1987.203 0 0.00274
"777" 1 1 1 1 10 8 480.32873 3.079 47.141 1989.657 1 0.00266
"778" 1 1 1 1 10 9 398.81491 1.577 48.491 1992.51 0 0.0026
"779" 1 1 1 1 10 6 6.5552 4.869 45.138 1985.864 0 0.0103
"780" 1 1 1 1 10 7 315.31682 4.155 45.801 1987.243 0 0.01099
"781" 1 1 1 1 10 8 1300.4526 2.958 47.038 1989.676 0 0.01078
"782" 1 1 1 1 10 9 1127.88605 1.618 48.506 1992.485 4 0.01055
"783" 1 1 1 1 10 6 3.53814 4.83 45.119 1985.883 0 0.02958
"784" 1 1 1 1 10 7 142.32871 4.205 45.826 1987.218 1 0.02968
"785" 1 1 1 1 10 8 491.29281 3.168 47.203 1989.631 1 0.02938
"786" 1 1 1 1 10 9 352.48556 1.756 48.578 1992.418 1 0.02905
"787" 1 1 1 1 10 6 2.06713 4.865 45.136 1985.866 0 0.05274
"788" 1 1 1 1 10 7 72.65752 4.172 45.817 1987.242 0 0.05078
"789" 1 1 1 1 10 8 274.9997 3.096 47.139 1989.639 1 0.04972
"790" 1 1 1 1 10 9 214.48547 1.683 48.537 1992.451 1 0.04887
"791" 1 1 1 1 10 6 1.9155 4.857 45.132 1985.87 0 0.06958
"792" 1 1 1 1 10 7 49.74139 4.148 45.802 1987.251 0 0.07041
"793" 1 1 1 1 10 8 187.78526 3.088 47.125 1989.633 0 0.07025
"794" 1 1 1 1 10 9 150.29136 1.679 48.542 1992.46 0 0.0702
"795" 1 1 1 1 10 6 0.16831 4.814 45.111 1985.891 0 0.08229
"796" 1 1 1 1 10 7 35.17925 4.168 45.791 1987.221 0 0.0897
"797" 1 1 1 1 10 8 142.4569 2.995 47.055 1989.656 2 0.0899
"798" 1 1 1 1 10 9 122.29574 1.529 48.465 1992.533 0 0.09046
"859" 1 1 1 1 11 8 4.01129 4.861 50.134 1990.868 0 0.00238
"860" 1 1 1 1 11 9 593.38934 3.304 51.847 1994.139 2 0.00267
"861" 1 1 1 1 11 10 347.318 1.691 53.349 1997.254 1 0.00261
"862" 1 1 1 1 11 8 6.3103 4.869 50.138 1990.864 0 0.01029
"863" 1 1 1 1 11 9 1573.74055 3.182 51.782 1994.196 9 0.01083
"864" 1 1 1 1 11 10 990.64622 1.736 53.394 1997.253 3 0.01059
"865" 1 1 1 1 11 8 3.09106 4.819 50.113 1990.889 0 0.03024
"866" 1 1 1 1 11 9 613.43899 3.404 51.893 1994.085 4 0.02938
"867" 1 1 1 1 11 10 308.71576 1.874 53.482 1997.204 3 0.02901
"868" 1 1 1 1 11 8 1.77168 4.848 50.127 1990.875 0 0.05207
"869" 1 1 1 1 11 9 341.14787 3.323 51.864 1994.137 0 0.04985
"870" 1 1 1 1 11 10 185.10325 1.867 53.459 1997.188 0 0.04897
"871" 1 1 1 1 11 8 1.71436 4.858 50.133 1990.869 0 0.06896
"872" 1 1 1 1 11 9 235.44545 3.299 51.845 1994.143 1 0.07028
"873" 1 1 1 1 11 10 133.22386 1.826 53.423 1997.193 0 0.07018
"874" 1 1 1 1 11 8 0.16779 4.814 50.11 1990.892 0 0.08229
"875" 1 1 1 1 11 9 170.87877 3.221 51.813 1994.188 0 0.09003
"876" 1 1 1 1 11 10 105.99266 1.695 53.336 1997.236 1 0.09027
"921" 1 1 1 1 12 9 3.77836 4.867 55.137 1995.865 0 0.00236
"922" 1 1 1 1 12 10 238.90491 3.935 56.188 1997.849 3 0.00269
"923" 1 1 1 1 12 9 5.77723 4.869 55.137 1995.865 0 0.01031
"924" 1 1 1 1 12 10 592.90786 3.813 56.118 1997.901 5 0.01092
"925" 1 1 1 1 12 9 3.07855 4.819 55.113 1995.889 0 0.03023
"926" 1 1 1 1 12 10 257.50596 3.943 56.192 1997.845 1 0.02936
"927" 1 1 1 1 12 9 1.76542 4.848 55.127 1995.875 0 0.05206
"928" 1 1 1 1 12 10 143.51991 3.846 56.144 1997.895 0 0.05024
"929" 1 1 1 1 12 9 1.67684 4.863 55.134 1995.868 0 0.06899
"930" 1 1 1 1 12 10 97.36928 3.804 56.129 1997.921 1 0.07038
"931" 1 1 1 1 12 9 0.16727 4.814 55.11 1995.892 0 0.08229
"932" 1 1 1 1 12 10 68.77181 3.815 56.114 1997.895 0 0.08998
"960" 1 1 1 2 4 1 111.90075 5.736 19.071 1958.932 0 0.00273
"961" 1 1 1 2 4 1 282.65435 5.853 19.13 1958.873 0 0.01095
"962" 1 1 1 2 4 1 126.14258 5.792 19.099 1958.903 0 0.02874
"963" 1 1 1 2 4 1 75.67642 5.874 19.14 1958.862 0 0.0502
"964" 1 1 1 2 4 1 45.47616 5.781 19.094 1958.909 0 0.06831
"965" 1 1 1 2 4 1 40.56377 5.893 19.15 1958.853 0 0.08909
"983" 1 1 1 2 5 1 273.2336 7.749 21.877 1959.725 0 0.0029
"984" 1 1 1 2 5 2 305.14441 6.317 23.362 1962.641 0 0.00278
"985" 1 1 1 2 5 1 896.29773 7.87 21.965 1959.692 0 0.01081
"986" 1 1 1 2 5 2 852.80067 6.5 23.452 1962.548 0 0.0109
"987" 1 1 1 2 5 1 369.26438 7.889 21.979 1959.688 0 0.02842
"988" 1 1 1 2 5 2 360.65779 6.406 23.407 1962.597 0 0.0285
"989" 1 1 1 2 5 1 173.62753 7.424 21.603 1959.776 0 0.04965
"990" 1 1 1 2 5 2 215.9416 6.367 23.387 1962.616 0 0.04996
"991" 1 1 1 2 5 1 168.44977 8.048 22.095 1959.645 0 0.06831
"992" 1 1 1 2 5 2 142.91162 6.542 23.475 1962.529 0 0.06796
"993" 1 1 1 2 5 1 111.78947 7.589 21.729 1959.737 0 0.08912
"994" 1 1 1 2 5 2 122.53615 6.488 23.447 1962.556 0 0.08915
"1028" 1 1 1 2 6 1 2.01342 9.833 25.12 1960.885 0 0.00284
"1029" 1 1 1 2 6 2 322.63806 7.992 26.699 1964.304 0 0.00291
"1030" 1 1 1 2 6 3 296.7678 6.315 28.361 1967.642 0 0.00278
"1031" 1 1 1 2 6 1 6.04864 9.858 25.132 1960.872 0 0.00996
"1032" 1 1 1 2 6 2 1066.94946 8.102 26.749 1964.244 0 0.01082
"1033" 1 1 1 2 6 3 822.23905 6.502 28.452 1967.547 0 0.0109
"1034" 1 1 1 2 6 1 3.47197 9.87 25.139 1960.866 0 0.02884
"1035" 1 1 1 2 6 2 440.84614 8.151 26.777 1964.223 0 0.02844
"1036" 1 1 1 2 6 3 346.55255 6.408 28.405 1967.594 0 0.0286
"1037" 1 1 1 2 6 1 0.86449 9.904 25.156 1960.849 0 0.04897
"1038" 1 1 1 2 6 2 192.15015 7.621 26.514 1964.49 0 0.04965
"1039" 1 1 1 2 6 3 210.18632 6.367 28.387 1967.617 0 0.04996
"1040" 1 1 1 2 6 1 1.87512 9.934 25.171 1960.834 0 0.07063
"1041" 1 1 1 2 6 2 206.91762 8.29 26.848 1964.156 0 0.06856
"1042" 1 1 1 2 6 3 139.11116 6.542 28.474 1967.529 0 0.06796
"1043" 1 1 1 2 6 1 0.25476 9.904 25.156 1960.849 0 0.08934
"1044" 1 1 1 2 6 2 126.6716 7.77 26.588 1964.415 0 0.08908
"1045" 1 1 1 2 6 3 119.27332 6.488 28.447 1967.556 0 0.08915
"1091" 1 1 1 2 7 2 1.95273 9.833 30.12 1965.882 0 0.00284
"1092" 1 1 1 2 7 3 310.23857 7.981 31.692 1969.308 0 0.00289
"1093" 1 1 1 2 7 4 291.16801 6.307 33.356 1972.645 0 0.00278
"1094" 1 1 1 2 7 2 5.77755 9.86 30.133 1965.869 0 0.00998
"1095" 1 1 1 2 7 3 1027.86011 8.095 31.747 1969.249 0 0.01083
"1096" 1 1 1 2 7 4 806.27497 6.501 33.452 1972.548 2 0.01089
"1097" 1 1 1 2 7 2 3.36824 9.87 30.138 1965.864 0 0.02884
"1098" 1 1 1 2 7 3 426.2924 8.159 31.782 1969.219 1 0.02848
"1099" 1 1 1 2 7 4 336.69608 6.411 33.403 1972.589 1 0.02854
"1100" 1 1 1 2 7 2 0.83906 9.905 30.156 1965.846 0 0.04897
"1101" 1 1 1 2 7 3 186.03439 7.615 31.502 1969.484 0 0.04962
"1102" 1 1 1 2 7 4 206.59895 6.361 33.383 1972.619 0 0.04994
"1103" 1 1 1 2 7 2 1.82088 9.934 30.17 1965.832 0 0.07063
"1104" 1 1 1 2 7 3 198.86606 8.288 31.843 1969.151 0 0.06847
"1105" 1 1 1 2 7 4 136.14674 6.53 33.468 1972.535 0 0.06791
"1106" 1 1 1 2 7 2 0.24736 9.904 30.155 1965.847 0 0.08934
"1107" 1 1 1 2 7 3 123.23272 7.77 31.588 1969.414 0 0.08908
"1108" 1 1 1 2 7 4 117.53146 6.488 33.447 1972.556 0 0.08915
"1154" 1 1 1 2 8 3 1.91724 9.833 35.119 1970.883 0 0.00284
"1155" 1 1 1 2 8 4 299.42418 7.965 36.685 1974.316 0 0.0029
"1156" 1 1 1 2 8 5 288.56798 6.305 38.355 1977.646 0 0.00278
"1157" 1 1 1 2 8 3 5.53435 9.862 35.134 1970.868 0 0.01006
"1158" 1 1 1 2 8 4 1000.54872 8.09 36.743 1974.249 1 0.01081
"1159" 1 1 1 2 8 5 796.20612 6.503 38.454 1977.547 0 0.01086
"1160" 1 1 1 2 8 3 3.30794 9.87 35.138 1970.864 0 0.02884
"1161" 1 1 1 2 8 4 409.33229 8.171 36.781 1974.207 1 0.02852
"1162" 1 1 1 2 8 5 324.96743 6.405 38.404 1977.595 1 0.02854
"1163" 1 1 1 2 8 3 0.82444 9.905 35.155 1970.847 0 0.04897
"1164" 1 1 1 2 8 4 178.82256 7.575 36.477 1974.498 0 0.04949
"1165" 1 1 1 2 8 5 205.12414 6.361 38.383 1977.618 0 0.04994
"1166" 1 1 1 2 8 3 1.79003 9.934 35.17 1970.832 0 0.07063
"1167" 1 1 1 2 8 4 195.29785 8.288 36.847 1974.154 0 0.06845
"1168" 1 1 1 2 8 5 132.31458 6.553 38.474 1977.517 0 0.06801
"1169" 1 1 1 2 8 3 0.24314 9.904 35.155 1970.847 0 0.08934
"1170" 1 1 1 2 8 4 121.36809 7.771 36.588 1974.414 0 0.08908
"1171" 1 1 1 2 8 5 116.69563 6.488 38.447 1977.554 0 0.08915
"1217" 1 1 1 2 9 4 1.89669 9.833 40.119 1975.883 0 0.00284
"1218" 1 1 1 2 9 5 297.44194 7.965 41.686 1979.318 0 0.0029
"1219" 1 1 1 2 9 6 288.24151 6.304 43.355 1982.647 1 0.00278
"1220" 1 1 1 2 9 4 5.20418 9.864 40.135 1975.867 0 0.0099
"1221" 1 1 1 2 9 5 974.94705 8.07 41.732 1979.259 3 0.01079
"1222" 1 1 1 2 9 6 781.99461 6.498 43.452 1982.55 1 0.01089
"1223" 1 1 1 2 9 4 3.13061 9.875 40.14 1975.862 0 0.02908
"1224" 1 1 1 2 9 5 401.22834 8.173 41.79 1979.213 0 0.02853
"1225" 1 1 1 2 9 6 323.23538 6.399 43.403 1982.6 1 0.02854
"1226" 1 1 1 2 9 4 0.75868 9.923 40.164 1975.838 0 0.04866
"1227" 1 1 1 2 9 5 175.68012 7.551 41.479 1979.525 0 0.04945
"1228" 1 1 1 2 9 6 204.95913 6.361 43.384 1982.62 0 0.04994
"1229" 1 1 1 2 9 4 1.77309 9.934 40.17 1975.832 0 0.07063
"1230" 1 1 1 2 9 5 192.48183 8.293 41.842 1979.146 0 0.06849
"1231" 1 1 1 2 9 6 129.2705 6.529 43.466 1982.533 1 0.06815
"1232" 1 1 1 2 9 4 0.24082 9.904 40.155 1975.847 0 0.08934
"1233" 1 1 1 2 9 5 118.29663 7.767 41.583 1979.413 0 0.089
"1234" 1 1 1 2 9 6 115.29394 6.472 43.439 1982.564 0 0.0891
"1281" 1 1 1 2 10 5 1.91575 9.833 45.12 1980.885 0 0.00284
"1282" 1 1 1 2 10 6 290.80721 7.96 46.681 1984.318 0 0.0029
"1283" 1 1 1 2 10 7 182.87552 6.616 47.955 1986.936 0 0.00283
"1284" 1 1 1 2 10 8 100.95366 5.727 49.065 1988.934 0 0.00276
"1285" 1 1 1 2 10 5 5.17189 9.867 45.137 1980.868 0 0.00982
"1286" 1 1 1 2 10 6 951.4575 8.064 46.732 1984.265 4 0.01084
"1287" 1 1 1 2 10 7 518.88871 6.808 48.123 1986.912 3 0.01089
"1288" 1 1 1 2 10 8 244.04397 5.858 49.131 1988.87 1 0.01091
"1289" 1 1 1 2 10 5 3.15918 9.874 45.141 1980.864 0 0.02907
"1290" 1 1 1 2 10 6 394.53473 8.173 46.777 1984.201 1 0.02854
"1291" 1 1 1 2 10 7 210.13255 6.694 48.027 1986.93 0 0.0285
"1292" 1 1 1 2 10 8 109.9766 5.778 49.092 1988.91 0 0.02865
"1293" 1 1 1 2 10 5 0.76342 9.923 45.165 1980.84 0 0.04866
"1294" 1 1 1 2 10 6 175.61342 7.551 46.479 1984.525 0 0.04945
"1295" 1 1 1 2 10 7 134.76884 6.617 47.985 1986.965 0 0.04981
"1296" 1 1 1 2 10 8 70.97841 5.875 49.14 1988.862 0 0.0502
"1297" 1 1 1 2 10 5 1.78416 9.934 45.171 1980.834 0 0.07063
"1298" 1 1 1 2 10 6 182.43522 8.275 46.828 1984.15 1 0.06879
"1299" 1 1 1 2 10 7 88.16777 6.866 48.176 1986.906 0 0.06795
"1300" 1 1 1 2 10 8 39.89 5.762 49.084 1988.918 0 0.06841
"1301" 1 1 1 2 10 5 0.2424 9.904 45.156 1980.849 0 0.08934
"1302" 1 1 1 2 10 6 115.67965 7.773 46.575 1984.4 1 0.08895
"1303" 1 1 1 2 10 7 73.5897 6.723 48.061 1986.935 0 0.08896
"1304" 1 1 1 2 10 8 37.06378 5.881 49.143 1988.858 0 0.089
"1366" 1 1 1 2 11 6 1.91623 9.833 50.12 1985.882 0 0.00284
"1367" 1 1 1 2 11 7 48.18367 9.169 50.827 1987.255 0 0.00293
"1368" 1 1 1 2 11 8 238.1242 7.728 51.853 1989.721 2 0.0029
"1369" 1 1 1 2 11 9 272.17677 6.291 53.341 1992.646 1 0.00282
"1370" 1 1 1 2 11 6 4.86007 9.858 50.132 1985.87 0 0.00983
"1371" 1 1 1 2 11 7 166.46356 9.118 50.787 1987.266 2 0.01078
"1372" 1 1 1 2 11 8 755.64471 7.841 51.933 1989.688 4 0.01085
"1373" 1 1 1 2 11 9 727.76801 6.506 53.449 1992.54 6 0.01089
"1374" 1 1 1 2 11 6 2.89679 9.869 50.138 1985.864 0 0.02914
"1375" 1 1 1 2 11 7 73.0112 9.25 50.86 1987.206 0 0.02876
"1376" 1 1 1 2 11 8 307.72052 7.868 51.969 1989.697 1 0.02851
"1377" 1 1 1 2 11 9 309.41753 6.373 53.384 1992.607 2 0.02859
"1378" 1 1 1 2 11 6 0.76457 9.923 50.165 1985.837 0 0.04866
"1379" 1 1 1 2 11 7 18.22981 9.127 50.808 1987.278 0 0.049
"1380" 1 1 1 2 11 8 157.96619 7.369 51.556 1989.782 0 0.0495
"1381" 1 1 1 2 11 9 202.71519 6.366 53.378 1992.608 0 0.04984
"1382" 1 1 1 2 11 6 1.78684 9.934 50.17 1985.832 0 0.07063
"1383" 1 1 1 2 11 7 34.68454 9.216 50.851 1987.232 0 0.06955
"1384" 1 1 1 2 11 8 141.43607 8.006 52.061 1989.652 0 0.0683
"1385" 1 1 1 2 11 9 124.06867 6.542 53.455 1992.51 1 0.06806
"1386" 1 1 1 2 11 6 0.24274 9.904 50.155 1985.847 0 0.08934
"1387" 1 1 1 2 11 7 15.39931 8.984 50.71 1987.323 0 0.08863
"1388" 1 1 1 2 11 8 96.29943 7.581 51.731 1989.745 0 0.08887
"1389" 1 1 1 2 11 9 105.66991 6.466 53.416 1992.547 2 0.08859
"1449" 1 1 1 2 12 8 1.90981 9.833 55.119 1990.883 0 0.00284
"1450" 1 1 1 2 12 9 271.7191 8.01 56.694 1994.28 6 0.00292
"1451" 1 1 1 2 12 10 210.16463 6.429 58.13 1997.297 3 0.00278
"1452" 1 1 1 2 12 8 4.84563 9.858 55.132 1990.87 0 0.00983
"1453" 1 1 1 2 12 9 873.36909 8.061 56.719 1994.254 5 0.01088
"1454" 1 1 1 2 12 10 618.46615 6.623 58.298 1997.27 4 0.01088
"1455" 1 1 1 2 12 8 2.29423 9.842 55.124 1990.878 0 0.03017
"1456" 1 1 1 2 12 9 357.09969 8.124 56.748 1994.22 6 0.02861
"1457" 1 1 1 2 12 10 246.8873 6.487 58.184 1997.293 1 0.02856
"1458" 1 1 1 2 12 8 0.76296 9.923 55.164 1990.838 0 0.04866
"1459" 1 1 1 2 12 9 171.07501 7.554 56.472 1994.514 2 0.04938
"1460" 1 1 1 2 12 10 169.0556 6.484 58.225 1997.337 2 0.04968
"1461" 1 1 1 2 12 8 1.5024 9.93 55.168 1990.834 0 0.06899
"1462" 1 1 1 2 12 9 162.99521 8.249 56.784 1994.131 3 0.06844
"1463" 1 1 1 2 12 10 98.18091 6.667 58.306 1997.235 0 0.06799
"1464" 1 1 1 2 12 8 0.2422 9.904 55.155 1990.847 0 0.08934
"1465" 1 1 1 2 12 9 105.02297 7.804 56.598 1994.391 0 0.08864
"1466" 1 1 1 2 12 10 87.23746 6.588 58.285 1997.293 1 0.08839
"1511" 1 1 1 2 13 9 1.90339 9.833 60.119 1995.883 0 0.00284
"1512" 1 1 1 2 13 10 95.33651 8.811 61.132 1997.916 1 0.0029
"1513" 1 1 1 2 13 9 4.44624 9.86 60.133 1995.869 0 0.00996
"1514" 1 1 1 2 13 10 312.50092 8.762 61.097 1997.931 2 0.01092
"1515" 1 1 1 2 13 9 2.19211 9.848 60.126 1995.875 0 0.0305
"1516" 1 1 1 2 13 10 131.9993 8.891 61.161 1997.865 2 0.02872
"1517" 1 1 1 2 13 9 0.76136 9.923 60.164 1995.838 0 0.04866
"1518" 1 1 1 2 13 10 44.63352 8.488 60.972 1998.081 0 0.04935
"1519" 1 1 1 2 13 9 1.12065 9.956 60.181 1995.821 0 0.06775
"1520" 1 1 1 2 13 10 60.21355 8.822 61.142 1997.916 0 0.06819
"1521" 1 1 1 2 13 9 0.24167 9.904 60.155 1995.847 0 0.08934
"1522" 1 1 1 2 13 10 34.9091 8.593 61.01 1998.013 0 0.08865
"1550" 1 1 1 3 5 1 72.92765 10.986 24.196 1958.807 0 0.00271
"1551" 1 1 1 3 5 1 160.73974 10.857 24.132 1958.871 0 0.01032
"1552" 1 1 1 3 5 1 64.40194 10.802 24.101 1958.896 0 0.02835
"1553" 1 1 1 3 5 1 45.19491 10.947 24.177 1958.826 0 0.04901
"1554" 1 1 1 3 5 1 29.97368 10.818 24.112 1958.891 0 0.06844
"1555" 1 1 1 3 5 1 29.50547 10.83 24.118 1958.885 0 0.09003
"1572" 1 1 1 3 6 1 632.81412 13.367 27.339 1959.568 0 0.00232
"1573" 1 1 1 3 6 2 338.25466 12.146 28.776 1962.226 1 0.00242
"1574" 1 1 1 3 6 1 805.8617 13.235 27.255 1959.617 0 0.01028
"1575" 1 1 1 3 6 2 552.26256 11.77 28.579 1962.405 0 0.01023
"1576" 1 1 1 3 6 1 408.13042 13.426 27.414 1959.585 1 0.02873
"1577" 1 1 1 3 6 2 234.38772 11.853 28.622 1962.365 0 0.0288
"1578" 1 1 1 3 6 1 592.03055 13.341 27.291 1959.547 0 0.04795
"1579" 1 1 1 3 6 2 301.86316 12.371 28.889 1962.114 0 0.0482
"1580" 1 1 1 3 6 1 410.55853 13.338 27.284 1959.543 0 0.07035
"1581" 1 1 1 3 6 2 208.54038 12.371 28.889 1962.114 0 0.06997
"1582" 1 1 1 3 6 1 427.49105 13.271 27.213 1959.538 0 0.09342
"1583" 1 1 1 3 6 2 222.02218 12.415 28.911 1962.092 0 0.09295
"1617" 1 1 1 3 7 1 4.32084 14.849 30.128 1960.877 0 0.00219
"1618" 1 1 1 3 7 2 805.71899 13.55 31.978 1964.025 0 0.00235
"1619" 1 1 1 3 7 3 331.03876 12.143 33.773 1967.227 0 0.00241
"1620" 1 1 1 3 7 1 6.04873 14.883 30.145 1960.86 0 0.01078
"1621" 1 1 1 3 7 2 1020.06367 13.456 31.928 1964.069 0 0.01022
"1622" 1 1 1 3 7 3 531.66605 11.767 33.586 1967.416 0 0.01019
"1623" 1 1 1 3 7 1 2.95903 14.868 30.137 1960.868 0 0.02813
"1624" 1 1 1 3 7 2 531.20295 13.633 32.017 1963.981 1 0.02875
"1625" 1 1 1 3 7 3 228.17766 11.855 33.631 1967.372 0 0.0289
"1626" 1 1 1 3 7 1 3.72273 14.875 30.141 1960.864 0 0.05026
"1627" 1 1 1 3 7 2 737.09969 13.499 31.946 1964.044 0 0.048
"1628" 1 1 1 3 7 3 286.30198 12.379 33.889 1967.107 1 0.04816
"1629" 1 1 1 3 7 1 1.27395 14.83 30.118 1960.886 0 0.06895
"1630" 1 1 1 3 7 2 517.04983 13.485 31.941 1964.054 0 0.07032
"1631" 1 1 1 3 7 3 204.70067 12.366 33.886 1967.117 0 0.06996
"1632" 1 1 1 3 7 1 1.2334 14.824 30.115 1960.889 0 0.08854
"1633" 1 1 1 3 7 2 525.42231 13.412 31.909 1964.094 0 0.09332
"1634" 1 1 1 3 7 3 218.72098 12.415 33.911 1967.092 0 0.09295
"1678" 1 1 1 3 8 2 4.2392 14.849 35.127 1965.874 0 0.00219
"1679" 1 1 1 3 8 3 783.90468 13.563 36.984 1969.018 0 0.00235
"1680" 1 1 1 3 8 4 319.04821 12.162 38.784 1972.219 0 0.0024
"1681" 1 1 1 3 8 2 5.93954 14.883 35.144 1965.858 0 0.01078
"1682" 1 1 1 3 8 3 989.5509 13.461 36.93 1969.066 0 0.01022
"1683" 1 1 1 3 8 4 516.32003 11.767 38.579 1972.409 2 0.01018
"1684" 1 1 1 3 8 2 2.90433 14.868 35.137 1965.865 0 0.02813
"1685" 1 1 1 3 8 3 519.4459 13.635 37.017 1968.978 0 0.02878
"1686" 1 1 1 3 8 4 223.58879 11.841 38.623 1972.379 0 0.02895
"1687" 1 1 1 3 8 2 3.65301 14.875 35.14 1965.862 0 0.05026
"1688" 1 1 1 3 8 3 710.77567 13.507 36.95 1969.039 1 0.04801
"1689" 1 1 1 3 8 4 278.16684 12.383 38.894 1972.108 0 0.04812
"1690" 1 1 1 3 8 2 1.24947 14.83 35.118 1965.884 0 0.06895
"1691" 1 1 1 3 8 3 502.56063 13.476 36.94 1969.059 0 0.0703
"1692" 1 1 1 3 8 4 202.77686 12.366 38.886 1972.117 0 0.06996
"1693" 1 1 1 3 8 2 1.20954 14.824 35.115 1965.887 0 0.08853
"1694" 1 1 1 3 8 3 512.02341 13.417 36.905 1969.085 1 0.09328
"1695" 1 1 1 3 8 4 211.62533 12.408 38.906 1972.095 1 0.09284
"1739" 1 1 1 3 9 3 4.1826 14.849 40.127 1970.875 0 0.00219
"1740" 1 1 1 3 9 4 767.233 13.561 41.971 1974.006 0 0.00235
"1741" 1 1 1 3 9 5 311.29019 12.162 43.778 1977.213 0 0.00241
"1742" 1 1 1 3 9 3 5.8653 14.883 40.144 1970.858 0 0.01078
"1743" 1 1 1 3 9 4 953.28386 13.466 41.926 1974.056 2 0.01021
"1744" 1 1 1 3 9 5 501.40326 11.761 43.578 1977.414 0 0.01016
"1745" 1 1 1 3 9 3 2.86675 14.868 40.137 1970.865 0 0.02813
"1746" 1 1 1 3 9 4 498.75049 13.626 41.998 1973.968 0 0.02886
"1747" 1 1 1 3 9 5 219.11332 11.819 43.61 1977.388 0 0.02888
"1748" 1 1 1 3 9 3 3.60485 14.875 40.14 1970.862 0 0.05026
"1749" 1 1 1 3 9 4 695.18425 13.51 41.956 1974.041 0 0.04804
"1750" 1 1 1 3 9 5 273.89151 12.39 43.897 1977.104 0 0.04807
"1751" 1 1 1 3 9 3 1.23237 14.831 40.118 1970.884 0 0.06894
"1752" 1 1 1 3 9 4 491.77638 13.466 41.932 1974.061 1 0.07036
"1753" 1 1 1 3 9 5 200.50808 12.362 43.884 1977.118 0 0.06992
"1754" 1 1 1 3 9 3 1.19283 14.824 40.115 1970.887 0 0.08852
"1755" 1 1 1 3 9 4 496.5186 13.414 41.898 1974.08 0 0.09322
"1756" 1 1 1 3 9 5 209.42005 12.396 43.9 1977.101 0 0.09281
"1800" 1 1 1 3 10 4 4.16437 14.85 45.127 1975.875 0 0.00219
"1801" 1 1 1 3 10 5 743.5265 13.559 46.978 1979.015 2 0.00236
"1802" 1 1 1 3 10 6 307.76644 12.156 48.781 1982.221 0 0.00242
"1803" 1 1 1 3 10 4 5.84329 14.883 45.144 1975.858 0 0.01078
"1804" 1 1 1 3 10 5 919.60581 13.466 46.927 1979.058 5 0.01021
"1805" 1 1 1 3 10 6 484.63663 11.742 48.569 1982.423 3 0.01015
"1806" 1 1 1 3 10 4 2.85525 14.868 45.136 1975.866 0 0.02813
"1807" 1 1 1 3 10 5 487.03316 13.625 47.011 1978.983 2 0.02887
"1808" 1 1 1 3 10 6 215.36747 11.813 48.6 1982.383 1 0.02885
"1809" 1 1 1 3 10 4 3.58937 14.875 45.14 1975.862 0 0.05026
"1810" 1 1 1 3 10 5 684.05283 13.505 46.943 1979.035 5 0.04803
"1811" 1 1 1 3 10 6 269.19858 12.377 48.892 1982.11 1 0.04815
"1812" 1 1 1 3 10 4 1.22627 14.831 45.118 1975.884 0 0.06893
"1813" 1 1 1 3 10 5 487.82214 13.469 46.938 1979.065 0 0.07036
"1814" 1 1 1 3 10 6 198.08367 12.354 48.877 1982.119 1 0.06984
"1815" 1 1 1 3 10 4 1.18731 14.825 45.115 1975.887 0 0.08852
"1816" 1 1 1 3 10 5 483.41801 13.407 46.9 1979.089 3 0.09311
"1817" 1 1 1 3 10 6 206.18459 12.379 48.892 1982.109 0 0.09271
"1862" 1 1 1 3 11 5 4.22968 14.849 50.128 1980.877 0 0.00219
"1863" 1 1 1 3 11 6 732.63276 13.566 51.973 1984.004 7 0.00236
"1864" 1 1 1 3 11 7 232.45047 12.435 53.655 1986.817 3 0.00235
"1865" 1 1 1 3 11 8 61.69882 10.994 54.199 1988.803 0 0.00273
"1866" 1 1 1 3 11 5 5.5995 14.876 50.141 1980.863 0 0.01035
"1867" 1 1 1 3 11 6 890.71313 13.473 51.934 1984.058 3 0.01019
"1868" 1 1 1 3 11 7 336.92812 12.096 53.351 1986.851 4 0.01022
"1869" 1 1 1 3 11 8 130.34773 10.862 54.13 1988.865 1 0.01017
"1870" 1 1 1 3 11 5 2.89736 14.868 50.137 1980.868 0 0.02813
"1871" 1 1 1 3 11 6 473.81758 13.633 52.015 1983.979 3 0.029
"1872" 1 1 1 3 11 7 150.03829 12.213 53.447 1986.831 1 0.02884
"1873" 1 1 1 3 11 8 53.84178 10.786 54.095 1988.906 0 0.02812
"1874" 1 1 1 3 11 5 3.3275 14.864 50.135 1980.869 0 0.05031
"1875" 1 1 1 3 11 6 660.65482 13.499 51.945 1984.043 1 0.04811
"1876" 1 1 1 3 11 7 224.55241 12.613 53.828 1986.811 4 0.0481
"1877" 1 1 1 3 11 8 39.9754 10.932 54.168 1988.833 0 0.04846
"1878" 1 1 1 3 11 5 1.2474 14.83 50.118 1980.886 0 0.06895
"1879" 1 1 1 3 11 6 479.32223 13.474 51.938 1984.06 0 0.07034
"1880" 1 1 1 3 11 7 166.99915 12.611 53.835 1986.82 1 0.07007
"1881" 1 1 1 3 11 8 28.84094 10.797 54.101 1988.901 0 0.06834
"1882" 1 1 1 3 11 5 1.20769 14.824 50.115 1980.889 0 0.08854
"1883" 1 1 1 3 11 6 464.35346 13.398 51.88 1984.079 5 0.09312
"1884" 1 1 1 3 11 7 167.76694 12.614 53.841 1986.823 1 0.09308
"1885" 1 1 1 3 11 8 28.27216 10.802 54.103 1988.898 0 0.0899
"1944" 1 1 1 3 12 6 3.9349 14.84 55.123 1985.879 0 0.00223
"1945" 1 1 1 3 12 7 165.87988 14.129 55.788 1987.256 1 0.00243
"1946" 1 1 1 3 12 8 519.53934 13.373 57.343 1989.565 5 0.00234
"1947" 1 1 1 3 12 9 279.74019 12.116 58.753 1992.234 2 0.00243
"1948" 1 1 1 3 12 6 5.26815 14.879 55.142 1985.86 0 0.01012
"1949" 1 1 1 3 12 7 201.473 14.161 55.806 1987.242 1 0.01011
"1950" 1 1 1 3 12 8 644.18708 13.265 57.272 1989.603 13 0.0102
"1951" 1 1 1 3 12 9 425.60964 11.742 58.566 1992.421 3 0.01024
"1952" 1 1 1 3 12 6 2.90322 14.868 55.137 1985.865 0 0.02813
"1953" 1 1 1 3 12 7 117.92271 14.214 55.831 1987.213 2 0.02901
"1954" 1 1 1 3 12 8 336.97801 13.442 57.418 1989.572 4 0.02908
"1955" 1 1 1 3 12 9 189.70213 11.851 58.62 1992.366 2 0.02868
"1956" 1 1 1 3 12 6 3.25247 14.869 55.138 1985.864 0 0.05038
"1957" 1 1 1 3 12 7 140.59798 14.052 55.748 1987.293 0 0.04802
"1958" 1 1 1 3 12 8 486.61328 13.34 57.281 1989.537 5 0.04794
"1959" 1 1 1 3 12 9 242.57099 12.371 58.866 1992.092 7 0.04824
"1960" 1 1 1 3 12 6 1.24899 14.83 55.118 1985.884 0 0.06895
"1961" 1 1 1 3 12 7 99.58924 14.014 55.713 1987.296 1 0.0705
"1962" 1 1 1 3 12 8 355.40406 13.308 57.246 1989.533 6 0.07039
"1963" 1 1 1 3 12 9 182.24479 12.301 58.849 1992.145 3 0.06986
"1964" 1 1 1 3 12 6 0.89752 14.809 55.107 1985.895 0 0.08939
"1965" 1 1 1 3 12 7 90.43054 13.955 55.687 1987.328 1 0.09284
"1966" 1 1 1 3 12 8 344.18256 13.263 57.186 1989.518 4 0.09327
"1967" 1 1 1 3 12 9 176.95835 12.32 58.857 1992.133 3 0.09236
"2026" 1 1 1 3 13 8 3.88722 14.842 60.124 1990.878 0 0.00222
"2027" 1 1 1 3 13 9 647.48611 13.562 61.965 1993.998 7 0.0024
"2028" 1 1 1 3 13 10 240.72662 12.205 63.671 1997.063 4 0.00241
"2029" 1 1 1 3 13 8 5.22214 14.878 60.141 1990.859 1 0.01014
"2030" 1 1 1 3 13 9 768.53046 13.463 61.903 1994.035 8 0.01022
"2031" 1 1 1 3 13 10 349.55549 11.875 63.444 1997.165 11 0.01021
"2032" 1 1 1 3 13 8 2.6277 14.862 60.134 1990.868 0 0.02794
"2033" 1 1 1 3 13 9 409.11888 13.64 61.991 1993.947 10 0.02943
"2034" 1 1 1 3 13 10 148.94397 11.993 63.508 1997.111 3 0.02889
"2035" 1 1 1 3 13 8 2.74301 14.869 60.137 1990.865 0 0.04986
"2036" 1 1 1 3 13 9 577.15802 13.517 61.932 1994.011 10 0.04796
"2037" 1 1 1 3 13 10 205.25268 12.506 63.867 1996.958 1 0.04826
"2038" 1 1 1 3 13 8 1.0156 14.82 60.113 1990.889 0 0.06877
"2039" 1 1 1 3 13 9 410.0164 13.476 61.907 1994.027 7 0.07047
"2040" 1 1 1 3 13 10 150.13974 12.398 63.786 1996.985 2 0.06982
"2041" 1 1 1 3 13 8 0.89364 14.809 60.107 1990.895 0 0.08939
"2042" 1 1 1 3 13 9 383.40014 13.415 61.887 1994.067 8 0.09301
"2043" 1 1 1 3 13 10 149.79437 12.458 63.825 1996.964 1 0.09229
"2086" 1 1 1 3 14 9 3.71093 14.848 65.126 1995.876 0 0.00227
"2087" 1 1 1 3 14 10 279.26288 13.913 66.17 1997.853 4 0.00241
"2088" 1 1 1 3 14 9 4.03524 14.877 65.141 1995.861 0 0.01068
"2089" 1 1 1 3 14 10 306.73286 13.917 66.166 1997.845 1 0.01015
"2090" 1 1 1 3 14 9 2.13487 14.855 65.13 1995.872 0 0.0281
"2091" 1 1 1 3 14 10 172.53782 14 66.205 1997.8 4 0.02961
"2092" 1 1 1 3 14 9 2.73414 14.869 65.137 1995.865 0 0.04986
"2093" 1 1 1 3 14 10 251.59664 13.777 66.099 1997.918 6 0.04785
"2094" 1 1 1 3 14 9 1.01117 14.821 65.113 1995.889 0 0.06876
"2095" 1 1 1 3 14 10 169.75213 13.737 66.065 1997.924 3 0.07071
"2096" 1 1 1 3 14 9 0.52554 14.769 65.087 1995.915 0 0.0945
"2097" 1 1 1 3 14 10 162.91956 13.647 66.026 1997.974 1 0.09338
"2121" 1 1 1 4 6 1 111.03 15.812 29.107 1958.892 0 0.00277
"2122" 1 1 1 4 6 1 243.84748 15.888 29.147 1958.856 0 0.01044
"2123" 1 1 1 4 6 1 121.70911 15.89 29.148 1958.855 0 0.02947
"2124" 1 1 1 4 6 1 102.79111 15.8 29.103 1958.9 0 0.04928
"2125" 1 1 1 4 6 1 81.51338 15.765 29.085 1958.918 0 0.06909
"2126" 1 1 1 4 6 1 51.03336 15.698 29.052 1958.951 0 0.09001
"2144" 1 1 1 4 7 1 294.69304 17.677 31.809 1959.729 0 0.00246
"2145" 1 1 1 4 7 2 326.41007 16.398 33.403 1962.601 0 0.00263
"2146" 1 1 1 4 7 1 642.62307 17.701 31.845 1959.742 0 0.01138
"2147" 1 1 1 4 7 2 697.06259 16.399 33.4 1962.598 0 0.01067
"2148" 1 1 1 4 7 1 307.88796 17.53 31.684 1959.751 1 0.02855
"2149" 1 1 1 4 7 2 359.6213 16.428 33.417 1962.586 0 0.02917
"2150" 1 1 1 4 7 1 240.63594 17.641 31.798 1959.754 0 0.04853
"2151" 1 1 1 4 7 2 284.39772 16.316 33.361 1962.642 0 0.04896
"2152" 1 1 1 4 7 1 141.73685 17.373 31.604 1959.829 0 0.06854
"2153" 1 1 1 4 7 2 205.2198 16.172 33.289 1962.714 0 0.06884
"2154" 1 1 1 4 7 1 84.83589 17.515 31.746 1959.828 0 0.08903
"2155" 1 1 1 4 7 2 122.10267 16.07 33.228 1962.755 0 0.0899
"2189" 1 1 1 4 8 1 0.85788 19.805 35.106 1960.899 0 0.00261
"2190" 1 1 1 4 8 2 342.80424 17.888 36.64 1964.349 0 0.00246
"2191" 1 1 1 4 8 3 320.49419 16.405 38.396 1967.588 1 0.00263
"2192" 1 1 1 4 8 1 3.41091 19.895 35.15 1960.854 0 0.01388
"2193" 1 1 1 4 8 2 753.91027 17.957 36.681 1964.321 1 0.01156
"2194" 1 1 1 4 8 3 675.9896 16.394 38.397 1967.6 1 0.01069
"2195" 1 1 1 4 8 1 1.09173 19.867 35.136 1960.868 0 0.02926
"2196" 1 1 1 4 8 2 347.30567 17.709 36.557 1964.446 0 0.02845
"2197" 1 1 1 4 8 3 353.82503 16.424 38.415 1967.587 0 0.02919
"2198" 1 1 1 4 8 1 0.74095 19.807 35.107 1960.898 0 0.05123
"2199" 1 1 1 4 8 2 281.27762 17.864 36.635 1964.368 0 0.04845
"2200" 1 1 1 4 8 3 281.31823 16.316 38.361 1967.642 0 0.04896
"2201" 1 1 1 4 8 1 0.9742 19.905 35.155 1960.849 0 0.06925
"2202" 1 1 1 4 8 2 160.26244 17.617 36.509 1964.489 0 0.06865
"2203" 1 1 1 4 8 3 200.19833 16.169 38.288 1967.716 0 0.06895
"2204" 1 1 1 4 8 1 0.45741 19.821 35.114 1960.891 0 0.09002
"2205" 1 1 1 4 8 2 99.08661 17.817 36.606 1964.386 0 0.08904
"2206" 1 1 1 4 8 3 118.04313 16.05 38.228 1967.775 0 0.09
"2248" 1 1 1 4 9 2 0.84358 19.806 40.105 1965.896 0 0.00261
"2249" 1 1 1 4 9 3 336.02486 17.89 41.648 1969.354 0 0.00246
"2250" 1 1 1 4 9 4 313.32571 16.425 43.412 1972.584 0 0.00262
"2251" 1 1 1 4 9 2 3.08672 19.894 40.149 1965.853 0 0.01366
"2252" 1 1 1 4 9 3 727.41598 17.959 41.681 1969.318 0 0.01153
"2253" 1 1 1 4 9 4 648.39726 16.41 43.4 1972.587 0 0.01058
"2254" 1 1 1 4 9 2 1.07604 19.867 40.136 1965.866 0 0.02926
"2255" 1 1 1 4 9 3 338.70896 17.721 41.56 1969.435 0 0.02847
"2256" 1 1 1 4 9 4 338.97444 16.435 43.415 1972.578 1 0.02912
"2257" 1 1 1 4 9 2 0.72854 19.808 40.107 1965.895 0 0.05124
"2258" 1 1 1 4 9 3 278.09131 17.865 41.635 1969.367 0 0.04845
"2259" 1 1 1 4 9 4 279.7357 16.313 43.358 1972.642 0 0.04896
"2260" 1 1 1 4 9 2 0.96101 19.905 40.155 1965.847 0 0.06925
"2261" 1 1 1 4 9 3 157.67922 17.623 41.514 1969.488 0 0.06869
"2262" 1 1 1 4 9 4 195.10849 16.194 43.286 1972.689 1 0.0689
"2263" 1 1 1 4 9 2 0.45055 19.822 40.113 1965.889 0 0.09002
"2264" 1 1 1 4 9 3 95.93461 17.825 41.615 1969.387 0 0.08908
"2265" 1 1 1 4 9 4 117.64175 16.05 43.228 1972.774 0 0.09
"2306" 1 1 1 4 10 3 0.83693 19.806 45.105 1970.897 0 0.00261
"2307" 1 1 1 4 10 4 330.81288 17.883 46.636 1974.35 0 0.00246
"2308" 1 1 1 4 10 5 309.47763 16.433 48.411 1977.575 0 0.00263
"2309" 1 1 1 4 10 3 3.06655 19.894 45.149 1970.853 0 0.01366
"2310" 1 1 1 4 10 4 707.36081 17.976 46.682 1974.302 1 0.01147
"2311" 1 1 1 4 10 5 628.00469 16.419 48.409 1977.586 2 0.01048
"2312" 1 1 1 4 10 3 1.06855 19.867 45.136 1970.866 0 0.02926
"2313" 1 1 1 4 10 4 331.72981 17.743 46.572 1974.425 0 0.02845
"2314" 1 1 1 4 10 5 330.48839 16.43 48.411 1977.578 2 0.02918
"2315" 1 1 1 4 10 3 0.72231 19.808 45.106 1970.896 0 0.05124
"2316" 1 1 1 4 10 4 272.5806 17.874 46.637 1974.36 1 0.04843
"2317" 1 1 1 4 10 5 271.46239 16.314 48.356 1977.638 0 0.04891
"2318" 1 1 1 4 10 3 0.95513 19.905 45.155 1970.847 0 0.06925
"2319" 1 1 1 4 10 4 156.21335 17.637 46.521 1974.48 0 0.06866
"2320" 1 1 1 4 10 5 188.73762 16.233 48.313 1977.676 2 0.06857
"2321" 1 1 1 4 10 3 0.44712 19.822 45.113 1970.889 0 0.09003
"2322" 1 1 1 4 10 4 94.64827 17.815 46.594 1974.375 1 0.08907
"2323" 1 1 1 4 10 5 116.00337 16.019 48.204 1977.781 0 0.09001
"2364" 1 1 1 4 11 4 0.74354 19.819 50.111 1975.89 0 0.00256
"2365" 1 1 1 4 11 5 316.04499 17.873 51.614 1979.338 1 0.00246
"2366" 1 1 1 4 11 6 294.51706 16.43 53.413 1982.579 1 0.00262
"2367" 1 1 1 4 11 4 3.06636 19.894 50.149 1975.853 0 0.01366
"2368" 1 1 1 4 11 5 689.87735 17.972 51.679 1979.304 2 0.01142
"2369" 1 1 1 4 11 6 612.89766 16.405 53.404 1982.595 3 0.01049
"2370" 1 1 1 4 11 4 1.06802 19.868 50.136 1975.866 0 0.02926
"2371" 1 1 1 4 11 5 317.94396 17.746 51.57 1979.422 1 0.02854
"2372" 1 1 1 4 11 6 323.1128 16.419 53.404 1982.582 2 0.02911
"2373" 1 1 1 4 11 4 0.60106 19.782 50.073 1975.888 0 0.05112
"2374" 1 1 1 4 11 5 259.13587 17.842 51.606 1979.361 2 0.0484
"2375" 1 1 1 4 11 6 262.78099 16.309 53.344 1982.632 1 0.04894
"2376" 1 1 1 4 11 4 0.95547 19.905 50.154 1975.848 0 0.06925
"2377" 1 1 1 4 11 5 154.82203 17.657 51.532 1979.472 0 0.06868
"2378" 1 1 1 4 11 6 182.31908 16.23 53.307 1982.673 3 0.0686
"2379" 1 1 1 4 11 4 0.4466 19.822 50.113 1975.889 0 0.09004
"2380" 1 1 1 4 11 5 86.72924 17.777 51.577 1979.397 1 0.08904
"2381" 1 1 1 4 11 6 113.51198 15.987 53.196 1982.806 0 0.09001
"2423" 1 1 1 4 12 5 0.75826 19.818 55.112 1980.893 0 0.00256
"2424" 1 1 1 4 12 6 307.37616 17.865 56.634 1984.366 1 0.00245
"2425" 1 1 1 4 12 7 189.55564 16.76 58.097 1986.934 1 0.00252
"2426" 1 1 1 4 12 8 88.83239 15.816 59.109 1988.89 1 0.00276
"2427" 1 1 1 4 12 5 3.11562 19.893 55.15 1980.855 0 0.01365
"2428" 1 1 1 4 12 6 653.91731 17.968 56.674 1984.303 7 0.01137
"2429" 1 1 1 4 12 7 381.93977 16.638 57.977 1986.935 4 0.01069
"2430" 1 1 1 4 12 8 202.56141 15.878 59.14 1988.86 2 0.0103
"2431" 1 1 1 4 12 5 1.08616 19.867 55.136 1980.868 0 0.02926
"2432" 1 1 1 4 12 6 309.94027 17.745 56.56 1984.412 3 0.02856
"2433" 1 1 1 4 12 7 205.94979 16.697 58.033 1986.933 4 0.02897
"2434" 1 1 1 4 12 8 100.3718 15.853 59.123 1988.867 2 0.02911
"2435" 1 1 1 4 12 5 0.43278 19.714 55.06 1980.945 0 0.05076
"2436" 1 1 1 4 12 6 244.1861 17.808 56.578 1984.367 3 0.0484
"2437" 1 1 1 4 12 7 160.3084 16.581 57.916 1986.932 2 0.04883
"2438" 1 1 1 4 12 8 88.41308 15.801 59.095 1988.892 1 0.0496
"2439" 1 1 1 4 12 5 0.96922 19.905 55.155 1980.849 0 0.06925
"2440" 1 1 1 4 12 6 144.37949 17.659 56.494 1984.433 3 0.06869
"2441" 1 1 1 4 12 7 106.1403 16.466 57.824 1986.955 0 0.06874
"2442" 1 1 1 4 12 8 63.55524 15.809 59.107 1988.895 0 0.06889
"2443" 1 1 1 4 12 5 0.45508 19.821 55.114 1980.891 0 0.09002
"2444" 1 1 1 4 12 6 79.11777 17.68 56.542 1984.459 1 0.08874
"2445" 1 1 1 4 12 7 64.08119 16.211 57.584 1986.97 0 0.08963
"2446" 1 1 1 4 12 8 46.47516 15.669 59.037 1988.964 0 0.09005
"2504" 1 1 1 4 13 6 0.75863 19.819 60.112 1985.89 0 0.00256
"2505" 1 1 1 4 13 7 42.80077 19.063 60.747 1987.281 0 0.0025
"2506" 1 1 1 4 13 8 245.92449 17.662 61.767 1989.702 2 0.00242
"2507" 1 1 1 4 13 9 260.64445 16.455 63.428 1992.57 0 0.00261
"2508" 1 1 1 4 13 6 3.12177 19.894 60.149 1985.853 0 0.01366
"2509" 1 1 1 4 13 7 106.57657 19.228 60.846 1987.215 0 0.01215
"2510" 1 1 1 4 13 8 492.50521 17.72 61.854 1989.73 13 0.01132
"2511" 1 1 1 4 13 9 519.72923 16.345 63.351 1992.603 10 0.01051
"2512" 1 1 1 4 13 6 0.91375 19.881 60.143 1985.859 0 0.03051
"2513" 1 1 1 4 13 7 38.08176 18.996 60.722 1987.323 0 0.0283
"2514" 1 1 1 4 13 8 238.08855 17.532 61.677 1989.74 5 0.02867
"2515" 1 1 1 4 13 9 270.75083 16.393 63.381 1992.585 5 0.02892
"2516" 1 1 1 4 13 6 0.2957 19.699 60.052 1985.95 0 0.04788
"2517" 1 1 1 4 13 7 31.00202 18.978 60.7 1987.319 1 0.04779
"2518" 1 1 1 4 13 8 182.2311 17.531 61.696 1989.761 3 0.04822
"2519" 1 1 1 4 13 9 219.92749 16.272 63.321 1992.646 3 0.04896
"2520" 1 1 1 4 13 6 0.70046 19.924 60.144 1985.817 0 0.06812
"2521" 1 1 1 4 13 7 15.34468 19.041 60.747 1987.304 0 0.06846
"2522" 1 1 1 4 13 8 113.90959 17.313 61.551 1989.834 0 0.06868
"2523" 1 1 1 4 13 9 166.60527 16.216 63.303 1992.685 1 0.06884
"2524" 1 1 1 4 13 6 0.45566 19.822 60.113 1985.889 0 0.09002
"2525" 1 1 1 4 13 7 11.99992 19.322 60.901 1987.176 0 0.08787
"2526" 1 1 1 4 13 8 64.90708 17.359 61.629 1989.866 2 0.08894
"2527" 1 1 1 4 13 9 103.88804 15.957 63.154 1992.794 2 0.08964
"2582" 1 1 1 4 14 8 0.60836 19.833 65.119 1990.883 0 0.00265
"2583" 1 1 1 4 14 9 265.60706 17.845 66.591 1994.343 3 0.00241
"2584" 1 1 1 4 14 10 212.66112 16.559 68.237 1997.274 6 0.00259
"2585" 1 1 1 4 14 8 3.11268 19.894 65.149 1990.853 0 0.01366
"2586" 1 1 1 4 14 9 526.37754 17.973 66.651 1994.274 13 0.01154
"2587" 1 1 1 4 14 10 407.76469 16.435 68.164 1997.325 8 0.01051
"2588" 1 1 1 4 14 8 0.74166 19.903 65.154 1990.848 0 0.02949
"2589" 1 1 1 4 14 9 247.74957 17.783 66.582 1994.395 2 0.02878
"2590" 1 1 1 4 14 10 203.80479 16.547 68.239 1997.288 5 0.029
"2591" 1 1 1 4 14 8 0.29327 19.699 65.052 1990.95 0 0.04788
"2592" 1 1 1 4 14 9 189.21874 17.754 66.568 1994.41 2 0.0481
"2593" 1 1 1 4 14 10 160.02361 16.42 68.124 1997.301 6 0.04855
"2594" 1 1 1 4 14 8 0.51504 19.912 65.158 1990.844 0 0.06756
"2595" 1 1 1 4 14 9 121.31047 17.499 66.421 1994.518 6 0.06877
"2596" 1 1 1 4 14 10 123.00708 16.292 68.05 1997.355 2 0.0687
"2597" 1 1 1 4 14 8 0.45384 19.822 65.113 1990.889 0 0.09003
"2598" 1 1 1 4 14 9 66.39283 17.662 66.492 1994.426 2 0.08845
"2599" 1 1 1 4 14 10 74.78562 16.043 67.851 1997.405 1 0.08924
"2636" 1 1 1 4 15 9 0.60593 19.833 70.118 1995.884 0 0.00265
"2637" 1 1 1 4 15 10 78.86356 18.54 70.963 1998.019 4 0.0022
"2638" 1 1 1 4 15 9 2.89394 19.898 70.151 1995.851 0 0.01421
"2639" 1 1 1 4 15 10 158.10038 18.871 71.148 1997.873 7 0.01203
"2640" 1 1 1 4 15 9 0.73924 19.904 70.154 1995.848 0 0.02949
"2641" 1 1 1 4 15 10 74.81592 18.561 70.973 1998.008 2 0.02851
"2642" 1 1 1 4 15 9 0.29085 19.699 70.052 1995.95 0 0.04788
"2643" 1 1 1 4 15 10 54.14992 18.716 71.047 1997.927 0 0.04796
"2644" 1 1 1 4 15 9 0.51383 19.912 70.158 1995.844 0 0.06756
"2645" 1 1 1 4 15 10 20.85868 18.401 70.842 1998.037 3 0.06851
"2646" 1 1 1 4 15 9 0.45203 19.822 70.113 1995.889 0 0.09004
"2647" 1 1 1 4 15 10 16.25722 19.081 71.269 1997.784 2 0.08685
"2668" 1 1 1 5 7 1 39.15881 20.875 34.141 1958.862 0 0.00267
"2669" 1 1 1 5 7 1 72.40211 20.814 34.11 1958.893 0 0.01309
"2670" 1 1 1 5 7 1 52.24815 20.73 34.066 1958.932 0 0.02831
"2671" 1 1 1 5 7 1 31.00838 20.707 34.056 1958.947 0 0.04804
"2672" 1 1 1 5 7 1 11.79132 20.905 34.156 1958.847 0 0.06961
"2673" 1 1 1 5 7 1 8.61951 21.056 34.231 1958.772 0 0.08813
"2689" 1 1 1 5 8 1 104.34243 22.807 36.946 1959.736 0 0.00249
"2690" 1 1 1 5 8 2 107.09098 21.4 38.375 1962.572 0 0.0027
"2691" 1 1 1 5 8 1 200.44384 22.847 36.95 1959.701 0 0.0124
"2692" 1 1 1 5 8 2 203.69497 21.382 38.38 1962.595 1 0.01285
"2693" 1 1 1 5 8 1 119.22864 22.806 36.956 1959.748 0 0.02973
"2694" 1 1 1 5 8 2 136.32594 21.244 38.312 1962.664 1 0.02849
"2695" 1 1 1 5 8 1 91.68742 23.111 37.185 1959.671 0 0.04939
"2696" 1 1 1 5 8 2 83.72032 21.321 38.351 1962.627 0 0.04844
"2697" 1 1 1 5 8 1 56.85449 23.233 37.246 1959.611 0 0.0683
"2698" 1 1 1 5 8 2 39.81841 21.639 38.523 1962.48 0 0.06866
"2699" 1 1 1 5 8 1 26.74206 22.9 37.042 1959.74 0 0.08899
"2700" 1 1 1 5 8 2 23.02933 21.495 38.415 1962.516 1 0.08764
"2732" 1 1 1 5 9 1 0.66286 24.844 40.126 1960.879 0 0.00206
"2733" 1 1 1 5 9 2 124.00125 23.128 41.767 1964.236 0 0.00241
"2734" 1 1 1 5 9 3 100.92243 21.42 43.413 1967.59 0 0.00268
"2735" 1 1 1 5 9 1 2.12708 24.882 40.145 1960.859 0 0.01177
"2736" 1 1 1 5 9 2 234.8579 23.12 41.757 1964.235 0 0.01251
"2737" 1 1 1 5 9 3 190.35144 21.387 43.39 1967.6 0 0.01299
"2738" 1 1 1 5 9 1 0.19045 24.699 40.053 1960.951 0 0.03472
"2739" 1 1 1 5 9 2 141.01417 23.063 41.723 1964.258 1 0.02986
"2740" 1 1 1 5 9 3 130.4583 21.242 43.324 1967.68 0 0.02825
"2741" 1 1 1 5 9 1 0.69006 24.851 40.13 1960.875 0 0.05262
"2742" 1 1 1 5 9 2 115.04217 23.417 41.912 1964.092 0 0.04969
"2743" 1 1 1 5 9 3 76.77685 21.338 43.368 1967.628 0 0.04869
"2744" 1 1 1 5 9 1 0.47241 24.852 40.13 1960.874 0 0.07271
"2745" 1 1 1 5 9 2 69.45097 23.49 41.933 1964.04 0 0.06851
"2746" 1 1 1 5 9 3 37.92747 21.589 43.477 1967.485 0 0.06851
"2747" 1 1 1 5 9 2 31.40903 23.248 41.797 1964.146 0 0.08894
"2748" 1 1 1 5 9 3 21.87872 21.45 43.428 1967.575 0 0.08731
"2786" 1 1 1 5 10 2 0.6586 24.844 45.126 1965.876 0 0.00206
"2787" 1 1 1 5 10 3 114.24737 23.026 46.653 1969.224 3 0.00247
"2788" 1 1 1 5 10 4 97.327 21.411 48.388 1972.574 1 0.00271
"2789" 1 1 1 5 10 2 2.11517 24.883 45.145 1965.857 0 0.01177
"2790" 1 1 1 5 10 3 223.87837 23.133 46.76 1969.224 1 0.01253
"2791" 1 1 1 5 10 4 184.12939 21.419 48.402 1972.581 0 0.01296
"2792" 1 1 1 5 10 2 0.1887 24.699 45.053 1965.949 0 0.03471
"2793" 1 1 1 5 10 3 139.03244 23.061 46.727 1969.263 1 0.02984
"2794" 1 1 1 5 10 4 128.75629 21.224 48.307 1972.68 0 0.02829
"2795" 1 1 1 5 10 2 0.68635 24.851 45.129 1965.873 0 0.05262
"2796" 1 1 1 5 10 3 112.08225 23.439 46.922 1969.08 0 0.04964
"2797" 1 1 1 5 10 4 76.5607 21.332 48.369 1972.633 0 0.04868
"2798" 1 1 1 5 10 2 0.46928 24.853 45.13 1965.872 0 0.07271
"2799" 1 1 1 5 10 3 66.5075 23.537 46.971 1969.032 0 0.06833
"2800" 1 1 1 5 10 4 36.69468 21.576 48.491 1972.512 0 0.06832
"2801" 1 1 1 5 10 3 27.66675 23.127 46.766 1969.236 0 0.08808
"2802" 1 1 1 5 10 4 21.72623 21.448 48.415 1972.564 0 0.08735
"2840" 1 1 1 5 11 3 0.16308 24.738 50.072 1970.93 0 0.0023
"2841" 1 1 1 5 11 4 102.56892 22.891 51.648 1974.353 0 0.00257
"2842" 1 1 1 5 11 5 92.79709 21.37 53.375 1977.601 1 0.00273
"2843" 1 1 1 5 11 3 2.11258 24.883 50.145 1970.857 0 0.01177
"2844" 1 1 1 5 11 4 215.82738 23.116 51.747 1974.227 1 0.01262
"2845" 1 1 1 5 11 5 177.36944 21.436 53.42 1977.58 0 0.01305
"2846" 1 1 1 5 11 3 0.18779 24.699 50.053 1970.949 0 0.03471
"2847" 1 1 1 5 11 4 135.16939 23.077 51.741 1974.26 0 0.02996
"2848" 1 1 1 5 11 5 122.52317 21.208 53.302 1977.69 1 0.02852
"2849" 1 1 1 5 11 3 0.68566 24.851 50.129 1970.873 0 0.05262
"2850" 1 1 1 5 11 4 111.42756 23.457 51.929 1974.068 0 0.0497
"2851" 1 1 1 5 11 5 73.73503 21.348 53.376 1977.625 0 0.04903
"2852" 1 1 1 5 11 3 0.46823 24.853 50.13 1970.872 0 0.07272
"2853" 1 1 1 5 11 4 66.60994 23.537 51.971 1974.03 0 0.06833
"2854" 1 1 1 5 11 5 36.91162 21.576 53.491 1977.511 0 0.06832
"2855" 1 1 1 5 11 4 25.78091 23.232 51.818 1974.183 0 0.08849
"2856" 1 1 1 5 11 5 19.4509 21.413 53.409 1977.592 0 0.08796
"2894" 1 1 1 5 12 4 0.16274 24.738 55.072 1975.93 0 0.0023
"2895" 1 1 1 5 12 5 91.01313 22.875 56.641 1979.363 0 0.00263
"2896" 1 1 1 5 12 6 88.60737 21.327 58.357 1982.627 1 0.00275
"2897" 1 1 1 5 12 4 1.96845 24.892 55.149 1975.853 0 0.01182
"2898" 1 1 1 5 12 5 210.94296 23.091 56.747 1979.252 1 0.01276
"2899" 1 1 1 5 12 6 176.84258 21.433 58.412 1982.576 0 0.01304
"2900" 1 1 1 5 12 4 0.18759 24.699 55.052 1975.95 0 0.03471
"2901" 1 1 1 5 12 5 123.94934 23.051 56.674 1979.22 2 0.03023
"2902" 1 1 1 5 12 6 118.53281 21.162 58.281 1982.716 1 0.02832
"2903" 1 1 1 5 12 4 0.68762 24.851 55.129 1975.873 0 0.05261
"2904" 1 1 1 5 12 5 106.36812 23.452 56.883 1979.028 1 0.04996
"2905" 1 1 1 5 12 6 66.85954 21.257 58.298 1982.638 1 0.04927
"2906" 1 1 1 5 12 4 0.46897 24.853 55.13 1975.872 0 0.07272
"2907" 1 1 1 5 12 5 65.87988 23.524 56.933 1979.005 0 0.06841
"2908" 1 1 1 5 12 6 33.8344 21.452 58.411 1982.555 1 0.06809
"2909" 1 1 1 5 12 5 25.94323 23.231 56.819 1979.185 0 0.08849
"2910" 1 1 1 5 12 6 19.53483 21.412 58.41 1982.594 0 0.08795
"2948" 1 1 1 5 13 5 0.16735 24.737 60.072 1980.932 0 0.00229
"2949" 1 1 1 5 13 6 81.31022 22.873 61.61 1984.334 2 0.00265
"2950" 1 1 1 5 13 7 50.67199 21.554 62.888 1986.93 0 0.00272
"2951" 1 1 1 5 13 8 30.044 20.816 64.11 1988.891 0 0.00265
"2952" 1 1 1 5 13 5 1.9957 24.892 60.15 1980.855 0 0.01182
"2953" 1 1 1 5 13 6 207.34062 23.081 61.744 1984.26 0 0.01269
"2954" 1 1 1 5 13 7 113.39611 21.721 63.054 1986.93 1 0.01285
"2955" 1 1 1 5 13 8 55.01028 20.856 64.128 1988.868 1 0.01351
"2956" 1 1 1 5 13 5 0.19233 24.699 60.053 1980.951 0 0.03472
"2957" 1 1 1 5 13 6 116.29858 23.043 61.713 1984.267 0 0.03017
"2958" 1 1 1 5 13 7 67.13435 21.416 62.748 1986.929 0 0.02831
"2959" 1 1 1 5 13 8 43.39605 20.672 64.038 1988.963 0 0.02836
"2960" 1 1 1 5 13 5 0.69687 24.851 60.13 1980.875 0 0.05262
"2961" 1 1 1 5 13 6 91.15944 23.521 61.947 1984.024 1 0.05027
"2962" 1 1 1 5 13 7 35.93619 21.621 62.911 1986.887 1 0.0495
"2963" 1 1 1 5 13 8 20.84319 20.688 64.046 1988.955 0 0.04924
"2964" 1 1 1 5 13 5 0.47707 24.852 60.13 1980.874 0 0.07271
"2965" 1 1 1 5 13 6 49.62949 23.495 61.948 1984.05 1 0.0681
"2966" 1 1 1 5 13 7 20.27205 21.663 62.994 1986.927 0 0.0672
"2967" 1 1 1 5 13 8 9.92396 20.747 64.076 1988.926 0 0.06852
"2968" 1 1 1 5 13 6 26.07392 23.231 61.818 1984.185 0 0.08849
"2969" 1 1 1 5 13 7 12.71898 21.679 63.004 1986.922 0 0.08796
"2970" 1 1 1 5 13 8 6.85744 20.919 64.162 1988.839 0 0.08795
"3018" 1 1 1 5 14 6 0.1664 24.737 65.072 1985.93 0 0.0023
"3019" 1 1 1 5 14 7 13.26072 24.069 65.749 1987.278 0 0.00242
"3020" 1 1 1 5 14 8 63.62556 22.642 66.821 1989.775 1 0.00264
"3021" 1 1 1 5 14 9 75.12782 21.274 68.333 1992.656 1 0.0027
"3022" 1 1 1 5 14 6 1.99367 24.892 65.15 1985.852 0 0.01182
"3023" 1 1 1 5 14 7 36.09133 24.31 65.899 1987.187 1 0.01289
"3024" 1 1 1 5 14 8 149.18279 22.846 66.921 1989.671 3 0.01266
"3025" 1 1 1 5 14 9 141.48647 21.441 68.404 1992.56 3 0.01303
"3026" 1 1 1 5 14 6 0.19142 24.699 65.053 1985.949 0 0.03471
"3027" 1 1 1 5 14 7 20.50226 24.212 65.817 1987.203 0 0.03195
"3028" 1 1 1 5 14 8 84.85973 22.78 66.951 1989.767 0 0.02948
"3029" 1 1 1 5 14 9 105.38763 21.113 68.259 1992.743 0 0.02829
"3030" 1 1 1 5 14 6 0.69625 24.851 65.129 1985.873 0 0.05262
"3031" 1 1 1 5 14 7 22.93696 24.322 65.894 1987.169 0 0.0507
"3032" 1 1 1 5 14 8 64.7228 23.297 67.34 1989.639 1 0.05028
"3033" 1 1 1 5 14 9 52.54368 21.324 68.365 1992.637 0 0.04946
"3034" 1 1 1 5 14 6 0.47605 24.853 65.13 1985.872 0 0.07271
"3035" 1 1 1 5 14 7 11.77688 24.493 65.989 1987.093 0 0.06918
"3036" 1 1 1 5 14 8 34.13957 23.301 67.333 1989.628 1 0.06717
"3037" 1 1 1 5 14 9 27.21457 21.283 68.328 1992.642 1 0.06706
"3038" 1 1 1 5 14 7 5.27977 24.263 65.818 1987.153 0 0.08882
"3039" 1 1 1 5 14 8 17.72975 22.875 67.029 1989.749 0 0.08788
"3040" 1 1 1 5 14 9 17.96497 21.216 68.306 1992.687 1 0.08784
"3085" 1 1 1 5 15 8 0.16515 24.738 70.072 1990.93 0 0.0023
"3086" 1 1 1 5 15 9 69.44644 22.949 71.669 1994.316 1 0.0027
"3087" 1 1 1 5 15 10 54.35344 21.372 73.097 1997.322 2 0.00276
"3088" 1 1 1 5 15 8 1.57517 24.902 70.154 1990.847 0 0.00996
"3089" 1 1 1 5 15 9 154.77096 23.113 71.676 1994.16 4 0.01229
"3090" 1 1 1 5 15 10 102.45123 21.505 73.18 1997.27 2 0.01274
"3091" 1 1 1 5 15 8 0.19017 24.699 70.053 1990.949 0 0.03471
"3092" 1 1 1 5 15 9 91.33683 22.914 71.545 1994.227 5 0.02995
"3093" 1 1 1 5 15 10 73.29804 21.214 72.954 1997.337 4 0.02774
"3094" 1 1 1 5 15 8 0.69438 24.851 70.129 1990.873 0 0.05262
"3095" 1 1 1 5 15 9 78.58531 23.586 71.946 1993.957 2 0.05041
"3096" 1 1 1 5 15 10 37.68089 21.329 73.015 1997.282 0 0.04896
"3097" 1 1 1 5 15 8 0.47418 24.853 70.13 1990.872 0 0.07272
"3098" 1 1 1 5 15 9 43.36227 23.709 72.037 1993.924 0 0.06759
"3099" 1 1 1 5 15 10 17.71537 21.337 73.065 1997.324 0 0.06569
"3100" 1 1 1 5 15 9 16.71884 23.175 71.79 1994.211 0 0.08927
"3101" 1 1 1 5 15 10 12.80156 21.253 73.039 1997.383 0 0.08887
"3133" 1 1 1 5 16 9 0.1639 24.738 75.072 1995.93 0 0.0023
"3134" 1 1 1 5 16 10 22.44839 23.86 76.09 1997.825 1 0.0026
"3135" 1 1 1 5 16 9 1.04845 24.915 75.161 1995.841 0 0.00971
"3136" 1 1 1 5 16 10 43.85083 23.796 76.128 1997.928 1 0.01279
"3137" 1 1 1 5 16 9 0.0832 24.685 75.046 1995.956 0 0.03896
"3138" 1 1 1 5 16 10 24.39014 23.836 76.126 1997.886 0 0.03213
"3139" 1 1 1 5 16 9 0.6925 24.851 75.129 1995.873 0 0.05261
"3140" 1 1 1 5 16 10 28.27615 24.168 76.27 1997.699 2 0.05011
"3141" 1 1 1 5 16 9 0.4723 24.853 75.13 1995.872 0 0.07272
"3142" 1 1 1 5 16 10 17.8067 24.432 76.41 1997.574 1 0.06919
"3143" 1 1 1 5 16 10 6.39577 24.122 76.264 1997.738 0 0.08963
"3159" 1 1 1 6 8 1 49.66352 25.926 39.166 1958.837 0 0.00275
"3160" 1 1 1 6 8 1 93.35709 25.812 39.106 1958.89 0 0.01055
"3161" 1 1 1 6 8 1 41.27325 25.868 39.132 1958.86 0 0.02773
"3162" 1 1 1 6 8 1 32.05882 26.069 39.238 1958.765 0 0.05009
"3163" 1 1 1 6 8 1 22.46099 25.894 39.15 1958.852 0 0.06686
"3164" 1 1 1 6 8 1 4.90584 26.757 39.581 1958.421 0 0.09249
"3181" 1 1 1 6 9 1 182.13238 27.945 42.018 1959.671 0 0.00256
"3182" 1 1 1 6 9 2 158.11193 26.604 43.506 1962.498 0 0.00268
"3183" 1 1 1 6 9 1 404.18702 28.184 42.214 1959.627 0 0.01071
"3184" 1 1 1 6 9 2 302.78847 26.642 43.524 1962.478 0 0.01066
"3185" 1 1 1 6 9 1 200.51235 28.24 42.255 1959.612 0 0.02862
"3186" 1 1 1 6 9 2 141.86336 26.683 43.545 1962.458 0 0.02793
"3187" 1 1 1 6 9 1 160.80461 28.141 42.181 1959.637 0 0.04899
"3188" 1 1 1 6 9 2 117.01859 26.779 43.593 1962.41 0 0.04949
"3189" 1 1 1 6 9 1 91.29799 27.983 42.041 1959.655 0 0.06873
"3190" 1 1 1 6 9 2 74.13942 26.66 43.504 1962.44 1 0.0677
"3191" 1 1 1 6 9 1 85.61558 28.47 42.423 1959.55 0 0.09051
"3192" 1 1 1 6 9 2 36.88336 27.527 43.941 1962.01 0 0.09201
"3224" 1 1 1 6 10 1 0.86615 29.831 45.119 1960.885 0 0.00142
"3225" 1 1 1 6 10 2 221.8948 28.182 46.79 1964.206 1 0.00249
"3226" 1 1 1 6 10 3 157.41615 26.592 48.499 1967.504 0 0.00268
"3227" 1 1 1 6 10 1 2.78446 29.857 45.132 1960.873 0 0.01193
"3228" 1 1 1 6 10 2 506.66389 28.421 46.905 1964.081 1 0.01061
"3229" 1 1 1 6 10 3 291.4646 26.613 48.498 1967.482 1 0.01058
"3230" 1 1 1 6 10 1 1.82106 29.84 45.123 1960.881 0 0.03048
"3231" 1 1 1 6 10 2 250.79813 28.46 46.924 1964.061 0 0.02878
"3232" 1 1 1 6 10 3 139.68916 26.648 48.527 1967.476 0 0.02791
"3233" 1 1 1 6 10 1 1.54366 29.833 45.12 1960.885 0 0.04688
"3234" 1 1 1 6 10 2 203.99095 28.38 46.883 1964.099 1 0.04898
"3235" 1 1 1 6 10 3 115.93016 26.769 48.58 1967.409 0 0.04949
"3236" 1 1 1 6 10 1 0.58091 29.925 45.166 1960.839 0 0.06866
"3237" 1 1 1 6 10 2 105.22802 28.237 46.82 1964.18 0 0.06863
"3238" 1 1 1 6 10 3 67.02096 26.716 48.561 1967.442 0 0.06799
"3239" 1 1 1 6 10 1 0.951 29.783 45.095 1960.909 0 0.09046
"3240" 1 1 1 6 10 2 107.80819 28.713 47.038 1963.923 0 0.0902
"3241" 1 1 1 6 10 3 32.53546 27.571 48.988 1967.015 0 0.09291
"3284" 1 1 1 6 11 2 0.86508 29.832 50.119 1965.883 0 0.00142
"3285" 1 1 1 6 11 3 218.46856 28.177 51.786 1969.205 1 0.00249
"3286" 1 1 1 6 11 4 157.16972 26.579 53.493 1972.51 0 0.00267
"3287" 1 1 1 6 11 2 2.7824 29.857 50.132 1965.87 0 0.01193
"3288" 1 1 1 6 11 3 489.49511 28.45 51.921 1969.067 1 0.01055
"3289" 1 1 1 6 11 4 278.92377 26.617 53.498 1972.478 0 0.01057
"3290" 1 1 1 6 11 2 1.78644 29.844 50.125 1965.877 0 0.03031
"3291" 1 1 1 6 11 3 234.15455 28.427 51.892 1969.061 3 0.02852
"3292" 1 1 1 6 11 4 132.37652 26.615 53.51 1972.492 0 0.02791
"3293" 1 1 1 6 11 2 1.54301 29.833 50.12 1965.882 0 0.04688
"3294" 1 1 1 6 11 3 198.56513 28.405 51.905 1969.097 0 0.04894
"3295" 1 1 1 6 11 4 110.08907 26.788 53.59 1972.399 0 0.04939
"3296" 1 1 1 6 11 2 0.58108 29.925 50.166 1965.836 0 0.06866
"3297" 1 1 1 6 11 3 104.46291 28.258 51.832 1969.17 0 0.06871
"3298" 1 1 1 6 11 4 67.34615 26.717 53.561 1972.442 0 0.06799
"3299" 1 1 1 6 11 2 0.94884 29.783 50.095 1965.907 0 0.09046
"3300" 1 1 1 6 11 3 101.16683 28.733 52.041 1968.905 0 0.0906
"3301" 1 1 1 6 11 4 30.55273 27.533 53.969 1972.034 0 0.09339
"3344" 1 1 1 6 12 3 0.8657 29.832 55.119 1970.883 0 0.00142
"3345" 1 1 1 6 12 4 204.29112 28.128 56.729 1974.197 3 0.00253
"3346" 1 1 1 6 12 5 153.29856 26.543 58.466 1977.519 2 0.0027
"3347" 1 1 1 6 12 3 2.78577 29.857 55.131 1970.87 0 0.01193
"3348" 1 1 1 6 12 4 473.96428 28.456 56.92 1974.059 2 0.0106
"3349" 1 1 1 6 12 5 263.44769 26.631 58.506 1977.471 1 0.01063
"3350" 1 1 1 6 12 3 1.56708 29.847 55.126 1970.876 0 0.03105
"3351" 1 1 1 6 12 4 226.14736 28.445 56.925 1974.076 0 0.02851
"3352" 1 1 1 6 12 5 129.65146 26.614 58.495 1977.478 1 0.02784
"3353" 1 1 1 6 12 3 1.54538 29.833 55.119 1970.883 0 0.04688
"3354" 1 1 1 6 12 4 190.05859 28.406 56.891 1974.081 1 0.04908
"3355" 1 1 1 6 12 5 107.08342 26.751 58.578 1977.423 0 0.0494
"3356" 1 1 1 6 12 3 0.58239 29.925 55.165 1970.836 0 0.06866
"3357" 1 1 1 6 12 4 102.81308 28.239 56.794 1974.151 1 0.0687
"3358" 1 1 1 6 12 5 62.1373 26.755 58.554 1977.395 1 0.06829
"3359" 1 1 1 6 12 3 0.94853 29.784 55.095 1970.907 0 0.09046
"3360" 1 1 1 6 12 4 94.48733 28.713 57.046 1973.929 1 0.09087
"3361" 1 1 1 6 12 5 28.65724 27.494 58.941 1977.044 1 0.09333
"3404" 1 1 1 6 13 4 0.68332 29.868 60.137 1975.865 0 0.00113
"3405" 1 1 1 6 13 5 183.05532 28.055 61.702 1979.244 1 0.0025
"3406" 1 1 1 6 13 6 140.7375 26.58 63.493 1982.51 0 0.00279
"3407" 1 1 1 6 13 4 2.59609 29.862 60.134 1975.868 0 0.01233
"3408" 1 1 1 6 13 5 454.11847 28.478 61.935 1979.054 2 0.01069
"3409" 1 1 1 6 13 6 241.66207 26.661 63.517 1982.453 3 0.01072
"3410" 1 1 1 6 13 4 1.56715 29.847 60.126 1975.876 0 0.03105
"3411" 1 1 1 6 13 5 216.08225 28.491 61.935 1979.041 1 0.02824
"3412" 1 1 1 6 13 6 120.55827 26.566 63.487 1982.517 0 0.02762
"3413" 1 1 1 6 13 4 1.54605 29.833 60.119 1975.883 0 0.04688
"3414" 1 1 1 6 13 5 167.89168 28.318 61.822 1979.101 4 0.04908
"3415" 1 1 1 6 13 6 102.05723 26.692 63.538 1982.443 0 0.04932
"3416" 1 1 1 6 13 4 0.37992 29.989 60.197 1975.805 0 0.06817
"3417" 1 1 1 6 13 5 92.68423 28.243 61.766 1979.12 1 0.06888
"3418" 1 1 1 6 13 6 49.91444 26.858 63.592 1982.33 2 0.0689
"3419" 1 1 1 6 13 4 0.94715 29.784 60.095 1975.907 0 0.09047
"3420" 1 1 1 6 13 5 88.4293 28.784 62.087 1978.9 0 0.09053
"3421" 1 1 1 6 13 6 22.75827 27.607 63.942 1981.932 1 0.09213
"3465" 1 1 1 6 14 5 0.69016 29.868 65.138 1980.867 0 0.00113
"3466" 1 1 1 6 14 6 171.54858 28.005 66.68 1984.272 3 0.00251
"3467" 1 1 1 6 14 7 90.99627 26.838 68.158 1986.917 1 0.00277
"3468" 1 1 1 6 14 8 41.56421 25.975 69.19 1988.811 0 0.00282
"3469" 1 1 1 6 14 5 2.62527 29.861 65.134 1980.87 0 0.01234
"3470" 1 1 1 6 14 6 424.23677 28.516 66.933 1984.014 5 0.01073
"3471" 1 1 1 6 14 7 151.67058 27.001 68.266 1986.861 1 0.01061
"3472" 1 1 1 6 14 8 62.04309 25.817 69.103 1988.882 2 0.01096
"3473" 1 1 1 6 14 5 1.58507 29.846 65.127 1980.878 0 0.03105
"3474" 1 1 1 6 14 6 203.10463 28.499 66.923 1984.021 2 0.02829
"3475" 1 1 1 6 14 7 75.5248 26.974 68.256 1986.879 1 0.02799
"3476" 1 1 1 6 14 8 30.65623 25.738 69.051 1988.909 0 0.02836
"3477" 1 1 1 6 14 5 1.17757 29.845 65.126 1980.878 0 0.04821
"3478" 1 1 1 6 14 6 153.67364 28.296 66.844 1984.146 0 0.04916
"3479" 1 1 1 6 14 7 65.1321 26.976 68.28 1986.901 2 0.04905
"3480" 1 1 1 6 14 8 23.19399 26.07 69.237 1988.765 0 0.04922
"3481" 1 1 1 6 14 5 0.3824 29.989 65.198 1980.807 0 0.06817
"3482" 1 1 1 6 14 6 76.39036 28.232 66.805 1984.17 1 0.06926
"3483" 1 1 1 6 14 7 32.77546 27.102 68.381 1986.875 1 0.06906
"3484" 1 1 1 6 14 8 11.99402 25.935 69.17 1988.832 0 0.06916
"3485" 1 1 1 6 14 5 0.87839 29.793 65.1 1980.904 0 0.09043
"3486" 1 1 1 6 14 6 76.46169 28.85 67.083 1983.83 1 0.08987
"3487" 1 1 1 6 14 7 16.75173 27.678 68.931 1986.85 0 0.09058
"3488" 1 1 1 6 14 8 1.85499 27.009 69.707 1988.296 0 0.09394
"3544" 1 1 1 6 15 6 0.68835 29.868 70.137 1985.865 0 0.00113
"3545" 1 1 1 6 15 7 26.43362 29.098 70.768 1987.266 1 0.0022
"3546" 1 1 1 6 15 8 127.74794 27.722 71.824 1989.698 1 0.00261
"3547" 1 1 1 6 15 9 120.51097 26.57 73.465 1992.492 3 0.00279
"3548" 1 1 1 6 15 6 2.34516 29.876 70.141 1985.861 0 0.01183
"3549" 1 1 1 6 15 7 94.17644 29.191 70.8 1987.205 2 0.01063
"3550" 1 1 1 6 15 8 269.36141 28.283 72.292 1989.604 6 0.01064
"3551" 1 1 1 6 15 9 179.38908 26.635 73.48 1992.441 4 0.01089
"3552" 1 1 1 6 15 6 1.49298 29.846 70.12 1985.869 1 0.03058
"3553" 1 1 1 6 15 7 36.53565 29.197 70.8 1987.2 2 0.02826
"3554" 1 1 1 6 15 8 121.51443 28.143 72.15 1989.603 2 0.02841
"3555" 1 1 1 6 15 9 83.13106 26.642 73.49 1992.445 0 0.02839
"3556" 1 1 1 6 15 6 1.13493 29.846 70.123 1985.872 0 0.04832
"3557" 1 1 1 6 15 7 28.97828 29.3 70.885 1987.182 0 0.0498
"3558" 1 1 1 6 15 8 106.4314 28.049 72.097 1989.644 2 0.04865
"3559" 1 1 1 6 15 9 82.90579 26.733 73.569 1992.434 0 0.04867
"3560" 1 1 1 6 15 6 0.38183 29.989 70.198 1985.804 0 0.06817
"3561" 1 1 1 6 15 7 13.95603 29.101 70.78 1987.276 0 0.06986
"3562" 1 1 1 6 15 8 51.78846 28.034 72.015 1989.576 4 0.06938
"3563" 1 1 1 6 15 9 36.99874 26.635 73.517 1992.479 1 0.0685
"3564" 1 1 1 6 15 6 0.87465 29.793 70.1 1985.902 0 0.09043
"3565" 1 1 1 6 15 7 18.79169 29.405 70.921 1987.113 0 0.08944
"3566" 1 1 1 6 15 8 49.57938 28.604 72.535 1989.526 0 0.08992
"3567" 1 1 1 6 15 9 17.85494 27.621 73.983 1991.96 0 0.09084
"3614" 1 1 1 6 16 8 0.68637 29.868 75.137 1990.865 0 0.00113
"3615" 1 1 1 6 16 9 111.77771 27.766 76.473 1994.304 3 0.00256
"3616" 1 1 1 6 16 10 77.50531 26.508 78.197 1997.285 6 0.0028
"3617" 1 1 1 6 16 8 1.23071 29.863 75.135 1990.867 0 0.01376
"3618" 1 1 1 6 16 9 279.63652 28.476 76.832 1993.952 6 0.01084
"3619" 1 1 1 6 16 10 119.2426 26.77 78.332 1997.158 3 0.0108
"3620" 1 1 1 6 16 8 0.51461 29.828 75.117 1990.885 0 0.02659
"3621" 1 1 1 6 16 9 123.61847 28.396 76.874 1994.074 4 0.02811
"3622" 1 1 1 6 16 10 53.72602 26.765 78.338 1997.169 2 0.02901
"3623" 1 1 1 6 16 8 0.64409 29.824 75.115 1990.887 0 0.05096
"3624" 1 1 1 6 16 9 120.73888 28.256 76.78 1994.12 4 0.04886
"3625" 1 1 1 6 16 10 62.03913 26.721 78.349 1997.224 1 0.04826
"3626" 1 1 1 6 16 8 0.38117 29.989 75.197 1990.804 0 0.06817
"3627" 1 1 1 6 16 9 42.97989 28.048 76.592 1994.14 1 0.06822
"3628" 1 1 1 6 16 10 25.35682 26.56 78.227 1997.263 0 0.06922
"3629" 1 1 1 6 16 8 0.69562 29.798 75.102 1990.9 0 0.09171
"3630" 1 1 1 6 16 9 52.05336 28.881 76.972 1993.687 3 0.08987
"3631" 1 1 1 6 16 10 8.77553 27.859 79.048 1996.786 0 0.09063
"3663" 1 1 1 6 17 9 0.3488 29.956 80.181 1995.821 0 0.00075
"3664" 1 1 1 6 17 10 26.22354 28.612 81.029 1998.013 0 0.00226
"3665" 1 1 1 6 17 9 0.71346 29.862 80.134 1995.868 0 0.01479
"3666" 1 1 1 6 17 10 88.1649 28.888 81.086 1997.794 3 0.01154
"3667" 1 1 1 6 17 9 0.51263 29.828 80.117 1995.885 0 0.02658
"3668" 1 1 1 6 17 10 45.4367 28.98 81.194 1997.809 1 0.02806
"3669" 1 1 1 6 17 9 0.64211 29.824 80.115 1995.887 0 0.05096
"3670" 1 1 1 6 17 10 38.75398 29.019 81.182 1997.759 5 0.04815
"3671" 1 1 1 6 17 10 10.5169 28.727 80.996 1997.865 0 0.0674
"3672" 1 1 1 6 17 9 0.25367 29.749 80.077 1995.925 0 0.09193
"3673" 1 1 1 6 17 10 18.96477 29.16 81.233 1997.669 0 0.09
"3690" 1 1 1 7 9 1 49.68564 31.027 44.217 1958.786 0 0.00264
"3691" 1 1 1 7 9 1 131.29911 30.804 44.105 1958.898 0 0.01061
"3692" 1 1 1 7 9 1 62.60607 30.817 44.11 1958.891 0 0.03069
"3693" 1 1 1 7 9 1 53.19423 30.8 44.093 1958.889 0 0.04811
"3694" 1 1 1 7 9 1 32.91387 30.957 44.181 1958.822 0 0.06714
"3695" 1 1 1 7 9 1 31.64091 30.847 44.127 1958.876 0 0.08796
"3711" 1 1 1 7 10 1 202.27322 32.969 47.042 1959.671 1 0.00266
"3712" 1 1 1 7 10 2 164.87415 31.701 48.548 1962.443 0 0.00269
"3713" 1 1 1 7 10 1 419.55904 33.05 47.133 1959.68 0 0.01048
"3714" 1 1 1 7 10 2 376.16266 31.42 48.411 1962.587 2 0.01044
"3715" 1 1 1 7 10 1 233.27733 33.001 47.052 1959.648 1 0.02837
"3716" 1 1 1 7 10 2 201.23804 31.578 48.492 1962.511 0 0.02979
"3717" 1 1 1 7 10 1 182.57254 32.997 47.068 1959.667 0 0.04868
"3718" 1 1 1 7 10 2 161.09727 31.535 48.459 1962.521 1 0.04856
"3719" 1 1 1 7 10 1 113.7302 32.881 46.969 1959.685 0 0.06812
"3720" 1 1 1 7 10 2 105.45645 31.585 48.494 1962.506 1 0.06759
"3721" 1 1 1 7 10 1 76.08607 32.837 46.997 1959.757 0 0.09008
"3722" 1 1 1 7 10 2 82.57289 31.256 48.313 1962.654 1 0.08821
"3754" 1 1 1 7 11 1 1.03975 34.836 50.121 1960.883 0 0.00299
"3755" 1 1 1 7 11 2 245.55991 33.207 51.795 1964.185 0 0.00266
"3756" 1 1 1 7 11 3 158.74924 31.703 53.541 1967.435 2 0.00265
"3757" 1 1 1 7 11 1 3.09845 34.87 50.138 1960.867 0 0.00972
"3758" 1 1 1 7 11 2 514.95604 33.329 51.852 1964.12 2 0.01054
"3759" 1 1 1 7 11 3 358.98864 31.39 53.386 1967.593 3 0.01044
"3760" 1 1 1 7 11 1 2.02101 34.869 50.138 1960.867 0 0.02798
"3761" 1 1 1 7 11 2 278.64469 33.203 51.782 1964.176 1 0.02824
"3762" 1 1 1 7 11 3 194.10851 31.573 53.471 1967.496 2 0.02976
"3763" 1 1 1 7 11 1 1.31008 34.873 50.14 1960.865 0 0.04581
"3764" 1 1 1 7 11 2 220.79571 33.216 51.787 1964.168 1 0.04863
"3765" 1 1 1 7 11 3 155.65865 31.556 53.458 1967.5 1 0.0487
"3766" 1 1 1 7 11 1 1.33998 34.907 50.157 1960.848 0 0.06909
"3767" 1 1 1 7 11 2 134.90147 33.124 51.764 1964.237 1 0.06814
"3768" 1 1 1 7 11 3 97.57948 31.671 53.539 1967.465 0 0.06801
"3769" 1 1 1 7 11 1 0.4146 34.748 50.077 1960.927 0 0.09072
"3770" 1 1 1 7 11 2 90.02724 33.214 51.799 1964.182 0 0.09038
"3771" 1 1 1 7 11 3 77.32174 31.202 53.304 1967.699 0 0.08796
"3812" 1 1 1 7 12 2 1.0413 34.836 55.121 1965.881 0 0.00299
"3813" 1 1 1 7 12 3 228.16386 33.252 56.811 1969.155 2 0.00261
"3814" 1 1 1 7 12 4 142.64386 31.698 58.552 1972.451 0 0.00257
"3815" 1 1 1 7 12 2 3.10431 34.87 55.138 1965.864 0 0.00972
"3816" 1 1 1 7 12 3 485.80826 33.33 56.848 1969.115 3 0.01059
"3817" 1 1 1 7 12 4 350.37368 31.372 58.388 1972.614 0 0.01044
"3818" 1 1 1 7 12 2 1.66974 34.848 55.127 1965.875 0 0.02831
"3819" 1 1 1 7 12 3 259.32786 33.184 56.767 1969.179 0 0.02824
"3820" 1 1 1 7 12 4 186.06074 31.574 58.483 1972.507 0 0.02964
"3821" 1 1 1 7 12 2 0.98382 34.904 55.155 1965.847 0 0.04512
"3822" 1 1 1 7 12 3 206.86939 33.194 56.789 1969.191 2 0.04885
"3823" 1 1 1 7 12 4 146.20726 31.543 58.474 1972.528 0 0.04903
"3824" 1 1 1 7 12 2 1.34377 34.907 55.157 1965.845 0 0.06909
"3825" 1 1 1 7 12 3 134.76593 33.139 56.771 1969.229 0 0.06817
"3826" 1 1 1 7 12 4 91.16601 31.638 58.505 1972.464 3 0.06782
"3827" 1 1 1 7 12 2 0.41352 34.749 55.077 1965.925 0 0.09072
"3828" 1 1 1 7 12 3 87.77136 33.221 56.794 1969.17 0 0.09042
"3829" 1 1 1 7 12 4 74.24901 31.192 58.258 1972.663 0 0.08818
"3870" 1 1 1 7 13 3 1.04173 34.837 60.121 1970.881 0 0.00299
"3871" 1 1 1 7 13 4 212.21688 33.222 61.784 1974.159 2 0.00257
"3872" 1 1 1 7 13 5 138.85526 31.656 63.528 1977.469 0 0.00258
"3873" 1 1 1 7 13 3 2.37998 34.854 60.13 1970.872 0 0.00982
"3874" 1 1 1 7 13 4 458.61413 33.293 61.832 1974.135 4 0.01063
"3875" 1 1 1 7 13 5 323.9459 31.371 63.354 1977.58 8 0.01047
"3876" 1 1 1 7 13 3 1.34612 34.827 60.116 1970.886 0 0.02927
"3877" 1 1 1 7 13 4 244.00612 33.146 61.752 1974.202 3 0.02824
"3878" 1 1 1 7 13 5 169.23523 31.6 63.481 1977.477 4 0.02945
"3879" 1 1 1 7 13 3 0.984 34.904 60.155 1970.847 0 0.04511
"3880" 1 1 1 7 13 4 189.5966 33.161 61.755 1974.19 4 0.04907
"3881" 1 1 1 7 13 5 137.34769 31.531 63.434 1977.499 0 0.04922
"3882" 1 1 1 7 13 3 1.34612 34.908 60.156 1970.846 0 0.06909
"3883" 1 1 1 7 13 4 116.13151 33.153 61.736 1974.18 0 0.0679
"3884" 1 1 1 7 13 5 84.26486 31.566 63.472 1977.503 1 0.06755
"3885" 1 1 1 7 13 3 0.41197 34.749 60.077 1970.925 0 0.09073
"3886" 1 1 1 7 13 4 84.10742 33.276 61.84 1974.16 0 0.09071
"3887" 1 1 1 7 13 5 60.10895 31.377 63.378 1977.597 2 0.08914
"3928" 1 1 1 7 14 4 0.87235 34.863 65.134 1975.868 0 0.00309
"3929" 1 1 1 7 14 5 186.81499 33.172 66.748 1979.172 3 0.00258
"3930" 1 1 1 7 14 6 124.42939 31.623 68.489 1982.462 2 0.00257
"3931" 1 1 1 7 14 4 2.36219 34.856 65.13 1975.872 0 0.00979
"3932" 1 1 1 7 14 5 405.27577 33.319 66.825 1979.103 4 0.01048
"3933" 1 1 1 7 14 6 275.2579 31.347 68.328 1982.577 7 0.01055
"3934" 1 1 1 7 14 4 1.34335 34.827 65.116 1975.886 0 0.02928
"3935" 1 1 1 7 14 5 218.80303 33.132 66.736 1979.201 4 0.02843
"3936" 1 1 1 7 14 6 145.04812 31.688 68.505 1982.413 1 0.0292
"3937" 1 1 1 7 14 4 0.9814 34.905 65.155 1975.847 0 0.0451
"3938" 1 1 1 7 14 5 171.06599 33.134 66.707 1979.169 5 0.04935
"3939" 1 1 1 7 14 6 113.98345 31.534 68.458 1982.521 0 0.04948
"3940" 1 1 1 7 14 4 1.34466 34.908 65.156 1975.846 0 0.06909
"3941" 1 1 1 7 14 5 107.63841 33.174 66.79 1979.213 0 0.06765
"3942" 1 1 1 7 14 6 74.99274 31.618 68.476 1982.454 2 0.06762
"3943" 1 1 1 7 14 4 0.4099 34.749 65.077 1975.925 0 0.09072
"3944" 1 1 1 7 14 5 74.5238 33.278 66.786 1979.105 1 0.09091
"3945" 1 1 1 7 14 6 51.94341 31.357 68.298 1982.538 1 0.08895
"3987" 1 1 1 7 15 5 0.57909 34.839 70.123 1980.882 0 0.00269
"3988" 1 1 1 7 15 6 161.36045 33.128 71.71 1984.18 2 0.00254
"3989" 1 1 1 7 15 7 76.00761 31.845 73.158 1986.909 3 0.0026
"3990" 1 1 1 7 15 8 32.48837 31.05 74.218 1988.765 2 0.00247
"3991" 1 1 1 7 15 5 1.89616 34.854 70.131 1980.874 0 0.00849
"3992" 1 1 1 7 15 6 331.46174 33.357 71.848 1984.088 6 0.01056
"3993" 1 1 1 7 15 7 137.9863 31.705 73.001 1986.893 4 0.01055
"3994" 1 1 1 7 15 8 67.32932 30.747 74.059 1988.908 2 0.01079
"3995" 1 1 1 7 15 5 1.04131 34.848 70.127 1980.878 0 0.0313
"3996" 1 1 1 7 15 6 183.486 33.092 71.713 1984.218 4 0.02858
"3997" 1 1 1 7 15 7 86.96376 31.93 73.233 1986.899 2 0.02897
"3998" 1 1 1 7 15 8 36.40648 30.935 74.159 1988.821 1 0.03014
"3999" 1 1 1 7 15 5 0.59091 34.872 70.139 1980.866 0 0.04254
"4000" 1 1 1 7 15 6 138.46278 33.119 71.725 1984.203 1 0.04961
"4001" 1 1 1 7 15 7 66.31424 31.838 73.136 1986.896 2 0.05012
"4002" 1 1 1 7 15 8 28.66398 30.886 74.133 1988.844 0 0.04976
"4003" 1 1 1 7 15 5 1.35383 34.907 70.157 1980.848 0 0.06909
"4004" 1 1 1 7 15 6 94.51633 33.204 71.782 1984.175 0 0.06783
"4005" 1 1 1 7 15 7 43.18502 31.85 73.144 1986.891 0 0.06847
"4006" 1 1 1 7 15 8 19.72553 30.955 74.18 1988.822 0 0.06799
"4007" 1 1 1 7 15 5 0.41889 34.748 70.077 1980.927 0 0.09072
"4008" 1 1 1 7 15 6 62.2705 33.243 71.717 1984.071 0 0.09072
"4009" 1 1 1 7 15 7 27.87957 31.427 72.795 1986.965 1 0.0888
"4010" 1 1 1 7 15 8 15.02629 31.125 74.227 1988.7 1 0.08927
"4064" 1 1 1 7 16 6 0.57602 34.839 75.123 1985.879 0 0.00269
"4065" 1 1 1 7 16 7 26.41495 34.172 75.803 1987.227 0 0.00245
"4066" 1 1 1 7 16 8 101.02215 32.895 76.948 1989.648 4 0.00261
"4067" 1 1 1 7 16 9 76.41455 31.649 78.441 1992.389 3 0.00272
"4068" 1 1 1 7 16 6 1.86698 34.857 75.132 1985.87 0 0.00839
"4069" 1 1 1 7 16 7 62.94266 34.265 75.827 1987.158 2 0.01052
"4070" 1 1 1 7 16 8 186.71395 33.056 77.092 1989.631 4 0.01058
"4071" 1 1 1 7 16 9 141.2065 31.457 78.3 1992.44 3 0.01075
"4072" 1 1 1 7 16 6 0.84404 34.86 75.133 1985.869 0 0.0313
"4073" 1 1 1 7 16 7 24.58335 34.035 75.733 1987.295 1 0.02861
"4074" 1 1 1 7 16 8 119.71229 32.798 76.868 1989.666 0 0.02831
"4075" 1 1 1 7 16 9 94.67677 31.711 78.513 1992.399 1 0.02857
"4076" 1 1 1 7 16 6 0.58716 34.872 75.139 1985.863 0 0.04252
"4077" 1 1 1 7 16 7 23.56303 34.091 75.773 1987.279 0 0.04977
"4078" 1 1 1 7 16 8 90.26718 33.026 77.077 1989.647 2 0.05042
"4079" 1 1 1 7 16 9 68.28345 31.562 78.404 1992.439 3 0.05088
"4080" 1 1 1 7 16 6 1.03015 34.902 75.154 1985.848 0 0.06712
"4081" 1 1 1 7 16 7 17.59904 34.239 75.869 1987.227 0 0.06737
"4082" 1 1 1 7 16 8 61.77162 33.011 77.066 1989.651 1 0.06818
"4083" 1 1 1 7 16 9 47.69094 31.48 78.42 1992.537 1 0.06729
"4084" 1 1 1 7 16 6 0.14089 34.702 75.054 1985.948 0 0.09547
"4085" 1 1 1 7 16 7 8.48497 34.455 75.942 1987.085 0 0.09239
"4086" 1 1 1 7 16 8 32.82455 32.757 76.962 1989.801 0 0.0905
"4087" 1 1 1 7 16 9 29.57551 31.361 78.28 1992.517 2 0.0901
"4140" 1 1 1 7 17 8 0.29096 34.79 80.097 1990.904 0 0.00098
"4141" 1 1 1 7 17 9 74.65635 32.953 81.544 1994.188 2 0.00261
"4142" 1 1 1 7 17 10 44.31216 31.657 83.308 1997.247 2 0.00274
"4143" 1 1 1 7 17 8 1.07471 34.847 80.125 1990.875 0 0.0096
"4144" 1 1 1 7 17 9 170.21517 33.376 81.766 1993.986 11 0.01052
"4145" 1 1 1 7 17 10 55.01995 31.963 83.446 1997.08 6 0.01092
"4146" 1 1 1 7 17 8 0.47707 34.772 80.088 1990.913 0 0.02738
"4147" 1 1 1 7 17 9 101.60079 32.941 81.608 1994.264 2 0.02777
"4148" 1 1 1 7 17 10 57.57173 31.75 83.374 1997.221 2 0.02819
"4149" 1 1 1 7 17 8 0.58454 34.873 80.139 1990.863 0 0.04249
"4150" 1 1 1 7 17 9 79.02466 33.304 81.755 1994.046 2 0.05085
"4151" 1 1 1 7 17 10 35.84357 31.628 83.204 1997.173 3 0.05087
"4152" 1 1 1 7 17 8 1.02753 34.902 80.153 1990.848 0 0.06712
"4153" 1 1 1 7 17 9 51.02582 33.243 81.579 1993.933 3 0.06707
"4154" 1 1 1 7 17 10 29.76883 31.302 82.972 1997.267 2 0.0669
"4155" 1 1 1 7 17 8 0.13893 34.703 80.054 1990.948 0 0.09554
"4156" 1 1 1 7 17 9 34.29245 33.467 81.923 1994.051 0 0.09171
"4157" 1 1 1 7 17 10 16.81988 31.503 83.299 1997.392 0 0.0912
"4194" 1 1 1 7 18 9 0.22215 34.828 85.116 1995.886 0 0.00084
"4195" 1 1 1 7 18 10 13.47058 33.6 86.006 1998.003 0 0.00257
"4196" 1 1 1 7 18 9 0.71101 34.867 85.136 1995.866 0 0.01109
"4197" 1 1 1 7 18 10 35.52312 33.807 86.037 1997.826 2 0.01112
"4198" 1 1 1 7 18 9 0.26606 34.739 85.072 1995.93 0 0.02639
"4199" 1 1 1 7 18 10 20.71964 33.726 86.047 1997.917 0 0.02801
"4200" 1 1 1 7 18 9 0.57209 34.878 85.141 1995.861 0 0.04224
"4201" 1 1 1 7 18 10 18.54728 33.754 86.012 1997.854 0 0.04944
"4202" 1 1 1 7 18 9 0.30865 34.918 85.161 1995.841 0 0.0697
"4203" 1 1 1 7 18 10 7.04656 33.886 86.212 1997.921 0 0.06819
"4204" 1 1 1 7 18 9 0.13762 34.703 85.054 1995.948 0 0.09557
"4205" 1 1 1 7 18 10 10.01119 34.43 86.396 1997.562 1 0.09069
"4227" 1 1 1 8 10 1 79.2652 35.951 49.178 1958.825 0 0.00262
"4228" 1 1 1 8 10 1 118.76779 35.93 49.166 1958.833 1 0.0102
"4229" 1 1 1 8 10 1 63.60486 35.897 49.151 1958.852 0 0.02855
"4230" 1 1 1 8 10 1 59.77194 35.846 49.126 1958.877 0 0.04931
"4231" 1 1 1 8 10 1 33.25034 35.948 49.177 1958.826 0 0.07007
"4232" 1 1 1 8 10 1 28.8657 35.918 49.162 1958.841 0 0.08859
"4249" 1 1 1 8 11 1 343.65895 38.068 52.11 1959.64 0 0.00275
"4250" 1 1 1 8 11 2 265.99942 36.697 53.546 1962.445 0 0.00272
"4251" 1 1 1 8 11 1 536.02703 38.121 52.156 1959.632 2 0.01053
"4252" 1 1 1 8 11 2 398.34822 36.698 53.538 1962.437 2 0.01032
"4253" 1 1 1 8 11 1 268.03859 38.056 52.094 1959.635 3 0.029
"4254" 1 1 1 8 11 2 205.09988 36.719 53.558 1962.436 1 0.02869
"4255" 1 1 1 8 11 1 204.79208 37.969 52.036 1959.664 0 0.04772
"4256" 1 1 1 8 11 2 178.72498 36.542 53.449 1962.503 3 0.04839
"4257" 1 1 1 8 11 1 144.28959 37.947 51.996 1959.646 0 0.06866
"4258" 1 1 1 8 11 2 118.05497 36.705 53.54 1962.431 0 0.0695
"4259" 1 1 1 8 11 1 103.2731 37.924 51.993 1959.665 0 0.09035
"4260" 1 1 1 8 11 2 87.48348 36.591 53.453 1962.458 1 0.08915
"4292" 1 1 1 8 12 1 2.03876 39.868 55.137 1960.868 0 0.00349
"4293" 1 1 1 8 12 2 406.73611 38.287 56.813 1964.124 4 0.00271
"4294" 1 1 1 8 12 3 248.51157 36.671 58.535 1967.461 1 0.00267
"4295" 1 1 1 8 12 1 3.54699 39.849 55.127 1960.877 0 0.01112
"4296" 1 1 1 8 12 2 644.47865 38.354 56.856 1964.099 2 0.01056
"4297" 1 1 1 8 12 3 375.04371 36.677 58.533 1967.452 1 0.01035
"4298" 1 1 1 8 12 1 2.83323 39.881 55.144 1960.861 0 0.02918
"4299" 1 1 1 8 12 2 313.55243 38.312 56.833 1964.117 6 0.02929
"4300" 1 1 1 8 12 3 184.66215 36.736 58.558 1967.419 0 0.02878
"4301" 1 1 1 8 12 1 1.37593 39.855 55.13 1960.874 0 0.05179
"4302" 1 1 1 8 12 2 239.22498 38.252 56.815 1964.161 0 0.0475
"4303" 1 1 1 8 12 3 158.59473 36.607 58.497 1967.487 1 0.04841
"4304" 1 1 1 8 12 1 0.73493 39.897 55.151 1960.853 0 0.06537
"4305" 1 1 1 8 12 2 168.0701 38.199 56.789 1964.187 1 0.06859
"4306" 1 1 1 8 12 3 108.91787 36.732 58.558 1967.423 1 0.06971
"4307" 1 1 1 8 12 1 0.80902 39.919 55.162 1960.842 0 0.09356
"4308" 1 1 1 8 12 2 119.55725 38.227 56.817 1964.187 0 0.09073
"4309" 1 1 1 8 12 3 80.5436 36.657 58.502 1967.442 1 0.08919
"4352" 1 1 1 8 13 2 1.65987 39.841 60.123 1965.879 0 0.0035
"4353" 1 1 1 8 13 3 348.10923 38.239 61.762 1969.12 10 0.00269
"4354" 1 1 1 8 13 4 226.18058 36.581 63.49 1972.506 2 0.00264
"4355" 1 1 1 8 13 2 3.53982 39.849 60.127 1965.875 0 0.01113
"4356" 1 1 1 8 13 3 577.92801 38.32 61.818 1969.094 3 0.01051
"4357" 1 1 1 8 13 4 334.30421 36.685 63.497 1972.41 4 0.01047
"4358" 1 1 1 8 13 2 2.12389 39.888 60.147 1965.855 0 0.02892
"4359" 1 1 1 8 13 3 271.12402 38.242 61.794 1969.148 4 0.02953
"4360" 1 1 1 8 13 4 162.00837 36.744 63.564 1972.418 1 0.02874
"4361" 1 1 1 8 13 2 1.3735 39.855 60.13 1965.872 0 0.0518
"4362" 1 1 1 8 13 3 225.94022 38.255 61.81 1969.152 3 0.04746
"4363" 1 1 1 8 13 4 140.86767 36.654 63.511 1972.455 1 0.04868
"4364" 1 1 1 8 13 2 0.73448 39.897 60.151 1965.851 0 0.06537
"4365" 1 1 1 8 13 3 158.03724 38.201 61.775 1969.17 0 0.0685
"4366" 1 1 1 8 13 4 102.50004 36.693 63.541 1972.445 1 0.06973
"4367" 1 1 1 8 13 2 0.80872 39.919 60.162 1965.84 0 0.09356
"4368" 1 1 1 8 13 3 116.36807 38.252 61.81 1969.155 0 0.09088
"4369" 1 1 1 8 13 4 71.17732 36.613 63.507 1972.491 0 0.0897
"4412" 1 1 1 8 14 3 1.3477 39.826 65.115 1970.887 0 0.00326
"4413" 1 1 1 8 14 4 292.30536 38.149 66.737 1974.184 7 0.00269
"4414" 1 1 1 8 14 5 200.91018 36.567 68.459 1977.488 5 0.00274
"4415" 1 1 1 8 14 3 2.77432 39.846 65.125 1970.877 0 0.01125
"4416" 1 1 1 8 14 4 484.9427 38.307 66.792 1974.082 11 0.01076
"4417" 1 1 1 8 14 5 270.87854 36.695 68.523 1977.425 7 0.01066
"4418" 1 1 1 8 14 3 2.11971 39.888 65.146 1970.856 0 0.02892
"4419" 1 1 1 8 14 4 239.31931 38.242 66.801 1974.155 0 0.02931
"4420" 1 1 1 8 14 5 142.22286 36.735 68.533 1977.394 1 0.02906
"4421" 1 1 1 8 14 3 1.17924 39.866 65.135 1970.867 0 0.05214
"4422" 1 1 1 8 14 4 202.16674 38.248 66.806 1974.154 2 0.04741
"4423" 1 1 1 8 14 5 122.44761 36.626 68.479 1977.45 3 0.04854
"4424" 1 1 1 8 14 3 0.73288 39.897 65.151 1970.851 0 0.06536
"4425" 1 1 1 8 14 4 139.64267 38.172 66.744 1974.167 3 0.06857
"4426" 1 1 1 8 14 5 91.73438 36.599 68.482 1977.479 1 0.07052
"4427" 1 1 1 8 14 3 0.80716 39.919 65.162 1970.84 0 0.09356
"4428" 1 1 1 8 14 4 96.61248 38.233 66.72 1974.083 2 0.09088
"4429" 1 1 1 8 14 5 62.90463 36.537 68.411 1977.471 3 0.08944
"4471" 1 1 1 8 15 4 1.24373 39.836 70.12 1975.882 0 0.00316
"4472" 1 1 1 8 15 5 231.18764 38.093 71.665 1979.169 5 0.00276
"4473" 1 1 1 8 15 6 164.48437 36.504 73.431 1982.524 1 0.00268
"4474" 1 1 1 8 15 4 2.12455 39.828 70.116 1975.886 0 0.01265
"4475" 1 1 1 8 15 5 373.16082 38.282 71.792 1979.106 7 0.01093
"4476" 1 1 1 8 15 6 225.64393 36.649 73.506 1982.453 4 0.01062
"4477" 1 1 1 8 15 4 2.1113 39.888 70.146 1975.856 0 0.02891
"4478" 1 1 1 8 15 5 197.91542 38.28 71.787 1979.104 4 0.02945
"4479" 1 1 1 8 15 6 105.81104 36.708 73.529 1982.417 3 0.02918
"4480" 1 1 1 8 15 4 1.17353 39.866 70.135 1975.867 0 0.05215
"4481" 1 1 1 8 15 5 171.55857 38.284 71.788 1979.101 5 0.04753
"4482" 1 1 1 8 15 6 99.63809 36.686 73.497 1982.407 2 0.04885
"4483" 1 1 1 8 15 4 0.48478 39.921 70.163 1975.839 0 0.0641
"4484" 1 1 1 8 15 5 112.44077 38.161 71.758 1979.193 1 0.06898
"4485" 1 1 1 8 15 6 66.42848 36.567 73.369 1982.398 3 0.07066
"4486" 1 1 1 8 15 4 0.80399 39.919 70.162 1975.84 0 0.09355
"4487" 1 1 1 8 15 5 80.24142 38.254 71.769 1979.112 0 0.09052
"4488" 1 1 1 8 15 6 47.91031 36.539 73.372 1982.429 1 0.08885
"4528" 1 1 1 8 16 5 1.19523 39.844 75.125 1980.88 0 0.00323
"4529" 1 1 1 8 16 6 180.76198 38.057 76.67 1984.21 4 0.00272
"4530" 1 1 1 8 16 7 83.29379 36.686 78.015 1986.926 1 0.00271
"4531" 1 1 1 8 16 8 36.83955 35.859 79.123 1988.861 0 0.00261
"4532" 1 1 1 8 16 5 1.43758 39.806 75.106 1980.899 0 0.01181
"4533" 1 1 1 8 16 6 290.74642 38.218 76.726 1984.106 8 0.01096
"4534" 1 1 1 8 16 7 118.81793 36.911 78.194 1986.879 5 0.0106
"4535" 1 1 1 8 16 8 40.69864 35.956 79.161 1988.802 1 0.00978
"4536" 1 1 1 8 16 5 1.60465 39.89 75.148 1980.857 0 0.02586
"4537" 1 1 1 8 16 6 145.45707 38.278 76.787 1984.106 3 0.02971
"4538" 1 1 1 8 16 7 58.52542 37.095 78.359 1986.86 0 0.02969
"4539" 1 1 1 8 16 8 14.38769 36.174 79.203 1988.626 1 0.02818
"4540" 1 1 1 8 16 5 0.81883 39.852 75.129 1980.876 0 0.05007
"4541" 1 1 1 8 16 6 127.3054 38.252 76.74 1984.085 7 0.04781
"4542" 1 1 1 8 16 7 50.99216 36.972 78.251 1986.876 0 0.04932
"4543" 1 1 1 8 16 8 19.38521 35.961 79.145 1988.781 0 0.05059
"4544" 1 1 1 8 16 5 0.48734 39.921 75.163 1980.841 0 0.06411
"4545" 1 1 1 8 16 6 87.10533 38.405 76.86 1984.052 0 0.06794
"4546" 1 1 1 8 16 7 32.83784 37.1 78.367 1986.863 0 0.06902
"4547" 1 1 1 8 16 8 11.9127 35.543 78.951 1989.005 0 0.06986
"4548" 1 1 1 8 16 5 0.4847 39.913 75.159 1980.845 0 0.09324
"4549" 1 1 1 8 16 6 56.54635 38.3 76.764 1984.061 1 0.09052
"4550" 1 1 1 8 16 7 20.97797 36.709 77.979 1986.867 2 0.08854
"4551" 1 1 1 8 16 8 9.33205 35.738 79.072 1988.93 0 0.08603
"4601" 1 1 1 8 17 6 0.81883 39.82 80.107 1985.883 0 0.0032
"4602" 1 1 1 8 17 7 24.38273 39.275 80.842 1987.164 0 0.00234
"4603" 1 1 1 8 17 8 95.21574 37.744 81.814 1989.666 3 0.00272
"4604" 1 1 1 8 17 9 81.62575 36.404 83.27 1992.463 2 0.00273
"4605" 1 1 1 8 17 6 1.0592 39.781 80.093 1985.909 0 0.01053
"4606" 1 1 1 8 17 7 41.40389 39.196 80.802 1987.203 2 0.01134
"4607" 1 1 1 8 17 8 146.1894 38.025 82.029 1989.599 3 0.01135
"4608" 1 1 1 8 17 9 90.63621 36.604 83.405 1992.397 1 0.01098
"4609" 1 1 1 8 17 6 1.11731 39.909 80.157 1985.845 0 0.02599
"4610" 1 1 1 8 17 7 23.81747 39.135 80.765 1987.226 1 0.0308
"4611" 1 1 1 8 17 8 83.33473 38.185 82.156 1989.567 1 0.03039
"4612" 1 1 1 8 17 9 40.72373 37.26 83.806 1992.144 0 0.02941
"4613" 1 1 1 8 17 6 0.61016 39.867 80.136 1985.866 0 0.05057
"4614" 1 1 1 8 17 7 16.4242 39.015 80.696 1987.278 0 0.04574
"4615" 1 1 1 8 17 8 64.63893 37.852 81.862 1989.606 4 0.04791
"4616" 1 1 1 8 17 9 47.59466 36.608 83.483 1992.472 2 0.0507
"4617" 1 1 1 8 17 6 0.48602 39.921 80.163 1985.839 0 0.06411
"4618" 1 1 1 8 17 7 15.92762 39.139 80.779 1987.237 0 0.06614
"4619" 1 1 1 8 17 8 51.49468 38.19 82.12 1989.526 2 0.06768
"4620" 1 1 1 8 17 9 26.12605 36.81 83.469 1992.256 2 0.06933
"4621" 1 1 1 8 17 6 0.48338 39.913 80.159 1985.843 0 0.09323
"4622" 1 1 1 8 17 7 7.23478 39.33 80.856 1987.123 0 0.09238
"4623" 1 1 1 8 17 8 16.95314 38.075 82.042 1989.563 2 0.09082
"4624" 1 1 1 8 17 9 12.76389 36.424 83.239 1992.412 0 0.08975
"4671" 1 1 1 8 18 8 0.16245 39.68 85.042 1990.96 0 0.0026
"4672" 1 1 1 8 18 9 58.2177 37.898 86.442 1994.14 4 0.0027
"4673" 1 1 1 8 18 10 47.99153 36.908 88.742 1997.43 2 0.00268
"4674" 1 1 1 8 18 8 0.93373 39.789 85.097 1990.905 0 0.01078
"4675" 1 1 1 8 18 9 112.46075 38.424 86.733 1993.906 5 0.01148
"4676" 1 1 1 8 18 10 66.43904 37.522 89.253 1997.327 2 0.01141
"4677" 1 1 1 8 18 8 0.61941 39.917 85.161 1990.841 0 0.02775
"4678" 1 1 1 8 18 9 72.19068 38.477 86.812 1993.931 3 0.03173
"4679" 1 1 1 8 18 10 28.80443 38.268 90.025 1997.352 1 0.0319
"4680" 1 1 1 8 18 8 0.25489 39.735 85.07 1990.932 0 0.04614
"4681" 1 1 1 8 18 9 42.52714 37.904 86.456 1994.149 2 0.04848
"4682" 1 1 1 8 18 10 29.67873 36.992 88.732 1997.336 1 0.05141
"4683" 1 1 1 8 18 8 0.37442 39.984 85.194 1990.808 0 0.06257
"4684" 1 1 1 8 18 9 30.31531 38.471 86.71 1993.835 0 0.06575
"4685" 1 1 1 8 18 10 21.04136 37.468 89.282 1997.409 0 0.06722
"4686" 1 1 1 8 18 8 0.36649 39.975 85.19 1990.812 0 0.09164
"4687" 1 1 1 8 18 9 10.98491 38.786 86.739 1993.55 3 0.09597
"4688" 1 1 1 8 18 10 1.87803 38.128 89.309 1996.779 0 0.09718
"4716" 1 1 1 9 11 1 99.90978 40.939 54.173 1958.83 0 0.00279
"4717" 1 1 1 9 11 1 163.29656 40.948 54.177 1958.825 0 0.01011
"4718" 1 1 1 9 11 1 71.02524 41.052 54.229 1958.773 0 0.02807
"4719" 1 1 1 9 11 1 59.24683 41 54.203 1958.8 0 0.05041
"4720" 1 1 1 9 11 1 42.55226 40.989 54.188 1958.795 1 0.06843
"4721" 1 1 1 9 11 1 32.40683 40.921 54.164 1958.839 0 0.09083
"4737" 1 1 1 9 12 1 407.15537 43.029 57.079 1959.648 2 0.00253
"4738" 1 1 1 9 12 2 321.10302 41.652 58.521 1962.465 3 0.00267
"4739" 1 1 1 9 12 1 602.03764 42.917 56.991 1959.671 1 0.01069
"4740" 1 1 1 9 12 2 517.78929 41.63 58.495 1962.461 3 0.01024
"4741" 1 1 1 9 12 1 332.10974 43.029 57.072 1959.641 0 0.02926
"4742" 1 1 1 9 12 2 254.18416 41.772 58.576 1962.4 1 0.02866
"4743" 1 1 1 9 12 1 203.54333 42.99 57.059 1959.667 1 0.04821
"4744" 1 1 1 9 12 2 162.19017 41.57 58.463 1962.489 4 0.04977
"4745" 1 1 1 9 12 1 167.5356 42.97 57.007 1959.635 3 0.06837
"4746" 1 1 1 9 12 2 140.229 41.633 58.52 1962.483 0 0.06859
"4747" 1 1 1 9 12 1 127.66338 43.161 57.214 1959.651 1 0.08997
"4748" 1 1 1 9 12 2 98.67508 41.588 58.483 1962.491 0 0.09038
"4781" 1 1 1 9 13 1 2.84526 44.869 60.137 1960.868 0 0.00268
"4782" 1 1 1 9 13 2 462.50503 43.254 61.812 1964.156 4 0.0025
"4783" 1 1 1 9 13 3 283.75409 41.66 63.501 1967.437 5 0.00268
"4784" 1 1 1 9 13 1 4.62091 44.858 60.132 1960.873 0 0.01034
"4785" 1 1 1 9 13 2 676.7522 43.165 61.755 1964.187 8 0.01074
"4786" 1 1 1 9 13 3 455.32935 41.613 63.494 1967.479 2 0.01019
"4787" 1 1 1 9 13 1 2.95854 44.866 60.135 1960.868 1 0.02849
"4788" 1 1 1 9 13 2 379.60993 43.238 61.798 1964.157 3 0.02923
"4789" 1 1 1 9 13 3 227.17295 41.822 63.612 1967.386 3 0.02887
"4790" 1 1 1 9 13 1 1.93109 44.895 60.15 1960.855 0 0.05135
"4791" 1 1 1 9 13 2 236.27156 43.296 61.839 1964.14 0 0.04805
"4792" 1 1 1 9 13 3 155.62764 41.581 63.49 1967.506 1 0.04971
"4793" 1 1 1 9 13 1 1.75457 44.877 60.141 1960.864 0 0.06841
"4794" 1 1 1 9 13 2 192.76877 43.159 61.747 1964.186 2 0.06836
"4795" 1 1 1 9 13 3 131.82947 41.642 63.495 1967.45 2 0.06867
"4796" 1 1 1 9 13 1 1.65446 44.942 60.174 1960.831 0 0.09286
"4797" 1 1 1 9 13 2 159.5998 43.432 61.89 1964.056 0 0.09023
"4798" 1 1 1 9 13 3 88.74191 41.655 63.475 1967.417 2 0.09072
"4846" 1 1 1 9 14 2 2.82381 44.869 65.137 1965.865 0 0.00268
"4847" 1 1 1 9 14 3 389.01075 43.281 66.793 1969.109 8 0.00255
"4848" 1 1 1 9 14 4 222.29452 41.659 68.483 1972.421 6 0.00264
"4849" 1 1 1 9 14 2 3.48535 44.852 65.128 1965.874 0 0.0109
"4850" 1 1 1 9 14 3 581.23583 43.126 66.74 1969.211 4 0.01087
"4851" 1 1 1 9 14 4 401.90136 41.602 68.472 1972.467 5 0.01015
"4852" 1 1 1 9 14 2 2.56484 44.869 65.137 1965.865 0 0.02762
"4853" 1 1 1 9 14 3 330.91772 43.221 66.766 1969.142 5 0.02936
"4854" 1 1 1 9 14 4 201.34463 41.724 68.548 1972.421 2 0.02908
"4855" 1 1 1 9 14 2 1.83643 44.905 65.155 1965.847 0 0.0518
"4856" 1 1 1 9 14 3 211.58724 43.197 66.726 1969.126 3 0.04818
"4857" 1 1 1 9 14 4 142.79451 41.531 68.435 1972.501 2 0.04987
"4858" 1 1 1 9 14 2 1.50009 44.889 65.147 1965.855 0 0.06863
"4859" 1 1 1 9 14 3 172.44856 43.172 66.773 1969.197 0 0.06832
"4860" 1 1 1 9 14 4 116.05405 41.649 68.507 1972.455 2 0.06849
"4861" 1 1 1 9 14 2 1.64236 44.943 65.174 1965.828 0 0.09286
"4862" 1 1 1 9 14 3 142.7333 43.479 66.902 1969.02 2 0.0905
"4863" 1 1 1 9 14 4 72.81718 41.69 68.513 1972.419 1 0.09075
"4906" 1 1 1 9 15 3 2.20848 44.858 70.131 1970.871 0 0.00269
"4907" 1 1 1 9 15 4 326.18107 43.33 71.846 1974.112 2 0.00251
"4908" 1 1 1 9 15 5 172.63641 41.71 73.507 1977.393 7 0.0026
"4909" 1 1 1 9 15 3 2.79288 44.839 70.122 1970.88 0 0.01064
"4910" 1 1 1 9 15 4 495.36579 43.12 71.719 1974.195 10 0.01069
"4911" 1 1 1 9 15 5 337.1312 41.614 73.469 1977.452 6 0.0102
"4912" 1 1 1 9 15 3 2.54373 44.869 70.136 1970.866 0 0.02761
"4913" 1 1 1 9 15 4 283.03616 43.227 71.753 1974.123 7 0.0295
"4914" 1 1 1 9 15 5 165.10061 41.724 73.525 1977.397 4 0.02888
"4915" 1 1 1 9 15 3 1.62538 44.917 70.16 1970.842 0 0.05186
"4916" 1 1 1 9 15 4 173.91345 43.153 71.741 1974.185 3 0.04855
"4917" 1 1 1 9 15 5 120.52539 41.539 73.462 1977.519 0 0.05012
"4918" 1 1 1 9 15 3 1.20403 44.888 70.146 1970.856 0 0.06929
"4919" 1 1 1 9 15 4 153.14097 43.182 71.758 1974.172 2 0.06844
"4920" 1 1 1 9 15 5 76.54366 41.773 73.447 1977.271 4 0.06858
"4921" 1 1 1 9 15 3 1.25491 44.929 70.167 1970.835 0 0.09263
"4922" 1 1 1 9 15 4 112.95266 43.47 71.851 1973.978 2 0.08997
"4923" 1 1 1 9 15 5 55.40477 41.717 73.49 1977.37 1 0.09036
"4966" 1 1 1 9 16 4 2.18913 44.858 75.13 1975.871 0 0.00269
"4967" 1 1 1 9 16 5 246.1769 43.374 76.799 1979.022 6 0.00254
"4968" 1 1 1 9 16 6 115.60941 41.686 78.467 1982.377 5 0.00269
"4969" 1 1 1 9 16 4 2.20664 44.827 75.115 1975.887 0 0.01139
"4970" 1 1 1 9 16 5 366.61796 43.057 76.652 1979.192 10 0.01081
"4971" 1 1 1 9 16 6 239.83264 41.605 78.456 1982.447 4 0.01003
"4972" 1 1 1 9 16 4 1.35434 44.831 75.117 1975.885 0 0.02875
"4973" 1 1 1 9 16 5 217.24925 43.141 76.727 1979.183 0 0.02925
"4974" 1 1 1 9 16 6 131.89264 41.799 78.572 1982.369 5 0.02843
"4975" 1 1 1 9 16 4 1.41207 44.933 75.168 1975.834 0 0.0533
"4976" 1 1 1 9 16 5 144.86851 43.149 76.722 1979.17 4 0.04871
"4977" 1 1 1 9 16 6 92.42993 41.556 78.43 1982.47 1 0.05002
"4978" 1 1 1 9 16 4 1.19283 44.889 75.146 1975.856 0 0.0693
"4979" 1 1 1 9 16 5 112.98894 43.406 76.84 1979.031 1 0.06833
"4980" 1 1 1 9 16 6 51.02132 41.715 78.485 1982.366 1 0.06741
"4981" 1 1 1 9 16 4 1.21489 44.937 75.17 1975.832 0 0.09281
"4982" 1 1 1 9 16 5 83.94973 43.403 76.825 1979.019 1 0.08953
"4983" 1 1 1 9 16 6 35.95492 41.81 78.543 1982.329 3 0.09129
"5026" 1 1 1 9 17 5 1.58266 44.888 80.147 1980.858 0 0.00307
"5027" 1 1 1 9 17 6 159.53536 43.453 81.843 1983.987 1 0.00246
"5028" 1 1 1 9 17 7 55.1051 42.032 83.273 1986.838 2 0.00221
"5029" 1 1 1 9 17 8 19.43039 41.107 84.253 1988.743 1 0.00218
"5030" 1 1 1 9 17 5 1.7046 44.852 80.129 1980.876 0 0.01125
"5031" 1 1 1 9 17 6 218.67884 42.903 81.5 1984.194 8 0.01051
"5032" 1 1 1 9 17 7 102.00308 41.711 83.013 1986.899 4 0.0104
"5033" 1 1 1 9 17 8 44.83727 40.849 84.112 1988.86 1 0.00988
"5034" 1 1 1 9 17 5 0.92625 44.823 80.114 1980.89 0 0.03163
"5035" 1 1 1 9 17 6 156.6963 43.177 81.659 1984.079 3 0.02911
"5036" 1 1 1 9 17 7 58.3515 41.869 83.175 1986.902 1 0.0283
"5037" 1 1 1 9 17 8 20.20486 41.214 84.264 1988.647 0 0.02862
"5038" 1 1 1 9 17 5 0.77836 44.928 80.167 1980.838 0 0.05092
"5039" 1 1 1 9 17 6 94.03983 43.257 81.714 1984.054 7 0.04739
"5040" 1 1 1 9 17 7 31.3918 41.792 83.069 1986.874 2 0.04995
"5041" 1 1 1 9 17 8 12.60485 40.894 84.107 1988.81 2 0.05195
"5042" 1 1 1 9 17 5 1.0404 44.906 80.156 1980.849 0 0.06951
"5043" 1 1 1 9 17 6 69.28353 43.385 81.813 1984.025 2 0.06815
"5044" 1 1 1 9 17 7 26.14956 41.775 83.096 1986.918 0 0.06721
"5045" 1 1 1 9 17 8 7.97362 41.077 84.22 1988.741 0 0.06683
"5046" 1 1 1 9 17 5 0.86657 44.921 80.163 1980.841 0 0.09288
"5047" 1 1 1 9 17 6 56.02227 43.392 81.767 1983.972 0 0.08965
"5048" 1 1 1 9 17 7 18.01184 42.23 83.461 1986.827 1 0.09007
"5049" 1 1 1 9 17 8 0.64409 42.117 84.654 1988.134 0 0.08876
"5104" 1 1 1 9 18 6 1.17727 44.881 85.143 1985.859 0 0.00269
"5105" 1 1 1 9 18 7 29.21434 44.214 85.844 1987.228 0 0.00228
"5106" 1 1 1 9 18 8 69.4165 43.211 87.154 1989.54 2 0.00226
"5107" 1 1 1 9 18 9 67.93243 42.573 90.122 1993.146 3 0.00215
"5108" 1 1 1 9 18 10 23.55309 42.209 94.019 1997.405 0 0.00185
"5109" 1 1 1 9 18 6 0.45469 44.829 85.117 1985.885 0 0.00697
"5110" 1 1 1 9 18 7 17.1271 43.961 85.7 1987.337 0 0.01037
"5111" 1 1 1 9 18 8 84.32853 42.519 86.591 1989.669 4 0.01111
"5112" 1 1 1 9 18 9 115.0438 41.934 89.461 1993.124 2 0.01141
"5113" 1 1 1 9 18 10 35.59947 41.909 93.691 1997.378 1 0.01114
"5114" 1 1 1 9 18 6 0.4748 44.748 85.074 1985.923 0 0.02721
"5115" 1 1 1 9 18 7 17.55131 44.223 85.775 1987.149 1 0.02969
"5116" 1 1 1 9 18 8 57.5219 42.832 86.888 1989.652 1 0.02862
"5117" 1 1 1 9 18 9 77.88762 42.136 89.735 1993.194 3 0.02761
"5118" 1 1 1 9 18 10 17.31067 41.627 93.365 1997.333 0 0.02671
"5119" 1 1 1 9 18 6 0.4242 44.896 85.15 1985.851 0 0.04351
"5120" 1 1 1 9 18 7 14.15248 44.258 85.85 1987.19 0 0.04574
"5121" 1 1 1 9 18 8 35.94649 43.044 87.041 1989.593 1 0.04769
"5122" 1 1 1 9 18 9 41.45531 42.544 89.953 1993.006 1 0.04834
"5123" 1 1 1 9 18 10 6.35399 43.889 95.662 1997.369 0 0.04507
"5124" 1 1 1 9 18 6 0.52215 44.912 85.158 1985.843 0 0.07202
"5125" 1 1 1 9 18 7 6.12373 44.485 85.883 1986.996 0 0.0703
"5126" 1 1 1 9 18 8 24.69403 42.767 86.748 1989.577 2 0.06921
"5127" 1 1 1 9 18 9 26.54717 42.219 89.915 1993.292 2 0.0664
"5128" 1 1 1 9 18 10 8.03784 43.046 94.853 1997.403 0 0.06939
"5129" 1 1 1 9 18 6 0.68366 44.958 85.181 1985.821 0 0.09345
"5130" 1 1 1 9 18 7 6.3274 44.309 85.951 1987.24 0 0.09194
"5131" 1 1 1 9 18 8 17.58504 43.605 87.484 1989.475 0 0.09048
"5132" 1 1 1 9 18 9 18.91927 43.483 90.999 1993.113 1 0.08978
"5133" 1 1 1 9 18 10 5.13456 43.253 94.789 1997.133 1 0.08812
"5189" 1 1 1 10 12 1 100.22746 46.015 59.205 1958.789 0 0.00271
"5190" 1 1 1 10 12 1 203.75624 45.798 59.095 1958.896 1 0.01085
"5191" 1 1 1 10 12 1 99.62698 46.071 59.233 1958.761 0 0.02997
"5192" 1 1 1 10 12 1 81.63098 45.875 59.14 1958.863 0 0.04963
"5193" 1 1 1 10 12 1 52.90241 45.904 59.136 1958.832 0 0.06861
"5194" 1 1 1 10 12 1 49.53292 45.836 59.12 1958.883 0 0.09111
"5211" 1 1 1 10 13 1 364.1574 47.882 61.962 1959.68 2 0.00253
"5212" 1 1 1 10 13 2 311.16219 46.642 63.501 1962.458 4 0.00262
"5213" 1 1 1 10 13 1 623.00754 47.884 61.938 1959.654 10 0.01089
"5214" 1 1 1 10 13 2 572.71778 46.455 63.412 1962.556 5 0.01079
"5215" 1 1 1 10 13 1 342.60049 47.765 61.855 1959.69 5 0.02894
"5216" 1 1 1 10 13 2 300.17051 46.649 63.511 1962.461 3 0.02939
"5217" 1 1 1 10 13 1 236.63047 47.794 61.902 1959.707 2 0.04941
"5218" 1 1 1 10 13 2 219.19847 46.494 63.419 1962.523 3 0.04924
"5219" 1 1 1 10 13 1 165.20303 47.849 61.936 1959.687 1 0.06853
"5220" 1 1 1 10 13 2 140.70089 46.525 63.425 1962.499 3 0.06885
"5221" 1 1 1 10 13 1 156.87172 47.95 62.028 1959.678 2 0.09065
"5222" 1 1 1 10 13 2 132.7296 46.522 63.409 1962.486 3 0.09108
"5254" 1 1 1 10 14 1 1.98954 49.897 65.151 1960.854 0 0.00234
"5255" 1 1 1 10 14 2 402.12852 48.17 66.767 1964.197 5 0.00256
"5256" 1 1 1 10 14 3 259.00783 46.655 68.495 1967.44 4 0.00268
"5257" 1 1 1 10 14 1 5.57294 49.907 65.156 1960.849 0 0.01151
"5258" 1 1 1 10 14 2 655.2115 48.118 66.733 1964.214 7 0.01104
"5259" 1 1 1 10 14 3 489.61582 46.448 68.377 1967.528 8 0.0108
"5260" 1 1 1 10 14 1 1.91342 49.901 65.153 1960.852 0 0.02743
"5261" 1 1 1 10 14 2 354.5377 48.015 66.675 1964.26 4 0.02877
"5262" 1 1 1 10 14 3 245.16744 46.644 68.488 1967.443 4 0.0292
"5263" 1 1 1 10 14 1 0.96327 49.897 65.151 1960.854 0 0.04815
"5264" 1 1 1 10 14 2 257.1992 48.099 66.705 1964.206 2 0.04966
"5265" 1 1 1 10 14 3 188.91919 46.459 68.417 1967.558 2 0.04947
"5266" 1 1 1 10 14 1 0.82613 49.81 65.107 1960.897 0 0.06786
"5267" 1 1 1 10 14 2 164.62917 48.071 66.672 1964.201 1 0.06868
"5268" 1 1 1 10 14 3 121.65968 46.499 68.396 1967.496 3 0.06916
"5269" 1 1 1 10 14 1 0.57219 49.847 65.126 1960.879 0 0.09649
"5270" 1 1 1 10 14 2 170.6306 48.251 66.769 1964.118 4 0.0905
"5271" 1 1 1 10 14 3 106.92341 46.584 68.476 1967.492 1 0.09146
"5313" 1 1 1 10 15 2 1.86381 49.909 70.156 1965.846 0 0.00228
"5314" 1 1 1 10 15 3 327.44352 48.189 71.729 1969.139 5 0.00255
"5315" 1 1 1 10 15 4 188.06913 46.699 73.509 1972.411 6 0.00275
"5316" 1 1 1 10 15 2 5.4539 49.911 70.157 1965.845 0 0.01144
"5317" 1 1 1 10 15 3 525.01443 48.107 71.685 1969.178 9 0.01094
"5318" 1 1 1 10 15 4 380.76934 46.443 73.383 1972.54 8 0.01059
"5319" 1 1 1 10 15 2 1.03734 49.892 70.148 1965.854 0 0.02929
"5320" 1 1 1 10 15 3 260.76358 47.909 71.581 1969.271 4 0.02877
"5321" 1 1 1 10 15 4 194.83749 46.64 73.487 1972.447 3 0.02893
"5322" 1 1 1 10 15 2 0.95875 49.897 70.15 1965.852 0 0.04815
"5323" 1 1 1 10 15 3 214.80622 48.086 71.677 1969.19 5 0.04979
"5324" 1 1 1 10 15 4 162.05812 46.38 73.364 1972.584 2 0.04972
"5325" 1 1 1 10 15 2 0.59595 49.843 70.124 1965.878 0 0.06813
"5326" 1 1 1 10 15 3 130.50458 48.013 71.618 1969.204 4 0.06875
"5327" 1 1 1 10 15 4 95.38413 46.515 73.405 1972.49 3 0.06986
"5328" 1 1 1 10 15 2 0.31173 49.844 70.124 1965.878 0 0.09853
"5329" 1 1 1 10 15 3 135.00103 48.211 71.748 1969.136 4 0.09092
"5330" 1 1 1 10 15 4 87.30107 46.565 73.447 1972.482 1 0.09143
"5370" 1 1 1 10 16 3 1.20454 49.918 75.161 1970.841 0 0.00216
"5371" 1 1 1 10 16 4 247.10589 48.218 76.768 1974.148 3 0.00254
"5372" 1 1 1 10 16 5 140.97021 46.693 78.503 1977.409 3 0.00265
"5373" 1 1 1 10 16 3 3.77461 49.907 75.155 1970.847 0 0.01203
"5374" 1 1 1 10 16 4 347.00183 47.905 76.558 1974.252 8 0.01078
"5375" 1 1 1 10 16 5 271.14649 46.47 78.347 1977.476 9 0.01021
"5376" 1 1 1 10 16 3 0.37349 49.989 75.196 1970.806 0 0.0297
"5377" 1 1 1 10 16 4 190.78977 47.817 76.524 1974.307 4 0.02857
"5378" 1 1 1 10 16 5 140.95717 46.562 78.447 1977.485 1 0.02912
"5379" 1 1 1 10 16 3 0.61465 49.867 75.135 1970.867 0 0.04549
"5380" 1 1 1 10 16 4 142.78158 47.924 76.566 1974.241 4 0.05007
"5381" 1 1 1 10 16 5 121.95048 46.288 78.309 1977.619 5 0.05035
"5382" 1 1 1 10 16 3 0.28549 49.764 75.084 1970.918 0 0.0663
"5383" 1 1 1 10 16 4 88.68095 47.938 76.589 1974.25 2 0.0686
"5384" 1 1 1 10 16 5 66.85715 46.407 78.338 1977.531 1 0.07028
"5385" 1 1 1 10 16 3 0.30896 49.845 75.124 1970.878 0 0.09854
"5386" 1 1 1 10 16 4 101.60041 48.094 76.658 1974.163 1 0.09077
"5387" 1 1 1 10 16 5 61.17339 46.628 78.472 1977.443 0 0.09151
"5426" 1 1 1 10 17 4 0.93599 49.93 80.166 1975.836 0 0.00241
"5427" 1 1 1 10 17 5 159.11391 48.2 81.587 1978.986 5 0.00257
"5428" 1 1 1 10 17 6 89.72123 46.515 83.405 1982.489 0 0.00276
"5429" 1 1 1 10 17 4 1.75988 49.909 80.156 1975.846 0 0.01325
"5430" 1 1 1 10 17 5 240.10418 47.878 81.536 1979.257 3 0.01052
"5431" 1 1 1 10 17 6 163.02866 46.59 83.358 1982.367 2 0.01028
"5432" 1 1 1 10 17 4 0.37283 49.989 80.196 1975.806 0 0.0297
"5433" 1 1 1 10 17 5 115.65663 47.648 81.376 1979.329 2 0.0288
"5434" 1 1 1 10 17 6 77.5194 46.391 83.283 1982.49 2 0.0294
"5435" 1 1 1 10 17 4 0.55273 49.89 80.146 1975.856 0 0.04538
"5436" 1 1 1 10 17 5 93.22209 47.738 81.409 1979.27 4 0.04991
"5437" 1 1 1 10 17 6 71.32919 46.258 83.126 1982.466 4 0.04963
"5438" 1 1 1 10 17 4 0.09386 49.696 80.049 1975.953 0 0.06119
"5439" 1 1 1 10 17 5 55.30256 47.993 81.6 1979.206 2 0.06954
"5440" 1 1 1 10 17 6 39.62335 46.228 83.219 1982.59 0 0.07126
"5441" 1 1 1 10 17 5 66.67985 48.123 81.646 1979.122 3 0.09032
"5442" 1 1 1 10 17 6 25.13694 46.746 83.311 1982.164 3 0.09218
"5478" 1 1 1 10 18 6 74.44809 47.773 86.43 1984.256 1 0.00259
"5479" 1 1 1 10 18 7 43.93179 46.789 88.148 1986.959 2 0.00269
"5480" 1 1 1 10 18 8 37.48672 46.744 90.441 1989.295 1 0.00253
"5481" 1 1 1 10 18 9 22.46648 46.291 93.69 1992.997 0 0.00289
"5482" 1 1 1 10 18 10 1.80942 46.569 97.446 1996.478 0 0.0016
"5483" 1 1 1 10 18 5 0.72807 49.924 85.151 1980.827 0 0.01421
"5484" 1 1 1 10 18 6 119.15944 47.788 86.468 1984.28 2 0.01089
"5485" 1 1 1 10 18 7 68.36152 46.952 88.31 1986.958 2 0.01025
"5486" 1 1 1 10 18 8 71.29725 46.891 90.662 1989.37 1 0.01022
"5487" 1 1 1 10 18 9 47.47241 46.377 93.753 1992.975 1 0.00874
"5488" 1 1 1 10 18 10 7.07862 46.383 97.726 1996.943 0 0.00937
"5489" 1 1 1 10 18 6 49.80979 47.623 86.421 1984.398 0 0.02872
"5490" 1 1 1 10 18 7 26.51812 47.022 88.346 1986.924 3 0.02882
"5491" 1 1 1 10 18 8 20.35984 47.246 90.932 1989.285 3 0.02958
"5492" 1 1 1 10 18 9 8.08501 48.703 95.939 1992.834 0 0.03082
"5493" 1 1 1 10 18 10 1.79899 49.353 100.701 1996.947 0 0.03134
"5494" 1 1 1 10 18 5 0.03063 49.912 85.016 1980.704 0 0.04359
"5495" 1 1 1 10 18 6 36.81341 47.299 86.248 1984.549 1 0.04885
"5496" 1 1 1 10 18 7 28.19717 46.613 88.006 1986.992 0 0.04965
"5497" 1 1 1 10 18 8 32.98143 46.559 90.313 1989.353 2 0.05084
"5498" 1 1 1 10 18 9 25.45437 46.622 93.869 1992.846 2 0.05161
"5499" 1 1 1 10 18 10 1.8042 45.608 96.673 1996.666 0 0.05036
"5500" 1 1 1 10 18 5 0.09582 49.696 85.05 1980.954 0 0.06119
"5501" 1 1 1 10 18 6 26.88443 47.834 86.573 1984.339 1 0.07471
"5502" 1 1 1 10 18 7 19.89315 47.078 88.423 1986.944 0 0.07323
"5503" 1 1 1 10 18 8 15.61208 47.317 90.93 1989.212 0 0.07395
"5504" 1 1 1 10 18 9 9.71714 46.746 94.317 1993.17 0 0.07368
"5505" 1 1 1 10 18 10 1.53305 47.778 98.984 1996.808 0 0.07787
"5506" 1 1 1 10 18 6 32.05522 48.359 86.787 1984.027 0 0.09079
"5507" 1 1 1 10 18 7 15.85455 47.853 89.213 1986.959 0 0.09023
"5508" 1 1 1 10 18 8 9.25827 48.23 91.888 1989.256 1 0.09045
"5509" 1 1 1 10 18 9 8.13455 47.949 95.55 1993.2 0 0.09127
"5510" 1 1 1 10 18 10 1.25408 47.088 98.148 1996.661 0 0.09282
"5560" 1 1 1 11 13 1 124.42729 50.807 64.099 1958.891 1 0.00277
"5561" 1 1 1 11 13 1 151.71791 50.871 64.107 1958.836 5 0.01062
"5562" 1 1 1 11 13 1 73.55411 50.968 64.177 1958.809 1 0.02959
"5563" 1 1 1 11 13 1 55.32431 50.966 64.184 1958.818 0 0.04938
"5564" 1 1 1 11 13 1 54.23558 50.809 64.106 1958.897 0 0.06959
"5565" 1 1 1 11 13 1 31.87842 50.968 64.175 1958.806 1 0.09008
"5582" 1 1 1 11 14 1 264.50685 52.674 66.824 1959.75 7 0.00267
"5583" 1 1 1 11 14 2 283.8356 51.256 68.294 1962.637 2 0.00273
"5584" 1 1 1 11 14 1 483.34666 52.86 66.92 1959.66 5 0.01081
"5585" 1 1 1 11 14 2 415.44221 51.585 68.46 1962.475 6 0.0108
"5586" 1 1 1 11 14 1 237.20893 52.831 66.907 1959.676 3 0.02887
"5587" 1 1 1 11 14 2 202.96271 51.588 68.471 1962.482 1 0.02935
"5588" 1 1 1 11 14 1 168.16765 52.868 66.945 1959.677 5 0.04852
"5589" 1 1 1 11 14 2 138.93751 51.563 68.433 1962.47 3 0.04885
"5590" 1 1 1 11 14 1 123.40225 52.684 66.812 1959.728 3 0.06948
"5591" 1 1 1 11 14 2 131.15381 51.298 68.307 1962.608 1 0.06974
"5592" 1 1 1 11 14 1 89.02459 52.575 66.716 1959.741 0 0.08872
"5593" 1 1 1 11 14 2 89.02466 51.603 68.462 1962.458 3 0.09008
"5625" 1 1 1 11 15 1 0.89501 54.866 70.13 1960.865 0 0.00263
"5626" 1 1 1 11 15 2 242.79542 52.929 71.597 1964.268 7 0.00266
"5627" 1 1 1 11 15 3 214.02069 51.241 73.247 1967.605 3 0.00265
"5628" 1 1 1 11 15 1 2.52219 54.886 70.145 1960.86 0 0.00967
"5629" 1 1 1 11 15 2 458.76229 53.073 71.675 1964.201 9 0.0107
"5630" 1 1 1 11 15 3 311.07114 51.546 73.415 1967.469 5 0.01058
"5631" 1 1 1 11 15 1 1.61791 54.86 70.132 1960.873 0 0.02658
"5632" 1 1 1 11 15 2 232.42929 53.076 71.702 1964.226 1 0.02883
"5633" 1 1 1 11 15 3 165.84573 51.56 73.461 1967.502 1 0.02916
"5634" 1 1 1 11 15 1 1.13333 54.859 70.132 1960.873 0 0.04758
"5635" 1 1 1 11 15 2 162.82151 53.226 71.764 1964.138 2 0.04804
"5636" 1 1 1 11 15 3 97.47355 51.521 73.387 1967.466 2 0.04912
"5637" 1 1 1 11 15 1 0.64743 54.887 70.145 1960.859 0 0.07045
"5638" 1 1 1 11 15 2 110.64994 52.893 71.584 1964.291 3 0.06897
"5639" 1 1 1 11 15 3 93.04027 51.215 73.242 1967.627 1 0.06959
"5640" 1 1 1 11 15 2 83.8823 52.866 71.578 1964.312 0 0.08849
"5641" 1 1 1 11 15 3 63.49867 51.583 73.474 1967.491 0 0.09042
"5681" 1 1 1 11 16 2 0.76645 54.877 75.14 1965.862 0 0.00292
"5682" 1 1 1 11 16 3 190.71482 52.92 76.595 1969.275 2 0.00263
"5683" 1 1 1 11 16 4 163.87853 51.287 78.294 1972.608 5 0.00258
"5684" 1 1 1 11 16 2 2.15436 54.898 75.15 1965.852 0 0.00944
"5685" 1 1 1 11 16 3 325.74769 53.071 76.669 1969.198 6 0.01106
"5686" 1 1 1 11 16 4 226.23089 51.488 78.371 1972.483 4 0.01085
"5687" 1 1 1 11 16 2 1.35233 54.875 75.139 1965.863 0 0.02642
"5688" 1 1 1 11 16 3 177.58961 53.009 76.629 1969.219 0 0.02873
"5689" 1 1 1 11 16 4 130.59161 51.498 78.385 1972.487 2 0.02911
"5690" 1 1 1 11 16 2 0.79676 54.828 75.115 1965.887 0 0.04871
"5691" 1 1 1 11 16 3 116.77384 53.275 76.729 1969.054 4 0.04822
"5692" 1 1 1 11 16 4 58.39704 51.727 78.436 1972.309 2 0.05011
"5693" 1 1 1 11 16 2 0.04811 54.647 75.025 1965.977 0 0.06127
"5694" 1 1 1 11 16 3 81.47564 52.939 76.643 1969.303 1 0.06921
"5695" 1 1 1 11 16 4 75.39097 51.154 78.213 1972.658 1 0.06916
"5696" 1 1 1 11 16 3 70.86924 52.887 76.601 1969.314 0 0.08852
"5697" 1 1 1 11 16 4 51.39288 51.577 78.439 1972.462 3 0.09079
"5735" 1 1 1 11 17 3 0.22135 54.828 80.115 1970.887 0 0.00155
"5736" 1 1 1 11 17 4 116.25454 52.651 81.37 1974.319 2 0.00242
"5737" 1 1 1 11 17 5 96.45156 51.248 83.239 1977.59 2 0.00254
"5738" 1 1 1 11 17 3 1.64695 54.897 80.149 1970.852 0 0.00977
"5739" 1 1 1 11 17 4 210.92278 53.046 81.592 1974.144 6 0.01124
"5740" 1 1 1 11 17 5 144.41614 51.426 83.312 1977.484 5 0.01129
"5741" 1 1 1 11 17 3 0.57182 54.839 80.121 1970.881 0 0.02951
"5742" 1 1 1 11 17 4 109.82022 52.848 81.471 1974.222 5 0.02835
"5743" 1 1 1 11 17 5 72.61289 51.44 83.272 1977.431 1 0.02925
"5744" 1 1 1 11 17 3 0.3373 54.839 80.089 1970.849 0 0.04874
"5745" 1 1 1 11 17 4 63.2325 53.173 81.577 1974.003 2 0.04905
"5746" 1 1 1 11 17 5 30.39157 51.464 83.394 1977.529 0 0.05136
"5747" 1 1 1 11 17 3 0.04743 54.647 80.025 1970.977 0 0.06127
"5748" 1 1 1 11 17 4 52.28948 52.866 81.48 1974.213 2 0.06794
"5749" 1 1 1 11 17 5 51.49037 50.923 83.068 1977.744 0 0.06933
"5750" 1 1 1 11 17 4 50.32038 52.797 81.429 1974.231 1 0.08944
"5751" 1 1 1 11 17 5 34.80409 51.492 83.317 1977.424 2 0.08999
"5788" 1 1 1 11 18 4 0.22069 54.828 85.115 1975.887 0 0.00155
"5789" 1 1 1 11 18 5 46.70433 52.261 86.077 1979.417 2 0.00265
"5790" 1 1 1 11 18 6 54.04118 51.174 88.632 1983.058 1 0.0025
"5791" 1 1 1 11 18 7 11.14659 51.164 92.535 1986.97 0 0.00192
"5792" 1 1 1 11 18 8 7.76835 51.831 95.614 1989.382 0 0.00209
"5793" 1 1 1 11 18 9 7.74727 51.436 98.966 1993.13 0 0.00209
"5794" 1 1 1 11 18 4 0.83336 54.915 85.158 1975.844 0 0.00933
"5795" 1 1 1 11 18 5 103.74691 52.865 86.473 1979.208 5 0.01165
"5796" 1 1 1 11 18 6 96.31915 51.839 89.341 1983.101 1 0.01138
"5797" 1 1 1 11 18 7 24.94411 51.919 93.319 1987 0 0.01193
"5798" 1 1 1 11 18 8 19.71865 52.424 96.089 1989.264 0 0.01298
"5799" 1 1 1 11 18 9 8.94362 53.419 101.077 1993.257 0 0.01212
"5800" 1 1 1 11 18 10 2.8881 54.318 106.22 1997.501 0 0.01502
"5801" 1 1 1 11 18 4 0.13571 54.699 85.051 1975.951 0 0.03324
"5802" 1 1 1 11 18 5 54.90352 52.819 86.499 1979.279 0 0.0276
"5803" 1 1 1 11 18 6 60.28906 52.088 89.729 1983.241 1 0.02738
"5804" 1 1 1 11 18 7 17.46035 52.127 93.478 1986.951 1 0.02785
"5805" 1 1 1 11 18 8 12.32976 51.922 95.622 1989.3 0 0.02741
"5806" 1 1 1 11 18 9 5.00147 54.31 102.122 1993.41 0 0.02362
"5807" 1 1 1 11 18 10 2.8881 54.468 106.371 1997.501 0 0.0233
"5808" 1 1 1 11 18 5 28.96992 52.966 86.606 1979.24 0 0.04995
"5809" 1 1 1 11 18 6 31.99834 51.813 89.268 1983.054 2 0.05091
"5810" 1 1 1 11 18 7 4.51661 52.517 93.721 1986.803 0 0.04757
"5811" 1 1 1 11 18 8 1.68912 51.572 94.851 1988.88 0 0.04634
"5812" 1 1 1 11 18 4 0.04677 54.647 85.024 1975.978 0 0.06127
"5813" 1 1 1 11 18 5 32.02996 53.016 86.595 1979.179 0 0.06865
"5814" 1 1 1 11 18 6 39.94588 51.543 89.165 1983.222 2 0.0696
"5815" 1 1 1 11 18 7 7.19917 51.474 92.761 1986.887 0 0.06693
"5816" 1 1 1 11 18 8 4.53769 50.487 94.126 1989.238 0 0.06628
"5817" 1 1 1 11 18 9 0.31885 50.413 95.982 1991.168 0 0.06821
"5818" 1 1 1 11 18 5 19.30296 52.492 86.324 1979.432 0 0.08857
"5819" 1 1 1 11 18 6 14.71718 51.719 89.059 1982.941 1 0.08873
"5820" 1 1 1 11 18 7 3.84728 51.982 93.384 1987.003 0 0.08711
"5821" 1 1 1 11 18 8 3.28073 52.125 95.871 1989.346 0 0.08234
"5822" 1 1 1 11 18 9 1.69966 52.17 98.454 1991.886 0 0.08084
"5869" 1 1 1 12 14 1 79.51245 55.79 69.081 1958.891 0 0.00259
"5870" 1 1 1 12 14 1 110.13447 55.789 69.081 1958.892 2 0.01126
"5871" 1 1 1 12 14 1 61.98963 55.939 69.146 1958.807 1 0.02901
"5872" 1 1 1 12 14 1 44.18241 55.857 69.11 1958.853 1 0.04965
"5873" 1 1 1 12 14 1 34.06688 55.774 69.083 1958.908 1 0.0687
"5874" 1 1 1 12 14 1 28.8477 55.891 69.145 1958.854 0 0.09231
"5891" 1 1 1 12 15 1 175.9565 57.75 71.867 1959.717 2 0.00258
"5892" 1 1 1 12 15 2 176.39082 56.29 73.284 1962.593 2 0.00251
"5893" 1 1 1 12 15 1 265.78113 57.742 71.816 1959.674 5 0.01067
"5894" 1 1 1 12 15 2 259.4427 56.359 73.323 1962.563 7 0.01091
"5895" 1 1 1 12 15 1 189.41056 57.721 71.773 1959.652 4 0.02756
"5896" 1 1 1 12 15 2 161.62741 56.663 73.506 1962.442 2 0.02794
"5897" 1 1 1 12 15 1 110.95629 57.656 71.714 1959.658 2 0.0486
"5898" 1 1 1 12 15 2 100.54432 56.421 73.265 1962.444 3 0.04931
"5899" 1 1 1 12 15 1 82.44232 57.848 71.938 1959.69 1 0.06864
"5900" 1 1 1 12 15 2 80.20231 56.219 73.266 1962.646 0 0.06905
"5901" 1 1 1 12 15 1 64.31866 57.671 71.768 1959.697 1 0.09118
"5902" 1 1 1 12 15 2 57.26849 56.278 73.187 1962.508 2 0.09259
"5934" 1 1 1 12 16 1 0.46104 59.848 75.126 1960.879 0 0.00353
"5935" 1 1 1 12 16 2 152.35155 58.059 76.655 1964.196 4 0.0025
"5936" 1 1 1 12 16 3 119.57725 56.231 78.235 1967.604 3 0.00253
"5937" 1 1 1 12 16 1 1.53764 59.907 75.155 1960.85 0 0.01432
"5938" 1 1 1 12 16 2 220.145 57.947 76.532 1964.184 6 0.01063
"5939" 1 1 1 12 16 3 180.58092 56.257 78.286 1967.629 2 0.01105
"5940" 1 1 1 12 16 1 0.81755 59.962 75.183 1960.822 0 0.02552
"5941" 1 1 1 12 16 2 154.14696 57.85 76.521 1964.271 5 0.02747
"5942" 1 1 1 12 16 3 107.82921 56.521 78.352 1967.431 3 0.02759
"5943" 1 1 1 12 16 1 0.53029 59.807 75.105 1960.9 0 0.0482
"5944" 1 1 1 12 16 2 76.19854 57.85 76.521 1964.271 0 0.04884
"5945" 1 1 1 12 16 3 54.42088 56.398 78.282 1967.483 2 0.04968
"5946" 1 1 1 12 16 1 0.3142 59.859 75.131 1960.874 0 0.06772
"5947" 1 1 1 12 16 2 63.00227 58.002 76.562 1964.161 5 0.06979
"5948" 1 1 1 12 16 3 50.17077 56.2 78.182 1967.583 2 0.07089
"5949" 1 1 1 12 16 2 46.07795 58.059 76.678 1964.219 0 0.09197
"5950" 1 1 1 12 16 3 28.45625 56.385 78.316 1967.531 3 0.0916
"5989" 1 1 1 12 17 2 0.14868 59.68 80.041 1965.961 0 0.00282
"5990" 1 1 1 12 17 3 91.28057 58.009 81.446 1969.037 8 0.00241
"5991" 1 1 1 12 17 4 60.84026 56.162 83.118 1972.557 2 0.00272
"5992" 1 1 1 12 17 2 0.29735 59.805 80.104 1965.898 0 0.01836
"5993" 1 1 1 12 17 3 138.65211 57.696 81.415 1969.317 4 0.011
"5994" 1 1 1 12 17 4 124.19777 56.057 83.086 1972.629 4 0.01112
"5995" 1 1 1 12 17 2 0.81516 59.962 80.182 1965.819 0 0.02552
"5996" 1 1 1 12 17 3 74.75693 57.844 81.445 1969.2 3 0.02778
"5997" 1 1 1 12 17 4 49.88174 56.469 83.373 1972.504 1 0.02872
"5998" 1 1 1 12 17 2 0.22302 59.836 80.119 1965.883 0 0.05043
"5999" 1 1 1 12 17 3 38.50988 57.817 81.457 1969.24 1 0.04832
"6000" 1 1 1 12 17 4 31.97451 56.292 83.334 1972.642 0 0.04998
"6001" 1 1 1 12 17 3 29.1458 57.84 81.407 1969.167 0 0.07201
"6002" 1 1 1 12 17 4 23.20449 55.956 82.932 1972.576 0 0.07045
"6003" 1 1 1 12 17 3 25.7775 57.948 81.403 1969.055 0 0.09276
"6004" 1 1 1 12 17 4 19.73942 56.471 83.281 1972.41 1 0.09228
"6039" 1 1 1 12 18 3 0.05832 59.661 85.031 1970.971 0 0.00445
"6040" 1 1 1 12 18 4 28.22234 57.608 86.2 1974.191 1 0.00237
"6041" 1 1 1 12 18 5 23.29613 56.733 88.919 1977.785 1 0.003
"6042" 1 1 1 12 18 6 3.8169 58.137 94.998 1982.459 0 0.00331
"6043" 1 1 1 12 18 3 0.06601 59.669 85.035 1970.967 0 0.01304
"6044" 1 1 1 12 18 4 61.15363 57.778 86.508 1974.329 0 0.01084
"6045" 1 1 1 12 18 5 76.87878 56.385 88.884 1978.099 3 0.01001
"6046" 1 1 1 12 18 6 17.5772 55.759 92.942 1982.783 1 0.00871
"6047" 1 1 1 12 18 7 3.54005 55.21 96.561 1986.951 0 0.00985
"6048" 1 1 1 12 18 8 2.80948 55.241 99.143 1989.501 0 0.01305
"6049" 1 1 1 12 18 9 4.68076 55.241 103.143 1993.501 0 0.01305
"6050" 1 1 1 12 18 10 2.80948 55.241 107.143 1997.501 0 0.01305
"6051" 1 1 1 12 18 3 0.15573 59.997 85.083 1970.686 0 0.02232
"6052" 1 1 1 12 18 4 29.02212 57.679 86.393 1974.313 1 0.02689
"6053" 1 1 1 12 18 5 27.06432 56.917 89.188 1977.87 1 0.02826
"6054" 1 1 1 12 18 6 3.53236 57.27 93.859 1982.187 0 0.02771
"6055" 1 1 1 12 18 4 13.87438 57.572 86.441 1974.468 0 0.04945
"6056" 1 1 1 12 18 5 14.22172 56.538 88.705 1977.767 1 0.05428
"6057" 1 1 1 12 18 6 4.68076 55.863 93.766 1983.504 0 0.05449
"6058" 1 1 1 12 18 7 1.87128 55.863 97.265 1987.003 0 0.05449
"6059" 1 1 1 12 18 8 2.65568 55.863 99.682 1989.419 0 0.05449
"6060" 1 1 1 12 18 4 7.63059 57.08 86.061 1974.58 0 0.06915
"6061" 1 1 1 12 18 5 10.38688 56.463 89.124 1978.26 0 0.06787
"6062" 1 1 1 12 18 6 2.07891 55.847 92.36 1982.113 0 0.06298
"6063" 1 1 1 12 18 4 13.89232 57.741 86.533 1974.391 0 0.0968
"6064" 1 1 1 12 18 5 15.31372 56.753 89.141 1977.988 1 0.09742
"6065" 1 1 1 12 18 6 1.82514 57.451 93.68 1981.827 1 0.09727
"6103" 1 1 1 13 15 1 30.40889 60.963 74.141 1958.777 0 0.00277
"6104" 1 1 1 13 15 1 62.00312 60.84 74.109 1958.869 2 0.00957
"6105" 1 1 1 13 15 1 40.66756 60.898 74.13 1958.831 1 0.02657
"6106" 1 1 1 13 15 1 18.60491 60.782 74.006 1958.823 1 0.04788
"6107" 1 1 1 13 15 1 21.4345 60.654 73.99 1958.935 0 0.06763
"6108" 1 1 1 13 15 1 7.99994 60.699 74.051 1958.952 0 0.08577
"6124" 1 1 1 13 16 1 91.06783 63.055 77.096 1959.642 2 0.00269
"6125" 1 1 1 13 16 2 67.99103 61.493 78.413 1962.52 0 0.00297
"6126" 1 1 1 13 16 1 152.17136 62.767 76.836 1959.669 3 0.01058
"6127" 1 1 1 13 16 2 125.86139 61.375 78.236 1962.46 6 0.01
"6128" 1 1 1 13 16 1 82.41566 62.681 76.768 1959.687 0 0.02791
"6129" 1 1 1 13 16 2 63.93964 61.421 78.205 1962.383 1 0.02632
"6130" 1 1 1 13 16 1 58.81681 62.695 76.714 1959.619 1 0.05074
"6131" 1 1 1 13 16 2 43.30773 61.838 78.485 1962.246 1 0.04964
"6132" 1 1 1 13 16 1 39.08905 62.942 76.992 1959.65 1 0.0682
"6133" 1 1 1 13 16 2 32.70797 61.231 78.094 1962.461 1 0.06831
"6134" 1 1 1 13 16 1 28.28815 63.417 77.378 1959.561 0 0.08929
"6135" 1 1 1 13 16 2 15.11201 61.323 78.233 1962.511 0 0.0868
"6164" 1 1 1 13 17 1 0.78632 64.843 80.124 1960.881 0 0.00216
"6165" 1 1 1 13 17 2 79.27427 63.125 81.595 1964.069 1 0.00286
"6166" 1 1 1 13 17 3 39.0513 61.561 83.308 1967.346 2 0.00296
"6167" 1 1 1 13 17 1 1.02066 64.934 80.162 1960.828 0 0.01064
"6168" 1 1 1 13 17 2 92.21672 62.921 81.523 1964.202 2 0.01132
"6169" 1 1 1 13 17 3 55.89934 61.42 83.262 1967.442 3 0.01084
"6170" 1 1 1 13 17 1 0.16403 64.705 80.055 1960.95 0 0.02907
"6171" 1 1 1 13 17 2 59.46644 63.267 81.719 1964.052 0 0.02835
"6172" 1 1 1 13 17 3 24.05124 61.922 83.641 1967.319 0 0.02896
"6173" 1 1 1 13 17 2 42.57348 62.827 81.556 1964.329 1 0.05043
"6174" 1 1 1 13 17 3 23.36842 61.875 83.466 1967.19 1 0.04883
"6175" 1 1 1 13 17 2 23.05857 63.133 81.637 1964.104 0 0.0665
"6176" 1 1 1 13 17 3 11.77208 61.585 83.152 1967.166 1 0.06521
"6177" 1 1 1 13 17 1 0.11456 64.715 80.06 1960.944 0 0.09497
"6178" 1 1 1 13 17 2 20.74972 63.52 81.823 1963.904 0 0.09053
"6179" 1 1 1 13 17 3 11.64125 61.119 83.261 1967.743 0 0.08659
"6211" 1 1 1 13 18 2 0.40748 64.864 85.107 1965.84 0 0.00123
"6212" 1 1 1 13 18 3 20.00115 62.938 86.36 1969.021 1 0.00262
"6213" 1 1 1 13 18 4 15.64577 61.269 88.814 1973.142 0 0.00224
"6214" 1 1 1 13 18 5 1.07273 60.89 91.758 1976.468 0 0.00248
"6215" 1 1 1 13 18 2 0.30398 64.915 85.16 1965.842 0 0.01813
"6216" 1 1 1 13 18 3 37.35562 62.926 86.283 1968.955 1 0.01306
"6217" 1 1 1 13 18 4 31.8878 61.365 88.753 1972.986 0 0.01145
"6218" 1 1 1 13 18 5 0.01041 60.485 90.891 1976.008 0 0.01126
"6219" 1 1 1 13 18 3 22.93815 63.386 86.563 1968.778 1 0.02891
"6220" 1 1 1 13 18 4 18.74941 61.783 89.198 1973.014 0 0.02836
"6221" 1 1 1 13 18 5 4.76742 60.152 93.022 1978.47 1 0.02378
"6222" 1 1 1 13 18 3 14.13301 62.938 86.236 1968.897 1 0.04765
"6223" 1 1 1 13 18 4 6.87123 62.226 89.571 1972.944 0 0.04924
"6224" 1 1 1 13 18 5 2.13245 62.37 93.893 1977.122 0 0.05256
"6225" 1 1 1 13 18 3 8.16723 63.631 86.572 1968.542 1 0.06453
"6226" 1 1 1 13 18 4 2.61414 61.93 88.074 1971.743 0 0.0645
"6227" 1 1 1 13 18 2 0.11391 64.715 85.06 1965.942 0 0.09497
"6228" 1 1 1 13 18 3 5.97294 62.224 86.089 1969.465 1 0.08962
"6229" 1 1 1 13 18 4 7.9023 61.964 89.484 1973.12 0 0.08893
"6230" 1 1 1 13 18 5 4.757 62.904 95.807 1978.502 0 0.09133
"6231" 1 1 1 13 18 6 1.46329 62.904 99.077 1981.772 0 0.09133
"6260" 1 1 1 14 16 1 9.04534 66.179 79.291 1958.712 0 0.00237
"6261" 1 1 1 14 16 1 27.22453 65.717 79.003 1958.884 1 0.0098
"6262" 1 1 1 14 16 1 16.61436 65.942 79.173 1958.83 0 0.02537
"6263" 1 1 1 14 16 1 9.67544 65.529 78.896 1958.966 0 0.04787
"6264" 1 1 1 14 16 1 8.05071 66.316 79.332 1958.615 0 0.07083
"6265" 1 1 1 14 16 1 15.81502 65.738 79.059 1958.92 0 0.09058
"6278" 1 1 1 14 17 1 28.62338 67.784 81.81 1959.626 0 0.0025
"6279" 1 1 1 14 17 2 21.39089 66.519 83.284 1962.363 1 0.0024
"6280" 1 1 1 14 17 1 86.09732 67.893 81.887 1959.594 2 0.00998
"6281" 1 1 1 14 17 2 53.95891 66.954 83.512 1962.158 4 0.00988
"6282" 1 1 1 14 17 1 31.75761 67.369 81.619 1959.85 0 0.02463
"6283" 1 1 1 14 17 2 32.0987 66.229 83.161 1962.531 2 0.02486
"6284" 1 1 1 14 17 1 32.80041 68.504 82.418 1959.514 0 0.04935
"6285" 1 1 1 14 17 2 17.75739 66.368 83.316 1962.548 0 0.0465
"6286" 1 1 1 14 17 1 22.64979 67.376 81.417 1959.641 0 0.06933
"6287" 1 1 1 14 17 2 13.3942 66.871 83.403 1962.131 0 0.06989
"6288" 1 1 1 14 17 1 19.09115 67.131 81.343 1959.813 0 0.08936
"6289" 1 1 1 14 17 2 21.49178 65.938 82.965 1962.625 0 0.08996
"6319" 1 1 1 14 18 1 0.05403 69.652 85.028 1960.976 0 0.00093
"6320" 1 1 1 14 18 2 17.73787 68.038 86.603 1964.164 0 0.00211
"6321" 1 1 1 14 18 3 11.8886 66.61 88.617 1967.607 0 0.00199
"6322" 1 1 1 14 18 4 1.06753 66.394 92.359 1971.564 0 0.00191
"6323" 1 1 1 14 18 2 56.14995 68.216 86.65 1964.034 1 0.0095
"6324" 1 1 1 14 18 3 38.00655 67.93 90.033 1967.702 3 0.00895
"6325" 1 1 1 14 18 4 9.14688 69.008 96.82 1973.41 1 0.00613
"6326" 1 1 1 14 18 5 1.43205 69.178 100.334 1976.756 0 0.00716
"6327" 1 1 1 14 18 2 16.11965 67.6 86.389 1964.388 1 0.02526
"6328" 1 1 1 14 18 3 12.08648 66.334 87.745 1967.01 0 0.0237
"6329" 1 1 1 14 18 1 0.33197 69.873 85.139 1960.866 0 0.04485
"6330" 1 1 1 14 18 2 20.14501 68.622 86.691 1963.668 0 0.04977
"6331" 1 1 1 14 18 3 23.57151 67.107 89.689 1968.183 0 0.04845
"6332" 1 1 1 14 18 4 6.1552 67.269 94.245 1972.575 1 0.05272
"6333" 1 1 1 14 18 2 12.84612 67.842 86.454 1964.212 0 0.07153
"6334" 1 1 1 14 18 3 8.38399 67.595 89.331 1967.336 0 0.07195
"6335" 1 1 1 14 18 1 0.29878 69.91 85.157 1960.848 0 0.08347
"6336" 1 1 1 14 18 2 9.25298 67.669 86.258 1964.187 1 0.08822
"6337" 1 1 1 14 18 3 15.11982 65.828 88.396 1968.167 0 0.08956
"6338" 1 1 1 14 18 4 0.74206 65.164 90.958 1971.393 0 0.08905
"6361" 1 1 1 15 17 1 4.39509 71.04 84.061 1958.621 0 0.00172
"6362" 1 1 1 15 17 1 12.45686 70.835 84.044 1958.808 0 0.00969
"6363" 1 1 1 15 17 1 3.4636 71.299 84.322 1958.622 0 0.02361
"6364" 1 1 1 15 17 1 1.06297 71.516 84.24 1958.324 0 0.05401
"6365" 1 1 1 15 17 1 2.52952 71.038 84.221 1958.782 0 0.06793
"6366" 1 1 1 15 17 1 3.08476 70.554 83.979 1959.024 0 0.08944
"6379" 1 1 1 15 18 1 11.79487 73.153 86.961 1959.408 0 0.00176
"6380" 1 1 1 15 18 2 4.94968 73.333 90.403 1962.668 0 0.00221
"6381" 1 1 1 15 18 1 24.40926 73.561 87.56 1959.598 1 0.011
"6382" 1 1 1 15 18 2 18.3901 71.063 87.939 1962.475 2 0.01044
"6383" 1 1 1 15 18 3 4.71274 70.786 93.667 1968.482 0 0.01233
"6384" 1 1 1 15 18 1 22.93815 74.875 88.722 1959.447 0 0.02945
"6385" 1 1 1 15 18 2 17.4137 76.151 93.409 1962.857 2 0.03267
"6386" 1 1 1 15 18 3 3.29111 77.662 99.037 1966.975 0 0.03634
"6387" 1 1 1 15 18 1 12.79144 75.122 88.947 1959.425 0 0.05323
"6388" 1 1 1 15 18 2 3.10103 76.318 92.344 1961.624 0 0.05203
"6389" 1 1 1 15 18 1 0.74336 70.726 85.383 1960.258 1 0.06454
"6390" 1 1 1 15 18 1 4.74984 72.01 86.053 1959.644 0 0.08413
"6391" 1 1 1 15 18 2 4.93406 70.155 87.972 1963.416 0 0.09078
"6392" 1 1 1 15 18 3 3.93683 70.082 92.556 1968.074 0 0.09096
"6412" 1 1 2 1 3 1 433.74475 0.915 14.161 1958.842 0 0.00012
"6413" 1 1 2 1 4 1 1737.62953 3.047 17.106 1959.656 0 0.00014
"6414" 1 1 2 1 4 2 1376.48706 1.622 18.514 1962.489 0 0.00013
"6415" 1 1 2 1 5 1 12.78779 4.847 20.127 1960.877 0 0.00015
"6416" 1 1 2 1 5 2 2080.87639 3.283 21.842 1964.156 1 0.00014
"6417" 1 1 2 1 5 3 1268.2006 1.625 23.513 1967.486 0 0.00013
"6418" 1 1 2 1 6 2 11.52435 4.849 25.128 1965.874 0 0.00015
"6419" 1 1 2 1 6 3 1909.48705 3.277 26.839 1969.159 1 0.00014
"6420" 1 1 2 1 6 4 1201.87296 1.63 28.513 1972.48 0 0.00013
"6421" 1 1 2 1 7 3 10.45197 4.849 30.128 1970.874 0 0.00015
"6422" 1 1 2 1 7 4 1805.10222 3.273 31.837 1974.161 2 0.00014
"6423" 1 1 2 1 7 5 1166.91645 1.632 33.517 1977.482 0 0.00013
"6424" 1 1 2 1 8 4 10.13306 4.85 35.128 1975.874 0 0.00015
"6425" 1 1 2 1 8 5 1747.46471 3.27 36.833 1979.16 2 0.00014
"6426" 1 1 2 1 8 6 1147.09297 1.626 38.515 1982.485 2 0.00013
"6427" 1 1 2 1 9 5 10.07663 4.851 40.129 1980.875 0 0.00015
"6428" 1 1 2 1 9 6 1703.75974 3.261 41.831 1984.167 1 0.00014
"6429" 1 1 2 1 9 7 791.70409 1.929 43.237 1986.904 1 0.00014
"6430" 1 1 2 1 9 8 338.74881 0.925 44.165 1988.836 0 0.00012
"6431" 1 1 2 1 10 6 9.83906 4.851 45.129 1985.873 0 0.00016
"6432" 1 1 2 1 10 7 341.02281 4.204 45.832 1987.226 2 0.00014
"6433" 1 1 2 1 10 8 1334.30831 3.023 47.084 1989.657 1 0.00014
"6434" 1 1 2 1 10 9 1112.81325 1.626 48.515 1992.486 4 0.00013
"6435" 1 1 2 1 11 8 9.7338 4.852 50.129 1990.872 1 0.00015
"6436" 1 1 2 1 11 9 1632.27051 3.257 51.82 1994.159 15 0.00014
"6437" 1 1 2 1 11 10 960.77783 1.738 53.384 1997.242 10 0.00014
"6438" 1 1 2 1 12 9 9.27786 4.856 55.131 1995.871 0 0.00015
"6439" 1 1 2 1 12 10 631.93895 3.884 56.163 1997.876 4 0.00014
"6440" 1 1 2 2 4 1 356.15078 5.86 19.132 1958.868 0 0.00015
"6441" 1 1 2 2 5 1 1102.36657 7.775 21.874 1959.696 0 0.00012
"6442" 1 1 2 2 5 2 1090.68548 6.498 23.451 1962.55 0 0.00014
"6443" 1 1 2 2 6 1 7.55199 9.892 25.15 1960.855 0 0.00018
"6444" 1 1 2 2 6 2 1280.55122 8.006 26.705 1964.295 0 0.00013
"6445" 1 1 2 2 6 3 1051.85676 6.493 28.45 1967.554 0 0.00014
"6446" 1 1 2 2 7 2 7.32927 9.892 30.149 1965.852 0 0.00018
"6447" 1 1 2 2 7 3 1234.50874 8.007 31.704 1969.294 1 0.00013
"6448" 1 1 2 2 7 4 1027.69766 6.495 33.449 1972.551 0 0.00014
"6449" 1 1 2 2 8 3 7.20093 9.892 35.149 1970.853 0 0.00018
"6450" 1 1 2 2 8 4 1203.42912 8.007 36.704 1974.293 0 0.00013
"6451" 1 1 2 2 8 5 1008.7913 6.5 38.451 1977.547 2 0.00014
"6452" 1 1 2 2 9 4 7.12858 9.893 40.149 1975.853 0 0.00018
"6453" 1 1 2 2 9 5 1188.88122 8.012 41.708 1979.293 1 0.00013
"6454" 1 1 2 2 9 6 997.34493 6.501 43.453 1982.548 2 0.00013
"6455" 1 1 2 2 10 5 7.18566 9.892 45.15 1980.855 0 0.00018
"6456" 1 1 2 2 10 6 1168.68627 8.016 46.704 1984.285 6 0.00013
"6457" 1 1 2 2 10 7 662.34365 6.801 48.137 1986.933 2 0.00013
"6458" 1 1 2 2 10 8 303.65763 5.861 49.131 1988.866 2 0.00015
"6459" 1 1 2 2 11 6 7.19226 9.892 50.149 1985.852 0 0.00018
"6460" 1 1 2 2 11 7 185.34031 9.198 50.832 1987.23 3 0.00014
"6461" 1 1 2 2 11 8 926.97529 7.762 51.858 1989.692 8 0.00013
"6462" 1 1 2 2 11 9 927.47253 6.505 53.448 1992.54 7 0.00014
"6463" 1 1 2 2 12 8 5.86951 9.891 55.148 1990.854 0 2e-04
"6464" 1 1 2 2 12 9 1046.44962 7.988 56.678 1994.286 15 0.00013
"6465" 1 1 2 2 12 10 756.41516 6.624 58.302 1997.274 7 0.00014
"6466" 1 1 2 2 13 9 5.60753 9.89 60.148 1995.854 0 0.00021
"6467" 1 1 2 2 13 10 360.46859 8.722 61.082 1997.956 2 0.00013
"6468" 1 1 2 3 5 1 218.95875 10.885 24.146 1958.857 0 0.00015
"6469" 1 1 2 3 6 1 1725.43917 13.348 27.325 1959.573 0 0.00013
"6470" 1 1 2 3 6 2 978.56511 12.034 28.719 1962.281 0 0.00015
"6471" 1 1 2 3 7 1 11.32588 14.859 30.133 1960.872 0 1e-04
"6472" 1 1 2 3 7 2 2204.39035 13.538 31.969 1964.028 1 0.00012
"6473" 1 1 2 3 7 3 952.11238 12.044 33.722 1967.274 1 0.00015
"6474" 1 1 2 3 8 2 11.00174 14.861 35.133 1965.869 0 1e-04
"6475" 1 1 2 3 8 3 2150.27817 13.537 36.967 1969.027 1 0.00012
"6476" 1 1 2 3 8 4 932.17427 12.047 38.725 1972.275 1 0.00015
"6477" 1 1 2 3 9 3 10.74426 14.862 40.134 1970.868 0 1e-04
"6478" 1 1 2 3 9 4 2085.89435 13.534 41.961 1974.023 3 0.00012
"6479" 1 1 2 3 9 5 917.04135 12.035 43.719 1977.28 2 0.00014
"6480" 1 1 2 3 10 4 10.69897 14.862 45.133 1975.868 0 1e-04
"6481" 1 1 2 3 10 5 2017.1734 13.527 46.956 1979.026 5 0.00012
"6482" 1 1 2 3 10 6 884.19214 12.036 48.718 1982.278 3 0.00014
"6483" 1 1 2 3 11 5 10.39939 14.861 50.134 1980.871 0 1e-04
"6484" 1 1 2 3 11 6 1934.7117 13.525 51.952 1984.023 7 0.00012
"6485" 1 1 2 3 11 7 665.25302 12.358 53.596 1986.835 6 0.00014
"6486" 1 1 2 3 11 8 182.93886 10.903 54.15 1988.843 2 0.00013
"6487" 1 1 2 3 12 6 9.7247 14.866 55.136 1985.866 0 0.00011
"6488" 1 1 2 3 12 7 430.24026 14.139 55.788 1987.246 5 0.00011
"6489" 1 1 2 3 12 8 1392.65389 13.325 57.296 1989.566 14 0.00012
"6490" 1 1 2 3 12 9 793.99974 12.025 58.706 1992.278 12 0.00014
"6491" 1 1 2 3 13 8 8.22015 14.858 60.131 1990.869 2 0.00012
"6492" 1 1 2 3 13 9 1653.11597 13.495 61.924 1994.025 25 0.00012
"6493" 1 1 2 3 13 10 657.26847 12.171 63.636 1997.062 14 0.00013
"6494" 1 1 2 3 14 9 6.83368 14.843 65.124 1995.878 0 1e-04
"6495" 1 1 2 3 14 10 681.23264 13.845 66.124 1997.874 17 0.00011
"6496" 1 1 2 4 6 1 459.67953 15.833 29.119 1958.883 1 0.00013
"6497" 1 1 2 4 7 1 1101.55505 17.581 31.74 1959.757 0 0.00012
"6498" 1 1 2 4 7 2 1291.36352 16.384 33.391 1962.604 1 0.00013
"6499" 1 1 2 4 8 1 2.22951 19.851 35.129 1960.876 0 2e-05
"6500" 1 1 2 4 8 2 1263.01118 17.782 36.591 1964.407 3 0.00012
"6501" 1 1 2 4 8 3 1250.58471 16.389 38.393 1967.601 1 0.00013
"6502" 1 1 2 4 9 2 2.19521 19.852 40.128 1965.874 0 2e-05
"6503" 1 1 2 4 9 3 1226.49306 17.783 41.589 1969.403 1 0.00012
"6504" 1 1 2 4 9 4 1224.08432 16.396 43.397 1972.598 1 0.00013
"6505" 1 1 2 4 10 3 2.17948 19.852 45.128 1970.874 0 2e-05
"6506" 1 1 2 4 10 4 1192.18787 17.779 46.585 1974.402 4 0.00012
"6507" 1 1 2 4 10 5 1186.48757 16.39 48.39 1977.597 6 0.00012
"6508" 1 1 2 4 11 4 2.07857 19.859 50.131 1975.871 0 2e-05
"6509" 1 1 2 4 11 5 1155.15163 17.783 51.589 1979.403 4 0.00012
"6510" 1 1 2 4 11 6 1141.88326 16.401 53.388 1982.584 12 0.00012
"6511" 1 1 2 4 12 5 2.11626 19.858 55.132 1980.873 0 2e-05
"6512" 1 1 2 4 12 6 1101.20597 17.792 56.587 1984.392 6 0.00012
"6513" 1 1 2 4 12 7 711.80798 16.689 58.019 1986.926 4 0.00013
"6514" 1 1 2 4 12 8 363.99685 15.853 59.127 1988.872 3 0.00013
"6515" 1 1 2 4 13 6 1.80568 19.843 60.124 1985.878 0 2e-05
"6516" 1 1 2 4 13 7 152.89661 18.963 60.691 1987.325 1 0.00011
"6517" 1 1 2 4 13 8 887.92339 17.602 61.752 1989.746 8 0.00012
"6518" 1 1 2 4 13 9 984.46447 16.414 63.39 1992.573 16 0.00012
"6519" 1 1 2 4 14 8 1.79902 19.843 65.124 1990.878 0 2e-05
"6520" 1 1 2 4 14 9 928.16469 17.828 66.579 1994.348 27 0.00011
"6521" 1 1 2 4 14 10 729.01894 16.493 68.181 1997.285 21 0.00012
"6522" 1 1 2 4 15 9 1.55119 19.839 70.122 1995.88 0 2e-05
"6523" 1 1 2 4 15 10 263.07728 18.622 71.003 1997.977 6 9e-05
"6524" 1 1 2 5 7 1 129.17594 20.808 34.107 1958.896 0 9e-05
"6525" 1 1 2 5 8 1 379.92091 22.973 37.064 1959.688 1 1e-04
"6526" 1 1 2 5 8 2 365.52853 21.392 38.399 1962.604 0 1e-04
"6527" 1 1 2 5 9 1 4.78345 24.93 40.169 1960.835 0 1e-04
"6528" 1 1 2 5 9 2 473.84444 23.257 41.831 1964.172 0 9e-05
"6529" 1 1 2 5 9 3 355.24441 21.409 43.394 1967.582 0 1e-04
"6530" 1 1 2 5 10 2 4.76005 24.93 45.169 1965.833 0 1e-04
"6531" 1 1 2 5 10 3 460.55381 23.269 46.83 1969.158 1 9e-05
"6532" 1 1 2 5 10 4 340.49996 21.423 48.41 1972.584 0 9e-05
"6533" 1 1 2 5 11 3 4.39812 24.925 50.166 1970.836 0 0.00011
"6534" 1 1 2 5 11 4 446.567 23.274 51.829 1974.152 1 9e-05
"6535" 1 1 2 5 11 5 327.07815 21.417 53.402 1977.581 3 9e-05
"6536" 1 1 2 5 12 4 4.10398 24.925 55.165 1975.837 0 0.00012
"6537" 1 1 2 5 12 5 427.78629 23.286 56.837 1979.147 3 1e-04
"6538" 1 1 2 5 12 6 313.07688 21.41 58.388 1982.575 2 9e-05
"6539" 1 1 2 5 13 5 3.44439 24.913 60.161 1980.844 0 1e-04
"6540" 1 1 2 5 13 6 404.13578 23.274 61.82 1984.143 4 9e-05
"6541" 1 1 2 5 13 7 188.2637 21.737 63.05 1986.91 1 9e-05
"6542" 1 1 2 5 13 8 92.90261 20.808 64.102 1988.891 1 7e-05
"6543" 1 1 2 5 14 6 2.42594 24.891 65.149 1985.853 0 0.00011
"6544" 1 1 2 5 14 7 80.99436 24.256 65.86 1987.202 1 8e-05
"6545" 1 1 2 5 14 8 285.57779 23.03 67.108 1989.674 5 1e-04
"6546" 1 1 2 5 14 9 248.02389 21.426 68.385 1992.556 5 8e-05
"6547" 1 1 2 5 15 8 2.13568 24.89 70.148 1990.854 0 0.00012
"6548" 1 1 2 5 15 9 315.57988 23.303 71.781 1994.074 11 1e-04
"6549" 1 1 2 5 15 10 170.70597 21.575 73.238 1997.258 6 9e-05
"6550" 1 1 2 5 16 9 1.91173 24.896 75.144 1995.844 0 0.00014
"6551" 1 1 2 5 16 10 99.22019 23.973 76.17 1997.794 8 1e-04
"6552" 1 1 2 6 8 1 164.71481 25.932 39.17 1958.833 0 9e-05
"6553" 1 1 2 6 9 1 780.3969 28.127 42.162 1959.633 0 1e-04
"6554" 1 1 2 6 9 2 578.52471 26.722 43.557 1962.432 3 1e-04
"6555" 1 1 2 6 10 1 5.22952 29.856 45.131 1960.873 0 9e-05
"6556" 1 1 2 6 10 2 971.97858 28.378 46.889 1964.109 0 1e-04
"6557" 1 1 2 6 10 3 549.54044 26.746 48.566 1967.417 4 1e-04
"6558" 1 1 2 6 11 2 5.22452 29.856 50.131 1965.871 0 9e-05
"6559" 1 1 2 6 11 3 938.12524 28.387 51.883 1969.093 1 1e-04
"6560" 1 1 2 6 11 4 519.98268 26.773 53.573 1972.397 2 1e-04
"6561" 1 1 2 6 12 3 4.87016 29.865 55.136 1970.866 0 1e-04
"6562" 1 1 2 6 12 4 887.01241 28.388 56.874 1974.082 8 1e-04
"6563" 1 1 2 6 12 5 483.92535 26.786 58.572 1977.382 2 1e-04
"6564" 1 1 2 6 13 4 4.43499 29.873 60.139 1975.863 0 0.00011
"6565" 1 1 2 6 13 5 806.21313 28.381 61.854 1979.069 12 1e-04
"6566" 1 1 2 6 13 6 430.65563 26.747 63.565 1982.414 5 0.00011
"6567" 1 1 2 6 14 5 4.4798 29.872 65.14 1980.865 0 0.00011
"6568" 1 1 2 6 14 6 701.83166 28.354 66.843 1984.086 11 1e-04
"6569" 1 1 2 6 14 7 279.26064 27.024 68.317 1986.89 7 0.00011
"6570" 1 1 2 6 14 8 103.59805 25.931 69.16 1988.826 3 9e-05
"6571" 1 1 2 6 15 6 3.79058 29.865 70.134 1985.864 0 9e-05
"6572" 1 1 2 6 15 7 131.89458 29.221 70.834 1987.209 3 9e-05
"6573" 1 1 2 6 15 8 444.93349 28.095 72.093 1989.594 14 1e-04
"6574" 1 1 2 6 15 9 301.73522 26.692 73.516 1992.421 10 9e-05
"6575" 1 1 2 6 16 8 2.74946 29.845 75.125 1990.877 0 0.00012
"6576" 1 1 2 6 16 9 395.59854 28.302 76.743 1994.038 14 0.00011
"6577" 1 1 2 6 16 10 181.51162 26.778 78.35 1997.168 6 8e-05
"6578" 1 1 2 6 17 9 1.61453 29.837 80.121 1995.881 0 2e-05
"6579" 1 1 2 6 17 10 120.20973 28.869 81.127 1997.854 4 7e-05
"6580" 1 1 2 7 9 1 226.22899 30.948 44.177 1958.826 0 0.00011
"6581" 1 1 2 7 10 1 862.25659 32.968 47.046 1959.675 0 0.00011
"6582" 1 1 2 7 10 2 739.87304 31.634 48.516 1962.478 0 1e-04
"6583" 1 1 2 7 11 1 4.31365 34.867 50.137 1960.868 0 1e-04
"6584" 1 1 2 7 11 2 1052.04051 33.201 51.799 1964.194 1 0.00011
"6585" 1 1 2 7 11 3 717.95638 31.623 53.506 1967.48 3 1e-04
"6586" 1 1 2 7 12 2 4.0411 34.866 55.136 1965.866 0 0.00011
"6587" 1 1 2 7 12 3 996.924 33.201 56.79 1969.186 5 0.00012
"6588" 1 1 2 7 12 4 669.51113 31.629 58.507 1972.475 5 0.00011
"6589" 1 1 2 7 13 3 4.0436 34.866 60.136 1970.866 0 0.00011
"6590" 1 1 2 7 13 4 902.28517 33.193 61.764 1974.167 7 0.00012
"6591" 1 1 2 7 13 5 593.11157 31.597 63.481 1977.479 6 1e-04
"6592" 1 1 2 7 14 4 3.29169 34.876 65.14 1975.862 0 9e-05
"6593" 1 1 2 7 14 5 767.38516 33.184 66.751 1979.163 11 0.00012
"6594" 1 1 2 7 14 6 502.86238 31.563 68.455 1982.489 12 1e-04
"6595" 1 1 2 7 15 5 2.33868 34.879 70.143 1980.862 0 1e-04
"6596" 1 1 2 7 15 6 642.40718 33.181 71.741 1984.156 11 0.00012
"6597" 1 1 2 7 15 7 281.09321 31.845 73.138 1986.89 10 1e-04
"6598" 1 1 2 7 15 8 125.45872 30.878 74.132 1988.851 3 1e-04
"6599" 1 1 2 7 16 6 1.85453 34.901 75.153 1985.849 0 0.00012
"6600" 1 1 2 7 16 7 100.83277 34.118 75.764 1987.243 2 0.00013
"6601" 1 1 2 7 16 8 371.08909 32.909 76.963 1989.65 11 0.00011
"6602" 1 1 2 7 16 9 302.27156 31.487 78.365 1992.475 13 1e-04
"6603" 1 1 2 7 17 8 1.32111 34.936 80.156 1990.817 1 0.00014
"6604" 1 1 2 7 17 9 297.63327 33.116 81.677 1994.157 11 0.00011
"6605" 1 1 2 7 17 10 161.53885 31.601 83.191 1997.187 8 8e-05
"6606" 1 1 2 7 18 9 0.71691 34.97 85.187 1995.815 0 0
"6607" 1 1 2 7 18 10 83.12036 33.839 86.077 1997.834 4 9e-05
"6608" 1 1 2 8 10 1 273.24485 35.881 49.143 1958.859 0 0.00012
"6609" 1 1 2 8 11 1 1023.12293 37.949 52.011 1959.659 3 1e-04
"6610" 1 1 2 8 11 2 880.49069 36.602 53.496 1962.49 1 0.00011
"6611" 1 1 2 8 12 1 5.12733 39.841 55.124 1960.881 0 5e-05
"6612" 1 1 2 8 12 2 1201.14373 38.178 56.776 1964.196 6 0.00011
"6613" 1 1 2 8 12 3 827.87075 36.598 58.484 1967.484 8 0.00011
"6614" 1 1 2 8 13 2 4.95045 39.847 60.126 1965.876 0 5e-05
"6615" 1 1 2 8 13 3 1100.11969 38.173 61.755 1969.178 10 0.00011
"6616" 1 1 2 8 13 4 744.61279 36.589 63.475 1972.483 9 0.00012
"6617" 1 1 2 8 14 3 4.56241 39.851 65.128 1970.874 0 6e-05
"6618" 1 1 2 8 14 4 959.93816 38.17 66.763 1974.189 10 0.00012
"6619" 1 1 2 8 14 5 640.47969 36.592 68.467 1977.471 8 0.00012
"6620" 1 1 2 8 15 4 3.76829 39.844 70.124 1975.878 1 7e-05
"6621" 1 1 2 8 15 5 816.59796 38.206 71.769 1979.161 10 0.00013
"6622" 1 1 2 8 15 6 512.51542 36.584 73.446 1982.458 16 0.00012
"6623" 1 1 2 8 16 5 3.30637 39.859 75.132 1980.872 0 8e-05
"6624" 1 1 2 8 16 6 607.7087 38.171 76.698 1984.125 17 0.00013
"6625" 1 1 2 8 16 7 258.11989 36.846 78.127 1986.879 6 0.00013
"6626" 1 1 2 8 16 8 98.13316 35.868 79.109 1988.838 3 0.00016
"6627" 1 1 2 8 17 6 2.03652 39.835 80.12 1985.882 0 0.00011
"6628" 1 1 2 8 17 7 88.13547 39.122 80.765 1987.24 2 0.00014
"6629" 1 1 2 8 17 8 310.54567 37.911 81.92 1989.605 9 0.00011
"6630" 1 1 2 8 17 9 199.64994 36.663 83.376 1992.31 10 0.00015
"6631" 1 1 2 8 18 8 1.07307 39.834 85.119 1990.882 0 8e-05
"6632" 1 1 2 8 18 9 208.84729 38.242 86.696 1994.05 1 0.00011
"6633" 1 1 2 8 18 10 131.08194 37.604 89.362 1997.355 4 0.00011
"6634" 1 1 2 9 11 1 291.72688 40.959 54.178 1958.815 3 0.00011
"6635" 1 1 2 9 12 1 1092.9182 42.954 57.019 1959.663 6 1e-04
"6636" 1 1 2 9 12 2 899.6201 41.644 58.509 1962.461 5 0.00011
"6637" 1 1 2 9 13 1 7.26331 44.833 60.119 1960.886 0 6e-05
"6638" 1 1 2 9 13 2 1233.39637 43.203 61.775 1964.17 11 9e-05
"6639" 1 1 2 9 13 3 804.25272 41.615 63.489 1967.471 11 0.00011
"6640" 1 1 2 9 14 2 6.62058 44.831 65.118 1965.884 0 7e-05
"6641" 1 1 2 9 14 3 1060.98292 43.196 66.754 1969.155 11 1e-04
"6642" 1 1 2 9 14 4 689.16141 41.608 68.478 1972.467 7 0.00011
"6643" 1 1 2 9 15 3 5.69404 44.836 70.12 1970.882 0 8e-05
"6644" 1 1 2 9 15 4 863.39446 43.159 71.712 1974.15 16 1e-04
"6645" 1 1 2 9 15 5 543.51717 41.603 73.464 1977.457 7 0.00012
"6646" 1 1 2 9 16 4 3.69525 44.837 75.12 1975.882 0 0.00011
"6647" 1 1 2 9 16 5 641.74976 43.137 76.708 1979.168 14 1e-04
"6648" 1 1 2 9 16 6 409.82588 41.565 78.437 1982.469 13 0.00012
"6649" 1 1 2 9 17 5 2.72425 44.834 80.12 1980.885 0 0.00015
"6650" 1 1 2 9 17 6 411.5895 43.109 81.641 1984.13 7 1e-04
"6651" 1 1 2 9 17 7 179.28682 41.753 83.052 1986.896 4 0.00014
"6652" 1 1 2 9 17 8 69.28353 40.944 84.129 1988.781 2 0.00016
"6653" 1 1 2 9 18 6 1.17078 44.803 85.104 1985.898 0 0
"6654" 1 1 2 9 18 7 47.64584 44.152 85.753 1987.2 5 8e-05
"6655" 1 1 2 9 18 8 165.41195 42.752 86.793 1989.637 4 0.00012
"6656" 1 1 2 9 18 9 162.4302 42.316 89.633 1992.914 9 0.00013
"6657" 1 1 2 9 18 10 28.69544 42.834 94.482 1997.245 3 0.00011
"6658" 1 1 2 10 12 1 374.85589 45.87 59.133 1958.861 2 1e-04
"6659" 1 1 2 10 13 1 1190.81039 47.831 61.909 1959.678 7 0.00012
"6660" 1 1 2 10 13 2 1078.20591 46.558 63.457 1962.499 13 0.00011
"6661" 1 1 2 10 14 1 5.72058 49.874 65.139 1960.865 0 1e-04
"6662" 1 1 2 10 14 2 1261.11759 48.071 66.703 1964.232 12 0.00012
"6663" 1 1 2 10 14 3 897.97587 46.561 68.444 1967.483 15 0.00012
"6664" 1 1 2 10 15 2 4.8514 49.875 70.139 1965.863 0 9e-05
"6665" 1 1 2 10 15 3 1004.38389 48.09 71.689 1969.198 23 0.00012
"6666" 1 1 2 10 15 4 667.37148 46.563 73.412 1972.448 19 0.00011
"6667" 1 1 2 10 16 3 3.49955 49.869 75.132 1970.862 0 6e-05
"6668" 1 1 2 10 16 4 744.93781 48.179 76.718 1974.138 15 0.00012
"6669" 1 1 2 10 16 5 439.67249 46.553 78.412 1977.457 6 0.00012
"6670" 1 1 2 10 17 4 3.08435 49.862 80.132 1975.87 0 7e-05
"6671" 1 1 2 10 17 5 462.59849 48.203 81.673 1979.07 10 0.00011
"6672" 1 1 2 10 17 6 263.09667 46.487 83.327 1982.438 7 1e-04
"6673" 1 1 2 10 18 5 1.63408 49.841 85.118 1980.878 0 0.00014
"6674" 1 1 2 10 18 6 252.45397 48.162 86.573 1984.011 7 9e-05
"6675" 1 1 2 10 18 7 114.10012 47.149 88.479 1986.93 3 8e-05
"6676" 1 1 2 10 18 8 119.58312 47.002 90.771 1989.367 4 8e-05
"6677" 1 1 2 10 18 9 68.77867 46.503 93.639 1992.736 3 3e-05
"6678" 1 1 2 10 18 10 8.92976 46.458 98.14 1997.281 1 0
"6679" 1 1 2 11 13 1 279.42533 50.903 64.142 1958.839 2 9e-05
"6680" 1 1 2 11 14 1 811.29454 52.79 66.873 1959.683 9 1e-04
"6681" 1 1 2 11 14 2 721.88218 51.508 68.404 1962.495 13 9e-05
"6682" 1 1 2 11 15 1 3.42647 54.871 70.137 1960.867 0 0.00021
"6683" 1 1 2 11 15 2 752.94416 53.064 71.671 1964.207 15 0.00012
"6684" 1 1 2 11 15 3 515.65916 51.551 73.431 1967.48 8 1e-04
"6685" 1 1 2 11 16 2 3.00385 54.889 75.146 1965.856 0 0.00023
"6686" 1 1 2 11 16 3 518.19246 53.006 76.601 1969.194 19 0.00011
"6687" 1 1 2 11 16 4 349.89475 51.529 78.372 1972.443 8 9e-05
"6688" 1 1 2 11 17 3 1.96844 54.879 80.141 1970.861 0 0.00011
"6689" 1 1 2 11 17 4 313.66242 53.015 81.592 1974.176 7 1e-04
"6690" 1 1 2 11 17 5 178.55882 51.523 83.33 1977.406 9 8e-05
"6691" 1 1 2 11 18 4 1.1588 54.927 85.164 1975.837 0 0
"6692" 1 1 2 11 18 5 129.39262 52.9 86.436 1979.136 0 8e-05
"6693" 1 1 2 11 18 6 121.03664 52.069 89.624 1983.155 2 7e-05
"6694" 1 1 2 11 18 7 22.81756 52.179 93.425 1986.845 1 8e-05
"6695" 1 1 2 11 18 8 15.83448 51.973 95.778 1989.404 0 9e-05
"6696" 1 1 2 11 18 9 14.21651 52.335 99.508 1992.773 0 9e-05
"6697" 1 1 2 11 18 10 2.8881 53.781 105.684 1997.501 0 0
"6698" 1 1 2 12 14 1 191.33412 55.898 69.136 1958.838 1 0.00012
"6699" 1 1 2 12 15 1 474.41836 57.629 71.73 1959.701 8 0.00012
"6700" 1 1 2 12 15 2 450.1 56.428 73.348 1962.519 10 0.00012
"6701" 1 1 2 12 16 1 2.32826 59.877 75.14 1960.865 0 0.00011
"6702" 1 1 2 12 16 2 375.57632 57.843 76.534 1964.29 8 0.00013
"6703" 1 1 2 12 16 3 301.63981 56.402 78.344 1967.542 6 0.00012
"6704" 1 1 2 12 17 2 0.97409 59.859 80.131 1965.871 0 0.00022
"6705" 1 1 2 12 17 3 232.29101 57.732 81.45 1969.317 4 0.00011
"6706" 1 1 2 12 17 4 166.85202 56.403 83.252 1972.448 5 7e-05
"6707" 1 1 2 12 18 3 0.50114 59.879 85.141 1970.861 0 0
"6708" 1 1 2 12 18 4 110.73289 57.963 86.511 1974.147 3 1e-04
"6709" 1 1 2 12 18 5 91.57985 56.959 89.319 1977.959 6 6e-05
"6710" 1 1 2 12 18 6 16.41854 56.787 93.822 1982.634 1 0
"6711" 1 1 2 12 18 7 0.09485 55.016 95.47 1986.053 0 0
"6712" 1 1 2 13 15 1 100.93659 60.889 74.114 1958.824 2 0.00014
"6713" 1 1 2 13 16 1 285.60698 62.782 76.836 1959.654 5 9e-05
"6714" 1 1 2 13 16 2 239.58161 61.501 78.404 1962.503 3 0.00011
"6715" 1 1 2 13 17 1 0.75248 64.825 80.113 1960.887 0 8e-05
"6716" 1 1 2 13 17 2 187.70047 62.794 81.384 1964.19 11 8e-05
"6717" 1 1 2 13 17 3 128.08106 61.303 83.257 1967.554 4 1e-04
"6718" 1 1 2 13 18 2 0.02539 64.622 85.013 1965.989 0 0
"6719" 1 1 2 13 18 3 61.1836 62.386 86.072 1969.285 2 5e-05
"6720" 1 1 2 13 18 4 78.85376 61.225 88.752 1973.126 2 1e-04
"6721" 1 1 2 13 18 5 24.2667 61.317 93.494 1977.776 1 6e-05
"6722" 1 1 2 13 18 6 2.18452 60.726 96.705 1981.577 0 0
"6723" 1 1 2 14 16 1 52.45982 65.921 79.115 1958.792 1 1e-04
"6724" 1 1 2 14 17 1 126.05276 67.733 81.776 1959.643 0 0.00015
"6725" 1 1 2 14 17 2 77.89299 66.803 83.364 1962.16 6 0.00015
"6726" 1 1 2 14 18 1 0.13409 69.667 85.036 1960.969 0 0.00017
"6727" 1 1 2 14 18 2 75.78397 68.106 86.521 1964.014 1 2e-04
"6728" 1 1 2 14 18 3 66.69177 67.507 90.105 1968.199 1 0.00017
"6729" 1 1 2 14 18 4 22.31651 67.189 94.293 1972.704 0 0.00018
"6730" 1 1 2 15 17 1 29.65055 70.665 83.986 1958.92 1 0.00012
"6731" 1 1 2 15 18 1 57.05344 73.737 87.715 1959.577 0 0.00014
"6732" 1 1 2 15 18 2 43.0057 72.208 89.51 1962.901 1 9e-05
"6733" 1 1 2 15 18 3 7.55861 71.832 93.892 1967.66 1 3e-05
"6734" 1 1 3 1 3 1 577.65781 0.914 14.16 1958.843 0 0
"6735" 1 1 3 1 4 1 2371.64682 3.075 17.13 1959.653 0 0
"6736" 1 1 3 1 4 2 1839.62793 1.634 18.52 1962.483 0 0
"6737" 1 1 3 1 5 1 16.42795 4.849 20.128 1960.876 0 0
"6738" 1 1 3 1 5 2 2858.30326 3.309 21.856 1964.144 0 0
"6739" 1 1 3 1 5 3 1697.49939 1.635 23.519 1967.481 1 0
"6740" 1 1 3 1 6 2 14.98289 4.849 25.128 1965.874 0 0
"6741" 1 1 3 1 6 3 2631.92195 3.308 26.855 1969.144 0 0
"6742" 1 1 3 1 6 4 1617.06776 1.636 28.52 1972.481 0 0
"6743" 1 1 3 1 7 3 14.26771 4.849 30.128 1970.874 0 0
"6744" 1 1 3 1 7 4 2509.79391 3.309 31.857 1974.144 0 0
"6745" 1 1 3 1 7 5 1584.38681 1.638 33.521 1977.48 0 0
"6746" 1 1 3 1 8 4 13.96221 4.849 35.128 1975.874 0 0
"6747" 1 1 3 1 8 5 2455.50181 3.309 36.857 1979.145 1 0
"6748" 1 1 3 1 8 6 1555.93194 1.634 38.52 1982.482 2 0
"6749" 1 1 3 1 9 5 13.9844 4.849 40.128 1980.876 0 0
"6750" 1 1 3 1 9 6 2416.29399 3.309 41.856 1984.144 1 0
"6751" 1 1 3 1 9 7 1080.25712 1.94 43.242 1986.899 2 0
"6752" 1 1 3 1 9 8 463.11585 0.913 44.159 1988.843 0 0
"6753" 1 1 3 1 10 6 13.89881 4.849 45.128 1985.874 0 0
"6754" 1 1 3 1 10 7 499.7411 4.208 45.834 1987.223 1 0
"6755" 1 1 3 1 10 8 1874.37955 3.068 47.123 1989.651 3 0
"6756" 1 1 3 1 10 9 1515.53315 1.627 48.51 1992.48 6 0
"6757" 1 1 3 1 11 8 13.38867 4.852 50.129 1990.872 0 0
"6758" 1 1 3 1 11 9 2319.96934 3.308 51.849 1994.138 6 0
"6759" 1 1 3 1 11 10 1314.85373 1.763 53.4 1997.232 7 0
"6760" 1 1 3 1 12 9 13.1323 4.852 55.129 1995.873 0 0
"6761" 1 1 3 1 12 10 930.62389 3.9 56.17 1997.866 6 0
"6762" 1 1 3 2 4 1 476.80801 5.841 19.123 1958.878 0 0
"6763" 1 1 3 2 5 1 1353.94296 7.714 21.832 1959.715 0 0
"6764" 1 1 3 2 5 2 1411.51952 6.452 23.427 1962.571 0 0
"6765" 1 1 3 2 6 1 6.0548 9.863 25.135 1960.87 0 0
"6766" 1 1 3 2 6 2 1560.2603 7.939 26.67 1964.328 0 0
"6767" 1 1 3 2 6 3 1361.06012 6.453 28.429 1967.573 0 0
"6768" 1 1 3 2 7 2 5.82658 9.865 30.136 1965.866 0 0
"6769" 1 1 3 2 7 3 1499.98713 7.937 31.667 1969.327 1 0
"6770" 1 1 3 2 7 4 1325.11926 6.452 33.428 1972.572 2 0
"6771" 1 1 3 2 8 3 5.56279 9.867 35.136 1970.865 0 0
"6772" 1 1 3 2 8 4 1459.16948 7.933 36.666 1974.33 2 0
"6773" 1 1 3 2 8 5 1293.84719 6.457 38.424 1977.563 1 0
"6774" 1 1 3 2 9 4 5.50467 9.867 40.136 1975.866 0 0
"6775" 1 1 3 2 9 5 1423.86017 7.936 41.668 1979.329 2 0
"6776" 1 1 3 2 9 6 1270.99509 6.459 43.432 1982.568 0 0
"6777" 1 1 3 2 10 5 5.38925 9.866 45.135 1980.867 1 0
"6778" 1 1 3 2 10 6 1403.7295 7.929 46.665 1984.332 3 0
"6779" 1 1 3 2 10 7 849.78411 6.756 48.097 1986.938 3 0
"6780" 1 1 3 2 10 8 409.00406 5.844 49.124 1988.876 0 0
"6781" 1 1 3 2 11 6 5.32416 9.866 50.136 1985.866 0 0
"6782" 1 1 3 2 11 7 213.12879 9.138 50.794 1987.253 0 0
"6783" 1 1 3 2 11 8 1162.82397 7.71 51.824 1989.71 5 0
"6784" 1 1 3 2 11 9 1213.34839 6.455 53.42 1992.562 11 0
"6785" 1 1 3 2 12 8 5.11243 9.867 55.136 1990.866 0 0
"6786" 1 1 3 2 12 9 1297.0635 7.923 56.641 1994.315 18 0
"6787" 1 1 3 2 12 10 1005.11817 6.581 58.268 1997.284 10 0
"6788" 1 1 3 2 13 9 4.35214 9.861 60.133 1995.869 0 0
"6789" 1 1 3 2 13 10 423.27203 8.648 61.032 1997.981 7 0
"6790" 1 1 3 3 5 1 308.18117 10.976 24.191 1958.812 0 0
"6791" 1 1 3 3 6 1 2325.98918 13.314 27.3 1959.583 0 0
"6792" 1 1 3 3 6 2 1351.17475 12.043 28.723 1962.276 1 0
"6793" 1 1 3 3 7 1 16.55122 14.859 30.133 1960.872 0 0
"6794" 1 1 3 3 7 2 2946.41632 13.505 31.951 1964.043 1 0
"6795" 1 1 3 3 7 3 1309.77815 12.046 33.725 1967.275 0 0
"6796" 1 1 3 3 8 2 15.8421 14.86 35.133 1965.869 0 0
"6797" 1 1 3 3 8 3 2863.28712 13.505 36.952 1969.043 2 0
"6798" 1 1 3 3 8 4 1282.94563 12.041 38.722 1972.278 1 0
"6799" 1 1 3 3 9 3 15.24978 14.86 40.133 1970.869 0 0
"6800" 1 1 3 3 9 4 2791.42801 13.5 41.95 1974.046 2 0
"6801" 1 1 3 3 9 5 1267.99784 12.048 43.722 1977.27 2 0
"6802" 1 1 3 3 10 4 15.01861 14.861 45.133 1975.869 0 0
"6803" 1 1 3 3 10 5 2750.74382 13.497 46.945 1979.045 4 0
"6804" 1 1 3 3 10 6 1253.19026 12.05 48.725 1982.272 4 0
"6805" 1 1 3 3 11 5 14.92355 14.861 50.134 1980.871 0 0
"6806" 1 1 3 3 11 6 2657.74689 13.488 51.934 1984.043 17 0
"6807" 1 1 3 3 11 7 939.28212 12.344 53.59 1986.842 5 0
"6808" 1 1 3 3 11 8 263.88307 10.995 54.198 1988.8 3 0
"6809" 1 1 3 3 12 6 14.45124 14.865 55.135 1985.867 0 0
"6810" 1 1 3 3 12 7 585.23348 14.143 55.797 1987.251 6 0
"6811" 1 1 3 3 12 8 1957.3187 13.298 57.28 1989.578 10 0
"6812" 1 1 3 3 12 9 1142.70538 12.041 58.717 1992.274 8 0
"6813" 1 1 3 3 13 8 14.11418 14.867 60.136 1990.866 0 0
"6814" 1 1 3 3 13 9 2389.41388 13.497 61.928 1994.026 46 0
"6815" 1 1 3 3 13 10 954.01497 12.15 63.642 1997.088 17 0
"6816" 1 1 3 3 14 9 12.46272 14.862 65.133 1995.869 0 0
"6817" 1 1 3 3 14 10 975.96679 13.869 66.138 1997.864 25 0
"6818" 1 1 3 4 6 1 531.91013 15.861 29.132 1958.868 0 0
"6819" 1 1 3 4 7 1 1486.3022 17.685 31.813 1959.725 0 0
"6820" 1 1 3 4 7 2 1589.74113 16.472 33.438 1962.563 0 0
"6821" 1 1 3 4 8 1 4.49355 19.864 35.135 1960.87 0 0
"6822" 1 1 3 4 8 2 1729.76531 17.884 36.643 1964.356 1 0
"6823" 1 1 3 4 8 3 1560.54618 16.471 38.437 1967.563 2 0
"6824" 1 1 3 4 9 2 4.17474 19.863 40.134 1965.868 0 0
"6825" 1 1 3 4 9 3 1689.22807 17.883 41.64 1969.354 1 0
"6826" 1 1 3 4 9 4 1529.0658 16.473 43.435 1972.56 1 0
"6827" 1 1 3 4 10 3 4.11839 19.865 45.135 1970.867 0 0
"6828" 1 1 3 4 10 4 1654.54676 17.882 46.641 1974.355 4 0
"6829" 1 1 3 4 10 5 1501.00836 16.481 48.434 1977.55 6 0
"6830" 1 1 3 4 11 4 4.11762 19.865 50.134 1975.867 0 0
"6831" 1 1 3 4 11 5 1620.90246 17.885 51.64 1979.352 3 0
"6832" 1 1 3 4 11 6 1449.87604 16.486 53.434 1982.545 10 0
"6833" 1 1 3 4 12 5 4.1849 19.865 55.135 1980.869 0 0
"6834" 1 1 3 4 12 6 1551.68921 17.891 56.636 1984.341 6 0
"6835" 1 1 3 4 12 7 928.88757 16.766 58.089 1986.92 12 0
"6836" 1 1 3 4 12 8 443.98502 15.875 59.135 1988.857 6 0
"6837" 1 1 3 4 13 6 4.19307 19.865 60.135 1985.867 0 0
"6838" 1 1 3 4 13 7 224.94462 19.002 60.72 1987.315 3 0
"6839" 1 1 3 4 13 8 1218.17696 17.672 61.789 1989.713 16 0
"6840" 1 1 3 4 13 9 1269.75894 16.468 63.422 1992.552 12 0
"6841" 1 1 3 4 14 8 3.81072 19.869 65.137 1990.865 0 0
"6842" 1 1 3 4 14 9 1269.17239 17.855 66.591 1994.333 36 0
"6843" 1 1 3 4 14 10 992.01623 16.566 68.252 1997.282 19 0
"6844" 1 1 3 4 15 9 2.84668 19.863 70.133 1995.868 0 0
"6845" 1 1 3 4 15 10 383.7697 18.584 70.994 1998.006 7 0
"6846" 1 1 3 5 7 1 157.10122 20.902 34.15 1958.845 0 0
"6847" 1 1 3 5 8 1 545.34257 23.013 37.095 1959.68 1 0
"6848" 1 1 3 5 8 2 474.77627 21.534 38.469 1962.532 0 0
"6849" 1 1 3 5 9 1 3.07437 24.85 40.129 1960.876 0 0
"6850" 1 1 3 5 9 2 674.02106 23.254 41.825 1964.168 1 0
"6851" 1 1 3 5 9 3 467.08307 21.538 43.468 1967.527 0 0
"6852" 1 1 3 5 10 2 2.71395 24.835 45.121 1965.881 0 0
"6853" 1 1 3 5 10 3 660.94951 23.256 46.818 1969.159 1 0
"6854" 1 1 3 5 10 4 455.90251 21.533 48.467 1972.532 0 0
"6855" 1 1 3 5 11 3 2.70682 24.836 50.121 1970.881 0 0
"6856" 1 1 3 5 11 4 622.09102 23.228 51.804 1974.173 2 0
"6857" 1 1 3 5 11 5 440.41938 21.527 53.453 1977.522 3 0
"6858" 1 1 3 5 12 4 2.67967 24.838 55.122 1975.88 0 0
"6859" 1 1 3 5 12 5 599.77465 23.231 56.808 1979.174 2 0
"6860" 1 1 3 5 12 6 409.65954 21.527 58.451 1982.52 7 0
"6861" 1 1 3 5 13 5 2.56268 24.842 60.125 1980.88 0 0
"6862" 1 1 3 5 13 6 563.32995 23.254 61.813 1984.156 5 0
"6863" 1 1 3 5 13 7 259.91588 21.801 63.115 1986.911 1 0
"6864" 1 1 3 5 13 8 123.90435 20.904 64.15 1988.843 1 0
"6865" 1 1 3 5 14 6 2.20261 24.832 65.12 1985.882 0 0
"6866" 1 1 3 5 14 7 107.65093 24.237 65.833 1987.194 4 0
"6867" 1 1 3 5 14 8 391.77741 22.966 67.047 1989.677 11 0
"6868" 1 1 3 5 14 9 342.30525 21.471 68.42 1992.546 7 0
"6869" 1 1 3 5 15 8 2.03809 24.843 70.125 1990.877 0 0
"6870" 1 1 3 5 15 9 420.30003 23.253 71.754 1994.098 19 0
"6871" 1 1 3 5 15 10 233.67594 21.55 73.222 1997.268 11 0
"6872" 1 1 3 5 16 9 1.32682 24.815 75.111 1995.891 0 0
"6873" 1 1 3 5 16 10 134.73913 24 76.182 1997.779 7 0
"6874" 1 1 3 6 8 1 213.52287 25.911 39.159 1958.844 0 0
"6875" 1 1 3 6 9 1 939.24609 28.098 42.142 1959.64 1 0
"6876" 1 1 3 6 9 2 733.65636 26.682 43.544 1962.458 0 0
"6877" 1 1 3 6 10 1 6.41223 29.842 45.125 1960.88 0 0
"6878" 1 1 3 6 10 2 1157.83854 28.325 46.853 1964.125 4 0
"6879" 1 1 3 6 10 3 712.40883 26.665 48.533 1967.465 1 0
"6880" 1 1 3 6 11 2 6.17729 29.843 50.125 1965.877 0 0
"6881" 1 1 3 6 11 3 1124.45881 28.327 51.857 1969.127 5 0
"6882" 1 1 3 6 11 4 688.21921 26.662 53.524 1972.459 2 0
"6883" 1 1 3 6 12 3 5.48345 29.835 55.121 1970.881 0 0
"6884" 1 1 3 6 12 4 1063.78767 28.331 56.847 1974.111 9 0
"6885" 1 1 3 6 12 5 651.84011 26.632 58.516 1977.48 1 0
"6886" 1 1 3 6 13 4 4.94946 29.828 60.117 1975.885 0 0
"6887" 1 1 3 6 13 5 995.0028 28.322 61.843 1979.118 9 0
"6888" 1 1 3 6 13 6 612.23967 26.611 63.5 1982.485 3 0
"6889" 1 1 3 6 14 5 3.8002 29.8 65.104 1980.901 0 0
"6890" 1 1 3 6 14 6 891.73598 28.312 66.822 1984.107 17 0
"6891" 1 1 3 6 14 7 373.01561 26.872 68.166 1986.89 8 0
"6892" 1 1 3 6 14 8 165.51166 25.828 69.113 1988.881 1 0
"6893" 1 1 3 6 15 6 3.78397 29.8 70.103 1985.898 0 0
"6894" 1 1 3 6 15 7 167.18565 29.205 70.82 1987.212 3 0
"6895" 1 1 3 6 15 8 568.93049 28.048 72.09 1989.638 14 0
"6896" 1 1 3 6 15 9 456.19952 26.501 73.407 1992.503 7 0
"6897" 1 1 3 6 16 8 3.09099 29.787 75.094 1990.903 0 0
"6898" 1 1 3 6 16 9 586.88122 28.294 76.767 1994.069 12 0
"6899" 1 1 3 6 16 10 310.31191 26.616 78.265 1997.245 14 0
"6900" 1 1 3 6 17 9 2.24871 29.779 80.091 1995.909 1 0
"6901" 1 1 3 6 17 10 171.61569 28.927 81.135 1997.803 6 0
"6902" 1 1 3 7 9 1 301.0778 30.885 44.144 1958.856 0 0
"6903" 1 1 3 7 10 1 1099.40537 32.976 47.046 1959.667 2 0
"6904" 1 1 3 7 10 2 958.61525 31.591 48.495 1962.501 1 0
"6905" 1 1 3 7 11 1 6.52962 34.884 50.144 1960.858 0 0
"6906" 1 1 3 7 11 2 1322.30223 33.193 51.794 1964.198 3 0
"6907" 1 1 3 7 11 3 930.66399 31.593 53.491 1967.496 4 0
"6908" 1 1 3 7 12 2 6.08712 34.885 55.145 1965.857 0 0
"6909" 1 1 3 7 12 3 1273.94031 33.197 56.782 1969.182 9 0
"6910" 1 1 3 7 12 4 885.37014 31.589 58.492 1972.501 1 0
"6911" 1 1 3 7 13 3 5.7807 34.883 60.144 1970.858 0 0
"6912" 1 1 3 7 13 4 1174.01265 33.173 61.77 1974.193 11 0
"6913" 1 1 3 7 13 5 798.15072 31.594 63.473 1977.476 12 0
"6914" 1 1 3 7 14 4 5.08303 34.886 65.145 1975.856 0 0
"6915" 1 1 3 7 14 5 1028.95912 33.164 66.756 1979.188 9 0
"6916" 1 1 3 7 14 6 705.3152 31.597 68.483 1982.483 8 0
"6917" 1 1 3 7 15 5 3.83171 34.879 70.143 1980.862 0 0
"6918" 1 1 3 7 15 6 886.90111 33.151 71.733 1984.179 16 0
"6919" 1 1 3 7 15 7 417.09654 31.83 73.142 1986.909 6 0
"6920" 1 1 3 7 15 8 183.14512 30.906 74.147 1988.837 4 0
"6921" 1 1 3 7 16 6 3.6396 34.887 75.146 1985.856 0 0
"6922" 1 1 3 7 16 7 137.25235 34.164 75.799 1987.232 3 0
"6923" 1 1 3 7 16 8 554.71456 32.836 76.899 1989.659 14 0
"6924" 1 1 3 7 16 9 468.81765 31.536 78.42 1992.481 11 0
"6925" 1 1 3 7 17 8 2.86764 34.916 80.161 1990.841 0 0
"6926" 1 1 3 7 17 9 467.03717 33.043 81.616 1994.169 15 0
"6927" 1 1 3 7 17 10 263.26808 31.611 83.229 1997.214 12 0
"6928" 1 1 3 7 18 9 1.83553 34.894 85.149 1995.852 0 0
"6929" 1 1 3 7 18 10 101.16108 33.65 85.984 1997.929 4 0
"6930" 1 1 3 8 10 1 341.66462 35.928 49.165 1958.834 0 0
"6931" 1 1 3 8 11 1 1369.28965 38.015 52.071 1959.653 3 0
"6932" 1 1 3 8 11 2 1126.83943 36.638 53.515 1962.474 4 0
"6933" 1 1 3 8 12 1 11.59157 39.844 55.125 1960.88 0 0
"6934" 1 1 3 8 12 2 1613.57805 38.244 56.8 1964.153 10 0
"6935" 1 1 3 8 12 3 1058.79721 36.625 58.505 1967.477 4 0
"6936" 1 1 3 8 13 2 10.42326 39.846 60.126 1965.876 0 0
"6937" 1 1 3 8 13 3 1458.1981 38.231 61.787 1969.152 15 0
"6938" 1 1 3 8 13 4 944.31826 36.618 63.496 1972.476 7 0
"6939" 1 1 3 8 14 3 8.82371 39.846 65.124 1970.876 0 0
"6940" 1 1 3 8 14 4 1263.35142 38.218 66.766 1974.145 17 0
"6941" 1 1 3 8 14 5 813.33498 36.6 68.475 1977.471 16 0
"6942" 1 1 3 8 15 4 6.21073 39.834 70.119 1975.883 0 0
"6943" 1 1 3 8 15 5 1048.87436 38.209 71.768 1979.156 19 0
"6944" 1 1 3 8 15 6 647.19758 36.628 73.472 1982.44 19 0
"6945" 1 1 3 8 16 5 4.60593 39.827 75.117 1980.888 0 0
"6946" 1 1 3 8 16 6 806.23605 38.194 76.726 1984.13 9 0
"6947" 1 1 3 8 16 7 357.33602 36.893 78.186 1986.89 12 0
"6948" 1 1 3 8 16 8 139.60572 35.905 79.128 1988.82 6 0
"6949" 1 1 3 8 17 6 3.41797 39.841 80.122 1985.878 1 0
"6950" 1 1 3 8 17 7 118.59605 39.129 80.778 1987.246 4 0
"6951" 1 1 3 8 17 8 431.33012 37.907 81.913 1989.601 15 0
"6952" 1 1 3 8 17 9 295.60263 36.556 83.387 1992.429 10 0
"6953" 1 1 3 8 18 8 2.21811 39.864 85.134 1990.868 0 0
"6954" 1 1 3 8 18 9 285.74494 38.131 86.613 1994.078 9 0
"6955" 1 1 3 8 18 10 187.17199 37.28 89.06 1997.377 10 0
"6956" 1 1 3 9 11 1 434.99881 40.869 54.135 1958.862 0 0
"6957" 1 1 3 9 12 1 1515.72374 42.967 57.029 1959.66 10 0
"6958" 1 1 3 9 12 2 1298.90182 41.545 58.463 1962.514 10 0
"6959" 1 1 3 9 13 1 10.24556 44.884 60.145 1960.86 0 0
"6960" 1 1 3 9 13 2 1720.99366 43.203 61.779 1964.173 8 0
"6961" 1 1 3 9 13 3 1157.76093 41.553 63.454 1967.497 21 0
"6962" 1 1 3 9 14 2 9.01823 44.878 65.141 1965.861 0 0
"6963" 1 1 3 9 14 3 1488.13054 43.215 66.768 1969.15 21 0
"6964" 1 1 3 9 14 4 976.09274 41.553 68.454 1972.498 17 0
"6965" 1 1 3 9 15 3 7.46943 44.879 70.14 1970.859 0 0
"6966" 1 1 3 9 15 4 1222.12156 43.19 71.746 1974.152 18 0
"6967" 1 1 3 9 15 5 787.36484 41.566 73.437 1977.468 15 0
"6968" 1 1 3 9 16 4 5.81498 44.883 75.143 1975.859 0 0
"6969" 1 1 3 9 16 5 910.20649 43.173 76.705 1979.129 25 0
"6970" 1 1 3 9 16 6 550.27267 41.556 78.415 1982.455 17 0
"6971" 1 1 3 9 17 5 3.27948 44.854 80.129 1980.875 0 0
"6972" 1 1 3 9 17 6 592.06202 43.094 81.628 1984.132 15 0
"6973" 1 1 3 9 17 7 265.70459 41.736 83.05 1986.911 3 0
"6974" 1 1 3 9 17 8 107.32963 40.849 84.075 1988.822 9 0
"6975" 1 1 3 9 18 6 2.34869 44.853 85.128 1985.872 0 0
"6976" 1 1 3 9 18 7 70.27593 44.142 85.771 1987.227 1 0
"6977" 1 1 3 9 18 8 260.71662 42.756 86.782 1989.623 12 0
"6978" 1 1 3 9 18 9 321.90004 42.049 89.603 1993.15 8 0
"6979" 1 1 3 9 18 10 67.10218 42.004 93.563 1997.155 2 0
"6980" 1 1 3 10 12 1 467.18273 45.808 59.101 1958.892 2 0
"6981" 1 1 3 10 13 1 1381.84252 47.904 61.986 1959.682 11 0
"6982" 1 1 3 10 13 2 1295.17336 46.423 63.393 1962.569 13 0
"6983" 1 1 3 10 14 1 6.02374 49.847 65.126 1960.879 0 0
"6984" 1 1 3 10 14 2 1507.42682 48.141 66.738 1964.197 14 0
"6985" 1 1 3 10 14 3 1122.0088 46.407 68.365 1967.558 20 0
"6986" 1 1 3 10 15 2 4.9588 49.84 70.122 1965.88 0 0
"6987" 1 1 3 10 15 3 1230.96629 48.159 71.724 1969.164 21 0
"6988" 1 1 3 10 15 4 871.95544 46.399 73.343 1972.544 14 0
"6989" 1 1 3 10 16 3 3.50411 49.83 75.117 1970.885 0 0
"6990" 1 1 3 10 16 4 905.14676 48.13 76.691 1974.16 17 0
"6991" 1 1 3 10 16 5 635.82467 46.4 78.328 1977.527 18 0
"6992" 1 1 3 10 17 4 2.83927 49.839 80.121 1975.881 0 0
"6993" 1 1 3 10 17 5 601.71236 48.068 81.637 1979.169 14 0
"6994" 1 1 3 10 17 6 366.0196 46.394 83.28 1982.485 12 0
"6995" 1 1 3 10 18 5 2.25981 49.841 85.123 1980.882 0 0
"6996" 1 1 3 10 18 6 319.02953 48.249 86.666 1984.017 4 0
"6997" 1 1 3 10 18 7 152.64016 47.153 88.511 1986.957 4 0
"6998" 1 1 3 10 18 8 144.42478 46.965 90.677 1989.311 9 0
"6999" 1 1 3 10 18 9 97.2496 47.047 94.5 1993.053 3 0
"7000" 1 1 3 10 18 10 16.9522 47.339 98.909 1997.17 2 0
"7001" 1 1 3 11 13 1 360.55611 50.844 64.11 1958.865 1 0
"7002" 1 1 3 11 14 1 984.43348 52.808 66.9 1959.691 10 0
"7003" 1 1 3 11 14 2 919.81376 51.447 68.39 1962.543 12 0
"7004" 1 1 3 11 15 1 4.15863 54.835 70.119 1960.885 0 0
"7005" 1 1 3 11 15 2 961.59338 53.004 71.638 1964.234 15 0
"7006" 1 1 3 11 15 3 763.7595 51.421 73.371 1967.55 13 0
"7007" 1 1 3 11 16 2 2.62293 54.844 75.124 1965.878 0 0
"7008" 1 1 3 11 16 3 698.54735 52.894 76.546 1969.251 15 0
"7009" 1 1 3 11 16 4 515.99996 51.411 78.327 1972.515 8 0
"7010" 1 1 3 11 17 3 1.365 54.873 80.138 1970.864 0 0
"7011" 1 1 3 11 17 4 416.95477 52.821 81.487 1974.265 9 0
"7012" 1 1 3 11 17 5 303.22402 51.388 83.25 1977.461 12 0
"7013" 1 1 3 11 18 4 0.58895 54.914 85.153 1975.839 0 0
"7014" 1 1 3 11 18 5 176.51659 52.796 86.336 1979.14 8 0
"7015" 1 1 3 11 18 6 174.92234 51.771 89.283 1983.111 8 0
"7016" 1 1 3 11 18 7 36.28569 51.524 92.872 1986.948 0 0
"7017" 1 1 3 11 18 8 33.4582 51.521 95.297 1989.374 0 0
"7018" 1 1 3 11 18 9 26.94153 51.837 99.247 1993.009 1 0
"7019" 1 1 3 11 18 10 5.9712 52.324 104.181 1997.455 0 0
"7020" 1 1 3 12 14 1 227.92861 55.865 69.121 1958.856 7 0
"7021" 1 1 3 12 15 1 530.37339 57.642 71.746 1959.704 4 0
"7022" 1 1 3 12 15 2 512.33857 56.392 73.325 1962.532 11 0
"7023" 1 1 3 12 16 1 2.35584 59.89 75.147 1960.858 0 0
"7024" 1 1 3 12 16 2 451.25098 57.875 76.571 1964.296 6 0
"7025" 1 1 3 12 16 3 354.57648 56.366 78.297 1967.53 10 0
"7026" 1 1 3 12 17 2 1.54829 59.886 80.144 1965.858 0 0
"7027" 1 1 3 12 17 3 266.53604 57.812 81.491 1969.278 6 0
"7028" 1 1 3 12 17 4 195.07243 56.242 83.17 1972.528 4 0
"7029" 1 1 3 12 18 3 0.55946 59.834 85.118 1970.884 0 0
"7030" 1 1 3 12 18 4 123.81134 57.831 86.495 1974.263 2 0
"7031" 1 1 3 12 18 5 134.80125 56.738 89.099 1977.96 2 0
"7032" 1 1 3 12 18 6 21.17877 56.466 93.504 1982.638 0 0
"7033" 1 1 3 12 18 7 2.88126 56.429 97.671 1986.841 0 0
"7034" 1 1 3 12 18 8 0.04614 56.77 99.198 1988.027 0 0
"7035" 1 1 3 13 15 1 133.9824 60.749 74.061 1958.911 1 0
"7036" 1 1 3 13 16 1 278.48905 62.821 76.904 1959.682 6 0
"7037" 1 1 3 13 16 2 243.34139 61.237 78.185 1962.547 6 0
"7038" 1 1 3 13 17 1 1.68201 64.914 80.145 1960.83 0 0
"7039" 1 1 3 13 17 2 187.7545 63.188 81.646 1964.057 3 0
"7040" 1 1 3 13 17 3 134.61641 61.1 83.108 1967.608 2 0
"7041" 1 1 3 13 18 2 1.17949 64.931 85.165 1965.832 0 0
"7042" 1 1 3 13 18 3 85.26023 63.374 86.73 1968.956 4 0
"7043" 1 1 3 13 18 4 76.2917 61.99 89.32 1972.93 1 0
"7044" 1 1 3 13 18 5 16.40606 62.405 94.696 1977.89 0 0
"7045" 1 1 3 13 18 6 6.51191 61.803 99.282 1983.078 0 0
"7046" 1 1 3 13 18 7 1.90072 60.775 102.179 1987.003 0 0
"7047" 1 1 3 13 18 8 2.85368 60.775 104.679 1989.501 0 0
"7048" 1 1 3 13 18 9 3.6335 60.775 108.09 1992.914 0 0
"7049" 1 1 3 14 16 1 47.32267 65.85 79.08 1958.829 0 0
"7050" 1 1 3 14 17 1 105.91556 67.643 81.607 1959.564 2 0
"7051" 1 1 3 14 17 2 77.11383 66.367 83.261 1962.493 3 0
"7052" 1 1 3 14 18 1 0.49601 69.861 85.133 1960.872 0 0
"7053" 1 1 3 14 18 2 46.07354 67.793 86.464 1964.27 1 0
"7054" 1 1 3 14 18 3 42.59692 67.04 89.278 1967.837 1 0
"7055" 1 1 3 14 18 4 12.64889 66.64 93.851 1972.81 0 0
"7056" 1 1 3 14 18 5 0.53376 66.553 97.236 1976.283 0 0
"7057" 1 1 3 15 17 1 17.64283 70.98 84.12 1958.74 0 0
"7058" 1 1 3 15 18 1 55.18331 73.22 87.141 1959.521 0 0
"7059" 1 1 3 15 18 2 45.66671 72.121 89.296 1962.775 2 0
"7060" 1 1 3 15 18 3 8.15226 72.338 94.721 1967.984 1 0
"7061" 1 1 3 15 18 4 2.4475 72.353 99.042 1972.29 0 0
"7454" 1 2 1 1 3 1 152.52866 0.961 14.184 1958.819 0 0.00251
"7455" 1 2 1 1 3 1 434.01502 0.929 14.168 1958.835 0 0.01095
"7456" 1 2 1 1 3 1 167.28313 0.976 14.191 1958.812 0 0.02904
"7457" 1 2 1 1 3 1 106.93218 0.964 14.185 1958.818 0 0.05076
"7458" 1 2 1 1 3 1 87.41823 0.89 14.148 1958.855 0 0.06956
"7459" 1 2 1 1 3 1 49.79977 0.926 14.166 1958.837 0 0.08983
"7477" 1 2 1 1 4 1 613.73606 3.008 17.075 1959.664 0 0.00272
"7478" 1 2 1 1 4 2 494.08406 1.654 18.531 1962.473 0 0.00259
"7479" 1 2 1 1 4 1 1670.17342 3.001 17.072 1959.668 0 0.01103
"7480" 1 2 1 1 4 2 1374.31439 1.611 18.509 1962.494 0 0.01101
"7481" 1 2 1 1 4 1 690.6942 2.979 17.042 1959.661 0 0.02908
"7482" 1 2 1 1 4 2 557.13905 1.68 18.544 1962.46 0 0.02896
"7483" 1 2 1 1 4 1 385.0903 3.03 17.116 1959.684 0 0.05005
"7484" 1 2 1 1 4 2 320.50975 1.561 18.484 1962.519 0 0.05063
"7485" 1 2 1 1 4 1 269.22936 2.761 16.875 1959.712 0 0.06962
"7486" 1 2 1 1 4 2 262.82803 1.528 18.467 1962.536 0 0.06967
"7487" 1 2 1 1 4 1 182.33526 2.925 17.003 1959.676 0 0.09069
"7488" 1 2 1 1 4 2 157.49158 1.584 18.495 1962.508 0 0.0904
"7521" 1 2 1 1 5 1 4.18883 4.865 20.137 1960.868 0 0.0028
"7522" 1 2 1 1 5 2 737.323 3.243 21.823 1964.177 0 0.00273
"7523" 1 2 1 1 5 3 460.81333 1.65 23.528 1967.475 0 0.0026
"7524" 1 2 1 1 5 1 10.38305 4.843 20.125 1960.879 0 0.01105
"7525" 1 2 1 1 5 2 2008.69209 3.24 21.823 1964.18 1 0.01102
"7526" 1 2 1 1 5 3 1282.3342 1.611 23.509 1967.495 0 0.01102
"7527" 1 2 1 1 5 1 5.24716 4.892 20.15 1960.855 0 0.03038
"7528" 1 2 1 1 5 2 823.80478 3.212 21.809 1964.194 0 0.02916
"7529" 1 2 1 1 5 3 519.05795 1.685 23.542 1967.454 0 0.02892
"7530" 1 2 1 1 5 1 2.86097 4.851 20.129 1960.875 0 0.04982
"7531" 1 2 1 1 5 2 471.31997 3.284 21.845 1964.158 0 0.04992
"7532" 1 2 1 1 5 3 298.66661 1.557 23.481 1967.521 1 0.05064
"7533" 1 2 1 1 5 1 0.51433 4.798 20.103 1960.901 0 0.07094
"7534" 1 2 1 1 5 2 310.09393 2.962 21.684 1964.319 0 0.06955
"7535" 1 2 1 1 5 3 245.81474 1.528 23.467 1967.536 0 0.06967
"7536" 1 2 1 1 5 1 1.25121 4.813 20.111 1960.894 0 0.09276
"7537" 1 2 1 1 5 2 215.53246 3.171 21.786 1964.212 1 0.09057
"7538" 1 2 1 1 5 3 145.65692 1.572 23.489 1967.514 0 0.0903
"7582" 1 2 1 1 6 2 3.90498 4.866 25.136 1965.866 0 0.0028
"7583" 1 2 1 1 6 3 687.82337 3.243 26.824 1969.178 0 0.00273
"7584" 1 2 1 1 6 4 441.82704 1.651 28.528 1972.475 0 0.0026
"7585" 1 2 1 1 6 2 9.67574 4.843 25.125 1965.877 0 0.01105
"7586" 1 2 1 1 6 3 1870.66099 3.238 26.819 1969.178 0 0.01103
"7587" 1 2 1 1 6 4 1224.26998 1.608 28.507 1972.495 1 0.01101
"7588" 1 2 1 1 6 2 4.8922 4.892 25.15 1965.852 0 0.03038
"7589" 1 2 1 1 6 3 769.38341 3.215 26.81 1969.192 0 0.02915
"7590" 1 2 1 1 6 4 493.37111 1.687 28.545 1972.456 0 0.02893
"7591" 1 2 1 1 6 2 2.66574 4.851 25.129 1965.873 0 0.04983
"7592" 1 2 1 1 6 3 436.69449 3.292 26.848 1969.153 1 0.04993
"7593" 1 2 1 1 6 4 283.56496 1.555 28.48 1972.522 0 0.05062
"7594" 1 2 1 1 6 2 0.47916 4.799 25.103 1965.899 0 0.07095
"7595" 1 2 1 1 6 3 289.86653 2.962 26.684 1969.318 0 0.06955
"7596" 1 2 1 1 6 4 235.68068 1.528 28.467 1972.536 0 0.06967
"7597" 1 2 1 1 6 2 1.16467 4.814 25.11 1965.892 0 0.09277
"7598" 1 2 1 1 6 3 199.36481 3.177 26.791 1969.211 0 0.09047
"7599" 1 2 1 1 6 4 139.65175 1.572 28.489 1972.514 0 0.0903
"7643" 1 2 1 1 7 3 3.73182 4.866 30.136 1970.866 0 0.0028
"7644" 1 2 1 1 7 4 657.34395 3.244 31.822 1974.173 1 0.00274
"7645" 1 2 1 1 7 5 431.6808 1.649 33.527 1977.474 1 0.0026
"7646" 1 2 1 1 7 3 8.77997 4.84 30.123 1970.879 0 0.01068
"7647" 1 2 1 1 7 4 1765.28105 3.23 31.815 1974.181 2 0.01098
"7648" 1 2 1 1 7 5 1191.80765 1.61 33.507 1977.493 1 0.01098
"7649" 1 2 1 1 7 3 4.67585 4.892 30.149 1970.852 0 0.03038
"7650" 1 2 1 1 7 4 730.57145 3.213 31.804 1974.187 2 0.02915
"7651" 1 2 1 1 7 5 482.94243 1.691 33.544 1977.45 0 0.02891
"7652" 1 2 1 1 7 3 2.54623 4.851 30.129 1970.873 0 0.04983
"7653" 1 2 1 1 7 4 416.80514 3.289 31.842 1974.15 0 0.04993
"7654" 1 2 1 1 7 5 278.70423 1.555 33.48 1977.521 0 0.05062
"7655" 1 2 1 1 7 3 0.45761 4.799 30.103 1970.899 0 0.07095
"7656" 1 2 1 1 7 4 277.76834 2.962 31.684 1974.318 0 0.06955
"7657" 1 2 1 1 7 5 231.3412 1.526 33.465 1977.535 1 0.06967
"7658" 1 2 1 1 7 3 1.11135 4.814 30.11 1970.892 0 0.09277
"7659" 1 2 1 1 7 4 188.02522 3.171 31.786 1974.212 0 0.09052
"7660" 1 2 1 1 7 5 136.44367 1.561 33.483 1977.518 0 0.09031
"7704" 1 2 1 1 8 4 3.65583 4.866 35.136 1975.866 0 0.0028
"7705" 1 2 1 1 8 5 641.25849 3.245 36.826 1979.178 0 0.00274
"7706" 1 2 1 1 8 6 424.35274 1.65 38.528 1982.474 0 0.00261
"7707" 1 2 1 1 8 4 8.55985 4.841 35.124 1975.878 0 0.01064
"7708" 1 2 1 1 8 5 1723.84413 3.227 36.813 1979.183 1 0.01097
"7709" 1 2 1 1 8 6 1173.23007 1.61 38.507 1982.493 2 0.01095
"7710" 1 2 1 1 8 4 4.03742 4.89 35.148 1975.854 0 0.02978
"7711" 1 2 1 1 8 5 708.16137 3.194 36.8 1979.203 0 0.02906
"7712" 1 2 1 1 8 6 476.24975 1.694 38.55 1982.453 1 0.02888
"7713" 1 2 1 1 8 4 2.21386 4.839 35.123 1975.879 0 0.05007
"7714" 1 2 1 1 8 5 407.26577 3.278 36.842 1979.161 0 0.04994
"7715" 1 2 1 1 8 6 275.92886 1.554 38.481 1982.523 0 0.05062
"7716" 1 2 1 1 8 4 0.448 4.799 35.102 1975.9 0 0.07096
"7717" 1 2 1 1 8 5 265.1266 2.945 36.673 1979.325 1 0.06951
"7718" 1 2 1 1 8 6 225.99968 1.514 38.461 1982.543 0 0.06973
"7719" 1 2 1 1 8 4 1.08706 4.814 35.11 1975.892 0 0.09278
"7720" 1 2 1 1 8 5 183.61237 3.164 36.775 1979.208 1 0.09054
"7721" 1 2 1 1 8 6 129.16857 1.592 38.489 1982.493 1 0.09025
"7766" 1 2 1 1 9 5 3.65514 4.865 40.137 1980.868 0 0.0028
"7767" 1 2 1 1 9 6 632.68949 3.25 41.828 1984.175 0 0.00273
"7768" 1 2 1 1 9 7 292.95733 1.948 43.251 1986.9 0 0.00263
"7769" 1 2 1 1 9 8 124.6686 0.95 44.177 1988.824 0 0.00252
"7770" 1 2 1 1 9 5 8.40208 4.842 40.125 1980.88 0 0.01069
"7771" 1 2 1 1 9 6 1691.67527 3.22 41.812 1984.189 2 0.01096
"7772" 1 2 1 1 9 7 809.57736 1.911 43.221 1986.907 1 0.01098
"7773" 1 2 1 1 9 8 350.96226 0.933 44.169 1988.833 0 0.0109
"7774" 1 2 1 1 9 5 4.0349 4.89 40.149 1980.856 0 0.02977
"7775" 1 2 1 1 9 6 695.77255 3.191 41.798 1984.204 1 0.02907
"7776" 1 2 1 1 9 7 335.32222 1.981 43.293 1986.908 2 0.0289
"7777" 1 2 1 1 9 8 132.64432 1.004 44.205 1988.797 0 0.02894
"7778" 1 2 1 1 9 5 2.21812 4.839 40.123 1980.881 0 0.05006
"7779" 1 2 1 1 9 6 403.36425 3.279 41.843 1984.161 1 0.04994
"7780" 1 2 1 1 9 7 184.65966 1.851 43.156 1986.902 0 0.05059
"7781" 1 2 1 1 9 8 87.28975 0.968 44.187 1988.815 0 0.05081
"7782" 1 2 1 1 9 5 0.4488 4.798 40.103 1980.901 0 0.07094
"7783" 1 2 1 1 9 6 262.10825 2.946 41.676 1984.328 0 0.06951
"7784" 1 2 1 1 9 7 152.60459 1.816 43.134 1986.915 0 0.06979
"7785" 1 2 1 1 9 8 72.7834 0.883 44.144 1988.858 0 0.06961
"7786" 1 2 1 1 9 5 1.05296 4.82 40.114 1980.891 0 0.09299
"7787" 1 2 1 1 9 6 174.55579 3.16 41.783 1984.22 0 0.09046
"7788" 1 2 1 1 9 7 88.69235 1.871 43.202 1986.928 0 0.09041
"7789" 1 2 1 1 9 8 38.73467 0.949 44.177 1988.825 0 0.08976
"7849" 1 2 1 1 10 6 3.63344 4.866 45.136 1985.866 0 0.0028
"7850" 1 2 1 1 10 7 125.78348 4.179 45.818 1987.236 1 0.0028
"7851" 1 2 1 1 10 8 497.10829 3.015 47.079 1989.66 1 0.00272
"7852" 1 2 1 1 10 9 412.97441 1.652 48.522 1992.467 2 0.0026
"7853" 1 2 1 1 10 6 8.14513 4.841 45.124 1985.878 0 0.0107
"7854" 1 2 1 1 10 7 330.31467 4.181 45.817 1987.234 0 0.01091
"7855" 1 2 1 1 10 8 1344.07096 2.987 47.057 1989.666 4 0.01099
"7856" 1 2 1 1 10 9 1146.08867 1.62 48.507 1992.483 5 0.01093
"7857" 1 2 1 1 10 6 4.01152 4.89 45.149 1985.853 0 0.02977
"7858" 1 2 1 1 10 7 129.51964 4.172 45.819 1987.245 0 0.02931
"7859" 1 2 1 1 10 8 554.96801 2.96 47.022 1989.658 1 0.02908
"7860" 1 2 1 1 10 9 461.81076 1.705 48.553 1992.445 0 0.02898
"7861" 1 2 1 1 10 6 2.20341 4.839 45.123 1985.879 0 0.05007
"7862" 1 2 1 1 10 7 85.4499 4.212 45.834 1987.219 0 0.04947
"7863" 1 2 1 1 10 8 316.04927 3.032 47.118 1989.681 0 0.05008
"7864" 1 2 1 1 10 9 272.03384 1.568 48.487 1992.516 0 0.05066
"7865" 1 2 1 1 10 6 0.44584 4.799 45.103 1985.899 0 0.07095
"7866" 1 2 1 1 10 7 42.12556 3.986 45.706 1987.318 0 0.06897
"7867" 1 2 1 1 10 8 217.98343 2.74 46.853 1989.709 0 0.06965
"7868" 1 2 1 1 10 9 224.87546 1.509 48.457 1992.546 0 0.06975
"7869" 1 2 1 1 10 6 1.0455 4.82 45.114 1985.888 0 0.09299
"7870" 1 2 1 1 10 7 32.22879 4.249 45.859 1987.207 0 0.09024
"7871" 1 2 1 1 10 8 140.1516 2.899 46.976 1989.672 1 0.09049
"7872" 1 2 1 1 10 9 127.1038 1.584 48.495 1992.508 0 0.09021
"7930" 1 2 1 1 11 8 3.62269 4.866 50.136 1990.866 0 0.0028
"7931" 1 2 1 1 11 9 612.3066 3.249 51.819 1994.166 2 0.00273
"7932" 1 2 1 1 11 10 362.64456 1.762 53.409 1997.242 0 0.00259
"7933" 1 2 1 1 11 8 7.90042 4.844 50.125 1990.877 0 0.01075
"7934" 1 2 1 1 11 9 1641.69594 3.213 51.802 1994.185 5 0.01097
"7935" 1 2 1 1 11 10 1004.0429 1.751 53.395 1997.24 5 0.01093
"7936" 1 2 1 1 11 8 4.00023 4.89 50.148 1990.854 0 0.02978
"7937" 1 2 1 1 11 9 666.89321 3.173 51.776 1994.199 5 0.0291
"7938" 1 2 1 1 11 10 411.39379 1.82 53.456 1997.232 2 0.02895
"7939" 1 2 1 1 11 8 2.19534 4.839 50.123 1990.879 0 0.05007
"7940" 1 2 1 1 11 9 398.79398 3.277 51.837 1994.156 1 0.04995
"7941" 1 2 1 1 11 10 239.62166 1.681 53.357 1997.271 0 0.05065
"7942" 1 2 1 1 11 8 0.44423 4.799 50.103 1990.899 0 0.07095
"7943" 1 2 1 1 11 9 257.84588 2.934 51.669 1994.332 0 0.0696
"7944" 1 2 1 1 11 10 196.21934 1.633 53.309 1997.272 0 0.06981
"7945" 1 2 1 1 11 8 1.0412 4.82 50.113 1990.889 0 0.093
"7946" 1 2 1 1 11 9 169.96939 3.146 51.774 1994.225 1 0.09044
"7947" 1 2 1 1 11 10 108.83225 1.73 53.391 1997.257 1 0.09056
"7990" 1 2 1 1 12 9 3.4436 4.869 55.137 1995.865 0 0.00274
"7991" 1 2 1 1 12 10 241.80194 3.881 56.161 1997.877 2 0.00277
"7992" 1 2 1 1 12 9 7.42554 4.842 55.124 1995.878 0 0.0109
"7993" 1 2 1 1 12 10 644.80859 3.837 56.137 1997.896 2 0.01096
"7994" 1 2 1 1 12 9 3.64796 4.896 55.151 1995.851 0 0.02933
"7995" 1 2 1 1 12 10 253.42079 3.793 56.119 1997.923 1 0.02933
"7996" 1 2 1 1 12 9 2.18727 4.839 55.123 1995.879 0 0.05007
"7997" 1 2 1 1 12 10 158.60063 3.95 56.198 1997.845 0 0.04944
"7998" 1 2 1 1 12 9 0.44262 4.799 55.102 1995.9 0 0.07096
"7999" 1 2 1 1 12 10 90.77529 3.638 56.026 1997.985 2 0.06932
"8000" 1 2 1 1 12 9 1.0369 4.82 55.113 1995.889 0 0.093
"8001" 1 2 1 1 12 10 65.69131 3.836 56.144 1997.905 0 0.09043
"8029" 1 2 1 2 4 1 126.91922 5.716 19.061 1958.942 0 0.00273
"8030" 1 2 1 2 4 1 392.88299 5.774 19.09 1958.913 0 0.01076
"8031" 1 2 1 2 4 1 128.04063 5.872 19.139 1958.864 0 0.02808
"8032" 1 2 1 2 4 1 75.53299 5.961 19.184 1958.819 0 0.04935
"8033" 1 2 1 2 4 1 50.4537 5.839 19.123 1958.88 0 0.07082
"8034" 1 2 1 2 4 1 29.78919 5.959 19.183 1958.82 0 0.0884
"8051" 1 2 1 2 5 1 328.32382 7.729 21.845 1959.713 0 0.00284
"8052" 1 2 1 2 5 2 361.29255 6.348 23.378 1962.626 0 0.0028
"8053" 1 2 1 2 5 1 939.194 7.642 21.785 1959.74 0 0.01086
"8054" 1 2 1 2 5 2 1090.21714 6.328 23.367 1962.635 0 0.01082
"8055" 1 2 1 2 5 1 302.03399 7.633 21.794 1959.758 0 0.0287
"8056" 1 2 1 2 5 2 345.64757 6.321 23.364 1962.639 0 0.02801
"8057" 1 2 1 2 5 1 208.56209 7.639 21.79 1959.748 0 0.04948
"8058" 1 2 1 2 5 2 223.305 6.485 23.446 1962.557 0 0.04963
"8059" 1 2 1 2 5 1 129.32139 7.472 21.609 1959.734 0 0.06944
"8060" 1 2 1 2 5 2 151.1354 6.44 23.423 1962.58 0 0.07032
"8061" 1 2 1 2 5 1 99.18515 7.639 21.745 1959.703 0 0.09005
"8062" 1 2 1 2 5 2 99.07944 6.617 23.512 1962.491 0 0.08934
"8094" 1 2 1 2 6 1 1.13627 9.802 25.105 1960.9 0 0.00243
"8095" 1 2 1 2 6 2 381.68172 7.947 26.676 1964.327 0 0.00282
"8096" 1 2 1 2 6 3 351.23583 6.348 28.377 1967.626 0 0.0028
"8097" 1 2 1 2 6 1 5.82201 9.873 25.14 1960.865 0 0.01173
"8098" 1 2 1 2 6 2 1078.52798 7.868 26.637 1964.366 0 0.01085
"8099" 1 2 1 2 6 3 1058.7876 6.327 28.367 1967.637 0 0.01082
"8100" 1 2 1 2 6 1 2.49018 9.877 25.142 1960.862 0 0.0317
"8101" 1 2 1 2 6 2 349.4691 7.918 26.662 1964.341 0 0.02899
"8102" 1 2 1 2 6 3 336.02141 6.322 28.364 1967.639 0 0.02801
"8103" 1 2 1 2 6 1 0.51864 9.876 25.142 1960.863 0 0.04296
"8104" 1 2 1 2 6 2 240.79533 7.855 26.63 1964.371 0 0.04928
"8105" 1 2 1 2 6 3 214.38477 6.487 28.447 1967.556 0 0.04967
"8106" 1 2 1 2 6 1 0.61242 9.955 25.181 1960.824 0 0.06917
"8107" 1 2 1 2 6 2 139.97646 7.62 26.513 1964.49 0 0.06948
"8108" 1 2 1 2 6 3 146.92688 6.44 28.423 1967.58 0 0.07032
"8109" 1 2 1 2 6 1 0.39246 9.84 25.124 1960.881 0 0.08732
"8110" 1 2 1 2 6 2 111.92282 7.819 26.613 1964.391 0 0.08995
"8111" 1 2 1 2 6 3 96.32277 6.617 28.512 1967.492 0 0.08934
"8155" 1 2 1 2 7 2 1.09928 9.802 30.105 1965.897 0 0.00243
"8156" 1 2 1 2 7 3 370.86933 7.947 31.676 1969.326 0 0.00282
"8157" 1 2 1 2 7 4 344.4906 6.345 33.373 1972.624 0 0.0028
"8158" 1 2 1 2 7 2 5.64156 9.873 30.14 1965.862 0 0.01173
"8159" 1 2 1 2 7 3 1047.65863 7.868 31.637 1969.365 0 0.01085
"8160" 1 2 1 2 7 4 1036.30755 6.329 33.365 1972.633 1 0.01082
"8161" 1 2 1 2 7 2 2.41234 9.877 30.142 1965.86 0 0.0317
"8162" 1 2 1 2 7 3 339.57354 7.918 31.662 1969.34 0 0.02899
"8163" 1 2 1 2 7 4 329.36678 6.321 33.361 1972.636 0 0.02801
"8164" 1 2 1 2 7 2 0.50182 9.876 30.142 1965.86 0 0.04295
"8165" 1 2 1 2 7 3 233.00618 7.862 31.634 1969.368 0 0.04929
"8166" 1 2 1 2 7 4 210.52323 6.483 33.444 1972.558 1 0.04968
"8167" 1 2 1 2 7 2 0.59408 9.955 30.181 1965.821 0 0.06917
"8168" 1 2 1 2 7 3 133.43507 7.602 31.496 1969.49 1 0.06949
"8169" 1 2 1 2 7 4 143.79948 6.428 33.417 1972.586 0 0.07033
"8170" 1 2 1 2 7 2 0.3803 9.84 30.124 1965.878 0 0.08732
"8171" 1 2 1 2 7 3 108.75242 7.819 31.612 1969.39 0 0.08995
"8172" 1 2 1 2 7 4 94.81883 6.617 33.511 1972.491 0 0.08934
"8215" 1 2 1 2 8 3 1.07683 9.803 35.104 1970.898 0 0.00243
"8216" 1 2 1 2 8 4 361.02344 7.955 36.679 1974.319 0 0.00282
"8217" 1 2 1 2 8 5 335.76857 6.343 38.371 1977.624 1 0.00281
"8218" 1 2 1 2 8 3 5.53531 9.873 35.14 1970.862 0 0.01173
"8219" 1 2 1 2 8 4 1026.77716 7.874 36.639 1974.361 0 0.01086
"8220" 1 2 1 2 8 5 1020.08071 6.324 38.364 1977.636 0 0.01083
"8221" 1 2 1 2 8 3 2.36626 9.878 35.142 1970.86 0 0.03169
"8222" 1 2 1 2 8 4 331.86924 7.921 36.659 1974.334 0 0.029
"8223" 1 2 1 2 8 5 325.65621 6.32 38.363 1977.638 0 0.02801
"8224" 1 2 1 2 8 3 0.49163 9.877 35.141 1970.86 0 0.04294
"8225" 1 2 1 2 8 4 226.14921 7.854 36.63 1974.371 0 0.04937
"8226" 1 2 1 2 8 5 208.47322 6.479 38.442 1977.559 0 0.04969
"8227" 1 2 1 2 8 3 0.58354 9.955 35.18 1970.821 0 0.06917
"8228" 1 2 1 2 8 4 130.35707 7.596 36.497 1974.498 1 0.06949
"8229" 1 2 1 2 8 5 140.1802 6.428 38.403 1977.571 1 0.07019
"8230" 1 2 1 2 8 3 0.37315 9.841 35.123 1970.879 0 0.08732
"8231" 1 2 1 2 8 4 106.99894 7.819 36.612 1974.389 0 0.08995
"8232" 1 2 1 2 8 5 94.0891 6.617 38.511 1977.49 0 0.08934
"8275" 1 2 1 2 9 4 1.0633 9.803 40.104 1975.898 0 0.00243
"8276" 1 2 1 2 9 5 353.86943 7.968 41.685 1979.314 2 0.00283
"8277" 1 2 1 2 9 6 327.14442 6.34 43.372 1982.628 0 0.00281
"8278" 1 2 1 2 9 4 5.24182 9.873 40.139 1975.863 0 0.01202
"8279" 1 2 1 2 9 5 1001.64811 7.86 41.629 1979.366 2 0.01088
"8280" 1 2 1 2 9 6 1013.17983 6.321 43.363 1982.639 2 0.01081
"8281" 1 2 1 2 9 4 2.33971 9.878 40.142 1975.86 0 0.03169
"8282" 1 2 1 2 9 5 320.34464 7.887 41.64 1979.35 2 0.0291
"8283" 1 2 1 2 9 6 318.90532 6.315 43.352 1982.634 1 0.02811
"8284" 1 2 1 2 9 4 0.48552 9.878 40.141 1975.86 0 0.04294
"8285" 1 2 1 2 9 5 224.51943 7.854 41.63 1979.373 0 0.04937
"8286" 1 2 1 2 9 6 205.55582 6.469 43.433 1982.56 2 0.0497
"8287" 1 2 1 2 9 4 0.57779 9.955 40.18 1975.822 0 0.06917
"8288" 1 2 1 2 9 5 126.1145 7.587 41.497 1979.507 0 0.0693
"8289" 1 2 1 2 9 6 137.90666 6.444 43.426 1982.578 0 0.07006
"8290" 1 2 1 2 9 4 0.36908 9.841 40.123 1975.879 0 0.08732
"8291" 1 2 1 2 9 5 106.22591 7.819 41.613 1979.391 0 0.08995
"8292" 1 2 1 2 9 6 93.87411 6.617 43.512 1982.491 0 0.08934
"8336" 1 2 1 2 10 5 1.07657 9.802 45.105 1980.9 0 0.00243
"8337" 1 2 1 2 10 6 345.87778 7.977 46.684 1984.304 3 0.00283
"8338" 1 2 1 2 10 7 209.08131 6.667 48.005 1986.934 0 0.00284
"8339" 1 2 1 2 10 8 111.3392 5.701 49.053 1988.948 0 0.00271
"8340" 1 2 1 2 10 5 5.04832 9.878 45.143 1980.862 0 0.01202
"8341" 1 2 1 2 10 6 988.15924 7.852 46.628 1984.373 1 0.0109
"8342" 1 2 1 2 10 7 650.85995 6.62 47.965 1986.942 3 0.01084
"8343" 1 2 1 2 10 8 355.9638 5.767 49.086 1988.915 0 0.01074
"8344" 1 2 1 2 10 5 2.13395 9.878 45.142 1980.862 0 0.0324
"8345" 1 2 1 2 10 6 312.49304 7.892 46.648 1984.353 0 0.02913
"8346" 1 2 1 2 10 7 199.42627 6.561 47.922 1986.958 0 0.02821
"8347" 1 2 1 2 10 8 111.67009 5.861 49.133 1988.868 0 0.02821
"8348" 1 2 1 2 10 5 0.4914 9.876 45.142 1980.863 0 0.04296
"8349" 1 2 1 2 10 6 218.78182 7.869 46.637 1984.365 1 0.04934
"8350" 1 2 1 2 10 7 134.40557 6.733 48.067 1986.93 0 0.04981
"8351" 1 2 1 2 10 8 67.16211 5.938 49.172 1988.83 0 0.04938
"8352" 1 2 1 2 10 5 0.58024 9.955 45.181 1980.824 0 0.06917
"8353" 1 2 1 2 10 6 125.89379 7.587 46.497 1984.507 0 0.0693
"8354" 1 2 1 2 10 7 93.1185 6.725 48.081 1986.953 0 0.06987
"8355" 1 2 1 2 10 8 45.12798 5.865 49.135 1988.866 0 0.07046
"8356" 1 2 1 2 10 5 0.37184 9.84 45.124 1980.881 0 0.08732
"8357" 1 2 1 2 10 6 105.46139 7.821 46.607 1984.384 1 0.08991
"8358" 1 2 1 2 10 7 64.72609 6.877 48.214 1986.934 0 0.08953
"8359" 1 2 1 2 10 8 26.49944 5.974 49.178 1988.8 1 0.08793
"8417" 1 2 1 2 11 6 1.074 9.802 50.105 1985.897 0 0.00243
"8418" 1 2 1 2 11 7 55.73721 9.119 50.781 1987.259 0 0.00274
"8419" 1 2 1 2 11 8 285.18229 7.753 51.869 1989.712 0 0.00286
"8420" 1 2 1 2 11 9 316.59609 6.326 53.364 1992.634 2 0.00281
"8421" 1 2 1 2 11 6 5.04463 9.878 50.142 1985.859 0 0.01202
"8422" 1 2 1 2 11 7 147.04518 9.135 50.804 1987.266 0 0.01096
"8423" 1 2 1 2 11 8 827.55678 7.627 51.772 1989.74 5 0.01092
"8424" 1 2 1 2 11 9 988.03582 6.308 53.355 1992.643 3 0.01078
"8425" 1 2 1 2 11 6 2.13152 9.878 50.142 1985.86 0 0.0324
"8426" 1 2 1 2 11 7 49.62627 9.331 50.911 1987.177 0 0.03069
"8427" 1 2 1 2 11 8 259.69969 7.629 51.796 1989.762 0 0.0289
"8428" 1 2 1 2 11 9 308.18929 6.314 53.358 1992.64 1 0.02819
"8429" 1 2 1 2 11 6 0.49028 9.876 50.142 1985.86 0 0.04295
"8430" 1 2 1 2 11 7 33.90864 9.06 50.747 1987.284 0 0.04818
"8431" 1 2 1 2 11 8 182.95233 7.66 51.808 1989.744 0 0.04963
"8432" 1 2 1 2 11 9 200.22435 6.464 53.435 1992.568 0 0.04972
"8433" 1 2 1 2 11 6 0.58042 9.955 50.181 1985.821 0 0.06917
"8434" 1 2 1 2 11 7 12.80891 8.967 50.731 1987.361 0 0.06846
"8435" 1 2 1 2 11 8 113.32892 7.432 51.583 1989.747 0 0.0694
"8436" 1 2 1 2 11 9 137.73037 6.438 53.42 1992.579 1 0.07009
"8437" 1 2 1 2 11 6 0.37156 9.84 50.124 1985.878 0 0.08732
"8438" 1 2 1 2 11 7 13.91699 9.009 50.734 1987.322 0 0.08931
"8439" 1 2 1 2 11 8 89.21713 7.661 51.763 1989.698 0 0.08977
"8440" 1 2 1 2 11 9 86.78935 6.626 53.5 1992.47 2 0.0887
"8496" 1 2 1 2 12 8 1.06906 9.803 55.104 1990.898 0 0.00243
"8497" 1 2 1 2 12 9 333.34265 7.97 56.687 1994.313 0 0.00286
"8498" 1 2 1 2 12 10 265.42093 6.487 58.167 1997.276 1 0.00283
"8499" 1 2 1 2 12 8 4.76377 9.872 55.137 1990.861 1 0.01191
"8500" 1 2 1 2 12 9 944.46003 7.842 56.618 1994.372 2 0.01094
"8501" 1 2 1 2 12 10 826.77244 6.449 58.166 1997.312 4 0.0108
"8502" 1 2 1 2 12 8 2.12437 9.878 55.142 1990.86 0 0.0324
"8503" 1 2 1 2 12 9 303.66352 7.889 56.638 1994.346 3 0.02911
"8504" 1 2 1 2 12 10 254.27195 6.404 58.147 1997.339 5 0.02832
"8505" 1 2 1 2 12 8 0.48808 9.877 55.141 1990.86 0 0.04294
"8506" 1 2 1 2 12 9 213.78517 7.867 56.621 1994.349 0 0.04945
"8507" 1 2 1 2 12 10 174.21299 6.555 58.274 1997.314 0 0.04979
"8508" 1 2 1 2 12 8 0.57932 9.955 55.18 1990.821 0 0.06917
"8509" 1 2 1 2 12 9 118.18832 7.529 56.448 1994.516 1 0.06967
"8510" 1 2 1 2 12 10 117.33362 6.544 58.253 1997.305 1 0.07016
"8511" 1 2 1 2 12 8 0.37046 9.841 55.123 1990.879 0 0.08732
"8512" 1 2 1 2 12 9 96.16518 7.858 56.631 1994.37 0 0.08947
"8513" 1 2 1 2 12 10 75.11656 6.716 58.38 1997.26 0 0.08868
"8555" 1 2 1 2 13 9 1.06411 9.803 60.104 1995.898 0 0.00243
"8556" 1 2 1 2 13 10 122.23425 8.68 61.056 1997.972 0 0.00282
"8557" 1 2 1 2 13 9 4.49169 9.877 60.141 1995.861 0 0.01179
"8558" 1 2 1 2 13 10 308.06672 8.667 61.05 1997.979 4 0.01099
"8559" 1 2 1 2 13 9 2.10843 9.879 60.142 1995.86 0 0.03238
"8560" 1 2 1 2 13 10 97.53105 8.875 61.164 1997.885 1 0.03019
"8561" 1 2 1 2 13 9 0.48589 9.878 60.141 1995.86 0 0.04294
"8562" 1 2 1 2 13 10 69.81799 8.713 61.069 1997.951 1 0.04897
"8563" 1 2 1 2 13 9 0.57823 9.955 60.18 1995.822 0 0.06917
"8564" 1 2 1 2 13 10 33.1963 8.316 60.887 1998.167 0 0.06936
"8565" 1 2 1 2 13 9 0.36936 9.841 60.123 1995.879 0 0.08732
"8566" 1 2 1 2 13 10 33.31723 8.54 60.989 1998.045 0 0.08983
"8593" 1 2 1 3 5 1 61.86408 10.874 24.14 1958.863 0 0.00283
"8594" 1 2 1 3 5 1 167.18949 10.818 24.112 1958.891 0 0.01121
"8595" 1 2 1 3 5 1 49.45547 10.905 24.156 1958.847 0 0.03089
"8596" 1 2 1 3 5 1 47.18603 10.896 24.151 1958.852 0 0.04875
"8597" 1 2 1 3 5 1 25.78798 10.952 24.176 1958.821 0 0.07002
"8598" 1 2 1 3 5 1 21.70005 10.839 24.123 1958.88 0 0.08632
"8615" 1 2 1 3 6 1 431.46731 13.467 27.454 1959.584 0 0.00238
"8616" 1 2 1 3 6 2 237.97613 11.906 28.656 1962.345 0 0.00256
"8617" 1 2 1 3 6 1 944.87688 13.303 27.307 1959.6 0 0.01059
"8618" 1 2 1 3 6 2 611.18999 11.786 28.594 1962.405 0 0.01091
"8619" 1 2 1 3 6 1 379.63467 13.252 27.237 1959.582 0 0.03029
"8620" 1 2 1 3 6 2 228.16507 12.027 28.717 1962.286 0 0.03069
"8621" 1 2 1 3 6 1 264.2266 13.31 27.315 1959.602 0 0.04938
"8622" 1 2 1 3 6 2 172.33694 11.798 28.602 1962.401 0 0.04891
"8623" 1 2 1 3 6 1 146.18175 13.375 27.382 1959.603 1 0.06969
"8624" 1 2 1 3 6 2 90.56219 11.791 28.599 1962.404 0 0.06959
"8625" 1 2 1 3 6 1 129.6805 13.366 27.367 1959.598 0 0.08944
"8626" 1 2 1 3 6 2 80.12229 11.823 28.615 1962.388 0 0.08847
"8660" 1 2 1 3 7 1 3.0522 14.859 30.133 1960.872 0 0.00236
"8661" 1 2 1 3 7 2 569.18993 13.655 32.025 1963.967 0 0.00239
"8662" 1 2 1 3 7 3 231.54144 11.895 33.649 1967.351 0 0.00257
"8663" 1 2 1 3 7 1 7.56587 14.854 30.13 1960.874 0 0.00943
"8664" 1 2 1 3 7 2 1215.58852 13.526 31.963 1964.034 1 0.01053
"8665" 1 2 1 3 7 3 592.13269 11.791 33.594 1967.401 0 0.01095
"8666" 1 2 1 3 7 1 1.63149 14.816 30.111 1960.893 0 0.02926
"8667" 1 2 1 3 7 2 475.954 13.444 31.925 1964.078 0 0.03022
"8668" 1 2 1 3 7 3 221.64671 12.036 33.721 1967.282 0 0.03061
"8669" 1 2 1 3 7 1 3.41437 14.882 30.144 1960.86 0 0.04951
"8670" 1 2 1 3 7 2 339.39395 13.529 31.955 1964.023 1 0.04941
"8671" 1 2 1 3 7 3 166.52605 11.778 33.591 1967.41 0 0.04878
"8672" 1 2 1 3 7 1 1.62217 14.893 30.15 1960.855 0 0.06958
"8673" 1 2 1 3 7 2 191.37039 13.595 31.989 1963.992 0 0.06974
"8674" 1 2 1 3 7 3 88.23586 11.775 33.589 1967.411 0 0.06951
"8675" 1 2 1 3 7 1 0.88038 14.756 30.082 1960.923 0 0.08866
"8676" 1 2 1 3 7 2 169.91823 13.567 31.987 1964.017 0 0.08924
"8677" 1 2 1 3 7 3 78.78296 11.824 33.615 1967.388 0 0.08847
"8724" 1 2 1 3 8 2 2.99034 14.859 35.133 1965.869 0 0.00236
"8725" 1 2 1 3 8 3 542.43013 13.647 37.022 1968.972 0 0.00238
"8726" 1 2 1 3 8 4 225.67428 11.899 38.645 1972.343 0 0.00256
"8727" 1 2 1 3 8 2 7.33019 14.856 35.131 1965.871 0 0.00945
"8728" 1 2 1 3 8 3 1183.14709 13.526 36.965 1969.036 0 0.01055
"8729" 1 2 1 3 8 4 580.36674 11.793 38.595 1972.399 4 0.01096
"8730" 1 2 1 3 8 2 1.59733 14.816 35.111 1965.891 0 0.02925
"8731" 1 2 1 3 8 3 460.58987 13.445 36.923 1969.074 0 0.0303
"8732" 1 2 1 3 8 4 217.83675 12.026 38.716 1972.287 0 0.03067
"8733" 1 2 1 3 8 2 3.34689 14.882 35.144 1965.858 0 0.04951
"8734" 1 2 1 3 8 3 324.90122 13.542 36.971 1969.025 1 0.04926
"8735" 1 2 1 3 8 4 160.89353 11.774 38.59 1972.413 0 0.04866
"8736" 1 2 1 3 8 2 1.59046 14.893 35.15 1965.852 0 0.06958
"8737" 1 2 1 3 8 3 179.76481 13.59 36.992 1968.999 0 0.06939
"8738" 1 2 1 3 8 4 85.93213 11.749 38.577 1972.425 0 0.06941
"8739" 1 2 1 3 8 2 0.7463 14.754 35.076 1965.919 0 0.089
"8740" 1 2 1 3 8 3 162.50441 13.544 36.974 1969.026 0 0.08933
"8741" 1 2 1 3 8 4 74.91159 11.86 38.633 1972.37 0 0.08873
"8788" 1 2 1 3 9 3 2.79815 14.864 40.135 1970.867 0 0.00239
"8789" 1 2 1 3 9 4 529.58691 13.647 42.019 1973.967 2 0.00239
"8790" 1 2 1 3 9 5 218.78968 11.891 43.646 1977.352 1 0.00255
"8791" 1 2 1 3 9 3 7.22176 14.856 40.131 1970.871 0 0.00945
"8792" 1 2 1 3 9 4 1154.21239 13.53 41.965 1974.031 1 0.01054
"8793" 1 2 1 3 9 5 568.86693 11.805 43.602 1977.394 1 0.01095
"8794" 1 2 1 3 9 3 1.57339 14.817 40.111 1970.891 0 0.02925
"8795" 1 2 1 3 9 4 454.09634 13.446 41.924 1974.075 1 0.03032
"8796" 1 2 1 3 9 5 215.88791 12.021 43.713 1977.288 0 0.03065
"8797" 1 2 1 3 9 3 3.30073 14.882 40.144 1970.858 0 0.04951
"8798" 1 2 1 3 9 4 315.64912 13.539 41.966 1974.023 1 0.04917
"8799" 1 2 1 3 9 5 156.22513 11.783 43.589 1977.403 0 0.04856
"8800" 1 2 1 3 9 3 1.56886 14.893 40.149 1970.853 0 0.06959
"8801" 1 2 1 3 9 4 177.06834 13.591 41.998 1974.003 0 0.06937
"8802" 1 2 1 3 9 5 83.45476 11.783 43.576 1977.389 0 0.06918
"8803" 1 2 1 3 9 3 0.69727 14.753 40.079 1970.923 0 0.08913
"8804" 1 2 1 3 9 4 160.02363 13.555 41.98 1974.021 0 0.08936
"8805" 1 2 1 3 9 5 74.72238 11.86 43.633 1977.369 0 0.08873
"8852" 1 2 1 3 10 4 2.78213 14.864 45.134 1975.868 0 0.00239
"8853" 1 2 1 3 10 5 514.48173 13.651 47.026 1978.971 0 0.00239
"8854" 1 2 1 3 10 6 217.74742 11.879 48.643 1982.36 0 0.00254
"8855" 1 2 1 3 10 4 6.97845 14.857 45.131 1975.871 0 0.00937
"8856" 1 2 1 3 10 5 1141.26034 13.526 46.964 1979.034 1 0.01052
"8857" 1 2 1 3 10 6 564.78063 11.805 48.604 1982.394 0 0.01092
"8858" 1 2 1 3 10 4 1.56262 14.817 45.111 1975.891 0 0.02925
"8859" 1 2 1 3 10 5 448.46238 13.444 46.92 1979.073 1 0.03028
"8860" 1 2 1 3 10 6 212.34773 12.022 48.707 1982.281 1 0.03057
"8861" 1 2 1 3 10 4 3.12016 14.887 45.146 1975.856 0 0.04947
"8862" 1 2 1 3 10 5 307.61456 13.544 46.963 1979.016 1 0.04922
"8863" 1 2 1 3 10 6 154.71107 11.771 48.589 1982.414 0 0.04862
"8864" 1 2 1 3 10 4 1.56036 14.894 45.149 1975.853 0 0.06959
"8865" 1 2 1 3 10 5 175.89471 13.603 47.005 1978.998 0 0.06933
"8866" 1 2 1 3 10 6 81.75134 11.804 48.594 1982.387 1 0.06911
"8867" 1 2 1 3 10 4 0.6913 14.753 45.079 1975.923 0 0.08912
"8868" 1 2 1 3 10 5 159.64777 13.555 46.981 1979.023 0 0.08936
"8869" 1 2 1 3 10 6 74.84413 11.859 48.633 1982.37 0 0.08873
"8917" 1 2 1 3 11 5 2.81585 14.864 50.135 1980.87 0 0.00239
"8918" 1 2 1 3 11 6 507.16491 13.64 52.017 1983.975 1 0.00238
"8919" 1 2 1 3 11 7 160.07813 12.229 53.458 1986.826 0 0.00246
"8920" 1 2 1 3 11 8 57.58733 10.877 54.141 1988.861 0 0.00277
"8921" 1 2 1 3 11 5 7.07698 14.856 50.131 1980.873 0 0.00937
"8922" 1 2 1 3 11 6 1137.61949 13.528 51.963 1984.032 4 0.01051
"8923" 1 2 1 3 11 7 410.31821 12.156 53.426 1986.867 2 0.01088
"8924" 1 2 1 3 11 8 144.91057 10.825 54.115 1988.886 0 0.01116
"8925" 1 2 1 3 11 5 1.58561 14.816 50.111 1980.893 0 0.02926
"8926" 1 2 1 3 11 6 436.49136 13.468 51.935 1984.065 2 0.0303
"8927" 1 2 1 3 11 7 160.86079 12.345 53.604 1986.856 0 0.03067
"8928" 1 2 1 3 11 8 42.70602 10.839 54.122 1988.88 0 0.03105
"8929" 1 2 1 3 11 5 3.05579 14.892 50.149 1980.855 0 0.04948
"8930" 1 2 1 3 11 6 296.20926 13.513 51.946 1984.029 2 0.04925
"8931" 1 2 1 3 11 7 111.43232 12.105 53.371 1986.863 0 0.04869
"8932" 1 2 1 3 11 8 42.8713 10.86 54.133 1988.869 0 0.04856
"8933" 1 2 1 3 11 5 1.57656 14.893 50.15 1980.855 0 0.06958
"8934" 1 2 1 3 11 6 174.94887 13.622 52.014 1983.989 0 0.06938
"8935" 1 2 1 3 11 7 58.09793 12.138 53.394 1986.853 0 0.06908
"8936" 1 2 1 3 11 8 21.95704 10.968 54.187 1988.815 0 0.06972
"8937" 1 2 1 3 11 5 0.70509 14.752 50.079 1980.925 0 0.08914
"8938" 1 2 1 3 11 6 160.04908 13.555 51.981 1984.023 0 0.08936
"8939" 1 2 1 3 11 7 54.27153 12.215 53.447 1986.828 0 0.0893
"8940" 1 2 1 3 11 8 19.47048 10.824 54.114 1988.887 0 0.08656
"9000" 1 2 1 3 12 6 2.65297 14.868 55.137 1985.865 0 0.00242
"9001" 1 2 1 3 12 7 130.15308 14.201 55.823 1987.219 0 0.0024
"9002" 1 2 1 3 12 8 372.07983 13.453 57.443 1989.586 2 0.00239
"9003" 1 2 1 3 12 9 210.95436 11.863 58.633 1992.366 1 0.00252
"9004" 1 2 1 3 12 6 7.05756 14.857 55.132 1985.87 0 0.00938
"9005" 1 2 1 3 12 7 264.31544 14.232 55.845 1987.21 0 0.01037
"9006" 1 2 1 3 12 8 853.77334 13.322 57.316 1989.59 3 0.01062
"9007" 1 2 1 3 12 9 540.98871 11.821 58.609 1992.385 1 0.01096
"9008" 1 2 1 3 12 6 1.5852 14.816 55.111 1985.891 0 0.02925
"9009" 1 2 1 3 12 7 96.02621 14.138 55.788 1987.247 0 0.03003
"9010" 1 2 1 3 12 8 331.33443 13.286 57.253 1989.563 3 0.03031
"9011" 1 2 1 3 12 9 195.42387 12.02 58.713 1992.29 0 0.0309
"9012" 1 2 1 3 12 6 2.89947 14.898 55.152 1985.85 0 0.04912
"9013" 1 2 1 3 12 7 66.55269 14.218 55.852 1987.23 0 0.04993
"9014" 1 2 1 3 12 8 220.66319 13.259 57.269 1989.606 0 0.04928
"9015" 1 2 1 3 12 9 152.03118 11.773 58.579 1992.403 1 0.04868
"9016" 1 2 1 3 12 6 1.57838 14.893 55.15 1985.852 0 0.06958
"9017" 1 2 1 3 12 7 44.72685 14.276 55.876 1987.197 0 0.06969
"9018" 1 2 1 3 12 8 128.75418 13.419 57.422 1989.598 0 0.06935
"9019" 1 2 1 3 12 9 78.0296 11.81 58.608 1992.395 0 0.06937
"9020" 1 2 1 3 12 6 0.70371 14.753 55.079 1985.923 0 0.08913
"9021" 1 2 1 3 12 7 38.96595 14.159 55.8 1987.238 0 0.08871
"9022" 1 2 1 3 12 8 116.6099 13.367 57.354 1989.583 0 0.08952
"9023" 1 2 1 3 12 9 69.39423 11.861 58.615 1992.351 0 0.08823
"9080" 1 2 1 3 13 8 2.64446 14.869 60.137 1990.865 0 0.00242
"9081" 1 2 1 3 13 9 476.61986 13.635 61.997 1993.957 8 0.00239
"9082" 1 2 1 3 13 10 180.27505 12.012 63.529 1997.114 2 0.00251
"9083" 1 2 1 3 13 8 7.03143 14.858 60.131 1990.871 0 0.00938
"9084" 1 2 1 3 13 9 1085.66183 13.535 61.949 1994.01 11 0.01055
"9085" 1 2 1 3 13 10 470.14503 11.962 63.512 1997.147 2 0.01087
"9086" 1 2 1 3 13 8 1.57895 14.817 60.111 1990.891 0 0.02925
"9087" 1 2 1 3 13 9 415.39243 13.473 61.933 1994.056 1 0.03022
"9088" 1 2 1 3 13 10 173.7758 12.207 63.665 1997.054 2 0.03094
"9089" 1 2 1 3 13 8 2.89209 14.898 60.152 1990.85 0 0.04912
"9090" 1 2 1 3 13 9 280.01917 13.473 61.909 1994.032 3 0.04951
"9091" 1 2 1 3 13 10 132.36929 11.904 63.474 1997.166 0 0.04879
"9092" 1 2 1 3 13 8 1.5744 14.893 60.149 1990.853 0 0.06959
"9093" 1 2 1 3 13 9 168.43577 13.648 62.02 1993.968 2 0.06947
"9094" 1 2 1 3 13 10 66.11478 11.925 63.501 1997.172 0 0.06969
"9095" 1 2 1 3 13 8 0.69974 14.753 60.079 1990.923 0 0.08913
"9096" 1 2 1 3 13 9 146.50486 13.591 61.975 1993.98 2 0.08934
"9097" 1 2 1 3 13 10 58.12121 11.987 63.501 1997.11 0 0.08828
"9139" 1 2 1 3 14 9 2.44453 14.872 65.138 1995.864 0 0.00248
"9140" 1 2 1 3 14 10 216.27508 13.996 66.212 1997.812 3 0.00237
"9141" 1 2 1 3 14 9 6.87524 14.861 65.133 1995.869 0 0.00926
"9142" 1 2 1 3 14 10 470.4631 13.947 66.193 1997.842 4 0.01052
"9143" 1 2 1 3 14 9 1.5727 14.817 65.111 1995.891 0 0.02925
"9144" 1 2 1 3 14 10 182.6713 13.798 66.103 1997.9 2 0.0299
"9145" 1 2 1 3 14 9 2.5922 14.893 65.149 1995.853 0 0.04876
"9146" 1 2 1 3 14 10 115.68923 13.939 66.202 1997.858 2 0.04982
"9147" 1 2 1 3 14 9 1.57043 14.894 65.149 1995.853 0 0.06959
"9148" 1 2 1 3 14 10 78.03301 14.103 66.283 1997.775 1 0.06948
"9149" 1 2 1 3 14 9 0.50549 14.726 65.065 1995.937 0 0.08798
"9150" 1 2 1 3 14 10 63.57824 13.922 66.159 1997.832 1 0.08939
"9176" 1 2 1 4 6 1 266.6893 15.906 29.155 1958.846 0 0.00268
"9177" 1 2 1 4 6 1 411.02509 15.863 29.134 1958.868 0 0.01059
"9178" 1 2 1 4 6 1 168.93963 15.817 29.11 1958.89 0 0.02861
"9179" 1 2 1 4 6 1 150.34308 15.791 29.099 1958.904 0 0.04959
"9180" 1 2 1 4 6 1 97.76464 15.996 29.201 1958.802 0 0.06974
"9181" 1 2 1 4 6 1 69.62922 15.962 29.184 1958.819 0 0.08915
"9199" 1 2 1 4 7 1 843.84173 17.859 31.965 1959.704 1 0.00253
"9200" 1 2 1 4 7 2 809.82395 16.518 33.463 1962.541 0 0.00261
"9201" 1 2 1 4 7 1 1175.37088 17.836 31.953 1959.714 2 0.01055
"9202" 1 2 1 4 7 2 1192.00913 16.421 33.411 1962.586 0 0.01063
"9203" 1 2 1 4 7 1 452.79565 17.763 31.89 1959.724 0 0.02916
"9204" 1 2 1 4 7 2 483.29244 16.394 33.399 1962.603 0 0.02893
"9205" 1 2 1 4 7 1 408.7962 17.909 32.024 1959.712 1 0.04919
"9206" 1 2 1 4 7 2 416.04321 16.341 33.374 1962.63 0 0.04944
"9207" 1 2 1 4 7 1 334.39193 17.904 31.997 1959.691 1 0.06888
"9208" 1 2 1 4 7 2 302.75034 16.565 33.483 1962.515 0 0.06961
"9209" 1 2 1 4 7 1 194.43602 17.769 31.913 1959.742 0 0.08952
"9210" 1 2 1 4 7 2 202.05046 16.435 33.421 1962.582 0 0.08929
"9244" 1 2 1 4 8 1 3.44852 19.842 35.124 1960.881 0 0.00262
"9245" 1 2 1 4 8 2 1015.95011 18.077 36.737 1964.257 1 0.00253
"9246" 1 2 1 4 8 3 797.32242 16.519 38.462 1967.54 0 0.00261
"9247" 1 2 1 4 8 1 6.216 19.867 35.137 1960.868 0 0.01027
"9248" 1 2 1 4 8 2 1414.12354 18.081 36.742 1964.258 1 0.01052
"9249" 1 2 1 4 8 3 1158.46071 16.425 38.413 1967.585 3 0.0106
"9250" 1 2 1 4 8 1 2.12855 19.82 35.113 1960.892 0 0.02679
"9251" 1 2 1 4 8 2 539.18323 18.006 36.703 1964.294 2 0.02912
"9252" 1 2 1 4 8 3 471.7077 16.385 38.392 1967.604 2 0.02897
"9253" 1 2 1 4 8 1 1.78432 19.802 35.104 1960.901 0 0.04855
"9254" 1 2 1 4 8 2 497.27597 18.149 36.77 1964.218 2 0.0492
"9255" 1 2 1 4 8 3 410.01378 16.335 38.37 1967.633 0 0.04945
"9256" 1 2 1 4 8 1 2.40653 19.911 35.158 1960.846 0 0.06719
"9257" 1 2 1 4 8 2 404.54917 18.155 36.775 1964.218 1 0.06874
"9258" 1 2 1 4 8 3 290.83021 16.59 38.497 1967.503 0 0.06957
"9259" 1 2 1 4 8 1 0.98193 19.82 35.113 1960.892 0 0.08556
"9260" 1 2 1 4 8 2 235.61317 18.034 36.72 1964.283 0 0.08953
"9261" 1 2 1 4 8 3 196.11376 16.455 38.413 1967.556 2 0.08919
"9306" 1 2 1 4 9 2 3.39671 19.842 40.124 1965.878 0 0.00262
"9307" 1 2 1 4 9 3 999.45263 18.077 41.741 1969.261 0 0.00253
"9308" 1 2 1 4 9 4 787.00946 16.526 43.464 1972.535 2 0.00261
"9309" 1 2 1 4 9 2 6.1229 19.867 40.136 1965.866 0 0.01027
"9310" 1 2 1 4 9 3 1378.81705 18.087 41.742 1969.251 3 0.01053
"9311" 1 2 1 4 9 4 1138.2189 16.425 43.414 1972.586 1 0.01056
"9312" 1 2 1 4 9 2 1.85253 19.814 40.11 1965.892 0 0.0275
"9313" 1 2 1 4 9 3 519.27945 18.004 41.702 1969.295 1 0.02928
"9314" 1 2 1 4 9 4 459.50985 16.39 43.394 1972.601 2 0.02913
"9315" 1 2 1 4 9 2 1.56131 19.8 40.103 1965.899 0 0.0484
"9316" 1 2 1 4 9 3 482.14807 18.13 41.768 1969.235 0 0.04925
"9317" 1 2 1 4 9 4 403.07556 16.345 43.37 1972.622 2 0.04945
"9318" 1 2 1 4 9 2 2.37134 19.911 40.158 1965.844 0 0.06719
"9319" 1 2 1 4 9 3 393.69034 18.155 41.775 1969.217 0 0.06869
"9320" 1 2 1 4 9 4 285.8524 16.586 43.496 1972.507 0 0.06946
"9321" 1 2 1 4 9 2 0.96664 19.82 40.113 1965.889 0 0.08556
"9322" 1 2 1 4 9 3 225.81176 18.055 41.729 1969.271 1 0.08943
"9323" 1 2 1 4 9 4 187.47454 16.461 43.428 1972.564 0 0.08901
"9368" 1 2 1 4 10 3 3.36756 19.842 45.123 1970.879 0 0.00262
"9369" 1 2 1 4 10 4 978.30308 18.076 46.733 1974.253 3 0.00253
"9370" 1 2 1 4 10 5 776.09254 16.519 48.459 1977.536 1 0.00261
"9371" 1 2 1 4 10 3 5.91422 19.87 45.137 1970.865 0 0.0103
"9372" 1 2 1 4 10 4 1343.80669 18.073 46.732 1974.256 2 0.01048
"9373" 1 2 1 4 10 5 1118.39997 16.423 48.408 1977.582 5 0.01054
"9374" 1 2 1 4 10 3 1.83469 19.814 45.109 1970.892 0 0.0275
"9375" 1 2 1 4 10 4 509.3648 17.999 46.702 1974.299 0 0.0293
"9376" 1 2 1 4 10 5 451.87163 16.408 48.4 1977.589 2 0.0292
"9377" 1 2 1 4 10 3 1.54747 19.8 45.102 1970.9 0 0.0484
"9378" 1 2 1 4 10 4 472.6174 18.133 46.763 1974.226 2 0.04918
"9379" 1 2 1 4 10 5 391.32664 16.344 48.37 1977.622 0 0.04953
"9380" 1 2 1 4 10 3 2.35194 19.911 45.158 1970.844 0 0.06719
"9381" 1 2 1 4 10 4 384.2552 18.162 46.78 1974.214 1 0.06859
"9382" 1 2 1 4 10 5 281.49081 16.578 48.49 1977.508 0 0.06944
"9383" 1 2 1 4 10 3 0.95781 19.82 45.113 1970.889 0 0.08556
"9384" 1 2 1 4 10 4 223.77772 18.058 46.729 1974.267 0 0.08945
"9385" 1 2 1 4 10 5 184.1272 16.49 48.447 1977.554 0 0.0891
"9429" 1 2 1 4 11 4 3.06355 19.834 50.119 1975.883 0 0.0028
"9430" 1 2 1 4 11 5 960.87753 18.074 51.734 1979.257 5 0.00255
"9431" 1 2 1 4 11 6 756.45094 16.52 53.456 1982.533 2 0.00262
"9432" 1 2 1 4 11 4 5.12337 19.864 50.134 1975.868 0 0.00999
"9433" 1 2 1 4 11 5 1298.55918 18.065 51.724 1979.256 8 0.01046
"9434" 1 2 1 4 11 6 1091.4362 16.413 53.404 1982.587 3 0.01055
"9435" 1 2 1 4 11 4 1.82838 19.815 50.109 1975.893 0 0.0275
"9436" 1 2 1 4 11 5 509.16608 18.004 51.705 1979.298 0 0.02931
"9437" 1 2 1 4 11 6 444.44672 16.409 53.404 1982.591 3 0.02917
"9438" 1 2 1 4 11 4 1.54335 19.8 50.102 1975.9 0 0.0484
"9439" 1 2 1 4 11 5 458.6833 18.139 51.763 1979.221 3 0.04922
"9440" 1 2 1 4 11 6 386.03492 16.337 53.372 1982.632 0 0.04954
"9441" 1 2 1 4 11 4 2.3473 19.911 50.158 1975.844 0 0.06719
"9442" 1 2 1 4 11 5 375.82679 18.174 51.78 1979.203 3 0.06855
"9443" 1 2 1 4 11 6 271.58929 16.58 53.487 1982.503 2 0.06939
"9444" 1 2 1 4 11 4 0.68336 19.789 50.096 1975.906 0 0.08718
"9445" 1 2 1 4 11 5 216.0411 17.997 51.695 1979.295 1 0.0895
"9446" 1 2 1 4 11 6 184.3305 16.482 53.444 1982.559 0 0.08908
"9490" 1 2 1 4 12 5 3.06699 19.836 55.121 1980.884 0 0.00281
"9491" 1 2 1 4 12 6 933.38443 18.077 56.728 1984.248 7 0.00256
"9492" 1 2 1 4 12 7 490.89277 16.811 58.123 1986.909 4 0.0026
"9493" 1 2 1 4 12 8 231.91833 15.902 59.153 1988.848 0 0.00266
"9494" 1 2 1 4 12 5 4.75041 19.862 55.133 1980.869 1 0.01032
"9495" 1 2 1 4 12 6 1255.35026 18.054 56.722 1984.266 7 0.01048
"9496" 1 2 1 4 12 7 697.45061 16.708 58.037 1986.926 5 0.0105
"9497" 1 2 1 4 12 8 357.21689 15.843 59.122 1988.876 1 0.01038
"9498" 1 2 1 4 12 5 1.86088 19.814 55.11 1980.895 0 0.0275
"9499" 1 2 1 4 12 6 496.32738 18.023 56.707 1984.281 0 0.02924
"9500" 1 2 1 4 12 7 284.89523 16.7 58.035 1986.932 0 0.02933
"9501" 1 2 1 4 12 8 146.18166 15.822 59.11 1988.885 1 0.0291
"9502" 1 2 1 4 12 5 1.4001 19.802 55.104 1980.901 0 0.04838
"9503" 1 2 1 4 12 6 447.272 18.114 56.753 1984.237 2 0.04922
"9504" 1 2 1 4 12 7 247.02159 16.646 57.971 1986.922 1 0.04951
"9505" 1 2 1 4 12 8 134.85544 15.774 59.089 1988.912 0 0.04981
"9506" 1 2 1 4 12 5 2.37857 19.911 55.158 1980.846 0 0.06719
"9507" 1 2 1 4 12 6 362.73262 18.174 56.781 1984.204 4 0.06835
"9508" 1 2 1 4 12 7 177.20895 16.831 58.144 1986.91 3 0.0693
"9509" 1 2 1 4 12 8 81.7188 15.968 59.186 1988.815 0 0.06972
"9510" 1 2 1 4 12 5 0.69576 19.788 55.097 1980.908 0 0.08717
"9511" 1 2 1 4 12 6 205.09207 17.946 56.652 1984.304 5 0.08936
"9512" 1 2 1 4 12 7 116.35112 16.712 58.052 1986.937 1 0.08922
"9513" 1 2 1 4 12 8 58.52574 15.997 59.2 1988.801 1 0.08892
"9572" 1 2 1 4 13 6 2.94152 19.84 60.123 1985.879 0 0.00279
"9573" 1 2 1 4 13 7 163.74479 19.104 60.771 1987.264 2 0.00256
"9574" 1 2 1 4 13 8 726.75955 17.85 61.955 1989.701 2 0.00258
"9575" 1 2 1 4 13 9 700.84183 16.499 63.448 1992.546 6 0.00264
"9576" 1 2 1 4 13 6 4.35454 19.867 60.136 1985.866 0 0.01029
"9577" 1 2 1 4 13 7 222.42534 19.171 60.807 1987.233 0 0.01033
"9578" 1 2 1 4 13 8 999.40151 17.816 61.934 1989.714 1 0.0105
"9579" 1 2 1 4 13 9 1019.63708 16.408 63.397 1992.586 7 0.01046
"9580" 1 2 1 4 13 6 1.86026 19.814 60.11 1985.892 0 0.0275
"9581" 1 2 1 4 13 7 84.45882 19.17 60.809 1987.237 0 0.02907
"9582" 1 2 1 4 13 8 401.28629 17.783 61.902 1989.715 2 0.02936
"9583" 1 2 1 4 13 9 419.69415 16.405 63.394 1992.587 3 0.02927
"9584" 1 2 1 4 13 6 1.40073 19.802 60.104 1985.898 0 0.04838
"9585" 1 2 1 4 13 7 85.05597 19.179 60.808 1987.227 0 0.04906
"9586" 1 2 1 4 13 8 349.04599 17.834 61.95 1989.712 3 0.04921
"9587" 1 2 1 4 13 9 375.6395 16.315 63.358 1992.641 2 0.04966
"9588" 1 2 1 4 13 6 2.38123 19.911 60.158 1985.844 0 0.06719
"9589" 1 2 1 4 13 7 69.01398 19.23 60.849 1987.216 1 0.06734
"9590" 1 2 1 4 13 8 273.42035 17.927 62.015 1989.685 2 0.06851
"9591" 1 2 1 4 13 9 245.36345 16.523 63.455 1992.529 1 0.06934
"9592" 1 2 1 4 13 6 0.49885 19.778 60.092 1985.91 0 0.0889
"9593" 1 2 1 4 13 7 31.00518 19.161 60.784 1987.22 1 0.08987
"9594" 1 2 1 4 13 8 158.0356 17.662 61.814 1989.748 0 0.08944
"9595" 1 2 1 4 13 9 164.99438 16.506 63.45 1992.541 2 0.08911
"9652" 1 2 1 4 14 8 2.93231 19.84 65.122 1990.879 0 0.00279
"9653" 1 2 1 4 14 9 843.14815 18.078 66.717 1994.235 13 0.0026
"9654" 1 2 1 4 14 10 574.37477 16.617 68.3 1997.279 6 0.00265
"9655" 1 2 1 4 14 8 4.34102 19.867 65.136 1990.866 0 0.01029
"9656" 1 2 1 4 14 9 1162.65604 18.075 66.731 1994.253 7 0.01046
"9657" 1 2 1 4 14 10 840.82467 16.55 68.247 1997.293 4 0.01048
"9658" 1 2 1 4 14 8 1.85227 19.814 65.109 1990.892 0 0.0275
"9659" 1 2 1 4 14 9 456.99277 18.012 66.687 1994.271 9 0.02934
"9660" 1 2 1 4 14 10 335.74279 16.56 68.248 1997.284 3 0.02929
"9661" 1 2 1 4 14 8 1.39581 19.802 65.103 1990.898 0 0.04838
"9662" 1 2 1 4 14 9 399.66194 18.048 66.704 1994.252 5 0.04923
"9663" 1 2 1 4 14 10 305.16152 16.431 68.145 1997.31 4 0.04969
"9664" 1 2 1 4 14 8 2.27434 19.92 65.162 1990.84 0 0.06711
"9665" 1 2 1 4 14 9 326.11772 18.219 66.809 1994.186 1 0.06803
"9666" 1 2 1 4 14 10 205.73091 16.666 68.352 1997.282 1 0.06917
"9667" 1 2 1 4 14 8 0.36185 19.791 65.098 1990.904 0 0.08742
"9668" 1 2 1 4 14 9 179.7106 17.896 66.638 1994.339 0 0.08965
"9669" 1 2 1 4 14 10 142.21416 16.574 68.296 1997.318 1 0.08923
"9711" 1 2 1 4 15 9 2.70315 19.842 70.121 1995.878 0 0.00275
"9712" 1 2 1 4 15 10 293.43352 18.79 71.099 1997.906 2 0.00256
"9713" 1 2 1 4 15 9 4.01541 19.857 70.129 1995.87 0 0.01041
"9714" 1 2 1 4 15 10 417.3633 18.814 71.112 1997.894 5 0.01046
"9715" 1 2 1 4 15 9 1.77425 19.82 70.112 1995.89 0 0.02749
"9716" 1 2 1 4 15 10 157.06677 18.756 71.094 1997.935 1 0.0294
"9717" 1 2 1 4 15 9 1.3909 19.802 70.103 1995.899 0 0.04837
"9718" 1 2 1 4 15 10 138.26387 18.851 71.132 1997.877 2 0.04904
"9719" 1 2 1 4 15 9 2.26819 19.92 70.162 1995.84 0 0.06711
"9720" 1 2 1 4 15 10 125.22853 18.967 71.206 1997.836 2 0.06736
"9721" 1 2 1 4 15 9 0.36001 19.791 70.097 1995.905 0 0.08743
"9722" 1 2 1 4 15 10 56.45291 18.768 71.083 1997.91 2 0.09011
"9747" 1 2 1 5 7 1 196.54682 20.853 34.129 1958.874 0 0.0024
"9748" 1 2 1 5 7 1 315.03646 20.847 34.126 1958.875 0 0.01073
"9749" 1 2 1 5 7 1 134.61091 20.914 34.16 1958.843 0 0.02836
"9750" 1 2 1 5 7 1 116.62962 20.881 34.144 1958.859 0 0.04908
"9751" 1 2 1 5 7 1 77.11768 20.845 34.125 1958.878 0 0.06962
"9752" 1 2 1 5 7 1 49.36905 20.946 34.176 1958.827 0 0.09045
"9769" 1 2 1 5 8 1 690.84553 23.01 37.086 1959.673 0 0.00267
"9770" 1 2 1 5 8 2 597.06192 21.533 38.463 1962.526 1 0.00249
"9771" 1 2 1 5 8 1 1055.26685 22.945 37.029 1959.681 1 0.01049
"9772" 1 2 1 5 8 2 962.22589 21.503 38.45 1962.543 3 0.01053
"9773" 1 2 1 5 8 1 518.5726 23.019 37.088 1959.667 0 0.02871
"9774" 1 2 1 5 8 2 433.03137 21.627 38.509 1962.478 0 0.02864
"9775" 1 2 1 5 8 1 325.0371 22.863 36.993 1959.727 0 0.04937
"9776" 1 2 1 5 8 2 322.06035 21.432 38.418 1962.582 1 0.04884
"9777" 1 2 1 5 8 1 292.78571 22.965 37.024 1959.657 0 0.0689
"9778" 1 2 1 5 8 2 249.37621 21.583 38.486 1962.499 1 0.06897
"9779" 1 2 1 5 8 1 212.02068 23.137 37.189 1959.649 0 0.08971
"9780" 1 2 1 5 8 2 164.00284 21.616 38.511 1962.492 0 0.08982
"9812" 1 2 1 5 9 1 4.1189 24.858 40.133 1960.872 0 0.00307
"9813" 1 2 1 5 9 2 839.34972 23.259 41.826 1964.165 3 0.0027
"9814" 1 2 1 5 9 3 583.37831 21.528 43.465 1967.534 0 0.00249
"9815" 1 2 1 5 9 1 5.83952 24.878 40.143 1960.862 0 0.01068
"9816" 1 2 1 5 9 2 1288.19793 23.2 41.801 1964.198 0 0.01051
"9817" 1 2 1 5 9 3 944.66251 21.506 43.454 1967.545 2 0.0105
"9818" 1 2 1 5 9 1 2.04056 24.843 40.125 1960.879 0 0.03043
"9819" 1 2 1 5 9 2 633.60049 23.242 41.822 1964.177 1 0.02857
"9820" 1 2 1 5 9 3 419.35896 21.635 43.519 1967.481 1 0.02863
"9821" 1 2 1 5 9 1 1.13868 24.756 40.082 1960.923 0 0.05392
"9822" 1 2 1 5 9 2 397.14591 23.131 41.766 1964.232 2 0.04958
"9823" 1 2 1 5 9 3 317.14224 21.428 43.417 1967.586 0 0.04879
"9824" 1 2 1 5 9 1 1.20166 24.822 40.115 1960.89 0 0.06897
"9825" 1 2 1 5 9 2 346.80651 23.218 41.811 1964.191 1 0.06894
"9826" 1 2 1 5 9 3 237.48333 21.581 43.485 1967.501 0 0.06903
"9827" 1 2 1 5 9 1 1.9146 24.851 40.129 1960.875 0 0.0916
"9828" 1 2 1 5 9 2 271.09555 23.403 41.905 1964.099 0 0.08988
"9829" 1 2 1 5 9 3 161.82188 21.609 43.505 1967.493 0 0.08984
"9874" 1 2 1 5 10 2 4.08711 24.858 45.132 1965.869 0 0.00307
"9875" 1 2 1 5 10 3 821.55191 23.252 46.822 1969.166 2 0.00269
"9876" 1 2 1 5 10 4 573.49397 21.527 48.462 1972.532 1 0.00248
"9877" 1 2 1 5 10 2 5.79619 24.878 45.143 1965.859 0 0.01068
"9878" 1 2 1 5 10 3 1260.34645 23.195 46.795 1969.197 3 0.01047
"9879" 1 2 1 5 10 4 925.51076 21.51 48.452 1972.539 4 0.01049
"9880" 1 2 1 5 10 2 1.9561 24.849 45.128 1965.874 0 0.03058
"9881" 1 2 1 5 10 3 612.92603 23.227 46.806 1969.176 2 0.02866
"9882" 1 2 1 5 10 4 411.65245 21.622 48.513 1972.487 1 0.02871
"9883" 1 2 1 5 10 2 1.12789 24.756 45.082 1965.92 0 0.05392
"9884" 1 2 1 5 10 3 385.21316 23.116 46.753 1969.234 2 0.04955
"9885" 1 2 1 5 10 4 313.17178 21.405 48.404 1972.597 0 0.04875
"9886" 1 2 1 5 10 2 1.19121 24.822 45.115 1965.887 0 0.06897
"9887" 1 2 1 5 10 3 332.44556 23.208 46.806 1969.194 0 0.06883
"9888" 1 2 1 5 10 4 234.03903 21.585 48.493 1972.505 1 0.06904
"9889" 1 2 1 5 10 2 1.89967 24.851 45.129 1965.873 0 0.09161
"9890" 1 2 1 5 10 3 267.29061 23.414 46.91 1969.093 0 0.0899
"9891" 1 2 1 5 10 4 157.58738 21.639 48.518 1972.476 0 0.08972
"9936" 1 2 1 5 11 3 4.07239 24.858 50.132 1970.87 0 0.00307
"9937" 1 2 1 5 11 4 805.20225 23.258 51.826 1974.164 2 0.00269
"9938" 1 2 1 5 11 5 565.50063 21.534 53.466 1977.528 2 0.00248
"9939" 1 2 1 5 11 3 5.77705 24.879 50.143 1970.859 0 0.01068
"9940" 1 2 1 5 11 4 1238.23757 23.198 51.796 1974.194 6 0.0105
"9941" 1 2 1 5 11 5 909.35045 21.506 53.45 1977.54 3 0.0105
"9942" 1 2 1 5 11 3 1.94783 24.849 50.128 1970.874 0 0.03058
"9943" 1 2 1 5 11 4 596.7244 23.212 51.804 1974.189 0 0.02872
"9944" 1 2 1 5 11 5 412.90344 21.623 53.514 1977.487 0 0.02871
"9945" 1 2 1 5 11 3 1.12182 24.756 50.081 1970.921 0 0.05393
"9946" 1 2 1 5 11 4 376.59216 23.117 51.761 1974.24 0 0.04949
"9947" 1 2 1 5 11 5 309.61075 21.413 53.407 1977.59 0 0.04873
"9948" 1 2 1 5 11 3 1.18574 24.822 50.114 1970.888 0 0.06897
"9949" 1 2 1 5 11 4 330.17266 23.211 51.802 1974.188 1 0.0688
"9950" 1 2 1 5 11 5 226.11623 21.617 53.502 1977.481 1 0.06904
"9951" 1 2 1 5 11 3 1.89268 24.851 50.129 1970.873 0 0.09161
"9952" 1 2 1 5 11 4 263.0296 23.438 51.917 1974.075 1 0.08994
"9953" 1 2 1 5 11 5 153.02424 21.632 53.518 1977.482 0 0.08984
"9998" 1 2 1 5 12 4 4.07359 24.858 55.132 1975.87 0 0.00307
"9999" 1 2 1 5 12 5 787.6093 23.248 56.816 1979.165 7 0.0027
"10000" 1 2 1 5 12 6 537.41502 21.535 58.46 1982.521 3 0.00246
"10001" 1 2 1 5 12 4 5.52831 24.879 55.143 1975.859 0 0.01064
"10002" 1 2 1 5 12 5 1177.91457 23.192 56.787 1979.192 7 0.01049
"10003" 1 2 1 5 12 6 871.47364 21.491 58.448 1982.553 2 0.01055
"10004" 1 2 1 5 12 4 1.64969 24.837 55.122 1975.88 0 0.02986
"10005" 1 2 1 5 12 5 586.26105 23.196 56.783 1979.184 0 0.02868
"10006" 1 2 1 5 12 6 401.03096 21.62 58.508 1982.484 2 0.02873
"10007" 1 2 1 5 12 4 1.12013 24.756 55.081 1975.921 0 0.05393
"10008" 1 2 1 5 12 5 371.38951 23.118 56.755 1979.234 2 0.0496
"10009" 1 2 1 5 12 6 306.14696 21.393 58.399 1982.602 0 0.0488
"10010" 1 2 1 5 12 4 0.95535 24.817 55.112 1975.89 0 0.0682
"10011" 1 2 1 5 12 5 321.39443 23.21 56.798 1979.185 2 0.06886
"10012" 1 2 1 5 12 6 216.89429 21.63 58.518 1982.485 0 0.06897
"10013" 1 2 1 5 12 4 1.89309 24.852 55.129 1975.873 0 0.09161
"10014" 1 2 1 5 12 5 253.3339 23.414 56.9 1979.082 1 0.09005
"10015" 1 2 1 5 12 6 151.7452 21.613 58.51 1982.493 0 0.08987
"10061" 1 2 1 5 13 5 4.12879 24.858 60.133 1980.872 0 0.00307
"10062" 1 2 1 5 13 6 736.81118 23.245 61.804 1984.155 5 0.00269
"10063" 1 2 1 5 13 7 343.48488 21.82 63.129 1986.905 4 0.00248
"10064" 1 2 1 5 13 8 162.98819 20.847 64.12 1988.87 2 0.00241
"10065" 1 2 1 5 13 5 5.52021 24.882 60.145 1980.86 0 0.01066
"10066" 1 2 1 5 13 6 1139.21398 23.173 61.777 1984.201 4 0.01044
"10067" 1 2 1 5 13 7 577.55138 21.804 63.124 1986.917 7 0.01049
"10068" 1 2 1 5 13 8 266.21684 20.836 64.114 1988.875 4 0.01075
"10069" 1 2 1 5 13 5 1.63132 24.842 60.125 1980.88 0 0.02973
"10070" 1 2 1 5 13 6 558.26732 23.19 61.785 1984.193 4 0.02862
"10071" 1 2 1 5 13 7 264.92984 21.901 63.202 1986.897 1 0.02892
"10072" 1 2 1 5 13 8 115.94062 20.94 64.167 1988.824 2 0.0286
"10073" 1 2 1 5 13 5 1.14142 24.756 60.082 1980.923 0 0.05392
"10074" 1 2 1 5 13 6 357.90715 23.117 61.74 1984.22 4 0.0497
"10075" 1 2 1 5 13 7 186.31664 21.649 62.97 1986.918 2 0.04876
"10076" 1 2 1 5 13 8 100.86073 20.876 64.14 1988.861 0 0.04886
"10077" 1 2 1 5 13 5 0.94445 24.822 60.115 1980.89 0 0.06817
"10078" 1 2 1 5 13 6 303.74418 23.19 61.78 1984.188 1 0.06892
"10079" 1 2 1 5 13 7 146.22684 21.907 63.222 1986.912 3 0.06886
"10080" 1 2 1 5 13 8 61.50798 20.822 64.111 1988.886 0 0.06975
"10081" 1 2 1 5 13 5 1.9192 24.851 60.129 1980.875 0 0.0916
"10082" 1 2 1 5 13 6 252.12036 23.414 61.91 1984.094 0 0.09007
"10083" 1 2 1 5 13 7 100.92141 21.947 63.253 1986.902 5 0.08982
"10084" 1 2 1 5 13 8 39.66248 20.955 64.178 1988.819 1 0.09084
"10144" 1 2 1 5 14 6 3.72004 24.856 65.132 1985.87 0 0.00297
"10145" 1 2 1 5 14 7 138.15907 24.202 65.826 1987.222 3 0.00284
"10146" 1 2 1 5 14 8 532.4065 22.997 67.076 1989.675 3 0.00265
"10147" 1 2 1 5 14 9 473.26961 21.501 68.435 1992.532 3 0.00246
"10148" 1 2 1 5 14 6 5.19857 24.879 65.143 1985.859 0 0.01024
"10149" 1 2 1 5 14 7 209.31134 24.197 65.819 1987.219 1 0.01041
"10150" 1 2 1 5 14 8 856.25326 22.935 67.015 1989.676 6 0.01035
"10151" 1 2 1 5 14 9 772.31001 21.514 68.446 1992.529 8 0.01058
"10152" 1 2 1 5 14 6 1.62708 24.842 65.125 1985.877 0 0.02974
"10153" 1 2 1 5 14 7 104.96509 24.102 65.768 1987.264 0 0.02803
"10154" 1 2 1 5 14 8 417.25413 22.957 67.028 1989.667 7 0.02881
"10155" 1 2 1 5 14 9 360.94662 21.605 68.503 1992.495 2 0.02889
"10156" 1 2 1 5 14 6 0.96588 24.752 65.08 1985.922 0 0.054
"10157" 1 2 1 5 14 7 66.09466 24.175 65.804 1987.227 0 0.05062
"10158" 1 2 1 5 14 8 270.82438 22.849 66.982 1989.728 5 0.0494
"10159" 1 2 1 5 14 9 272.62276 21.388 68.394 1992.603 0 0.04873
"10160" 1 2 1 5 14 6 0.94186 24.822 65.115 1985.887 0 0.06817
"10161" 1 2 1 5 14 7 51.77394 24.175 65.802 1987.224 0 0.06921
"10162" 1 2 1 5 14 8 227.06827 22.953 67.014 1989.657 0 0.0688
"10163" 1 2 1 5 14 9 195.78583 21.595 68.487 1992.489 2 0.06944
"10164" 1 2 1 5 14 6 1.91533 24.851 65.129 1985.873 0 0.09161
"10165" 1 2 1 5 14 7 52.37319 24.349 65.909 1987.157 1 0.09066
"10166" 1 2 1 5 14 8 175.68246 23.19 67.217 1989.623 3 0.09014
"10167" 1 2 1 5 14 9 127.72401 21.657 68.517 1992.457 1 0.09056
"10226" 1 2 1 5 15 8 3.69159 24.857 70.132 1990.87 0 0.00297
"10227" 1 2 1 5 15 9 642.60619 23.279 71.832 1994.149 4 0.0027
"10228" 1 2 1 5 15 10 362.16219 21.706 73.337 1997.227 11 0.00248
"10229" 1 2 1 5 15 8 4.94699 24.88 70.143 1990.858 0 0.01031
"10230" 1 2 1 5 15 9 989.6101 23.179 71.76 1994.177 19 0.01026
"10231" 1 2 1 5 15 10 614.59372 21.639 73.3 1997.256 7 0.0105
"10232" 1 2 1 5 15 8 1.23137 24.841 70.124 1990.878 0 0.03008
"10233" 1 2 1 5 15 9 480.36328 23.153 71.755 1994.198 7 0.02873
"10234" 1 2 1 5 15 10 294.64968 21.724 73.366 1997.238 1 0.02897
"10235" 1 2 1 5 15 8 0.96083 24.752 70.079 1990.923 0 0.054
"10236" 1 2 1 5 15 9 316.15067 23.086 71.732 1994.242 2 0.04963
"10237" 1 2 1 5 15 10 226.28065 21.497 73.2 1997.299 4 0.04855
"10238" 1 2 1 5 15 8 0.93807 24.822 70.115 1990.887 0 0.06817
"10239" 1 2 1 5 15 9 260.11687 23.193 71.766 1994.169 5 0.06879
"10240" 1 2 1 5 15 10 145.5391 21.773 73.371 1997.194 3 0.06885
"10241" 1 2 1 5 15 8 1.62961 24.844 70.125 1990.877 0 0.09107
"10242" 1 2 1 5 15 9 202.0944 23.401 71.852 1994.047 5 0.09013
"10243" 1 2 1 5 15 10 107.57196 21.741 73.392 1997.247 0 0.09034
"10287" 1 2 1 5 16 9 3.68021 24.858 75.132 1995.87 0 0.00297
"10288" 1 2 1 5 16 10 245.67099 23.946 76.181 1997.832 3 0.0028
"10289" 1 2 1 5 16 9 4.26872 24.869 75.137 1995.865 0 0.0097
"10290" 1 2 1 5 16 10 346.64107 23.824 76.126 1997.898 2 0.01014
"10291" 1 2 1 5 16 9 0.9899 24.866 75.136 1995.866 0 0.03056
"10292" 1 2 1 5 16 10 171.85117 23.763 76.084 1997.918 1 0.02891
"10293" 1 2 1 5 16 9 0.95577 24.752 75.079 1995.923 0 0.054
"10294" 1 2 1 5 16 10 112.00314 23.91 76.161 1997.848 0 0.05028
"10295" 1 2 1 5 16 9 0.93428 24.823 75.114 1995.888 0 0.06817
"10296" 1 2 1 5 16 10 86.01218 23.719 76.063 1997.94 0 0.06889
"10297" 1 2 1 5 16 9 1.52215 24.853 75.128 1995.871 0 0.09086
"10298" 1 2 1 5 16 10 72.45886 23.934 76.168 1997.83 4 0.09082
"10323" 1 2 1 6 8 1 198.47074 25.867 39.137 1958.866 0 0.00266
"10324" 1 2 1 6 8 1 283.87003 25.858 39.132 1958.871 0 0.01055
"10325" 1 2 1 6 8 1 139.29286 25.809 39.108 1958.895 0 0.02915
"10326" 1 2 1 6 8 1 109.05359 25.775 39.091 1958.912 0 0.04841
"10327" 1 2 1 6 8 1 75.29145 25.752 39.079 1958.924 0 0.0681
"10328" 1 2 1 6 8 1 55.87617 25.76 39.072 1958.907 3 0.09012
"10345" 1 2 1 6 9 1 619.88734 27.865 41.963 1959.696 0 0.00261
"10346" 1 2 1 6 9 2 600.70966 26.485 43.442 1962.553 0 0.00263
"10347" 1 2 1 6 9 1 1063.65494 28.072 42.138 1959.664 1 0.01059
"10348" 1 2 1 6 9 2 891.3604 26.566 43.481 1962.511 3 0.01056
"10349" 1 2 1 6 9 1 436.43882 27.951 42.042 1959.688 1 0.0294
"10350" 1 2 1 6 9 2 413.73378 26.426 43.416 1962.586 0 0.02933
"10351" 1 2 1 6 9 1 295.65374 27.834 41.948 1959.712 0 0.04982
"10352" 1 2 1 6 9 2 314.07958 26.352 43.38 1962.624 0 0.04886
"10353" 1 2 1 6 9 1 211.06408 28.082 42.181 1959.696 0 0.06902
"10354" 1 2 1 6 9 2 202.26729 26.284 43.334 1962.647 1 0.06834
"10355" 1 2 1 6 9 1 200.26443 28.021 42.077 1959.653 0 0.09009
"10356" 1 2 1 6 9 2 172.38156 26.594 43.496 1962.498 1 0.09035
"10388" 1 2 1 6 10 1 2.95494 29.871 45.139 1960.865 0 0.00258
"10389" 1 2 1 6 10 2 748.92249 28.098 46.751 1964.25 2 0.00261
"10390" 1 2 1 6 10 3 593.64533 26.484 48.444 1967.556 0 0.00263
"10391" 1 2 1 6 10 1 5.70449 29.856 45.132 1960.873 0 0.00977
"10392" 1 2 1 6 10 2 1328.15637 28.306 46.849 1964.14 4 0.01061
"10393" 1 2 1 6 10 3 874.24236 26.568 48.485 1967.514 1 0.01057
"10394" 1 2 1 6 10 1 2.28483 29.846 45.127 1960.878 0 0.03006
"10395" 1 2 1 6 10 2 534.02975 28.201 46.796 1964.192 1 0.02935
"10396" 1 2 1 6 10 3 409.58786 26.422 48.408 1967.583 0 0.02937
"10397" 1 2 1 6 10 1 2.17621 29.851 45.129 1960.875 0 0.04868
"10398" 1 2 1 6 10 2 358.41876 28.094 46.75 1964.253 1 0.04997
"10399" 1 2 1 6 10 3 310.15748 26.339 48.368 1967.625 1 0.04889
"10400" 1 2 1 6 10 1 2.21439 29.835 45.121 1960.884 0 0.06729
"10401" 1 2 1 6 10 2 269.15982 28.385 46.886 1964.098 3 0.06918
"10402" 1 2 1 6 10 3 193.06725 26.259 48.331 1967.669 1 0.06849
"10403" 1 2 1 6 10 1 0.70236 29.815 45.111 1960.894 0 0.09052
"10404" 1 2 1 6 10 2 246.92704 28.226 46.816 1964.187 0 0.08999
"10405" 1 2 1 6 10 3 170.85903 26.592 48.499 1967.504 0 0.09031
"10448" 1 2 1 6 11 2 2.94748 29.871 50.139 1965.863 0 0.00258
"10449" 1 2 1 6 11 3 740.74334 28.107 51.753 1969.242 0 0.00261
"10450" 1 2 1 6 11 4 583.89911 26.486 53.439 1972.551 4 0.00265
"10451" 1 2 1 6 11 2 5.36133 29.852 50.129 1965.873 0 0.00984
"10452" 1 2 1 6 11 3 1295.31511 28.296 51.838 1969.139 8 0.01063
"10453" 1 2 1 6 11 4 852.91168 26.561 53.48 1972.517 3 0.01061
"10454" 1 2 1 6 11 2 2.27814 29.846 50.126 1965.875 0 0.03007
"10455" 1 2 1 6 11 3 520.7324 28.193 51.796 1969.2 1 0.02929
"10456" 1 2 1 6 11 4 402.05433 26.431 53.415 1972.58 0 0.02944
"10457" 1 2 1 6 11 2 2.17141 29.851 50.129 1965.873 0 0.04868
"10458" 1 2 1 6 11 3 347.51815 28.098 51.743 1969.242 2 0.04992
"10459" 1 2 1 6 11 4 297.47427 26.323 53.356 1972.629 2 0.04889
"10460" 1 2 1 6 11 2 1.8934 29.821 50.114 1965.888 0 0.06772
"10461" 1 2 1 6 11 3 257.79918 28.386 51.896 1969.107 0 0.06935
"10462" 1 2 1 6 11 4 189.50333 26.277 53.327 1972.647 1 0.06856
"10463" 1 2 1 6 11 2 0.69965 29.815 50.111 1965.891 0 0.09053
"10464" 1 2 1 6 11 3 241.41345 28.237 51.807 1969.166 1 0.09
"10465" 1 2 1 6 11 4 163.8319 26.578 53.491 1972.51 1 0.09046
"10508" 1 2 1 6 12 3 2.94621 29.872 55.139 1970.863 0 0.00258
"10509" 1 2 1 6 12 4 723.63476 28.104 56.741 1974.233 5 0.00263
"10510" 1 2 1 6 12 5 561.9521 26.483 58.436 1977.549 3 0.00264
"10511" 1 2 1 6 12 3 4.94426 29.847 55.127 1970.875 0 0.00972
"10512" 1 2 1 6 12 4 1242.71206 28.287 56.838 1974.147 3 0.01069
"10513" 1 2 1 6 12 5 833.62953 26.547 58.471 1977.52 3 0.01065
"10514" 1 2 1 6 12 3 2.27622 29.847 55.126 1970.876 0 0.03007
"10515" 1 2 1 6 12 4 515.34086 28.189 56.788 1974.196 1 0.02933
"10516" 1 2 1 6 12 5 393.26552 26.437 58.41 1977.569 2 0.02951
"10517" 1 2 1 6 12 3 2.17117 29.851 55.129 1970.873 0 0.04868
"10518" 1 2 1 6 12 4 332.89085 28.117 56.751 1974.23 1 0.05005
"10519" 1 2 1 6 12 5 287.70194 26.309 58.342 1977.629 2 0.049
"10520" 1 2 1 6 12 3 1.89168 29.821 55.113 1970.889 0 0.06771
"10521" 1 2 1 6 12 4 252.80414 28.417 56.899 1974.078 2 0.06937
"10522" 1 2 1 6 12 5 175.05346 26.299 58.334 1977.63 2 0.06873
"10523" 1 2 1 6 12 3 0.69839 29.815 55.111 1970.891 0 0.09053
"10524" 1 2 1 6 12 4 229.10829 28.215 56.803 1974.185 0 0.09038
"10525" 1 2 1 6 12 5 162.63234 26.558 58.482 1977.52 0 0.09056
"10568" 1 2 1 6 13 4 2.63366 29.867 60.136 1975.866 0 0.00244
"10569" 1 2 1 6 13 5 681.62919 28.092 61.73 1979.235 2 0.00261
"10570" 1 2 1 6 13 6 540.13213 26.462 63.431 1982.565 3 0.00265
"10571" 1 2 1 6 13 4 4.82219 29.851 60.128 1975.874 0 0.00982
"10572" 1 2 1 6 13 5 1192.56079 28.287 61.837 1979.147 5 0.01071
"10573" 1 2 1 6 13 6 785.61636 26.547 63.46 1982.51 8 0.01063
"10574" 1 2 1 6 13 4 1.91298 29.84 60.117 1975.874 0 0.02991
"10575" 1 2 1 6 13 5 484.53673 28.142 61.762 1979.216 4 0.02924
"10576" 1 2 1 6 13 6 375.89538 26.441 63.419 1982.574 2 0.02955
"10577" 1 2 1 6 13 4 2.16999 29.851 60.128 1975.874 0 0.04868
"10578" 1 2 1 6 13 5 323.22784 28.125 61.758 1979.229 2 0.05003
"10579" 1 2 1 6 13 6 271.20616 26.34 63.368 1982.624 1 0.04886
"10580" 1 2 1 6 13 4 1.88913 29.821 60.113 1975.889 0 0.0677
"10581" 1 2 1 6 13 5 243.8432 28.435 61.916 1979.077 0 0.0692
"10582" 1 2 1 6 13 6 164.14658 26.316 63.352 1982.632 1 0.0685
"10583" 1 2 1 6 13 4 0.69683 29.816 60.11 1975.892 0 0.09054
"10584" 1 2 1 6 13 5 226.13224 28.212 61.804 1979.189 1 0.09047
"10585" 1 2 1 6 13 6 161.21263 26.545 63.474 1982.525 0 0.0906
"10627" 1 2 1 6 14 5 2.57591 29.874 65.14 1980.864 0 0.00245
"10628" 1 2 1 6 14 6 638.65708 28.074 66.722 1984.245 5 0.00262
"10629" 1 2 1 6 14 7 342.43088 26.767 68.087 1986.917 2 0.0026
"10630" 1 2 1 6 14 8 165.33789 25.816 69.108 1988.887 2 0.00267
"10631" 1 2 1 6 14 5 4.87864 29.85 65.129 1980.876 0 0.00982
"10632" 1 2 1 6 14 6 1129.23765 28.301 66.838 1984.134 13 0.01073
"10633" 1 2 1 6 14 7 495.45398 26.863 68.155 1986.889 3 0.01067
"10634" 1 2 1 6 14 8 224.97015 25.873 69.13 1988.854 5 0.01047
"10635" 1 2 1 6 14 5 1.72191 29.83 65.119 1980.886 0 0.02963
"10636" 1 2 1 6 14 6 460.43285 28.121 66.748 1984.224 3 0.02915
"10637" 1 2 1 6 14 7 242.96156 26.751 68.074 1986.92 2 0.02964
"10638" 1 2 1 6 14 8 116.74187 25.815 69.106 1988.887 1 0.0291
"10639" 1 2 1 6 14 5 1.86911 29.838 65.123 1980.882 0 0.04778
"10640" 1 2 1 6 14 6 310.92352 28.144 66.759 1984.212 1 0.04991
"10641" 1 2 1 6 14 7 166.81541 26.658 67.992 1986.931 1 0.04911
"10642" 1 2 1 6 14 8 84.02974 25.751 69.065 1988.91 2 0.0484
"10643" 1 2 1 6 14 5 1.91287 29.82 65.114 1980.891 0 0.06772
"10644" 1 2 1 6 14 6 231.4331 28.44 66.911 1984.067 0 0.06907
"10645" 1 2 1 6 14 7 99.96271 26.607 67.932 1986.922 2 0.0684
"10646" 1 2 1 6 14 8 57.16664 25.812 69.109 1988.893 0 0.06836
"10647" 1 2 1 6 14 5 0.70746 29.815 65.111 1980.894 0 0.09052
"10648" 1 2 1 6 14 6 221.17125 28.204 66.801 1984.194 0 0.09065
"10649" 1 2 1 6 14 7 106.09955 26.945 68.222 1986.874 2 0.09066
"10650" 1 2 1 6 14 8 46.66094 25.773 69.089 1988.912 0 0.091
"10704" 1 2 1 6 15 6 2.56906 29.874 70.14 1985.862 0 0.00245
"10705" 1 2 1 6 15 7 107.76938 29.131 70.78 1987.245 2 0.00268
"10706" 1 2 1 6 15 8 473.90077 27.812 71.902 1989.686 7 0.00259
"10707" 1 2 1 6 15 9 461.34326 26.428 73.394 1992.563 5 0.00264
"10708" 1 2 1 6 15 6 4.30255 29.845 70.126 1985.876 0 0.01028
"10709" 1 2 1 6 15 7 224.77784 29.166 70.796 1987.227 3 0.01088
"10710" 1 2 1 6 15 8 787.04207 28.049 72.104 1989.65 9 0.01084
"10711" 1 2 1 6 15 9 635.01635 26.571 73.465 1992.491 6 0.01056
"10712" 1 2 1 6 15 6 1.5226 29.835 70.121 1985.881 0 0.02923
"10713" 1 2 1 6 15 7 83.44351 29.163 70.803 1987.236 0 0.0285
"10714" 1 2 1 6 15 8 352.79998 27.876 71.963 1989.683 2 0.02917
"10715" 1 2 1 6 15 9 343.31288 26.445 73.414 1992.566 3 0.0293
"10716" 1 2 1 6 15 6 1.63136 29.839 70.123 1985.879 0 0.04791
"10717" 1 2 1 6 15 7 53.13997 29.284 70.871 1987.183 1 0.0502
"10718" 1 2 1 6 15 8 212.22165 27.826 71.903 1989.673 5 0.04983
"10719" 1 2 1 6 15 9 202.58004 26.334 73.339 1992.602 1 0.04883
"10720" 1 2 1 6 15 6 1.825 29.827 70.117 1985.885 0 0.06721
"10721" 1 2 1 6 15 7 53.09354 29.373 70.914 1987.138 1 0.06937
"10722" 1 2 1 6 15 8 157.90193 28.113 72.2 1989.683 3 0.06876
"10723" 1 2 1 6 15 9 144.91205 26.253 73.312 1992.656 0 0.06812
"10724" 1 2 1 6 15 6 0.70427 29.815 70.111 1985.891 0 0.09053
"10725" 1 2 1 6 15 7 41.1793 29.054 70.743 1987.286 0 0.09063
"10726" 1 2 1 6 15 8 156.49472 27.98 72.037 1989.653 3 0.09034
"10727" 1 2 1 6 15 9 137.06891 26.478 73.435 1992.554 2 0.09055
"10781" 1 2 1 6 16 8 2.12807 29.88 75.143 1990.859 0 0.00252
"10782" 1 2 1 6 16 9 510.32259 28.056 76.711 1994.251 4 0.00262
"10783" 1 2 1 6 16 10 343.35532 26.598 78.261 1997.259 5 0.00265
"10784" 1 2 1 6 16 8 3.6898 29.856 75.131 1990.871 0 0.0105
"10785" 1 2 1 6 16 9 861.21865 28.261 76.794 1994.129 9 0.01087
"10786" 1 2 1 6 16 10 478.95733 26.697 78.318 1997.217 9 0.01059
"10787" 1 2 1 6 16 8 1.51597 29.836 75.121 1990.881 0 0.02924
"10788" 1 2 1 6 16 9 396.06821 28.087 76.713 1994.223 2 0.02899
"10789" 1 2 1 6 16 10 262.31243 26.6 78.267 1997.263 6 0.02931
"10790" 1 2 1 6 16 8 1.31703 29.845 75.125 1990.876 0 0.04858
"10791" 1 2 1 6 16 9 220.75713 28.075 76.724 1994.245 2 0.04966
"10792" 1 2 1 6 16 10 150.40894 26.445 78.119 1997.27 3 0.04861
"10793" 1 2 1 6 16 8 1.73548 29.834 75.12 1990.882 0 0.06739
"10794" 1 2 1 6 16 9 193.13803 28.424 76.889 1994.061 0 0.06893
"10795" 1 2 1 6 16 10 113.37039 26.409 78.145 1997.332 2 0.06758
"10796" 1 2 1 6 16 8 0.70096 29.815 75.111 1990.891 0 0.09053
"10797" 1 2 1 6 16 9 172.40978 28.177 76.744 1994.163 3 0.09034
"10798" 1 2 1 6 16 10 105.59555 26.53 78.178 1997.244 2 0.09046
"10837" 1 2 1 6 17 9 1.87806 29.885 80.145 1995.857 0 0.00224
"10838" 1 2 1 6 17 10 169.16828 28.769 81.083 1997.909 3 0.00262
"10839" 1 2 1 6 17 9 3.08765 29.858 80.131 1995.87 0 0.01088
"10840" 1 2 1 6 17 10 309.72539 28.878 81.134 1997.852 5 0.01104
"10841" 1 2 1 6 17 9 1.50934 29.836 80.121 1995.881 0 0.02924
"10842" 1 2 1 6 17 10 129.68401 28.787 81.104 1997.913 0 0.02865
"10843" 1 2 1 6 17 9 1.31305 29.845 80.125 1995.877 0 0.04858
"10844" 1 2 1 6 17 10 63.15361 28.9 81.074 1997.771 2 0.05004
"10845" 1 2 1 6 17 9 1.52526 29.851 80.128 1995.874 0 0.06594
"10846" 1 2 1 6 17 10 71.43775 29.196 81.33 1997.729 2 0.06906
"10847" 1 2 1 6 17 9 0.65254 29.828 80.116 1995.885 0 0.09096
"10848" 1 2 1 6 17 10 58.70782 28.843 81.128 1997.881 1 0.09037
"10871" 1 2 1 7 9 1 164.68216 30.924 44.164 1958.837 1 0.00257
"10872" 1 2 1 7 9 1 370.95037 30.913 44.159 1958.843 0 0.01103
"10873" 1 2 1 7 9 1 147.60306 30.976 44.191 1958.812 0 0.02877
"10874" 1 2 1 7 9 1 92.02908 30.785 44.095 1958.908 0 0.04877
"10875" 1 2 1 7 9 1 67.83434 31.03 44.218 1958.785 0 0.06984
"10876" 1 2 1 7 9 1 48.92336 30.959 44.167 1958.804 0 0.08933
"10894" 1 2 1 7 10 1 699.04951 33.108 47.156 1959.645 4 0.00256
"10895" 1 2 1 7 10 2 540.87081 31.659 48.533 1962.47 0 0.00253
"10896" 1 2 1 7 10 1 1263.26789 32.893 46.984 1959.688 5 0.0106
"10897" 1 2 1 7 10 2 1160.16874 31.56 48.481 1962.518 2 0.01082
"10898" 1 2 1 7 10 1 494.9175 32.938 47.035 1959.695 0 0.02916
"10899" 1 2 1 7 10 2 445.89876 31.526 48.452 1962.523 4 0.02873
"10900" 1 2 1 7 10 1 339.58424 33.124 47.171 1959.643 1 0.04921
"10901" 1 2 1 7 10 2 279.86558 31.517 48.461 1962.54 0 0.04939
"10902" 1 2 1 7 10 1 207.39238 32.774 46.91 1959.733 0 0.06985
"10903" 1 2 1 7 10 2 203.06383 31.542 48.455 1962.51 1 0.06974
"10904" 1 2 1 7 10 1 192.53474 33.043 47.113 1959.668 0 0.08903
"10905" 1 2 1 7 10 2 156.78208 31.654 48.528 1962.47 1 0.08918
"10939" 1 2 1 7 11 1 2.98444 34.874 50.14 1960.864 0 0.00241
"10940" 1 2 1 7 11 2 868.35819 33.337 51.864 1964.124 4 0.00257
"10941" 1 2 1 7 11 3 527.00448 31.661 53.53 1967.467 1 0.00251
"10942" 1 2 1 7 11 1 5.76685 34.855 50.131 1960.874 0 0.01065
"10943" 1 2 1 7 11 2 1509.87084 33.116 51.755 1964.236 4 0.01057
"10944" 1 2 1 7 11 3 1140.60058 31.548 53.471 1967.521 6 0.01081
"10945" 1 2 1 7 11 1 4.20314 34.868 50.137 1960.867 0 0.02862
"10946" 1 2 1 7 11 2 593.37398 33.209 51.802 1964.19 2 0.02922
"10947" 1 2 1 7 11 3 431.59511 31.526 53.46 1967.531 0 0.0287
"10948" 1 2 1 7 11 1 2.90179 34.869 50.138 1960.867 0 0.04655
"10949" 1 2 1 7 11 2 419.89807 33.366 51.875 1964.106 1 0.049
"10950" 1 2 1 7 11 3 267.81903 31.527 53.457 1967.527 1 0.04964
"10951" 1 2 1 7 11 1 0.80941 34.875 50.141 1960.864 0 0.07093
"10952" 1 2 1 7 11 2 245.96104 33.029 51.704 1964.273 2 0.06987
"10953" 1 2 1 7 11 3 197.84926 31.556 53.481 1967.522 0 0.06962
"10954" 1 2 1 7 11 1 1.1964 34.859 50.133 1960.872 0 0.08775
"10955" 1 2 1 7 11 2 239.86492 33.28 51.841 1964.158 0 0.08916
"10956" 1 2 1 7 11 3 152.97771 31.634 53.516 1967.48 0 0.08935
"11001" 1 2 1 7 12 2 2.98179 34.875 55.14 1965.862 0 0.00241
"11002" 1 2 1 7 12 3 851.4808 33.344 56.873 1969.125 0 0.00258
"11003" 1 2 1 7 12 4 517.91442 31.673 58.537 1972.461 1 0.00252
"11004" 1 2 1 7 12 2 5.73664 34.857 55.131 1965.871 0 0.01063
"11005" 1 2 1 7 12 3 1463.91654 33.119 56.759 1969.236 4 0.01053
"11006" 1 2 1 7 12 4 1100.43162 31.545 58.464 1972.516 7 0.01076
"11007" 1 2 1 7 12 2 4.20134 34.868 55.137 1965.865 0 0.02862
"11008" 1 2 1 7 12 3 574.69601 33.205 56.784 1969.176 7 0.02921
"11009" 1 2 1 7 12 4 411.38726 31.524 58.457 1972.53 2 0.02867
"11010" 1 2 1 7 12 2 2.84299 34.874 55.14 1965.862 0 0.04635
"11011" 1 2 1 7 12 3 405.56415 33.37 56.885 1969.112 1 0.04893
"11012" 1 2 1 7 12 4 264.31022 31.525 58.465 1972.537 0 0.0496
"11013" 1 2 1 7 12 2 0.44204 34.792 55.099 1965.903 0 0.0739
"11014" 1 2 1 7 12 3 243.72922 33.011 56.708 1969.294 0 0.06988
"11015" 1 2 1 7 12 4 194.0273 31.575 58.472 1972.495 1 0.06959
"11016" 1 2 1 7 12 2 1.19587 34.859 55.133 1965.869 0 0.08775
"11017" 1 2 1 7 12 3 234.79832 33.302 56.851 1969.145 0 0.08928
"11018" 1 2 1 7 12 4 144.18552 31.627 58.502 1972.473 1 0.08973
"11063" 1 2 1 7 13 3 2.61187 34.861 60.133 1970.869 0 0.00242
"11064" 1 2 1 7 13 4 829.55349 33.333 61.853 1974.116 5 0.00259
"11065" 1 2 1 7 13 5 493.69607 31.675 63.524 1977.446 5 0.00252
"11066" 1 2 1 7 13 3 5.73291 34.857 60.131 1970.871 0 0.01063
"11067" 1 2 1 7 13 4 1406.86674 33.123 61.757 1974.23 6 0.01046
"11068" 1 2 1 7 13 5 1051.95876 31.538 63.465 1977.524 3 0.01071
"11069" 1 2 1 7 13 3 4.20009 34.868 60.137 1970.865 0 0.02862
"11070" 1 2 1 7 13 4 547.60658 33.205 61.798 1974.19 1 0.02916
"11071" 1 2 1 7 13 5 397.50657 31.524 63.457 1977.529 3 0.02865
"11072" 1 2 1 7 13 3 2.84139 34.874 60.139 1970.862 0 0.04635
"11073" 1 2 1 7 13 4 387.93389 33.356 61.865 1974.104 6 0.0488
"11074" 1 2 1 7 13 5 255.22408 31.487 63.445 1977.555 0 0.04954
"11075" 1 2 1 7 13 3 0.44059 34.792 60.099 1970.903 0 0.07392
"11076" 1 2 1 7 13 4 236.9938 33.026 61.71 1974.28 0 0.06994
"11077" 1 2 1 7 13 5 179.39544 31.629 63.498 1977.465 1 0.06979
"11078" 1 2 1 7 13 3 1.19513 34.859 60.132 1970.87 0 0.08774
"11079" 1 2 1 7 13 4 217.65412 33.332 61.86 1974.124 0 0.08935
"11080" 1 2 1 7 13 5 137.42216 31.616 63.498 1977.478 0 0.08974
"11125" 1 2 1 7 14 4 2.24567 34.844 65.124 1975.878 0 0.00242
"11126" 1 2 1 7 14 5 783.78083 33.339 66.861 1979.119 4 0.00253
"11127" 1 2 1 7 14 6 465.94087 31.669 68.535 1982.462 2 0.00251
"11128" 1 2 1 7 14 4 5.03526 34.856 65.13 1975.872 0 0.0107
"11129" 1 2 1 7 14 5 1320.61395 33.115 66.739 1979.221 15 0.01042
"11130" 1 2 1 7 14 6 979.60386 31.52 68.451 1982.527 6 0.01068
"11131" 1 2 1 7 14 4 4.14412 34.871 65.138 1975.864 0 0.02869
"11132" 1 2 1 7 14 5 523.29045 33.226 66.804 1979.175 3 0.02918
"11133" 1 2 1 7 14 6 348.2658 31.524 68.436 1982.509 6 0.02864
"11134" 1 2 1 7 14 4 2.83514 34.874 65.139 1975.863 0 0.04635
"11135" 1 2 1 7 14 5 369.50633 33.356 66.863 1979.103 4 0.04877
"11136" 1 2 1 7 14 6 243.60621 31.477 68.437 1982.556 1 0.04973
"11137" 1 2 1 7 14 4 0.43831 34.793 65.099 1975.903 0 0.07394
"11138" 1 2 1 7 14 5 223.41901 33.015 66.699 1979.281 4 0.06977
"11139" 1 2 1 7 14 6 167.75117 31.634 68.512 1982.475 2 0.06952
"11140" 1 2 1 7 14 4 1.19215 34.86 65.132 1975.87 0 0.08773
"11141" 1 2 1 7 14 5 210.53645 33.35 66.864 1979.111 3 0.0892
"11142" 1 2 1 7 14 6 124.54699 31.64 68.507 1982.463 1 0.0898
"11188" 1 2 1 7 15 5 2.27349 34.843 70.125 1980.88 0 0.00242
"11189" 1 2 1 7 15 6 715.16483 33.308 71.814 1984.103 11 0.00256
"11190" 1 2 1 7 15 7 302.27093 31.952 73.237 1986.882 3 0.0025
"11191" 1 2 1 7 15 8 126.16798 30.892 74.138 1988.843 4 0.00258
"11192" 1 2 1 7 15 5 5.08269 34.855 70.131 1980.874 0 0.0107
"11193" 1 2 1 7 15 6 1205.41671 33.105 71.732 1984.224 7 0.01044
"11194" 1 2 1 7 15 7 606.6345 31.785 73.102 1986.914 7 0.01071
"11195" 1 2 1 7 15 8 283.40353 30.887 74.142 1988.852 0 0.01106
"11196" 1 2 1 7 15 5 3.85424 34.866 70.136 1980.869 0 0.02814
"11197" 1 2 1 7 15 6 464.79093 33.289 71.826 1984.134 5 0.0294
"11198" 1 2 1 7 15 7 206.28262 31.779 73.088 1986.907 2 0.02893
"11199" 1 2 1 7 15 8 99.37 30.958 74.176 1988.815 1 0.02866
"11200" 1 2 1 7 15 5 2.47933 34.856 70.131 1980.874 0 0.04635
"11201" 1 2 1 7 15 6 350.84673 33.348 71.865 1984.114 3 0.04884
"11202" 1 2 1 7 15 7 152.47787 31.823 73.133 1986.908 0 0.05023
"11203" 1 2 1 7 15 8 68.49279 30.818 74.086 1988.865 1 0.04934
"11204" 1 2 1 7 15 5 0.19924 34.719 70.063 1980.942 0 0.06648
"11205" 1 2 1 7 15 6 205.65296 33.054 71.683 1984.226 4 0.06983
"11206" 1 2 1 7 15 7 100.02935 31.877 73.208 1986.928 0 0.0696
"11207" 1 2 1 7 15 8 41.04798 31.18 74.292 1988.71 0 0.06978
"11208" 1 2 1 7 15 5 1.20338 34.859 70.133 1980.872 0 0.08775
"11209" 1 2 1 7 15 6 194.36535 33.386 71.881 1984.092 3 0.0892
"11210" 1 2 1 7 15 7 76.37857 31.957 73.236 1986.877 2 0.08964
"11211" 1 2 1 7 15 8 29.70607 30.978 74.174 1988.794 1 0.09068
"11269" 1 2 1 7 16 6 1.74618 34.841 75.123 1985.879 0 0.00248
"11270" 1 2 1 7 16 7 135.8579 34.105 75.754 1987.246 1 0.00266
"11271" 1 2 1 7 16 8 464.43872 33.044 77.073 1989.624 7 0.00253
"11272" 1 2 1 7 16 9 353.30591 31.614 78.482 1992.465 7 0.00253
"11273" 1 2 1 7 16 6 4.52385 34.853 75.13 1985.872 0 0.01107
"11274" 1 2 1 7 16 7 201.01972 34.171 75.805 1987.231 3 0.01047
"11275" 1 2 1 7 16 8 859.97758 32.833 76.927 1989.69 4 0.01054
"11276" 1 2 1 7 16 9 796.21416 31.487 78.413 1992.523 11 0.01088
"11277" 1 2 1 7 16 6 3.37445 34.866 75.136 1985.866 0 0.02823
"11278" 1 2 1 7 16 7 91.3617 34.25 75.858 1987.205 2 0.02972
"11279" 1 2 1 7 16 8 325.20571 32.984 77.068 1989.68 3 0.02942
"11280" 1 2 1 7 16 9 265.5874 31.536 78.421 1992.482 7 0.029
"11281" 1 2 1 7 16 6 2.45558 34.857 75.131 1985.871 0 0.04635
"11282" 1 2 1 7 16 7 70.55052 34.262 75.859 1987.194 1 0.04737
"11283" 1 2 1 7 16 8 244.70442 33.129 77.163 1989.63 1 0.04932
"11284" 1 2 1 7 16 9 180.79872 31.562 78.413 1992.448 5 0.05016
"11285" 1 2 1 7 16 6 0.19695 34.72 75.063 1985.939 0 0.06648
"11286" 1 2 1 7 16 7 28.92553 34.125 75.754 1987.226 2 0.07107
"11287" 1 2 1 7 16 8 139.08942 32.721 76.831 1989.705 2 0.06984
"11288" 1 2 1 7 16 9 125.15821 31.667 78.497 1992.427 2 0.06929
"11289" 1 2 1 7 16 6 1.19749 34.859 75.133 1985.869 0 0.08775
"11290" 1 2 1 7 16 7 42.33769 34.234 75.848 1987.211 0 0.08931
"11291" 1 2 1 7 16 8 137.24971 33.253 77.277 1989.62 1 0.08926
"11292" 1 2 1 7 16 9 88.74869 31.701 78.537 1992.433 0 0.08983
"11349" 1 2 1 7 17 8 1.16456 34.858 80.132 1990.87 0 0.00254
"11350" 1 2 1 7 17 9 469.43419 33.263 81.768 1994.102 5 0.0026
"11351" 1 2 1 7 17 10 241.67051 31.754 83.345 1997.187 7 0.0026
"11352" 1 2 1 7 17 8 4.24984 34.859 80.131 1990.869 0 0.01103
"11353" 1 2 1 7 17 9 865.0442 33.047 81.659 1994.208 12 0.01058
"11354" 1 2 1 7 17 10 565.1531 31.589 83.263 1997.271 7 0.01084
"11355" 1 2 1 7 17 8 2.63211 34.861 80.133 1990.869 0 0.02755
"11356" 1 2 1 7 17 9 327.71398 33.276 81.787 1994.107 6 0.02976
"11357" 1 2 1 7 17 10 181.90795 31.571 83.24 1997.265 4 0.02928
"11358" 1 2 1 7 17 8 2.04456 34.853 80.129 1990.873 0 0.0458
"11359" 1 2 1 7 17 9 247.6112 33.415 81.809 1993.99 3 0.04923
"11360" 1 2 1 7 17 10 109.84245 31.786 83.321 1997.131 4 0.05028
"11361" 1 2 1 7 17 8 0.19497 34.721 80.063 1990.939 0 0.06647
"11362" 1 2 1 7 17 9 142.81824 32.993 81.653 1994.256 4 0.07023
"11363" 1 2 1 7 17 10 89.7769 31.752 83.402 1997.246 2 0.06884
"11364" 1 2 1 7 17 8 1.19354 34.859 80.132 1990.87 0 0.08774
"11365" 1 2 1 7 17 9 144.78639 33.457 81.798 1993.938 2 0.08967
"11366" 1 2 1 7 17 10 63.21803 31.734 83.351 1997.213 1 0.08999
"11407" 1 2 1 7 18 9 0.59611 34.815 85.11 1995.892 0 0.00347
"11408" 1 2 1 7 18 10 153.58051 33.799 86.082 1997.879 1 0.00255
"11409" 1 2 1 7 18 9 3.38828 34.849 85.127 1995.875 0 0.01147
"11410" 1 2 1 7 18 10 246.07119 33.712 86.037 1997.92 6 0.01052
"11411" 1 2 1 7 18 9 2.50893 34.868 85.136 1995.866 0 0.02784
"11412" 1 2 1 7 18 10 101.0951 34.059 86.218 1997.755 2 0.03043
"11413" 1 2 1 7 18 9 1.02426 34.824 85.114 1995.888 0 0.04665
"11414" 1 2 1 7 18 10 78.23343 33.915 86.146 1997.826 3 0.0483
"11415" 1 2 1 7 18 9 0.19299 34.721 85.063 1995.939 0 0.06646
"11416" 1 2 1 7 18 10 35.76335 33.7 85.92 1997.817 1 0.07081
"11417" 1 2 1 7 18 9 0.58821 34.842 85.123 1995.879 0 0.08695
"11418" 1 2 1 7 18 10 36.29886 33.818 85.979 1997.757 2 0.09008
"11442" 1 2 1 8 10 1 192.5224 36.005 49.205 1958.798 0 0.00261
"11443" 1 2 1 8 10 1 317.43869 35.952 49.178 1958.823 1 0.0106
"11444" 1 2 1 8 10 1 156.94597 35.914 49.16 1958.843 0 0.02806
"11445" 1 2 1 8 10 1 140.32893 35.852 49.124 1958.869 1 0.05037
"11446" 1 2 1 8 10 1 58.17028 35.89 49.144 1958.851 1 0.06847
"11447" 1 2 1 8 10 1 63.2006 35.901 49.151 1958.847 0 0.08784
"11465" 1 2 1 8 11 1 703.04846 37.949 52.033 1959.681 3 0.00265
"11466" 1 2 1 8 11 2 612.83014 36.605 53.503 1962.495 1 0.00265
"11467" 1 2 1 8 11 1 1251.60163 37.932 52 1959.666 4 0.01064
"11468" 1 2 1 8 11 2 1066.06498 36.674 53.537 1962.46 7 0.0106
"11469" 1 2 1 8 11 1 519.14167 37.882 51.972 1959.687 3 0.02894
"11470" 1 2 1 8 11 2 480.03356 36.562 53.48 1962.514 0 0.02842
"11471" 1 2 1 8 11 1 338.60681 37.647 51.801 1959.751 2 0.04938
"11472" 1 2 1 8 11 2 391.42043 36.356 53.377 1962.618 0 0.05008
"11473" 1 2 1 8 11 1 235.11653 38.022 52.069 1959.644 1 0.06908
"11474" 1 2 1 8 11 2 195.03018 36.648 53.526 1962.474 1 0.06865
"11475" 1 2 1 8 11 1 257.81209 37.891 51.943 1959.649 2 0.09032
"11476" 1 2 1 8 11 2 215.85567 36.706 53.546 1962.437 2 0.0888
"11510" 1 2 1 8 12 1 5.49615 39.869 55.138 1960.867 0 0.00266
"11511" 1 2 1 8 12 2 844.85288 38.184 56.783 1964.196 4 0.00262
"11512" 1 2 1 8 12 3 596.76009 36.587 58.49 1967.501 4 0.00266
"11513" 1 2 1 8 12 1 5.94795 39.854 55.13 1960.875 0 0.00947
"11514" 1 2 1 8 12 2 1466.62259 38.138 56.757 1964.216 12 0.01071
"11515" 1 2 1 8 12 3 1017.49476 36.674 58.533 1967.456 5 0.01066
"11516" 1 2 1 8 12 1 1.97755 39.83 55.118 1960.887 0 0.03001
"11517" 1 2 1 8 12 2 627.17071 38.108 56.756 1964.246 0 0.02896
"11518" 1 2 1 8 12 3 472.29347 36.565 58.485 1967.517 1 0.02841
"11519" 1 2 1 8 12 1 1.46054 39.889 55.147 1960.857 0 0.05062
"11520" 1 2 1 8 12 2 390.92538 37.879 56.642 1964.36 0 0.04936
"11521" 1 2 1 8 12 3 384.45787 36.355 58.375 1967.618 1 0.0501
"11522" 1 2 1 8 12 1 1.79656 39.862 55.134 1960.87 0 0.07093
"11523" 1 2 1 8 12 2 282.78628 38.235 56.817 1964.179 0 0.06908
"11524" 1 2 1 8 12 3 191.16894 36.625 58.511 1967.484 1 0.06861
"11525" 1 2 1 8 12 1 0.35332 39.749 55.077 1960.927 0 0.09611
"11526" 1 2 1 8 12 2 285.6355 38.024 56.698 1964.271 1 0.09094
"11527" 1 2 1 8 12 3 205.67061 36.708 58.542 1967.431 2 0.08889
"11572" 1 2 1 8 13 2 5.27067 39.872 60.139 1965.863 0 0.0027
"11573" 1 2 1 8 13 3 789.91319 38.17 61.77 1969.197 7 0.00264
"11574" 1 2 1 8 13 4 555.55057 36.583 63.488 1972.503 1 0.00266
"11575" 1 2 1 8 13 2 5.78469 39.857 60.131 1965.871 0 0.00945
"11576" 1 2 1 8 13 3 1393.23831 38.139 61.758 1969.215 5 0.01073
"11577" 1 2 1 8 13 4 943.58131 36.676 63.523 1972.444 7 0.01078
"11578" 1 2 1 8 13 2 1.97084 39.831 60.118 1965.884 0 0.03002
"11579" 1 2 1 8 13 3 608.7496 38.094 61.735 1969.238 1 0.02891
"11580" 1 2 1 8 13 4 461.99864 36.553 63.472 1972.517 1 0.02845
"11581" 1 2 1 8 13 2 1.45682 39.889 60.147 1965.855 0 0.05062
"11582" 1 2 1 8 13 3 381.41838 37.884 61.638 1969.351 2 0.04944
"11583" 1 2 1 8 13 4 365.45135 36.335 63.364 1972.626 0 0.05027
"11584" 1 2 1 8 13 2 1.7924 39.863 60.134 1965.868 0 0.07093
"11585" 1 2 1 8 13 3 278.2242 38.246 61.826 1969.177 0 0.06911
"11586" 1 2 1 8 13 4 186.30892 36.648 63.522 1972.471 1 0.06856
"11587" 1 2 1 8 13 2 0.35156 39.749 60.077 1965.925 0 0.0961
"11588" 1 2 1 8 13 3 264.85111 38.015 61.7 1969.281 1 0.09101
"11589" 1 2 1 8 13 4 197.64322 36.694 63.546 1972.45 0 0.08886
"11634" 1 2 1 8 14 3 4.90017 39.867 65.136 1970.866 0 0.00265
"11635" 1 2 1 8 14 4 743.03394 38.173 66.776 1974.199 6 0.00262
"11636" 1 2 1 8 14 5 524.20464 36.566 68.475 1977.506 2 0.00264
"11637" 1 2 1 8 14 3 5.63253 39.86 65.132 1970.87 0 0.00953
"11638" 1 2 1 8 14 4 1270.28937 38.148 66.75 1974.198 12 0.01075
"11639" 1 2 1 8 14 5 851.02042 36.661 68.513 1977.449 6 0.01074
"11640" 1 2 1 8 14 3 1.60654 39.802 65.103 1970.899 0 0.02969
"11641" 1 2 1 8 14 4 567.55732 38.055 66.69 1974.232 9 0.02893
"11642" 1 2 1 8 14 5 426.73754 36.541 68.459 1977.514 4 0.02829
"11643" 1 2 1 8 14 3 1.45207 39.89 65.147 1970.855 0 0.05062
"11644" 1 2 1 8 14 4 359.42334 37.905 66.636 1974.328 6 0.04959
"11645" 1 2 1 8 14 5 340.77118 36.303 68.337 1977.631 3 0.05029
"11646" 1 2 1 8 14 3 1.78696 39.863 65.134 1970.868 0 0.07093
"11647" 1 2 1 8 14 4 263.20028 38.234 66.779 1974.141 2 0.06905
"11648" 1 2 1 8 14 5 164.13923 36.669 68.494 1977.421 3 0.06864
"11649" 1 2 1 8 14 3 0.34954 39.749 65.077 1970.925 0 0.0961
"11650" 1 2 1 8 14 4 249.03241 37.996 66.68 1974.28 1 0.0912
"11651" 1 2 1 8 14 5 182.42022 36.664 68.503 1977.435 3 0.08893
"11696" 1 2 1 8 15 4 4.45722 39.867 70.135 1975.867 0 0.00278
"11697" 1 2 1 8 15 5 677.82114 38.141 71.741 1979.198 2 0.00262
"11698" 1 2 1 8 15 6 480.96395 36.563 73.463 1982.496 8 0.0026
"11699" 1 2 1 8 15 4 5.32553 39.861 70.13 1975.867 0 0.00969
"11700" 1 2 1 8 15 5 1112.03703 38.136 71.73 1979.191 11 0.01073
"11701" 1 2 1 8 15 6 752.67348 36.641 73.511 1982.466 5 0.01085
"11702" 1 2 1 8 15 4 1.21669 39.829 70.117 1975.885 0 0.03165
"11703" 1 2 1 8 15 5 493.44757 38.022 71.688 1979.264 4 0.02875
"11704" 1 2 1 8 15 6 372.63695 36.507 73.419 1982.508 5 0.02826
"11705" 1 2 1 8 15 4 1.4454 39.89 70.147 1975.855 0 0.05062
"11706" 1 2 1 8 15 5 322.02081 37.891 71.608 1979.314 2 0.04972
"11707" 1 2 1 8 15 6 303.00574 36.306 73.345 1982.636 2 0.05032
"11708" 1 2 1 8 15 4 1.57306 39.87 70.137 1975.865 0 0.0698
"11709" 1 2 1 8 15 5 223.23595 38.232 71.771 1979.136 3 0.0689
"11710" 1 2 1 8 15 6 137.62359 36.645 73.486 1982.437 3 0.06862
"11711" 1 2 1 8 15 4 0.34706 39.75 70.077 1975.925 0 0.0961
"11712" 1 2 1 8 15 5 221.71409 38.027 71.668 1979.238 2 0.09115
"11713" 1 2 1 8 15 6 157.03482 36.585 73.484 1982.495 0 0.08873
"11759" 1 2 1 8 16 5 3.50248 39.865 75.136 1980.869 0 0.00288
"11760" 1 2 1 8 16 6 549.17121 38.093 76.68 1984.185 7 0.00261
"11761" 1 2 1 8 16 7 275.14503 36.761 78.091 1986.927 2 0.00261
"11762" 1 2 1 8 16 8 125.13972 35.968 79.176 1988.806 1 0.00255
"11763" 1 2 1 8 16 5 4.23336 39.844 75.125 1980.88 0 0.0093
"11764" 1 2 1 8 16 6 934.87831 38.097 76.691 1984.191 19 0.01076
"11765" 1 2 1 8 16 7 445.9066 36.877 78.19 1986.91 5 0.01067
"11766" 1 2 1 8 16 8 185.32331 35.934 79.157 1988.82 3 0.01057
"11767" 1 2 1 8 16 5 1.22763 39.829 75.117 1980.887 0 0.03164
"11768" 1 2 1 8 16 6 415.73721 38.057 76.686 1984.226 7 0.02901
"11769" 1 2 1 8 16 7 204.50374 36.806 78.106 1986.897 3 0.0286
"11770" 1 2 1 8 16 8 93.33151 35.893 79.146 1988.85 0 0.02754
"11771" 1 2 1 8 16 5 1.17125 39.889 75.148 1980.857 0 0.05305
"11772" 1 2 1 8 16 6 264.45387 37.739 76.532 1984.39 1 0.04939
"11773" 1 2 1 8 16 7 169.5598 36.534 77.873 1986.936 5 0.04984
"11774" 1 2 1 8 16 8 87.60126 35.856 79.12 1988.861 0 0.05023
"11775" 1 2 1 8 16 5 1.20839 39.835 75.12 1980.884 0 0.06863
"11776" 1 2 1 8 16 6 191.49991 38.272 76.817 1984.142 1 0.06894
"11777" 1 2 1 8 16 7 78.35591 36.942 78.229 1986.884 0 0.06847
"11778" 1 2 1 8 16 8 31.82678 35.868 79.131 1988.86 0 0.06773
"11779" 1 2 1 8 16 5 0.35217 39.749 75.077 1980.927 0 0.09611
"11780" 1 2 1 8 16 6 190.58201 38.025 76.703 1984.275 0 0.09119
"11781" 1 2 1 8 16 7 98.10937 36.915 78.228 1986.91 2 0.0885
"11782" 1 2 1 8 16 8 38.05313 35.95 79.173 1988.821 0 0.08679
"11838" 1 2 1 8 17 6 2.7988 39.873 80.139 1985.863 0 0.00288
"11839" 1 2 1 8 17 7 84.73878 39.211 80.838 1987.224 2 0.00266
"11840" 1 2 1 8 17 8 346.66377 37.783 81.873 1989.686 5 0.00262
"11841" 1 2 1 8 17 9 319.61087 36.435 83.374 1992.536 7 0.00254
"11842" 1 2 1 8 17 6 3.29224 39.828 80.117 1985.885 0 0.00932
"11843" 1 2 1 8 17 7 135.22603 39.127 80.775 1987.245 2 0.01074
"11844" 1 2 1 8 17 8 566.97015 37.795 81.851 1989.652 8 0.01062
"11845" 1 2 1 8 17 9 461.93539 36.582 83.424 1992.44 13 0.01071
"11846" 1 2 1 8 17 6 1.22298 39.829 80.117 1985.885 0 0.03165
"11847" 1 2 1 8 17 7 61.20229 39.04 80.717 1987.274 1 0.02986
"11848" 1 2 1 8 17 8 262.12462 37.777 81.867 1989.686 6 0.02913
"11849" 1 2 1 8 17 9 223.35985 36.511 83.405 1992.491 4 0.02801
"11850" 1 2 1 8 17 6 0.84627 39.898 80.152 1985.85 0 0.05671
"11851" 1 2 1 8 17 7 30.66747 39.159 80.809 1987.247 0 0.04987
"11852" 1 2 1 8 17 8 172.08536 37.449 81.621 1989.769 1 0.04944
"11853" 1 2 1 8 17 9 196.37261 36.3 83.292 1992.59 3 0.04989
"11854" 1 2 1 8 17 6 1.20441 39.835 80.12 1985.882 0 0.06863
"11855" 1 2 1 8 17 7 33.41852 39.217 80.825 1987.205 1 0.06907
"11856" 1 2 1 8 17 8 116.6352 38.047 82.053 1989.602 0 0.06893
"11857" 1 2 1 8 17 9 87.06736 36.559 83.452 1992.49 1 0.06849
"11858" 1 2 1 8 17 6 0.35018 39.749 80.077 1985.925 0 0.0961
"11859" 1 2 1 8 17 7 28.42843 39.064 80.718 1987.251 1 0.09382
"11860" 1 2 1 8 17 8 127.70574 37.808 81.847 1989.635 2 0.09039
"11861" 1 2 1 8 17 9 104.46571 36.598 83.454 1992.453 1 0.08789
"11911" 1 2 1 8 18 8 2.16277 39.86 85.132 1990.87 0 0.00265
"11912" 1 2 1 8 18 9 304.70028 37.991 86.605 1994.211 9 0.00264
"11913" 1 2 1 8 18 10 256.52701 37.037 88.848 1997.407 4 0.00257
"11914" 1 2 1 8 18 8 1.84509 39.855 85.116 1990.858 0 0.00864
"11915" 1 2 1 8 18 9 465.30191 37.969 86.598 1994.225 7 0.01075
"11916" 1 2 1 8 18 10 408.50873 37.229 89.071 1997.438 2 0.01083
"11917" 1 2 1 8 18 8 0.53588 39.752 85.078 1990.924 0 0.03519
"11918" 1 2 1 8 18 9 223.44342 37.973 86.591 1994.215 3 0.02974
"11919" 1 2 1 8 18 10 200.01239 37.111 88.94 1997.425 4 0.02925
"11920" 1 2 1 8 18 8 0.84362 39.899 85.152 1990.85 0 0.05672
"11921" 1 2 1 8 18 9 139.65902 37.74 86.448 1994.304 4 0.04971
"11922" 1 2 1 8 18 10 134.29486 36.847 88.698 1997.447 1 0.04967
"11923" 1 2 1 8 18 8 1.13212 39.846 85.125 1990.877 0 0.06851
"11924" 1 2 1 8 18 9 88.34208 38.194 86.565 1993.968 3 0.06871
"11925" 1 2 1 8 18 10 59.75912 37.234 89.017 1997.379 1 0.06782
"11926" 1 2 1 8 18 8 0.00199 39.759 85.001 1990.839 0 0.09417
"11927" 1 2 1 8 18 9 102.90846 37.839 86.5 1994.257 4 0.09122
"11928" 1 2 1 8 18 10 87.20597 37.04 88.886 1997.441 2 0.08861
"11964" 1 2 1 9 11 1 208.26423 40.882 54.144 1958.859 0 0.00273
"11965" 1 2 1 9 11 1 326.46184 40.921 54.162 1958.837 2 0.01065
"11966" 1 2 1 9 11 1 131.92487 40.889 54.146 1958.854 0 0.02865
"11967" 1 2 1 9 11 1 84.23805 40.869 54.133 1958.861 0 0.04971
"11968" 1 2 1 9 11 1 80.10311 40.831 54.118 1958.884 0 0.06976
"11969" 1 2 1 9 11 1 59.61135 40.886 54.137 1958.848 0 0.09067
"11986" 1 2 1 9 12 1 652.48399 42.93 57.031 1959.699 0 0.00254
"11987" 1 2 1 9 12 2 617.01834 41.462 58.433 1962.567 2 0.00267
"11988" 1 2 1 9 12 1 1102.03673 42.847 56.933 1959.684 7 0.01035
"11989" 1 2 1 9 12 2 1000.35375 41.581 58.486 1962.501 5 0.01055
"11990" 1 2 1 9 12 1 447.98817 42.952 57.028 1959.673 3 0.02882
"11991" 1 2 1 9 12 2 398.74873 41.527 58.459 1962.528 1 0.02871
"11992" 1 2 1 9 12 1 280.54647 42.957 57.03 1959.67 0 0.04946
"11993" 1 2 1 9 12 2 246.67151 41.527 58.458 1962.528 0 0.04954
"11994" 1 2 1 9 12 1 222.88884 42.772 56.892 1959.718 0 0.06935
"11995" 1 2 1 9 12 2 232.54749 41.443 58.416 1962.57 1 0.06977
"11996" 1 2 1 9 12 1 182.14148 42.84 56.943 1959.701 1 0.09126
"11997" 1 2 1 9 12 2 176.19204 41.528 58.467 1962.536 0 0.09073
"12029" 1 2 1 9 13 1 4.51788 44.844 60.125 1960.88 0 0.00228
"12030" 1 2 1 9 13 2 784.85841 43.174 61.779 1964.203 4 0.00252
"12031" 1 2 1 9 13 3 590.47517 41.454 63.416 1967.559 5 0.00266
"12032" 1 2 1 9 13 1 4.49666 44.856 60.131 1960.874 0 0.01086
"12033" 1 2 1 9 13 2 1263.75044 43.067 61.726 1964.257 5 0.01042
"12034" 1 2 1 9 13 3 956.61416 41.584 63.487 1967.5 5 0.01059
"12035" 1 2 1 9 13 1 3.47795 44.898 60.152 1960.853 0 0.02911
"12036" 1 2 1 9 13 2 519.09335 43.208 61.79 1964.18 3 0.02886
"12037" 1 2 1 9 13 3 358.08995 41.519 63.444 1967.521 3 0.02872
"12038" 1 2 1 9 13 1 2.08518 44.872 60.139 1960.866 0 0.04784
"12039" 1 2 1 9 13 2 327.57221 43.193 61.78 1964.185 3 0.0497
"12040" 1 2 1 9 13 3 235.5589 41.501 63.45 1967.545 2 0.04961
"12041" 1 2 1 9 13 1 0.84893 44.878 60.141 1960.863 0 0.06642
"12042" 1 2 1 9 13 2 260.82272 42.984 61.674 1964.288 2 0.06936
"12043" 1 2 1 9 13 3 220.95062 41.446 63.42 1967.571 1 0.06979
"12044" 1 2 1 9 13 1 0.58894 44.813 60.109 1960.895 0 0.09102
"12045" 1 2 1 9 13 2 217.13616 43.052 61.725 1964.27 0 0.09126
"12046" 1 2 1 9 13 3 169.37378 41.517 63.453 1967.533 1 0.09071
"12088" 1 2 1 9 14 2 4.25159 44.845 65.125 1965.877 0 0.00227
"12089" 1 2 1 9 14 3 744.8235 43.172 66.771 1969.197 4 0.0025
"12090" 1 2 1 9 14 4 559.21624 41.454 68.418 1972.561 2 0.00266
"12091" 1 2 1 9 14 2 3.35982 44.843 65.124 1965.878 0 0.01189
"12092" 1 2 1 9 14 3 1182.62233 43.054 66.712 1969.256 7 0.0104
"12093" 1 2 1 9 14 4 880.40046 41.587 68.481 1972.492 8 0.01062
"12094" 1 2 1 9 14 2 3.45223 44.899 65.152 1965.85 0 0.02911
"12095" 1 2 1 9 14 3 463.98825 43.208 66.768 1969.157 7 0.02894
"12096" 1 2 1 9 14 4 321.69784 41.524 68.449 1972.522 2 0.02847
"12097" 1 2 1 9 14 2 1.39871 44.838 65.121 1965.881 0 0.04718
"12098" 1 2 1 9 14 3 300.36972 43.153 66.764 1969.208 2 0.04957
"12099" 1 2 1 9 14 4 218.66006 41.492 68.426 1972.531 2 0.04966
"12100" 1 2 1 9 14 2 0.83368 44.881 65.143 1965.859 0 0.06645
"12101" 1 2 1 9 14 3 243.32476 42.967 66.665 1969.295 2 0.06934
"12102" 1 2 1 9 14 4 205.44241 41.42 68.403 1972.58 1 0.06971
"12103" 1 2 1 9 14 2 0.58417 44.813 65.109 1965.893 0 0.09102
"12104" 1 2 1 9 14 3 199.62138 43.04 66.692 1969.249 2 0.09107
"12105" 1 2 1 9 14 4 156.30642 41.482 68.418 1972.534 1 0.09062
"12146" 1 2 1 9 15 3 3.64136 44.838 70.121 1970.881 0 0.00233
"12147" 1 2 1 9 15 4 655.82451 43.135 71.734 1974.196 8 0.00252
"12148" 1 2 1 9 15 5 488.54637 41.419 73.399 1977.576 3 0.00269
"12149" 1 2 1 9 15 3 2.94777 44.844 70.124 1970.878 0 0.01213
"12150" 1 2 1 9 15 4 1054.4539 43.05 71.696 1974.243 7 0.01047
"12151" 1 2 1 9 15 5 767.48659 41.572 73.463 1977.487 6 0.01075
"12152" 1 2 1 9 15 3 3.08832 44.893 70.149 1970.853 0 0.02994
"12153" 1 2 1 9 15 4 410.21027 43.2 71.767 1974.163 3 0.02885
"12154" 1 2 1 9 15 5 281.0259 41.529 73.444 1977.511 3 0.02851
"12155" 1 2 1 9 15 3 1.24269 44.849 70.126 1970.875 0 0.0472
"12156" 1 2 1 9 15 4 260.9593 43.148 71.738 1974.187 4 0.04963
"12157" 1 2 1 9 15 5 188.55586 41.435 73.391 1977.553 5 0.04979
"12158" 1 2 1 9 15 3 0.57011 44.889 70.146 1970.855 0 0.06713
"12159" 1 2 1 9 15 4 206.9846 42.935 71.634 1974.296 3 0.06963
"12160" 1 2 1 9 15 5 171.26451 41.44 73.397 1977.552 1 0.07015
"12161" 1 2 1 9 15 3 0.57931 44.813 70.109 1970.893 0 0.09102
"12162" 1 2 1 9 15 4 178.83108 43.044 71.686 1974.239 3 0.09094
"12163" 1 2 1 9 15 5 142.52706 41.45 73.421 1977.568 0 0.09034
"12203" 1 2 1 9 16 4 2.81904 44.823 75.113 1975.889 0 0.00237
"12204" 1 2 1 9 16 5 557.76932 43.121 76.721 1979.197 4 0.00255
"12205" 1 2 1 9 16 6 423.83206 41.382 78.363 1982.577 6 0.00266
"12206" 1 2 1 9 16 4 2.38046 44.835 75.119 1975.883 0 0.01198
"12207" 1 2 1 9 16 5 868.30263 43.011 76.659 1979.245 13 0.01066
"12208" 1 2 1 9 16 6 633.77548 41.573 78.448 1982.471 10 0.01074
"12209" 1 2 1 9 16 4 2.6504 44.899 75.151 1975.851 0 0.02963
"12210" 1 2 1 9 16 5 346.41475 43.168 76.737 1979.167 3 0.02904
"12211" 1 2 1 9 16 6 231.20679 41.523 78.428 1982.501 1 0.02877
"12212" 1 2 1 9 16 4 1.16278 44.86 75.132 1975.87 0 0.04761
"12213" 1 2 1 9 16 5 221.07185 43.133 76.737 1979.2 2 0.04939
"12214" 1 2 1 9 16 6 154.16662 41.495 78.407 1982.508 4 0.04996
"12215" 1 2 1 9 16 4 0.56472 44.89 75.146 1975.855 0 0.06713
"12216" 1 2 1 9 16 5 177.67123 42.941 76.62 1979.276 1 0.07022
"12217" 1 2 1 9 16 6 136.73343 41.539 78.411 1982.468 1 0.07074
"12218" 1 2 1 9 16 4 0.41439 44.832 75.118 1975.884 0 0.08787
"12219" 1 2 1 9 16 5 150.943 43.001 76.673 1979.269 3 0.0906
"12220" 1 2 1 9 16 6 123.05982 41.376 78.365 1982.585 2 0.09071
"12260" 1 2 1 9 17 5 2.25628 44.823 80.114 1980.891 0 0.0025
"12261" 1 2 1 9 17 6 430.12178 43.09 81.699 1984.206 4 0.00251
"12262" 1 2 1 9 17 7 216.04818 41.615 82.932 1986.914 1 0.00263
"12263" 1 2 1 9 17 8 106.30247 40.844 84.102 1988.855 1 0.00258
"12264" 1 2 1 9 17 5 1.77522 44.835 80.12 1980.885 0 0.0128
"12265" 1 2 1 9 17 6 673.57991 42.986 81.639 1984.25 10 0.01077
"12266" 1 2 1 9 17 7 324.85464 41.799 83.099 1986.896 6 0.01079
"12267" 1 2 1 9 17 8 142.44078 40.88 84.129 1988.845 2 0.01091
"12268" 1 2 1 9 17 5 1.79875 44.887 80.146 1980.858 0 0.03046
"12269" 1 2 1 9 17 6 262.994 43.145 81.699 1984.152 1 0.02886
"12270" 1 2 1 9 17 7 116.24002 41.763 83.069 1986.902 2 0.02857
"12271" 1 2 1 9 17 8 47.49813 40.839 84.091 1988.849 1 0.02881
"12272" 1 2 1 9 17 5 1.11637 44.87 80.138 1980.867 0 0.04756
"12273" 1 2 1 9 17 6 171.43314 43.174 81.692 1984.115 0 0.04969
"12274" 1 2 1 9 17 7 73.16032 41.692 82.995 1986.9 1 0.04936
"12275" 1 2 1 9 17 8 36.88997 40.728 84.066 1988.935 0 0.05056
"12276" 1 2 1 9 17 5 0.40263 44.956 80.181 1980.824 0 0.06932
"12277" 1 2 1 9 17 6 134.03073 42.991 81.64 1984.247 0 0.07106
"12278" 1 2 1 9 17 7 60.51681 41.862 83.122 1986.857 1 0.07044
"12279" 1 2 1 9 17 8 23.07911 40.994 84.164 1988.767 0 0.06949
"12280" 1 2 1 9 17 5 0.26929 44.877 80.141 1980.864 0 0.08543
"12281" 1 2 1 9 17 6 119.23291 42.941 81.611 1984.267 2 0.09058
"12282" 1 2 1 9 17 7 59.5024 41.49 82.791 1986.898 0 0.0901
"12283" 1 2 1 9 17 8 30.18193 40.79 84.087 1988.894 1 0.08983
"12337" 1 2 1 9 18 6 1.91444 44.834 85.119 1985.883 0 0.00263
"12338" 1 2 1 9 18 7 59.15206 44.214 85.789 1987.173 1 0.00257
"12339" 1 2 1 9 18 8 223.1608 42.658 86.779 1989.717 3 0.00271
"12340" 1 2 1 9 18 9 355.08232 41.998 89.584 1993.182 5 0.00277
"12341" 1 2 1 9 18 10 111.7889 41.615 93.426 1997.406 5 0.00286
"12342" 1 2 1 9 18 6 1.2033 44.837 85.121 1985.881 0 0.01289
"12343" 1 2 1 9 18 7 79.09971 43.998 85.696 1987.296 1 0.01087
"12344" 1 2 1 9 18 8 344.92778 42.644 86.724 1989.676 6 0.01117
"12345" 1 2 1 9 18 9 499.19375 42.044 89.672 1993.224 11 0.0111
"12346" 1 2 1 9 18 10 162.88583 41.9 93.662 1997.358 3 0.01077
"12347" 1 2 1 9 18 6 1.17062 44.877 85.141 1985.861 0 0.02834
"12348" 1 2 1 9 18 7 32.16173 44.186 85.765 1987.177 0 0.03007
"12349" 1 2 1 9 18 8 127.35407 42.773 86.814 1989.638 4 0.02974
"12350" 1 2 1 9 18 9 164.1643 42.193 89.727 1993.13 6 0.03014
"12351" 1 2 1 9 18 10 42.80387 41.905 93.62 1997.311 0 0.03072
"12352" 1 2 1 9 18 6 0.74708 44.817 85.111 1985.891 0 0.04677
"12353" 1 2 1 9 18 7 23.77063 44.196 85.808 1987.21 0 0.05005
"12354" 1 2 1 9 18 8 84.33189 42.859 86.926 1989.664 1 0.0493
"12355" 1 2 1 9 18 9 136.23407 42.142 89.839 1993.293 0 0.04914
"12356" 1 2 1 9 18 10 54.94802 41.989 93.792 1997.399 1 0.04842
"12357" 1 2 1 9 18 6 0.3706 44.984 85.194 1985.808 0 0.06916
"12358" 1 2 1 9 18 7 16.64885 43.999 85.717 1987.316 0 0.07266
"12359" 1 2 1 9 18 8 61.61619 42.891 86.926 1989.631 0 0.07154
"12360" 1 2 1 9 18 9 80.3919 42.343 89.987 1993.239 1 0.07105
"12361" 1 2 1 9 18 10 25.12492 42.013 93.762 1997.345 0 0.07057
"12362" 1 2 1 9 18 6 0.26864 44.877 85.141 1985.861 0 0.08543
"12363" 1 2 1 9 18 7 16.67761 44.181 85.808 1987.226 0 0.0891
"12364" 1 2 1 9 18 8 56.57356 42.731 86.809 1989.674 2 0.08948
"12365" 1 2 1 9 18 9 86.10449 41.661 89.225 1993.161 0 0.08928
"12366" 1 2 1 9 18 10 18.42407 41.923 93.569 1997.242 0 0.08658
"12425" 1 2 1 10 12 1 167.13981 45.897 59.149 1958.851 1 0.00232
"12426" 1 2 1 10 12 1 272.92935 45.913 59.155 1958.841 2 0.0103
"12427" 1 2 1 10 12 1 123.50708 45.924 59.163 1958.838 0 0.02785
"12428" 1 2 1 10 12 1 84.19266 45.888 59.146 1958.857 0 0.05059
"12429" 1 2 1 10 12 1 65.38299 45.825 59.108 1958.882 1 0.0679
"12430" 1 2 1 10 12 1 60.28986 45.823 59.114 1958.889 0 0.08912
"12448" 1 2 1 10 13 1 579.80364 47.929 61.996 1959.666 8 0.00252
"12449" 1 2 1 10 13 2 493.39051 46.557 63.454 1962.496 7 0.00241
"12450" 1 2 1 10 13 1 927.45339 47.85 61.928 1959.677 3 0.01031
"12451" 1 2 1 10 13 2 830.13982 46.581 63.479 1962.497 4 0.01026
"12452" 1 2 1 10 13 1 363.56048 47.738 61.856 1959.718 0 0.02864
"12453" 1 2 1 10 13 2 373.4976 46.488 63.441 1962.552 0 0.02824
"12454" 1 2 1 10 13 1 225.33001 47.779 61.905 1959.726 1 0.05073
"12455" 1 2 1 10 13 2 237.65842 46.406 63.397 1962.591 1 0.05054
"12456" 1 2 1 10 13 1 192.63719 47.864 61.962 1959.698 1 0.06842
"12457" 1 2 1 10 13 2 180.001 46.435 63.403 1962.566 1 0.06834
"12458" 1 2 1 10 13 1 198.27837 48.01 62.072 1959.662 1 0.08833
"12459" 1 2 1 10 13 2 173.30543 46.476 63.435 1962.558 2 0.08879
"12493" 1 2 1 10 14 1 2.32309 49.885 65.145 1960.86 0 0.00224
"12494" 1 2 1 10 14 2 653.62014 48.205 66.797 1964.191 3 0.00252
"12495" 1 2 1 10 14 3 449.91526 46.559 68.473 1967.514 2 0.00242
"12496" 1 2 1 10 14 1 3.33324 49.811 65.108 1960.897 0 0.01024
"12497" 1 2 1 10 14 2 1029.53537 48.069 66.712 1964.243 7 0.01019
"12498" 1 2 1 10 14 3 770.41494 46.573 68.471 1967.498 6 0.01019
"12499" 1 2 1 10 14 1 2.54984 49.887 65.146 1960.859 0 0.02891
"12500" 1 2 1 10 14 2 404.2967 47.943 66.649 1964.307 4 0.0285
"12501" 1 2 1 10 14 3 337.36392 46.484 68.426 1967.541 3 0.02799
"12502" 1 2 1 10 14 1 1.53639 49.855 65.13 1960.875 0 0.04823
"12503" 1 2 1 10 14 2 256.63185 47.964 66.66 1964.296 1 0.05074
"12504" 1 2 1 10 14 3 219.69003 46.417 68.387 1967.571 1 0.05044
"12505" 1 2 1 10 14 1 0.37815 49.841 65.123 1960.882 0 0.07646
"12506" 1 2 1 10 14 2 215.27043 48.153 66.762 1964.209 0 0.06841
"12507" 1 2 1 10 14 3 158.22455 46.442 68.408 1967.565 1 0.06811
"12508" 1 2 1 10 14 1 2.01436 49.879 65.142 1960.863 0 0.09051
"12509" 1 2 1 10 14 2 230.43727 48.337 66.835 1964.097 6 0.08845
"12510" 1 2 1 10 14 3 142.12375 46.444 68.394 1967.549 2 0.08841
"12553" 1 2 1 10 15 2 2.3101 49.885 70.144 1965.858 0 0.00224
"12554" 1 2 1 10 15 3 595.18045 48.205 71.772 1969.167 9 0.00253
"12555" 1 2 1 10 15 4 383.04752 46.607 73.462 1972.455 5 0.00245
"12556" 1 2 1 10 15 2 3.11573 49.812 70.108 1965.894 0 0.01041
"12557" 1 2 1 10 15 3 914.2495 48.049 71.691 1969.241 7 0.01018
"12558" 1 2 1 10 15 4 688.07728 46.559 73.453 1972.493 5 0.01029
"12559" 1 2 1 10 15 2 1.66928 49.855 70.129 1965.873 0 0.02737
"12560" 1 2 1 10 15 3 346.98933 47.902 71.618 1969.315 5 0.02859
"12561" 1 2 1 10 15 4 286.55956 46.469 73.408 1972.539 2 0.02778
"12562" 1 2 1 10 15 2 1.13923 49.864 70.134 1965.868 0 0.04935
"12563" 1 2 1 10 15 3 223.92125 47.935 71.642 1969.306 2 0.05083
"12564" 1 2 1 10 15 4 198.22931 46.41 73.381 1972.57 1 0.0504
"12565" 1 2 1 10 15 2 0.37447 49.842 70.123 1965.879 0 0.0765
"12566" 1 2 1 10 15 3 189.52492 48.165 71.763 1969.197 2 0.06852
"12567" 1 2 1 10 15 4 146.4706 46.398 73.381 1972.582 1 0.06798
"12568" 1 2 1 10 15 2 2.00288 49.879 70.141 1965.861 0 0.09051
"12569" 1 2 1 10 15 3 193.08632 48.358 71.855 1969.096 1 0.08855
"12570" 1 2 1 10 15 4 130.74064 46.422 73.406 1972.584 1 0.08824
"12613" 1 2 1 10 16 3 1.66383 49.904 75.144 1970.838 0 0.00233
"12614" 1 2 1 10 16 4 488.38957 48.216 76.763 1974.147 7 0.00261
"12615" 1 2 1 10 16 5 291.85298 46.598 78.44 1977.441 4 0.0025
"12616" 1 2 1 10 16 3 2.64441 49.826 75.115 1970.887 0 0.01021
"12617" 1 2 1 10 16 4 784.6847 48.057 76.688 1974.229 8 0.01027
"12618" 1 2 1 10 16 5 564.38054 46.551 78.446 1977.494 7 0.01053
"12619" 1 2 1 10 16 3 1.65661 49.855 75.129 1970.873 0 0.02737
"12620" 1 2 1 10 16 4 289.5433 47.932 76.628 1974.295 4 0.02835
"12621" 1 2 1 10 16 5 234.04737 46.469 78.379 1977.509 1 0.02796
"12622" 1 2 1 10 16 3 1.13023 49.864 75.134 1970.868 0 0.04935
"12623" 1 2 1 10 16 4 194.23611 47.909 76.589 1974.28 1 0.05093
"12624" 1 2 1 10 16 5 163.36689 46.421 78.37 1977.547 1 0.04984
"12625" 1 2 1 10 16 3 0.34064 49.862 75.132 1970.87 0 0.07746
"12626" 1 2 1 10 16 4 162.92254 48.183 76.769 1974.184 1 0.0688
"12627" 1 2 1 10 16 5 114.0045 46.358 78.31 1977.551 2 0.06793
"12628" 1 2 1 10 16 3 1.66383 49.898 75.15 1970.852 0 0.09178
"12629" 1 2 1 10 16 4 161.39588 48.277 76.769 1974.091 4 0.08878
"12630" 1 2 1 10 16 5 95.26453 46.454 78.364 1977.509 0 0.08864
"12672" 1 2 1 10 17 4 1.48071 49.897 80.15 1975.852 0 0.00229
"12673" 1 2 1 10 17 5 354.09483 48.22 81.697 1979.076 5 0.00261
"12674" 1 2 1 10 17 6 214.84206 46.588 83.463 1982.474 3 0.00245
"12675" 1 2 1 10 17 4 2.43373 49.826 80.109 1975.883 0 0.01023
"12676" 1 2 1 10 17 5 580.11575 47.949 81.601 1979.251 9 0.01038
"12677" 1 2 1 10 17 6 427.78465 46.527 83.402 1982.474 5 0.01047
"12678" 1 2 1 10 17 4 1.52797 49.866 80.134 1975.868 0 0.02686
"12679" 1 2 1 10 17 5 221.85904 47.939 81.63 1979.291 2 0.02836
"12680" 1 2 1 10 17 6 176.05732 46.5 83.412 1982.511 2 0.02799
"12681" 1 2 1 10 17 4 0.7036 49.846 80.124 1975.878 0 0.05204
"12682" 1 2 1 10 17 5 136.0695 47.807 81.545 1979.337 2 0.05106
"12683" 1 2 1 10 17 6 118.89164 46.341 83.299 1982.557 3 0.04916
"12684" 1 2 1 10 17 4 0.33867 49.863 80.132 1975.869 0 0.07749
"12685" 1 2 1 10 17 5 119.67663 48.152 81.67 1979.117 1 0.06882
"12686" 1 2 1 10 17 6 85.94509 46.424 83.336 1982.511 1 0.06798
"12687" 1 2 1 10 17 4 1.46496 49.911 80.157 1975.845 0 0.09265
"12688" 1 2 1 10 17 5 115.64273 48.391 81.771 1978.979 3 0.0891
"12689" 1 2 1 10 17 6 53.24467 46.451 83.314 1982.461 0 0.08755
"12732" 1 2 1 10 18 5 0.71476 49.888 85.146 1980.858 0 0.00205
"12733" 1 2 1 10 18 6 225.91197 48.021 86.61 1984.189 3 0.00252
"12734" 1 2 1 10 18 7 126.96075 47.203 88.563 1986.96 3 0.00241
"12735" 1 2 1 10 18 8 136.3071 47.013 90.795 1989.38 0 0.00235
"12736" 1 2 1 10 18 9 103.46097 46.761 94.136 1992.974 3 0.0023
"12737" 1 2 1 10 18 10 17.55592 46.412 98.074 1997.261 0 0.0024
"12738" 1 2 1 10 18 5 1.20111 49.789 85.097 1980.908 0 0.00837
"12739" 1 2 1 10 18 6 377.26184 47.863 86.515 1984.252 3 0.01034
"12740" 1 2 1 10 18 7 205.81928 47.057 88.421 1986.963 3 0.01062
"12741" 1 2 1 10 18 8 216.50983 46.959 90.713 1989.353 3 0.01034
"12742" 1 2 1 10 18 9 159.70711 46.744 94.169 1993.023 2 0.01006
"12743" 1 2 1 10 18 10 39.9084 46.53 98.147 1997.216 0 0.0103
"12744" 1 2 1 10 18 5 1.19061 49.837 85.121 1980.884 0 0.02778
"12745" 1 2 1 10 18 6 149.79958 47.904 86.502 1984.198 2 0.02836
"12746" 1 2 1 10 18 7 80.5099 47.073 88.412 1986.939 1 0.02782
"12747" 1 2 1 10 18 8 78.68789 47.157 90.976 1989.418 0 0.02723
"12748" 1 2 1 10 18 9 66.1412 47.023 94.481 1993.056 0 0.02781
"12749" 1 2 1 10 18 10 12.08462 46.561 98.009 1997.048 0 0.02808
"12750" 1 2 1 10 18 5 0.54214 49.895 85.15 1980.855 0 0.05271
"12751" 1 2 1 10 18 6 90.47978 47.699 86.436 1984.337 1 0.05121
"12752" 1 2 1 10 18 7 60.22359 46.902 88.276 1986.974 0 0.04964
"12753" 1 2 1 10 18 8 69.2864 47.012 90.826 1989.413 0 0.04907
"12754" 1 2 1 10 18 9 59.02379 46.769 94.245 1993.074 1 0.04909
"12755" 1 2 1 10 18 10 11.39152 47.126 98.953 1997.426 1 0.04955
"12756" 1 2 1 10 18 5 0.31636 49.881 85.143 1980.862 0 0.07748
"12757" 1 2 1 10 18 6 79.69275 48.008 86.549 1984.14 2 0.06888
"12758" 1 2 1 10 18 7 45.42957 47.064 88.448 1986.984 1 0.06869
"12759" 1 2 1 10 18 8 43.33977 47.105 90.789 1989.283 3 0.06939
"12760" 1 2 1 10 18 9 32.81987 46.999 94.632 1993.232 0 0.07052
"12761" 1 2 1 10 18 10 8.6375 46.818 98.472 1997.253 0 0.07069
"12762" 1 2 1 10 18 5 1.0554 49.902 85.153 1980.852 0 0.09096
"12763" 1 2 1 10 18 6 57.46497 48.482 86.662 1983.779 2 0.08945
"12764" 1 2 1 10 18 7 24.68382 47.383 88.711 1986.928 0 0.08907
"12765" 1 2 1 10 18 8 21.9298 47.007 90.732 1989.323 0 0.08796
"12766" 1 2 1 10 18 9 14.22168 47.33 94.624 1992.893 1 0.08891
"12767" 1 2 1 10 18 10 2.62801 46.956 98.728 1997.371 0 0.08691
"12835" 1 2 1 11 13 1 117.85881 50.859 64.13 1958.87 0 0.00261
"12836" 1 2 1 11 13 1 227.14979 50.839 64.118 1958.878 2 0.0101
"12837" 1 2 1 11 13 1 89.22018 50.834 64.113 1958.878 0 0.0279
"12838" 1 2 1 11 13 1 84.68761 50.673 64.03 1958.957 0 0.04965
"12839" 1 2 1 11 13 1 34.02297 50.984 64.188 1958.804 0 0.06836
"12840" 1 2 1 11 13 1 36.49352 50.816 64.093 1958.876 1 0.09097
"12855" 1 2 1 11 14 1 343.44589 52.726 66.832 1959.705 1 0.00254
"12856" 1 2 1 11 14 2 345.89301 51.46 68.418 1962.557 2 0.00261
"12857" 1 2 1 11 14 1 634.92345 52.788 66.887 1959.699 6 0.01033
"12858" 1 2 1 11 14 2 621.54908 51.442 68.403 1962.561 6 0.01015
"12859" 1 2 1 11 14 1 243.10323 52.688 66.782 1959.694 1 0.02883
"12860" 1 2 1 11 14 2 240.1799 51.473 68.402 1962.528 5 0.02825
"12861" 1 2 1 11 14 1 176.25485 52.638 66.772 1959.734 1 0.05031
"12862" 1 2 1 11 14 2 220.64396 51.185 68.29 1962.704 1 0.04991
"12863" 1 2 1 11 14 1 120.72254 52.537 66.613 1959.675 1 0.06881
"12864" 1 2 1 11 14 2 119.5404 51.697 68.545 1962.446 0 0.06871
"12865" 1 2 1 11 14 1 102.89866 52.917 67 1959.683 2 0.08849
"12866" 1 2 1 11 14 2 96.64855 51.339 68.365 1962.626 0 0.08999
"12896" 1 2 1 11 15 1 1.07645 54.803 70.104 1960.901 0 0.00272
"12897" 1 2 1 11 15 2 363.52185 52.964 71.641 1964.276 5 0.00257
"12898" 1 2 1 11 15 3 279.13116 51.49 73.395 1967.505 5 0.00265
"12899" 1 2 1 11 15 1 3.14808 54.858 70.131 1960.874 0 0.01106
"12900" 1 2 1 11 15 2 668.286 53.025 71.67 1964.244 6 0.01034
"12901" 1 2 1 11 15 3 526.76267 51.401 73.365 1967.563 8 0.01011
"12902" 1 2 1 11 15 1 1.14306 54.927 70.166 1960.839 0 0.02583
"12903" 1 2 1 11 15 2 238.59987 52.901 71.613 1964.312 1 0.02893
"12904" 1 2 1 11 15 3 202.86806 51.49 73.427 1967.538 2 0.02829
"12905" 1 2 1 11 15 1 1.04447 54.888 70.146 1960.859 0 0.05007
"12906" 1 2 1 11 15 2 189.59282 52.904 71.631 1964.328 2 0.05047
"12907" 1 2 1 11 15 3 190.41627 51.128 73.224 1967.696 0 0.04976
"12908" 1 2 1 11 15 2 115.26658 52.608 71.486 1964.478 3 0.069
"12909" 1 2 1 11 15 3 97.87894 51.723 73.543 1967.42 1 0.06935
"12910" 1 2 1 11 15 1 0.54089 54.804 70.104 1960.901 0 0.08556
"12911" 1 2 1 11 15 2 108.09515 53.139 71.661 1964.122 5 0.08798
"12912" 1 2 1 11 15 3 84.77171 51.346 73.313 1967.567 1 0.08926
"12949" 1 2 1 11 16 2 0.84847 54.799 75.101 1965.901 0 0.0032
"12950" 1 2 1 11 16 3 275.02612 52.975 76.627 1969.251 5 0.00257
"12951" 1 2 1 11 16 4 194.16839 51.547 78.414 1972.466 0 0.00256
"12952" 1 2 1 11 16 2 1.96429 54.84 75.117 1965.876 0 0.01025
"12953" 1 2 1 11 16 3 507.49655 52.973 76.601 1969.227 9 0.01038
"12954" 1 2 1 11 16 4 396.62914 51.35 78.324 1972.573 4 0.01031
"12955" 1 2 1 11 16 2 1.13572 54.927 75.165 1965.837 0 0.02583
"12956" 1 2 1 11 16 3 204.76801 52.933 76.627 1969.293 1 0.02903
"12957" 1 2 1 11 16 4 154.48186 51.515 78.405 1972.49 2 0.02805
"12958" 1 2 1 11 16 2 0.65742 54.829 75.116 1965.886 0 0.05234
"12959" 1 2 1 11 16 3 155.69454 52.96 76.639 1969.278 1 0.05048
"12960" 1 2 1 11 16 4 144.88131 51.092 78.17 1972.678 5 0.04965
"12961" 1 2 1 11 16 3 98.08061 52.649 76.482 1969.431 0 0.06934
"12962" 1 2 1 11 16 4 81.70023 51.697 78.502 1972.405 0 0.06957
"12963" 1 2 1 11 16 3 79.32662 52.828 76.578 1969.349 0 0.08737
"12964" 1 2 1 11 16 4 72.8639 51.396 78.38 1972.584 1 0.08836
"12999" 1 2 1 11 17 3 0.41661 54.759 80.075 1970.916 0 0.00258
"13000" 1 2 1 11 17 4 200.55218 52.999 81.651 1974.251 3 0.00263
"13001" 1 2 1 11 17 5 128.51884 51.629 83.423 1977.393 3 0.00266
"13002" 1 2 1 11 17 3 1.09326 54.836 80.119 1970.883 0 0.0127
"13003" 1 2 1 11 17 4 326.78697 52.865 81.515 1974.25 6 0.01038
"13004" 1 2 1 11 17 5 259.59239 51.293 83.251 1977.557 3 0.01049
"13005" 1 2 1 11 17 3 0.77484 54.909 80.156 1970.846 0 0.02507
"13006" 1 2 1 11 17 4 153.29771 52.98 81.621 1974.24 3 0.02908
"13007" 1 2 1 11 17 5 93.92315 51.601 83.379 1977.377 1 0.02766
"13008" 1 2 1 11 17 3 0.38477 54.796 80.099 1970.903 0 0.04708
"13009" 1 2 1 11 17 4 101.81548 52.947 81.497 1974.149 2 0.05037
"13010" 1 2 1 11 17 5 85.53527 51.125 83.12 1977.595 0 0.05034
"13011" 1 2 1 11 17 4 70.97191 52.729 81.474 1974.343 0 0.06912
"13012" 1 2 1 11 17 5 39.17307 51.757 83.431 1977.273 2 0.06888
"13013" 1 2 1 11 17 4 63.00595 52.931 81.601 1974.269 0 0.08683
"13014" 1 2 1 11 17 5 47.43689 51.336 83.277 1977.54 0 0.08866
"13046" 1 2 1 11 18 4 0.23948 54.747 85.074 1975.928 0 0.00204
"13047" 1 2 1 11 18 5 127.58612 53.026 86.591 1979.165 1 0.00263
"13048" 1 2 1 11 18 6 125.09112 52.267 89.769 1983.101 1 0.0026
"13049" 1 2 1 11 18 7 22.72768 51.976 93.295 1986.919 0 0.00252
"13050" 1 2 1 11 18 8 16.33792 51.263 94.892 1989.228 1 0.00219
"13051" 1 2 1 11 18 9 10.69912 51.333 98.582 1992.848 1 0.00222
"13052" 1 2 1 11 18 10 2.90829 51.726 103.628 1997.501 0 0.00122
"13053" 1 2 1 11 18 4 0.40666 54.806 85.104 1975.898 0 0.01473
"13054" 1 2 1 11 18 5 194.4039 52.8 86.531 1979.33 2 0.01042
"13055" 1 2 1 11 18 6 227.4121 51.623 89.196 1983.173 0 0.01007
"13056" 1 2 1 11 18 7 49.8231 51.289 92.644 1986.955 1 0.00951
"13057" 1 2 1 11 18 8 51.5426 51.163 94.972 1989.408 1 0.01011
"13058" 1 2 1 11 18 9 31.24293 51.14 98.378 1992.836 0 0.01107
"13059" 1 2 1 11 18 10 1.43823 50.939 101.662 1996.324 0 0.00859
"13060" 1 2 1 11 18 4 0.77285 54.909 85.156 1975.846 0 0.02507
"13061" 1 2 1 11 18 5 101.84268 53.089 86.675 1979.185 0 0.02849
"13062" 1 2 1 11 18 6 109.67663 52.344 89.838 1983.093 4 0.02853
"13063" 1 2 1 11 18 7 21.99795 52.503 93.826 1986.922 1 0.02988
"13064" 1 2 1 11 18 8 19.77693 52.156 95.972 1989.415 0 0.0315
"13065" 1 2 1 11 18 9 17.81595 51.989 99.353 1992.963 0 0.03421
"13066" 1 2 1 11 18 10 4.94888 51.63 103.347 1997.316 0 0.03446
"13067" 1 2 1 11 18 4 0.38344 54.796 85.099 1975.903 0 0.04708
"13068" 1 2 1 11 18 5 48.53016 52.791 86.444 1979.252 0 0.04892
"13069" 1 2 1 11 18 6 68.01055 51.592 89.145 1983.153 1 0.05091
"13070" 1 2 1 11 18 7 10.74954 51.426 92.647 1986.82 1 0.05015
"13071" 1 2 1 11 18 8 5.64676 50.996 94.518 1989.121 1 0.05062
"13072" 1 2 1 11 18 9 1.24717 50.463 96.509 1991.646 0 0.04717
"13073" 1 2 1 11 18 5 34.59834 52.869 86.516 1979.246 0 0.06764
"13074" 1 2 1 11 18 6 35.87338 52.433 90.097 1983.263 2 0.06745
"13075" 1 2 1 11 18 7 11.26433 52.413 93.79 1986.977 0 0.06748
"13076" 1 2 1 11 18 8 6.46936 52.63 96.064 1989.033 0 0.06607
"13077" 1 2 1 11 18 9 1.88933 53.216 99.595 1991.977 0 0.06417
"13078" 1 2 1 11 18 5 44.18762 53.162 86.704 1979.141 0 0.0873
"13079" 1 2 1 11 18 6 32.55643 52.312 89.887 1983.174 0 0.08847
"13080" 1 2 1 11 18 7 8.24989 51.503 92.799 1986.896 0 0.08951
"13081" 1 2 1 11 18 8 8.29766 51.196 95.032 1989.435 0 0.09181
"13082" 1 2 1 11 18 9 3.14446 51.494 98.43 1992.538 0 0.09316
"13138" 1 2 1 12 14 1 102.75233 55.925 69.163 1958.837 0 0.00253
"13139" 1 2 1 12 14 1 180.99811 55.878 69.125 1958.846 5 0.01095
"13140" 1 2 1 12 14 1 90.671 55.686 69.04 1958.954 1 0.02881
"13141" 1 2 1 12 14 1 40.66777 56.053 69.228 1958.775 0 0.05152
"13142" 1 2 1 12 14 1 30.33051 55.845 69.094 1958.849 1 0.07063
"13143" 1 2 1 12 14 1 15.80825 55.868 69.135 1958.868 0 0.08731
"13157" 1 2 1 12 15 1 276.48542 57.614 71.733 1959.719 1 0.00274
"13158" 1 2 1 12 15 2 284.75791 56.471 73.392 1962.521 4 0.00265
"13159" 1 2 1 12 15 1 429.99168 57.731 71.859 1959.728 2 0.01098
"13160" 1 2 1 12 15 2 431.46256 56.396 73.344 1962.547 6 0.011
"13161" 1 2 1 12 15 1 185.65416 57.767 71.895 1959.728 1 0.02762
"13162" 1 2 1 12 15 2 195.66546 56.262 73.266 1962.603 4 0.028
"13163" 1 2 1 12 15 1 124.3203 57.615 71.732 1959.718 3 0.04881
"13164" 1 2 1 12 15 2 111.25298 56.56 73.393 1962.433 3 0.05023
"13165" 1 2 1 12 15 1 102.30658 57.803 71.856 1959.653 0 0.06893
"13166" 1 2 1 12 15 2 84.49488 56.722 73.476 1962.353 3 0.06916
"13167" 1 2 1 12 15 1 81.83514 58.246 72.245 1959.6 0 0.08913
"13168" 1 2 1 12 15 2 52.6059 56.755 73.547 1962.392 1 0.08848
"13198" 1 2 1 12 16 1 0.61444 59.856 75.129 1960.875 0 0.00379
"13199" 1 2 1 12 16 2 260.47377 57.791 76.555 1964.364 2 0.00288
"13200" 1 2 1 12 16 3 214.46186 56.441 78.38 1967.54 2 0.00277
"13201" 1 2 1 12 16 1 2.69261 59.909 75.156 1960.849 0 0.01112
"13202" 1 2 1 12 16 2 403.33869 57.977 76.607 1964.229 5 0.01101
"13203" 1 2 1 12 16 3 300.86169 56.439 78.342 1967.503 6 0.01099
"13204" 1 2 1 12 16 1 0.98491 59.815 75.109 1960.896 0 0.02597
"13205" 1 2 1 12 16 2 178.05901 58.106 76.688 1964.181 2 0.02729
"13206" 1 2 1 12 16 3 148.86588 56.163 78.24 1967.677 1 0.02811
"13207" 1 2 1 12 16 1 0.03439 59.633 75.018 1960.987 0 0.04756
"13208" 1 2 1 12 16 2 110.81827 57.891 76.623 1964.332 1 0.04846
"13209" 1 2 1 12 16 3 80.56561 56.624 78.475 1967.45 1 0.04978
"13210" 1 2 1 12 16 1 0.57551 59.855 75.129 1960.876 0 0.07227
"13211" 1 2 1 12 16 2 95.13298 58.013 76.636 1964.223 1 0.06875
"13212" 1 2 1 12 16 3 59.4114 56.705 78.491 1967.386 1 0.06833
"13213" 1 2 1 12 16 1 0.53074 59.901 75.152 1960.853 0 0.08561
"13214" 1 2 1 12 16 2 83.30429 58.493 76.887 1963.994 0 0.0894
"13215" 1 2 1 12 16 3 34.02167 56.68 78.497 1967.417 1 0.08774
"13252" 1 2 1 12 17 2 0.61249 59.856 80.129 1965.873 0 0.00379
"13253" 1 2 1 12 17 3 179.63176 57.788 81.514 1969.325 1 0.0029
"13254" 1 2 1 12 17 4 121.28248 56.408 83.305 1972.497 1 0.00269
"13255" 1 2 1 12 17 2 1.76999 59.901 80.152 1965.85 0 0.01176
"13256" 1 2 1 12 17 3 284.64371 57.991 81.599 1969.207 4 0.01088
"13257" 1 2 1 12 17 4 200.84631 56.474 83.393 1972.519 0 0.01058
"13258" 1 2 1 12 17 2 0.49051 59.764 80.083 1965.918 0 0.02464
"13259" 1 2 1 12 17 3 124.71021 58.086 81.583 1969.096 2 0.02734
"13260" 1 2 1 12 17 4 90.61004 56.166 83.137 1972.571 1 0.02765
"13261" 1 2 1 12 17 2 0.03374 59.633 80.018 1965.984 0 0.04756
"13262" 1 2 1 12 17 3 78.78005 57.766 81.437 1969.27 1 0.04858
"13263" 1 2 1 12 17 4 59.06687 56.616 83.452 1972.436 0 0.04921
"13264" 1 2 1 12 17 2 0.30884 59.836 80.119 1965.883 0 0.07075
"13265" 1 2 1 12 17 3 68.77326 58.106 81.693 1969.186 0 0.06793
"13266" 1 2 1 12 17 4 48.19974 56.603 83.48 1972.477 0 0.06828
"13267" 1 2 1 12 17 2 0.52944 59.901 80.152 1965.85 0 0.0856
"13268" 1 2 1 12 17 3 52.21855 58.76 81.87 1968.711 0 0.08815
"13269" 1 2 1 12 17 4 18.69064 55.961 83.045 1972.684 1 0.08596
"13305" 1 2 1 12 18 3 0.27899 59.747 85.074 1970.928 0 0.003
"13306" 1 2 1 12 18 4 94.31611 57.816 86.558 1974.341 0 0.00291
"13307" 1 2 1 12 18 5 92.78943 57.003 89.45 1978.047 4 0.00301
"13308" 1 2 1 12 18 6 24.40352 57.236 94.379 1982.742 0 0.00274
"13309" 1 2 1 12 18 7 3.03389 58.037 99.291 1986.853 0 0.00258
"13310" 1 2 1 12 18 8 2.29683 58.795 102.408 1989.212 0 0.00266
"13311" 1 2 1 12 18 3 1.22238 59.925 85.163 1970.838 0 0.00944
"13312" 1 2 1 12 18 4 169.50428 57.946 86.535 1974.188 1 0.01074
"13313" 1 2 1 12 18 5 174.74872 56.843 89.37 1978.126 1 0.0106
"13314" 1 2 1 12 18 6 60.06541 56.892 94.298 1983.005 0 0.01032
"13315" 1 2 1 12 18 7 9.08611 57.483 98.743 1986.859 0 0.0101
"13316" 1 2 1 12 18 8 7.84816 58.298 102.101 1989.401 0 0.01016
"13317" 1 2 1 12 18 9 3.11694 57.846 104.087 1991.841 1 0.01008
"13318" 1 2 1 12 18 3 0.34388 59.802 85.102 1970.9 0 0.02606
"13319" 1 2 1 12 18 4 69.62581 57.936 86.518 1974.181 3 0.02694
"13320" 1 2 1 12 18 5 82.09164 57.078 89.72 1978.241 0 0.02573
"13321" 1 2 1 12 18 6 21.99249 58.111 95.388 1982.876 0 0.02721
"13322" 1 2 1 12 18 7 5.15425 58.617 99.946 1986.928 0 0.02738
"13323" 1 2 1 12 18 8 1.03033 58.739 101.556 1988.418 0 0.02853
"13324" 1 2 1 12 18 4 47.19731 57.575 86.433 1974.457 2 0.04933
"13325" 1 2 1 12 18 5 52.11604 57.072 89.561 1978.088 2 0.04885
"13326" 1 2 1 12 18 6 13.27751 57.303 94.418 1982.714 0 0.05027
"13327" 1 2 1 12 18 3 0.25888 59.871 85.137 1970.865 0 0.07109
"13328" 1 2 1 12 18 4 42.41743 57.912 86.432 1974.119 1 0.068
"13329" 1 2 1 12 18 5 48.29058 56.686 89.327 1978.24 0 0.06851
"13330" 1 2 1 12 18 6 14.84247 56.585 94.008 1983.022 0 0.06836
"13331" 1 2 1 12 18 7 3.78912 56.099 97.502 1987.003 0 0.06878
"13332" 1 2 1 12 18 8 3.84622 56.419 100.046 1989.225 1 0.06684
"13333" 1 2 1 12 18 3 0.52814 59.901 85.151 1970.851 0 0.0856
"13334" 1 2 1 12 18 4 21.43256 59.286 87.11 1973.423 0 0.08689
"13335" 1 2 1 12 18 5 20.55989 58.23 90.97 1978.34 0 0.08472
"13336" 1 2 1 12 18 6 7.2772 59.44 96.939 1983.098 0 0.08583
"13337" 1 2 1 12 18 7 0.56837 59.408 100.111 1986.302 0 0.08149
"13380" 1 2 1 13 15 1 55.50412 60.747 74.073 1958.926 0 0.00233
"13381" 1 2 1 13 15 1 115.88291 60.751 74.07 1958.919 0 0.01038
"13382" 1 2 1 13 15 1 30.18086 60.775 74.082 1958.907 0 0.02859
"13383" 1 2 1 13 15 1 25.90091 60.807 74.093 1958.886 1 0.04964
"13384" 1 2 1 13 15 1 18.46352 60.906 74.132 1958.824 2 0.07011
"13385" 1 2 1 13 15 1 22.36077 60.826 74.115 1958.888 0 0.08951
"13401" 1 2 1 13 16 1 150.35357 62.933 76.982 1959.649 1 0.00264
"13402" 1 2 1 13 16 2 131.19751 61.41 78.33 1962.519 2 0.00256
"13403" 1 2 1 13 16 1 272.37151 62.799 76.883 1959.684 3 0.01069
"13404" 1 2 1 13 16 2 254.46006 61.309 78.287 1962.577 3 0.01034
"13405" 1 2 1 13 16 1 122.37176 63.019 77.018 1959.599 1 0.03017
"13406" 1 2 1 13 16 2 92.61758 61.544 78.44 1962.495 1 0.02926
"13407" 1 2 1 13 16 1 73.96107 62.999 77.022 1959.623 0 0.04819
"13408" 1 2 1 13 16 2 56.35354 61.552 78.389 1962.436 1 0.04836
"13409" 1 2 1 13 16 1 44.43861 62.725 76.831 1959.705 0 0.07072
"13410" 1 2 1 13 16 2 44.5246 61.495 78.432 1962.536 0 0.07077
"13411" 1 2 1 13 16 1 52.84031 62.716 76.777 1959.662 1 0.09122
"13412" 1 2 1 13 16 2 52.72215 61.293 78.347 1962.653 1 0.08956
"13442" 1 2 1 13 17 1 0.7142 64.891 80.148 1960.856 0 0.00103
"13443" 1 2 1 13 17 2 124.15332 62.992 81.607 1964.215 3 0.00268
"13444" 1 2 1 13 17 3 94.65515 61.423 83.35 1967.527 2 0.00244
"13445" 1 2 1 13 17 1 0.7037 64.859 80.132 1960.872 0 0.01203
"13446" 1 2 1 13 17 2 228.44295 63.052 81.612 1964.159 1 0.01085
"13447" 1 2 1 13 17 3 165.19817 61.242 83.207 1967.564 4 0.01056
"13448" 1 2 1 13 17 1 1.25773 64.912 80.158 1960.846 0 0.02683
"13449" 1 2 1 13 17 2 113.61165 63.312 81.762 1964.051 1 0.03036
"13450" 1 2 1 13 17 3 63.59926 61.593 83.375 1967.382 1 0.02978
"13451" 1 2 1 13 17 1 0.77722 64.872 80.139 1960.866 0 0.0474
"13452" 1 2 1 13 17 2 70.8929 63.256 81.687 1964.031 2 0.04766
"13453" 1 2 1 13 17 3 36.90143 61.471 83.368 1967.498 0 0.04708
"13454" 1 2 1 13 17 2 38.44865 62.748 81.384 1964.236 1 0.07013
"13455" 1 2 1 13 17 3 27.26892 61.493 83.376 1967.482 0 0.07077
"13456" 1 2 1 13 17 2 39.14709 62.758 81.403 1964.245 0 0.09179
"13457" 1 2 1 13 17 3 28.5726 61.246 83.252 1967.605 2 0.08977
"13491" 1 2 1 13 18 2 0.0965 64.696 85.05 1965.952 0 0.00157
"13492" 1 2 1 13 18 3 86.38933 62.983 86.548 1969.165 0 0.00251
"13493" 1 2 1 13 18 4 89.79229 62.064 89.523 1973.058 4 0.00202
"13494" 1 2 1 13 18 5 16.44236 62.145 94.287 1977.742 0 0.00169
"13495" 1 2 1 13 18 6 0.94526 62.726 98.623 1981.495 0 0.00193
"13496" 1 2 1 13 18 2 0.52909 64.887 85.146 1965.856 0 0.00995
"13497" 1 2 1 13 18 3 113.46067 63.078 86.528 1969.05 3 0.01032
"13498" 1 2 1 13 18 4 110.40956 61.59 89.079 1973.088 4 0.0105
"13499" 1 2 1 13 18 5 41.10064 60.933 93.402 1978.069 0 0.01142
"13500" 1 2 1 13 18 6 4.00162 60.674 96.864 1981.789 0 0.01006
"13501" 1 2 1 13 18 2 0.51596 64.887 85.146 1965.856 0 0.02403
"13502" 1 2 1 13 18 3 65.39264 63.253 86.644 1968.99 3 0.03068
"13503" 1 2 1 13 18 4 52.96634 61.818 89.31 1973.092 0 0.03153
"13504" 1 2 1 13 18 5 16.86248 60.735 93.107 1977.97 0 0.0324
"13505" 1 2 1 13 18 6 7.68815 60.737 98.268 1983.13 0 0.02857
"13506" 1 2 1 13 18 7 1.82226 60.622 101.977 1986.953 0 0.02393
"13507" 1 2 1 13 18 2 0.22253 64.828 85.116 1965.886 0 0.05385
"13508" 1 2 1 13 18 3 34.11947 63.092 86.55 1969.058 0 0.04696
"13509" 1 2 1 13 18 4 39.26788 61.879 89.379 1973.099 0 0.04668
"13510" 1 2 1 13 18 5 13.7326 60.581 93.322 1978.341 0 0.04796
"13511" 1 2 1 13 18 6 1.9693 60.734 97.166 1982.03 0 0.05237
"13512" 1 2 1 13 18 3 18.68408 62.335 86.287 1969.551 0 0.07086
"13513" 1 2 1 13 18 4 18.77401 61.338 88.373 1972.633 1 0.06977
"13514" 1 2 1 13 18 3 21.52644 62.992 86.663 1969.271 0 0.09212
"13515" 1 2 1 13 18 4 35.51833 61.953 89.774 1973.42 1 0.09084
"13516" 1 2 1 13 18 5 18.0283 61.804 94.007 1977.804 0 0.08897
"13517" 1 2 1 13 18 6 4.92325 60.751 98.009 1982.858 0 0.08379
"13553" 1 2 1 14 16 1 41.09277 65.839 79.095 1958.855 1 0.00302
"13554" 1 2 1 14 16 1 49.44786 66.08 79.204 1958.723 0 0.01023
"13555" 1 2 1 14 16 1 23.83643 66.026 79.201 1958.774 0 0.0289
"13556" 1 2 1 14 16 1 16.8546 65.691 79.013 1958.921 0 0.04968
"13557" 1 2 1 14 16 1 13.14443 65.729 79.055 1958.924 0 0.06634
"13558" 1 2 1 14 16 1 8.44174 65.781 79.091 1958.909 0 0.08765
"13572" 1 2 1 14 17 1 78.29222 67.422 81.565 1959.742 0 0.00289
"13573" 1 2 1 14 17 2 77.72572 66.305 83.23 1962.523 1 0.00298
"13574" 1 2 1 14 17 1 151.1367 67.781 81.804 1959.623 1 0.01156
"13575" 1 2 1 14 17 2 98.24716 66.744 83.433 1962.288 0 0.0106
"13576" 1 2 1 14 17 1 62.57457 67.761 81.819 1959.658 0 0.0283
"13577" 1 2 1 14 17 2 50.85656 66.474 83.369 1962.494 0 0.02898
"13578" 1 2 1 14 17 1 23.65525 67.113 81.354 1959.841 0 0.04778
"13579" 1 2 1 14 17 2 28.94152 66.174 83.244 1962.669 0 0.0484
"13580" 1 2 1 14 17 1 26.46479 67.445 81.444 1959.599 0 0.06724
"13581" 1 2 1 14 17 2 26.91248 66.107 83.19 1962.681 0 0.06631
"13582" 1 2 1 14 17 1 17.47165 67.3 81.49 1959.79 0 0.09017
"13583" 1 2 1 14 17 2 18.12874 66.468 83.201 1962.332 0 0.0898
"13613" 1 2 1 14 18 1 0.32231 69.984 85.168 1960.785 0 0.00257
"13614" 1 2 1 14 18 2 47.85272 67.453 86.232 1964.379 0 0.00265
"13615" 1 2 1 14 18 3 47.17134 66.5 88.924 1968.024 0 0.00255
"13616" 1 2 1 14 18 4 13.25209 66.314 93.323 1972.607 0 0.00251
"13617" 1 2 1 14 18 1 0.56519 69.84 85.122 1960.882 0 0.01041
"13618" 1 2 1 14 18 2 88.81026 68.041 86.542 1964.101 1 0.01082
"13619" 1 2 1 14 18 3 94.31906 67.296 90.011 1968.316 1 0.00958
"13620" 1 2 1 14 18 4 34.8934 67.564 94.961 1972.997 1 0.01078
"13621" 1 2 1 14 18 5 10.91256 67.346 99.393 1977.646 1 0.01031
"13622" 1 2 1 14 18 1 0.21728 69.822 85.113 1960.891 0 0.02256
"13623" 1 2 1 14 18 2 35.60104 67.817 86.355 1964.137 0 0.02919
"13624" 1 2 1 14 18 3 36.7393 66.533 89.025 1968.092 0 0.02837
"13625" 1 2 1 14 18 4 9.52617 66.525 93.164 1972.238 1 0.02423
"13626" 1 2 1 14 18 2 11.68124 66.803 86.021 1964.818 0 0.04876
"13627" 1 2 1 14 18 3 18.99195 66.2 88.527 1967.926 0 0.04904
"13628" 1 2 1 14 18 4 2.1426 65.093 91.614 1972.12 0 0.04785
"13629" 1 2 1 14 18 2 6.54727 66.454 85.753 1964.898 0 0.06614
"13630" 1 2 1 14 18 3 15.41307 65.94 88.713 1968.372 0 0.06683
"13631" 1 2 1 14 18 4 12.19129 66.044 93.625 1973.18 0 0.06743
"13632" 1 2 1 14 18 5 0.20743 66.23 96.741 1976.111 0 0.07443
"13633" 1 2 1 14 18 2 7.27001 67.171 86.113 1964.542 1 0.0935
"13634" 1 2 1 14 18 3 9.5393 66.373 88.686 1967.913 0 0.0921
"13635" 1 2 1 14 18 4 4.79459 65.367 93.27 1973.501 0 0.08969
"13636" 1 2 1 14 18 5 1.48354 65.367 96.543 1976.776 0 0.08969
"13674" 1 2 1 15 17 1 18.64929 70.401 83.869 1959.068 0 0.00225
"13675" 1 2 1 15 17 1 34.90653 70.704 84.004 1958.899 0 0.00861
"13676" 1 2 1 15 17 1 12.29238 70.821 84.109 1958.888 0 0.03089
"13677" 1 2 1 15 17 1 5.01516 71.29 84.321 1958.631 0 0.04812
"13678" 1 2 1 15 17 1 4.44406 70.259 83.831 1959.172 0 0.07406
"13679" 1 2 1 15 17 1 0.10043 72.493 84.948 1958.055 0 0.09455
"13692" 1 2 1 15 18 1 30.38633 73.575 87.584 1959.609 0 0.00281
"13693" 1 2 1 15 18 2 39.76939 71.798 89.184 1962.985 1 0.00238
"13694" 1 2 1 15 18 3 19.45408 70.609 93.45 1968.441 1 0.00208
"13695" 1 2 1 15 18 4 4.13291 70.713 96.93 1971.817 0 0.0019
"13696" 1 2 1 15 18 1 77.67058 73.906 87.906 1959.6 2 0.01133
"13697" 1 2 1 15 18 2 82.93649 71.902 89.289 1962.986 4 0.0098
"13698" 1 2 1 15 18 3 24.81583 71.394 93.756 1967.962 1 0.00828
"13699" 1 2 1 15 18 4 9.58919 71.255 99.157 1973.501 0 0.00628
"13700" 1 2 1 15 18 5 1.11331 71.181 101.882 1976.303 0 0.00612
"13701" 1 2 1 15 18 1 46.63963 74.135 88.15 1959.616 0 0.03007
"13702" 1 2 1 15 18 2 39.49107 72.359 89.753 1962.993 0 0.03043
"13703" 1 2 1 15 18 3 11.87095 71.299 93.569 1967.871 0 0.03409
"13704" 1 2 1 15 18 4 3.79156 71.266 98.645 1972.98 1 0.03769
"13705" 1 2 1 15 18 1 13.51204 73.517 87.4 1959.483 0 0.05364
"13706" 1 2 1 15 18 2 16.75745 73.547 91.272 1963.325 0 0.0547
"13707" 1 2 1 15 18 3 5.21734 73.405 94.878 1967.073 0 0.05615
"13708" 1 2 1 15 18 1 12.94619 75.277 89.026 1959.348 1 0.06869
"13709" 1 2 1 15 18 2 12.90549 72.792 90.497 1963.305 0 0.07368
"13710" 1 2 1 15 18 3 3.01434 70.17 92.065 1967.495 0 0.07591
"13711" 1 2 1 15 18 1 4.63902 76.258 89.867 1959.209 0 0.08836
"13712" 1 2 1 15 18 2 0.80348 77.252 93.076 1961.421 0 0.08779
"13737" 1 2 2 1 3 1 465.98741 1.009 14.208 1958.795 0 0.00011
"13738" 1 2 2 1 4 1 2057.12029 3.051 17.109 1959.655 0 0.00013
"13739" 1 2 2 1 4 2 1567.09451 1.71 18.559 1962.445 0 0.00012
"13740" 1 2 2 1 5 1 13.22424 4.858 20.133 1960.872 0 0.00014
"13741" 1 2 2 1 5 2 2485.9448 3.29 21.847 1964.155 1 0.00013
"13742" 1 2 2 1 5 3 1456.0502 1.713 23.559 1967.443 1 0.00012
"13743" 1 2 2 1 6 2 12.32472 4.858 25.132 1965.869 0 0.00014
"13744" 1 2 2 1 6 3 2309.07273 3.286 26.843 1969.154 1 0.00013
"13745" 1 2 2 1 6 4 1388.57744 1.715 28.559 1972.44 0 0.00012
"13746" 1 2 2 1 7 3 11.26083 4.855 30.131 1970.871 0 0.00015
"13747" 1 2 2 1 7 4 2200.28601 3.285 31.842 1974.153 0 0.00013
"13748" 1 2 2 1 7 5 1354.07294 1.714 33.558 1977.439 2 0.00012
"13749" 1 2 2 1 8 4 11.02791 4.855 35.131 1975.871 0 0.00015
"13750" 1 2 2 1 8 5 2139.0345 3.285 36.843 1979.156 4 0.00013
"13751" 1 2 2 1 8 6 1326.86696 1.711 38.557 1982.442 2 0.00012
"13752" 1 2 2 1 9 5 10.85107 4.855 40.132 1980.873 0 0.00015
"13753" 1 2 2 1 9 6 2092.89099 3.288 41.843 1984.153 5 0.00013
"13754" 1 2 2 1 9 7 930.84162 1.997 43.301 1986.901 1 0.00012
"13755" 1 2 2 1 9 8 369.18379 1.011 44.207 1988.793 1 0.00011
"13756" 1 2 2 1 10 6 10.0963 4.853 45.13 1985.872 0 0.00013
"13757" 1 2 2 1 10 7 421.68101 4.201 45.827 1987.223 0 0.00012
"13758" 1 2 2 1 10 8 1625.5041 3.046 47.1 1989.65 7 0.00013
"13759" 1 2 2 1 10 9 1274.78547 1.714 48.555 1992.437 5 0.00012
"13760" 1 2 2 1 11 8 10.06242 4.853 50.13 1990.872 0 0.00013
"13761" 1 2 2 1 11 9 1989.67873 3.281 51.835 1994.151 11 0.00013
"13762" 1 2 2 1 11 10 1120.20389 1.833 53.462 1997.225 5 0.00012
"13763" 1 2 2 1 12 9 9.60313 4.853 55.13 1995.872 0 0.00014
"13764" 1 2 2 1 12 10 791.67959 3.868 56.151 1997.879 5 0.00013
"13765" 1 2 2 2 4 1 376.67105 5.868 19.137 1958.866 0 0.00014
"13766" 1 2 2 2 5 1 964.64041 7.625 21.772 1959.744 1 0.00012
"13767" 1 2 2 2 5 2 1080.30156 6.415 23.411 1962.593 0 0.00013
"13768" 1 2 2 2 6 1 4.73957 9.89 25.149 1960.856 0 8e-05
"13769" 1 2 2 2 6 2 1107.04296 7.838 26.621 1964.379 0 0.00012
"13770" 1 2 2 2 6 3 1047.11968 6.412 28.408 1967.592 0 0.00013
"13771" 1 2 2 2 7 2 4.59291 9.89 30.149 1965.853 0 8e-05
"13772" 1 2 2 2 7 3 1065.99819 7.837 31.619 1969.378 1 0.00012
"13773" 1 2 2 2 7 4 1022.49807 6.411 33.408 1972.594 1 0.00014
"13774" 1 2 2 2 8 3 4.4618 9.893 35.149 1970.852 0 9e-05
"13775" 1 2 2 2 8 4 1037.19393 7.833 36.619 1974.382 2 0.00012
"13776" 1 2 2 2 8 5 1009.49821 6.409 38.407 1977.594 0 0.00014
"13777" 1 2 2 2 9 4 4.41358 9.893 40.149 1975.853 0 9e-05
"13778" 1 2 2 2 9 5 1021.7542 7.825 41.611 1979.383 2 0.00012
"13779" 1 2 2 2 9 6 1000.41067 6.406 43.403 1982.593 3 0.00014
"13780" 1 2 2 2 10 5 4.44505 9.893 45.15 1980.855 0 9e-05
"13781" 1 2 2 2 10 6 1005.66246 7.823 46.61 1984.383 3 0.00012
"13782" 1 2 2 2 10 7 648.24694 6.686 48.023 1986.934 3 0.00013
"13783" 1 2 2 2 10 8 334.10006 5.871 49.136 1988.861 2 0.00014
"13784" 1 2 2 2 11 6 4.44222 9.893 50.15 1985.852 0 9e-05
"13785" 1 2 2 2 11 7 145.90742 9.067 50.766 1987.296 0 0.00011
"13786" 1 2 2 2 11 8 837.46082 7.609 51.755 1989.742 4 0.00012
"13787" 1 2 2 2 11 9 956.01135 6.409 53.404 1992.592 4 0.00014
"13788" 1 2 2 2 12 8 4.26634 9.897 55.151 1990.851 0 9e-05
"13789" 1 2 2 2 12 9 945.5857 7.817 56.604 1994.383 8 0.00012
"13790" 1 2 2 2 12 10 807.77014 6.526 58.238 1997.308 4 0.00013
"13791" 1 2 2 2 13 9 3.94864 9.891 60.148 1995.854 0 1e-04
"13792" 1 2 2 2 13 10 309.52218 8.661 61.051 1997.986 3 0.00012
"13793" 1 2 2 3 5 1 207.068 10.926 24.166 1958.837 0 0.00017
"13794" 1 2 2 3 6 1 1614.9394 13.408 27.382 1959.572 0 0.00015
"13795" 1 2 2 3 6 2 889.21155 11.998 28.7 1962.297 1 0.00016
"13796" 1 2 2 3 7 1 18.84073 14.882 30.144 1960.86 0 0.00011
"13797" 1 2 2 3 7 2 2087.43246 13.617 32.007 1963.987 2 0.00015
"13798" 1 2 2 3 7 3 868.2791 11.997 33.702 1967.302 0 0.00016
"13799" 1 2 2 3 8 2 17.89739 14.884 35.145 1965.857 0 1e-04
"13800" 1 2 2 3 8 3 2029.2456 13.61 37 1968.987 5 0.00015
"13801" 1 2 2 3 8 4 848.43659 12.001 38.701 1972.298 2 0.00016
"13802" 1 2 2 3 9 3 17.16016 14.885 40.145 1970.857 0 0.00011
"13803" 1 2 2 3 9 4 1966.57188 13.606 41.999 1973.989 5 0.00015
"13804" 1 2 2 3 9 5 836.03683 11.999 43.7 1977.297 2 0.00016
"13805" 1 2 2 3 10 4 17.04377 14.885 45.145 1975.857 0 0.00011
"13806" 1 2 2 3 10 5 1931.99365 13.603 46.999 1978.992 5 0.00015
"13807" 1 2 2 3 10 6 818.71083 11.998 48.7 1982.299 3 0.00016
"13808" 1 2 2 3 11 5 17.00489 14.885 50.146 1980.859 0 0.00011
"13809" 1 2 2 3 11 6 1889.44198 13.6 51.999 1983.995 6 0.00015
"13810" 1 2 2 3 11 7 620.64838 12.312 53.563 1986.847 3 0.00016
"13811" 1 2 2 3 11 8 179.08402 10.924 54.161 1988.834 2 0.00016
"13812" 1 2 2 3 12 6 16.38983 14.882 55.144 1985.858 0 0.00011
"13813" 1 2 2 3 12 7 453.18667 14.252 55.863 1987.208 3 0.00014
"13814" 1 2 2 3 12 8 1385.03618 13.395 57.366 1989.566 6 0.00015
"13815" 1 2 2 3 12 9 775.81132 12 58.701 1992.297 2 0.00015
"13816" 1 2 2 3 13 8 16.01213 14.881 60.143 1990.859 0 0.00011
"13817" 1 2 2 3 13 9 1769.18076 13.603 61.989 1993.981 19 0.00015
"13818" 1 2 2 3 13 10 671.17019 12.128 63.623 1997.092 10 0.00015
"13819" 1 2 2 3 14 9 14.57915 14.881 65.143 1995.859 0 0.00012
"13820" 1 2 2 3 14 10 784.9999 13.983 66.217 1997.829 12 0.00015
"13821" 1 2 2 4 6 1 632.17043 15.924 29.165 1958.838 0 0.00012
"13822" 1 2 2 4 7 1 2155.25051 17.943 32.034 1959.688 1 0.00011
"13823" 1 2 2 4 7 2 1950.05947 16.544 33.473 1962.526 1 0.00012
"13824" 1 2 2 4 8 1 13.82318 19.875 35.14 1960.864 0 0.00011
"13825" 1 2 2 4 8 2 2639.6248 18.188 36.796 1964.206 4 0.00011
"13826" 1 2 2 4 8 3 1904.3234 16.544 38.473 1967.525 2 0.00012
"13827" 1 2 2 4 9 2 13.59665 19.875 40.14 1965.862 0 0.00011
"13828" 1 2 2 4 9 3 2579.78563 18.188 41.795 1969.203 4 0.00011
"13829" 1 2 2 4 9 4 1869.34965 16.546 43.472 1972.524 4 0.00012
"13830" 1 2 2 4 10 3 13.41364 19.876 45.14 1970.862 0 0.00011
"13831" 1 2 2 4 10 4 2518.89287 18.189 46.79 1974.197 7 0.00011
"13832" 1 2 2 4 10 5 1832.62954 16.546 48.471 1977.521 6 0.00012
"13833" 1 2 2 4 11 4 12.86934 19.876 50.14 1975.862 0 1e-04
"13834" 1 2 2 4 11 5 2468.805 18.18 51.785 1979.202 10 0.00011
"13835" 1 2 2 4 11 6 1806.93677 16.544 53.471 1982.524 9 0.00011
"13836" 1 2 2 4 12 5 12.39281 19.875 55.141 1980.864 0 0.00011
"13837" 1 2 2 4 12 6 2388.0942 18.168 56.778 1984.207 11 0.00011
"13838" 1 2 2 4 12 7 1190.01688 16.831 58.143 1986.909 4 0.00011
"13839" 1 2 2 4 12 8 555.74881 15.91 59.154 1988.841 5 0.00012
"13840" 1 2 2 4 13 6 12.23546 19.877 60.141 1985.861 0 0.00011
"13841" 1 2 2 4 13 7 457.64644 19.167 60.813 1987.243 0 0.00011
"13842" 1 2 2 4 13 8 1843.00367 17.934 62.016 1989.678 10 0.00011
"13843" 1 2 2 4 13 9 1656.06767 16.53 63.458 1992.525 11 0.00011
"13844" 1 2 2 4 14 8 11.85886 19.874 65.139 1990.863 0 0.00011
"13845" 1 2 2 4 14 9 2154.34497 18.183 66.773 1994.187 26 0.00011
"13846" 1 2 2 4 14 10 1354.21628 16.663 68.323 1997.256 16 0.00011
"13847" 1 2 2 4 15 9 10.86176 19.876 70.14 1995.862 0 9e-05
"13848" 1 2 2 4 15 10 792.42715 18.856 71.143 1997.883 11 0.00011
"13849" 1 2 2 5 7 1 607.1558 20.82 34.111 1958.888 2 0.00011
"13850" 1 2 2 5 8 1 1728.15006 22.834 36.946 1959.709 3 0.00012
"13851" 1 2 2 5 8 2 1766.03905 21.417 38.411 1962.59 2 0.00012
"13852" 1 2 2 5 9 1 9.64352 24.861 40.135 1960.87 0 9e-05
"13853" 1 2 2 5 9 2 2076.94624 23.074 41.736 1964.259 3 0.00012
"13854" 1 2 2 5 9 3 1737.08864 21.417 43.408 1967.589 2 0.00012
"13855" 1 2 2 5 10 2 9.22187 24.86 45.133 1965.868 1 8e-05
"13856" 1 2 2 5 10 3 2029.41352 23.071 46.733 1969.258 6 0.00012
"13857" 1 2 2 5 10 4 1694.69761 21.418 48.407 1972.585 6 0.00012
"13858" 1 2 2 5 11 3 8.68626 24.863 50.135 1970.867 0 7e-05
"13859" 1 2 2 5 11 4 1968.10121 23.072 51.733 1974.257 8 0.00012
"13860" 1 2 2 5 11 5 1647.81311 21.412 53.404 1977.587 6 0.00012
"13861" 1 2 2 5 12 4 8.65851 24.864 55.135 1975.867 0 7e-05
"13862" 1 2 2 5 12 5 1906.91683 23.074 56.735 1979.258 7 0.00012
"13863" 1 2 2 5 12 6 1596.47988 21.411 58.401 1982.587 10 0.00012
"13864" 1 2 2 5 13 5 8.6389 24.867 60.137 1980.867 0 7e-05
"13865" 1 2 2 5 13 6 1862.20569 23.09 61.743 1984.25 9 0.00012
"13866" 1 2 2 5 13 7 1015.80207 21.722 63.047 1986.922 4 0.00012
"13867" 1 2 2 5 13 8 507.59635 20.808 64.104 1988.892 5 1e-04
"13868" 1 2 2 5 14 6 8.58864 24.868 65.137 1985.864 0 7e-05
"13869" 1 2 2 5 14 7 333.0928 24.177 65.813 1987.233 3 9e-05
"13870" 1 2 2 5 14 8 1449.88897 22.856 66.956 1989.696 12 0.00012
"13871" 1 2 2 5 14 9 1432.2768 21.419 68.401 1992.579 14 0.00012
"13872" 1 2 2 5 15 8 8.14805 24.874 70.14 1990.862 0 7e-05
"13873" 1 2 2 5 15 9 1615.38605 23.071 71.7 1994.225 24 0.00011
"13874" 1 2 2 5 15 10 1136.75352 21.532 73.218 1997.282 17 0.00012
"13875" 1 2 2 5 16 9 6.70934 24.879 75.142 1995.86 0 6e-05
"13876" 1 2 2 5 16 10 540.98376 23.795 76.11 1997.911 4 0.00011
"13877" 1 2 2 6 8 1 437.79675 25.852 39.128 1958.872 0 1e-04
"13878" 1 2 2 6 9 1 1506.70111 27.991 42.068 1959.674 3 0.00011
"13879" 1 2 2 6 9 2 1345.90047 26.521 43.46 1962.535 1 1e-04
"13880" 1 2 2 6 10 1 10.52363 29.856 45.131 1960.873 0 0.00011
"13881" 1 2 2 6 10 2 1856.37169 28.233 46.813 1964.178 4 0.00011
"13882" 1 2 2 6 10 3 1330.35614 26.516 48.46 1967.541 2 0.00011
"13883" 1 2 2 6 11 2 10.49472 29.856 50.131 1965.871 0 0.00011
"13884" 1 2 2 6 11 3 1816.58246 28.229 51.81 1969.178 6 0.00011
"13885" 1 2 2 6 11 4 1296.18183 26.517 53.453 1972.533 3 1e-04
"13886" 1 2 2 6 12 3 9.99952 29.86 55.133 1970.869 0 1e-04
"13887" 1 2 2 6 12 4 1771.44795 28.229 56.807 1974.174 7 0.00011
"13888" 1 2 2 6 12 5 1263.44302 26.522 58.458 1977.532 4 0.00011
"13889" 1 2 2 6 13 4 9.48011 29.859 60.132 1975.87 0 1e-04
"13890" 1 2 2 6 13 5 1686.02653 28.211 61.797 1979.183 8 0.00011
"13891" 1 2 2 6 13 6 1199.28639 26.52 63.452 1982.528 6 0.00011
"13892" 1 2 2 6 14 5 8.97158 29.857 65.132 1980.872 0 0.00011
"13893" 1 2 2 6 14 6 1609.65184 28.23 66.809 1984.176 10 0.00011
"13894" 1 2 2 6 14 7 762.01193 26.821 68.126 1986.902 7 0.00011
"13895" 1 2 2 6 14 8 356.45662 25.838 69.117 1988.875 3 0.00011
"13896" 1 2 2 6 15 6 8.62102 29.855 70.131 1985.871 0 0.00011
"13897" 1 2 2 6 15 7 308.67627 29.193 70.819 1987.223 4 0.00011
"13898" 1 2 2 6 15 8 1149.97771 27.995 72.062 1989.663 14 0.00011
"13899" 1 2 2 6 15 9 993.09704 26.472 73.416 1992.541 15 0.00011
"13900" 1 2 2 6 16 8 7.36368 29.848 75.127 1990.874 0 9e-05
"13901" 1 2 2 6 16 9 1250.74483 28.262 76.787 1994.121 22 1e-04
"13902" 1 2 2 6 16 10 727.87933 26.553 78.218 1997.261 14 1e-04
"13903" 1 2 2 6 17 9 6.79336 29.858 80.132 1995.87 0 8e-05
"13904" 1 2 2 6 17 10 420.52804 28.924 81.169 1997.841 6 9e-05
"13905" 1 2 2 7 9 1 399.87728 30.921 44.162 1958.838 2 0.00011
"13906" 1 2 2 7 10 1 1541.18503 33.02 47.088 1959.665 5 0.00011
"13907" 1 2 2 7 10 2 1295.88003 31.606 48.504 1962.495 4 0.00011
"13908" 1 2 2 7 11 1 8.87067 34.855 50.131 1960.874 0 5e-05
"13909" 1 2 2 7 11 2 1900.53715 33.263 51.828 1964.162 11 0.00011
"13910" 1 2 2 7 11 3 1261.74161 31.607 53.503 1967.494 2 0.00011
"13911" 1 2 2 7 12 2 8.67699 34.856 55.131 1965.871 0 4e-05
"13912" 1 2 2 7 12 3 1832.52834 33.254 56.824 1969.166 6 0.00011
"13913" 1 2 2 7 12 4 1231.85858 31.598 58.496 1972.495 7 0.00011
"13914" 1 2 2 7 13 3 8.34214 34.854 60.129 1970.873 0 4e-05
"13915" 1 2 2 7 13 4 1775.35807 33.249 61.815 1974.162 7 0.00011
"13916" 1 2 2 7 13 5 1180.8755 31.596 63.493 1977.494 9 0.00011
"13917" 1 2 2 7 14 4 7.54167 34.85 65.127 1975.875 0 5e-05
"13918" 1 2 2 7 14 5 1646.65979 33.238 66.798 1979.157 14 1e-04
"13919" 1 2 2 7 14 6 1099.30436 31.567 68.474 1982.504 6 1e-04
"13920" 1 2 2 7 15 5 7.03422 34.848 70.127 1980.877 0 5e-05
"13921" 1 2 2 7 15 6 1480.8148 33.228 71.785 1984.154 21 0.00011
"13922" 1 2 2 7 15 7 674.9692 31.868 73.176 1986.905 6 0.00011
"13923" 1 2 2 7 15 8 291.57716 30.905 74.145 1988.838 2 1e-04
"13924" 1 2 2 7 16 6 5.47763 34.836 75.121 1985.881 0 4e-05
"13925" 1 2 2 7 16 7 266.47728 34.19 75.812 1987.219 4 1e-04
"13926" 1 2 2 7 16 8 1014.88402 32.974 77.033 1989.655 8 0.00011
"13927" 1 2 2 7 16 9 834.67351 31.575 78.458 1992.479 12 0.00011
"13928" 1 2 2 7 17 8 5.33009 34.84 80.122 1990.88 0 5e-05
"13929" 1 2 2 7 17 9 1049.19629 33.212 81.747 1994.13 16 0.00011
"13930" 1 2 2 7 17 10 567.85437 31.707 83.323 1997.213 14 0.00011
"13931" 1 2 2 7 18 9 3.32307 34.823 85.114 1995.888 0 2e-05
"13932" 1 2 2 7 18 10 319.21101 33.823 86.084 1997.857 5 0.00011
"13933" 1 2 2 8 10 1 515.1363 35.887 49.145 1958.854 4 0.00012
"13934" 1 2 2 8 11 1 1809.30548 37.929 52.006 1959.674 5 0.00013
"13935" 1 2 2 8 11 2 1621.36053 36.555 53.475 1962.516 8 0.00012
"13936" 1 2 2 8 12 1 10.20514 39.841 55.124 1960.881 0 0.00015
"13937" 1 2 2 8 12 2 2144.3173 38.167 56.775 1964.206 10 0.00013
"13938" 1 2 2 8 12 3 1548.06121 36.554 58.475 1967.518 8 0.00012
"13939" 1 2 2 8 13 2 9.6731 39.841 60.123 1965.879 0 0.00015
"13940" 1 2 2 8 13 3 2044.94026 38.16 61.767 1969.203 8 0.00013
"13941" 1 2 2 8 13 4 1478.65571 36.549 63.465 1972.513 5 0.00012
"13942" 1 2 2 8 14 3 9.29101 39.844 65.124 1970.877 0 0.00015
"13943" 1 2 2 8 14 4 1911.9118 38.161 66.771 1974.206 10 0.00013
"13944" 1 2 2 8 14 5 1369.92214 36.553 68.465 1977.507 7 0.00012
"13945" 1 2 2 8 15 4 8.58201 39.837 70.121 1975.881 0 0.00013
"13946" 1 2 2 8 15 5 1747.77388 38.152 71.749 1979.193 14 0.00012
"13947" 1 2 2 8 15 6 1247.04781 36.539 73.456 1982.514 13 0.00012
"13948" 1 2 2 8 16 5 8.10857 39.839 75.123 1980.882 0 0.00012
"13949" 1 2 2 8 16 6 1506.36832 38.132 76.718 1984.183 26 0.00012
"13950" 1 2 2 8 16 7 728.30199 36.807 78.129 1986.919 8 0.00011
"13951" 1 2 2 8 16 8 318.19622 35.872 79.122 1988.847 5 0.00011
"13952" 1 2 2 8 17 6 6.64816 39.844 80.125 1985.877 0 0.00012
"13953" 1 2 2 8 17 7 230.44375 39.202 80.82 1987.216 4 0.00012
"13954" 1 2 2 8 17 8 947.15259 37.855 81.904 1989.645 12 0.00011
"13955" 1 2 2 8 17 9 777.89323 36.529 83.402 1992.469 15 0.00011
"13956" 1 2 2 8 18 8 4.86806 39.848 85.126 1990.876 0 0.00012
"13957" 1 2 2 8 18 9 790.47458 38.071 86.6 1994.125 20 1e-04
"13958" 1 2 2 8 18 10 639.23634 37.182 89.018 1997.432 11 0.00011
"13959" 1 2 2 9 11 1 445.47035 40.908 54.152 1958.841 1 0.00012
"13960" 1 2 2 9 12 1 1597.67313 42.924 56.996 1959.669 4 0.00013
"13961" 1 2 2 9 12 2 1394.97988 41.593 58.495 1962.498 7 0.00013
"13962" 1 2 2 9 13 1 10.63811 44.867 60.136 1960.869 0 0.00014
"13963" 1 2 2 9 13 2 1867.30666 43.154 61.761 1964.204 8 0.00013
"13964" 1 2 2 9 13 3 1319.62436 41.592 63.486 1967.49 12 0.00013
"13965" 1 2 2 9 14 2 9.38373 44.863 65.134 1965.868 0 0.00014
"13966" 1 2 2 9 14 3 1706.43646 43.14 66.754 1969.211 10 0.00013
"13967" 1 2 2 9 14 4 1187.458 41.599 68.489 1972.487 9 0.00013
"13968" 1 2 2 9 15 3 8.09847 44.868 70.136 1970.866 0 0.00011
"13969" 1 2 2 9 15 4 1497.79368 43.131 71.729 1974.195 18 0.00013
"13970" 1 2 2 9 15 5 1036.57293 41.57 73.463 1977.489 9 0.00013
"13971" 1 2 2 9 16 4 7.14465 44.876 75.14 1975.862 0 1e-04
"13972" 1 2 2 9 16 5 1263.8345 43.131 76.726 1979.193 10 0.00014
"13973" 1 2 2 9 16 6 874.95903 41.526 78.434 1982.505 7 0.00014
"13974" 1 2 2 9 17 5 5.72827 44.867 80.134 1980.866 1 1e-04
"13975" 1 2 2 9 17 6 959.78048 43.055 81.656 1984.199 15 0.00014
"13976" 1 2 2 9 17 7 462.05148 41.774 83.075 1986.897 7 0.00015
"13977" 1 2 2 9 17 8 196.40773 40.85 84.105 1988.852 5 0.00014
"13978" 1 2 2 9 18 6 3.30402 44.849 85.127 1985.875 0 1e-04
"13979" 1 2 2 9 18 7 134.02616 44.134 85.782 1987.246 1 0.00014
"13980" 1 2 2 9 18 8 497.37474 42.786 86.816 1989.626 9 0.00015
"13981" 1 2 2 9 18 9 665.56987 42.187 89.733 1993.142 15 0.00015
"13982" 1 2 2 9 18 10 180.52818 41.963 93.75 1997.383 3 0.00014
"13983" 1 2 2 10 12 1 430.34303 45.841 59.119 1958.876 2 0.00015
"13984" 1 2 2 10 13 1 1376.33768 47.931 62.01 1959.68 5 0.00014
"13985" 1 2 2 10 13 2 1269.04419 46.478 63.432 1962.553 1 0.00015
"13986" 1 2 2 10 14 1 6.52104 49.845 65.125 1960.88 0 0.00018
"13987" 1 2 2 10 14 2 1596.86277 48.155 66.757 1964.202 10 0.00014
"13988" 1 2 2 10 14 3 1198.21154 46.466 68.418 1967.552 10 0.00014
"13989" 1 2 2 10 15 2 6.19322 49.853 70.129 1965.873 0 0.00019
"13990" 1 2 2 10 15 3 1406.20669 48.119 71.722 1969.202 16 0.00014
"13991" 1 2 2 10 15 4 1043.17041 46.462 73.4 1972.538 12 0.00015
"13992" 1 2 2 10 16 3 5.1569 49.867 75.135 1970.867 0 0.00023
"13993" 1 2 2 10 16 4 1146.07874 48.095 76.687 1974.191 21 0.00015
"13994" 1 2 2 10 16 5 826.76888 46.446 78.38 1977.533 8 0.00016
"13995" 1 2 2 10 17 4 4.28462 49.869 80.136 1975.866 0 0.00023
"13996" 1 2 2 10 17 5 816.58503 48.044 81.622 1979.177 13 0.00015
"13997" 1 2 2 10 17 6 587.9256 46.388 83.336 1982.547 7 0.00016
"13998" 1 2 2 10 18 5 2.30771 49.868 85.133 1980.865 0 3e-04
"13999" 1 2 2 10 18 6 493.91731 47.851 86.49 1984.238 7 0.00015
"14000" 1 2 2 10 18 7 287.8729 46.895 88.242 1986.946 3 0.00014
"14001" 1 2 2 10 18 8 293.80101 46.814 90.598 1989.382 4 0.00013
"14002" 1 2 2 10 18 9 248.58409 46.618 94.041 1993.022 6 0.00014
"14003" 1 2 2 10 18 10 50.86411 46.449 98.216 1997.365 0 0.00013
"14004" 1 2 2 11 13 1 317.3132 50.868 64.134 1958.865 1 0.00012
"14005" 1 2 2 11 14 1 907.12257 52.75 66.845 1959.695 13 0.00013
"14006" 1 2 2 11 14 2 891.03423 51.483 68.428 1962.544 6 0.00012
"14007" 1 2 2 11 15 1 4.10995 54.875 70.139 1960.865 0 7e-05
"14008" 1 2 2 11 15 2 930.55108 52.931 71.619 1964.288 17 0.00013
"14009" 1 2 2 11 15 3 768.13245 51.46 73.402 1967.542 6 0.00012
"14010" 1 2 2 11 16 2 3.0622 54.851 75.127 1965.875 0 6e-05
"14011" 1 2 2 11 16 3 748.60098 52.894 76.582 1969.288 12 0.00012
"14012" 1 2 2 11 16 4 600.71385 51.456 78.358 1972.502 7 0.00011
"14013" 1 2 2 11 17 3 2.091 54.864 80.133 1970.868 0 7e-05
"14014" 1 2 2 11 17 4 513.31579 52.875 81.54 1974.264 8 0.00013
"14015" 1 2 2 11 17 5 357.64447 51.463 83.311 1977.448 3 0.00012
"14016" 1 2 2 11 18 4 0.8498 54.794 85.091 1975.897 0 6e-05
"14017" 1 2 2 11 18 5 296.13513 52.92 86.549 1979.228 4 0.00015
"14018" 1 2 2 11 18 6 311.0733 52.151 89.674 1983.123 2 0.00014
"14019" 1 2 2 11 18 7 58.22159 52.464 93.822 1986.958 0 0.00014
"14020" 1 2 2 11 18 8 51.38339 52.554 96.281 1989.326 0 8e-05
"14021" 1 2 2 11 18 9 18.18479 52.431 99.546 1992.713 0 6e-05
"14022" 1 2 2 11 18 10 2.9534 54.351 106.231 1997.478 0 0.00021
"14023" 1 2 2 12 14 1 258.92985 55.876 69.13 1958.854 1 0.00012
"14024" 1 2 2 12 15 1 676.04407 57.741 71.849 1959.708 7 0.00013
"14025" 1 2 2 12 15 2 672.35226 56.415 73.374 1962.558 7 0.00012
"14026" 1 2 2 12 16 1 1.94193 59.866 75.134 1960.87 0 0.00012
"14027" 1 2 2 12 16 2 668.67863 57.979 76.633 1964.254 7 0.00013
"14028" 1 2 2 12 16 3 516.64974 56.414 78.355 1967.542 7 0.00011
"14029" 1 2 2 12 17 2 0.98362 59.848 80.125 1965.877 0 2e-04
"14030" 1 2 2 12 17 3 449.5154 57.875 81.541 1969.265 5 0.00012
"14031" 1 2 2 12 17 4 348.66694 56.356 83.306 1972.551 6 0.00011
"14032" 1 2 2 12 18 3 0.10835 59.713 85.057 1970.945 0 4e-04
"14033" 1 2 2 12 18 4 239.49603 57.696 86.391 1974.294 3 0.00011
"14034" 1 2 2 12 18 5 278.71088 56.735 89.244 1978.109 3 0.00012
"14035" 1 2 2 12 18 6 84.94646 56.492 93.821 1982.929 1 8e-05
"14036" 1 2 2 12 18 7 8.27119 56.542 97.772 1986.83 0 0.00016
"14037" 1 2 2 12 18 8 5.55911 56.619 100.14 1989.121 0 0.00015
"14038" 1 2 2 12 18 9 4.739 55.995 103.896 1993.501 0 0
"14039" 1 2 2 12 18 10 2.84444 55.995 107.896 1997.501 0 0
"14040" 1 2 2 13 15 1 154.6368 60.825 74.098 1958.873 0 0.00012
"14041" 1 2 2 13 16 1 432.50923 62.774 76.84 1959.666 3 1e-04
"14042" 1 2 2 13 16 2 362.95808 61.504 78.368 1962.463 4 0.00011
"14043" 1 2 2 13 17 1 1.44415 64.859 80.132 1960.872 0 0.00027
"14044" 1 2 2 13 17 2 341.3404 63.003 81.582 1964.179 4 1e-04
"14045" 1 2 2 13 17 3 211.24701 61.5 83.35 1967.449 6 0.00012
"14046" 1 2 2 13 18 2 0.64856 64.88 85.119 1965.836 0 0.00015
"14047" 1 2 2 13 18 3 171.58527 63.02 86.575 1969.154 2 0.00013
"14048" 1 2 2 13 18 4 149.33872 62.258 89.645 1972.986 3 0.00014
"14049" 1 2 2 13 18 5 37.02287 61.791 94.346 1978.154 0 1e-04
"14050" 1 2 2 13 18 6 8.85398 61.564 98.084 1982.119 0 0.00014
"14051" 1 2 2 14 16 1 96.87652 65.871 79.113 1958.84 1 9e-05
"14052" 1 2 2 14 17 1 193.28435 67.509 81.595 1959.686 2 8e-05
"14053" 1 2 2 14 17 2 175.51009 66.318 83.259 1962.54 1 1e-04
"14054" 1 2 2 14 18 1 0.32428 69.847 85.126 1960.879 0 0
"14055" 1 2 2 14 18 2 102.85992 67.496 86.234 1964.337 1 9e-05
"14056" 1 2 2 14 18 3 144.12664 66.552 89.168 1968.215 1 9e-05
"14057" 1 2 2 14 18 4 51.69811 66.419 93.745 1972.925 0 8e-05
"14058" 1 2 2 14 18 5 9.84126 66.259 97.899 1977.239 0 0
"14059" 1 2 2 15 17 1 52.72871 70.67 84.023 1958.953 1 6e-05
"14060" 1 2 2 15 18 1 91.78653 74.119 88.138 1959.619 1 0.00014
"14061" 1 2 2 15 18 2 96.66646 72.698 90.091 1962.993 2 9e-05
"14062" 1 2 2 15 18 3 13.60131 71.3 93.322 1967.622 1 0.00016
"14063" 1 2 2 15 18 4 2.13997 70.655 97.173 1972.119 0 0
"14064" 1 2 3 1 3 1 628.99477 0.985 14.196 1958.807 0 0
"14065" 1 2 3 1 4 1 2614.24935 3.017 17.078 1959.659 1 0
"14066" 1 2 3 1 4 2 2063.99997 1.666 18.537 1962.466 0 0
"14067" 1 2 3 1 5 1 20.6128 4.862 20.135 1960.869 0 0
"14068" 1 2 3 1 5 2 3122.33098 3.258 21.83 1964.169 1 0
"14069" 1 2 3 1 5 3 1920.85579 1.664 23.534 1967.467 2 0
"14070" 1 2 3 1 6 2 18.96423 4.862 25.135 1965.867 0 0
"14071" 1 2 3 1 6 3 2900.59933 3.258 26.831 1969.169 1 0
"14072" 1 2 3 1 6 4 1831.62109 1.665 28.535 1972.466 0 0
"14073" 1 2 3 1 7 3 17.94885 4.863 30.135 1970.867 0 0
"14074" 1 2 3 1 7 4 2766.72008 3.257 31.829 1974.168 1 0
"14075" 1 2 3 1 7 5 1794.19273 1.663 33.533 1977.466 1 0
"14076" 1 2 3 1 8 4 17.57858 4.863 35.135 1975.867 0 0
"14077" 1 2 3 1 8 5 2703.32514 3.256 36.828 1979.169 2 0
"14078" 1 2 3 1 8 6 1762.42896 1.665 38.534 1982.466 6 0
"14079" 1 2 3 1 9 5 17.02425 4.862 40.135 1980.87 0 0
"14080" 1 2 3 1 9 6 2641.50138 3.247 41.826 1984.177 3 0
"14081" 1 2 3 1 9 7 1231.45629 1.952 43.265 1986.909 1 0
"14082" 1 2 3 1 9 8 504.8947 0.99 44.196 1988.803 0 0
"14083" 1 2 3 1 10 6 16.40804 4.863 45.135 1985.867 0 0
"14084" 1 2 3 1 10 7 520.45676 4.222 45.843 1987.219 3 0
"14085" 1 2 3 1 10 8 2082.67464 3.005 47.066 1989.657 4 0
"14086" 1 2 3 1 10 9 1707.05649 1.67 48.535 1992.462 7 0
"14087" 1 2 3 1 11 8 15.44912 4.861 50.134 1990.868 0 0
"14088" 1 2 3 1 11 9 2554.95656 3.249 51.821 1994.168 7 0
"14089" 1 2 3 1 11 10 1511.93643 1.783 53.429 1997.241 9 0
"14090" 1 2 3 1 12 9 15.0264 4.863 55.134 1995.868 0 0
"14091" 1 2 3 1 12 10 1005.27556 3.876 56.161 1997.882 2 0
"14092" 1 2 3 2 4 1 477.1228 5.839 19.122 1958.879 0 0
"14093" 1 2 3 2 5 1 1306.41339 7.687 21.816 1959.727 0 0
"14094" 1 2 3 2 5 2 1392.05207 6.449 23.427 1962.574 1 0
"14095" 1 2 3 2 6 1 3.4939 9.852 25.13 1960.875 0 0
"14096" 1 2 3 2 6 2 1507.39701 7.895 26.651 1964.353 1 0
"14097" 1 2 3 2 6 3 1346.97167 6.452 28.429 1967.574 0 0
"14098" 1 2 3 2 7 2 3.38448 9.852 30.129 1965.873 0 0
"14099" 1 2 3 2 7 3 1455.43549 7.894 31.648 1969.35 3 0
"14100" 1 2 3 2 7 4 1317.60884 6.448 33.427 1972.575 0 0
"14101" 1 2 3 2 8 3 3.0489 9.845 35.126 1970.876 0 0
"14102" 1 2 3 2 8 4 1423.39199 7.89 36.647 1974.352 0 0
"14103" 1 2 3 2 8 5 1300.18406 6.447 38.422 1977.571 2 0
"14104" 1 2 3 2 9 4 3.01416 9.846 40.125 1975.877 0 0
"14105" 1 2 3 2 9 5 1394.4989 7.895 41.649 1979.35 2 0
"14106" 1 2 3 2 9 6 1270.1331 6.448 43.424 1982.572 0 0
"14107" 1 2 3 2 10 5 3.04106 9.845 45.126 1980.878 0 0
"14108" 1 2 3 2 10 6 1368.87729 7.902 46.649 1984.344 5 0
"14109" 1 2 3 2 10 7 832.47555 6.746 48.076 1986.926 3 0
"14110" 1 2 3 2 10 8 414.1865 5.843 49.123 1988.877 0 0
"14111" 1 2 3 2 11 6 3.03733 9.845 50.126 1985.876 0 0
"14112" 1 2 3 2 11 7 208.92631 9.029 50.731 1987.299 1 0
"14113" 1 2 3 2 11 8 1129.23444 7.691 51.816 1989.721 5 0
"14114" 1 2 3 2 11 9 1217.471 6.446 53.421 1992.571 7 0
"14115" 1 2 3 2 12 8 3.02689 9.845 55.126 1990.876 0 0
"14116" 1 2 3 2 12 9 1306.88161 7.896 56.646 1994.347 7 0
"14117" 1 2 3 2 12 10 1037.27953 6.573 58.266 1997.289 6 0
"14118" 1 2 3 2 13 9 3.01645 9.846 60.125 1995.877 0 0
"14119" 1 2 3 2 13 10 437.47712 8.647 61.028 1997.977 5 0
"14120" 1 2 3 3 5 1 292.24458 10.939 24.173 1958.83 0 0
"14121" 1 2 3 3 6 1 1987.32717 13.354 27.346 1959.589 1 0
"14122" 1 2 3 3 6 2 1178.93883 11.923 28.665 1962.338 0 0
"14123" 1 2 3 3 7 1 17.58188 14.873 30.14 1960.865 0 0
"14124" 1 2 3 3 7 2 2574.58911 13.559 31.981 1964.019 1 0
"14125" 1 2 3 3 7 3 1157.61046 11.921 33.663 1967.34 1 0
"14126" 1 2 3 3 8 2 16.93189 14.872 35.139 1965.863 0 0
"14127" 1 2 3 3 8 3 2507.67277 13.556 36.977 1969.017 3 0
"14128" 1 2 3 3 8 4 1126.1845 11.926 38.663 1972.334 4 0
"14129" 1 2 3 3 9 3 16.29763 14.873 40.139 1970.863 0 0
"14130" 1 2 3 3 9 4 2440.31864 13.555 41.977 1974.018 3 0
"14131" 1 2 3 3 9 5 1114.29854 11.928 43.665 1977.334 4 0
"14132" 1 2 3 3 10 4 15.92471 14.872 45.138 1975.864 0 0
"14133" 1 2 3 3 10 5 2397.75939 13.546 46.97 1979.02 6 0
"14134" 1 2 3 3 10 6 1103.11061 11.928 48.664 1982.333 2 0
"14135" 1 2 3 3 11 5 15.75994 14.869 50.138 1980.867 0 0
"14136" 1 2 3 3 11 6 2365.77853 13.547 51.97 1984.02 7 0
"14137" 1 2 3 3 11 7 820.22068 12.244 53.501 1986.854 4 0
"14138" 1 2 3 3 11 8 264.81468 10.939 54.172 1988.83 0 0
"14139" 1 2 3 3 12 6 15.6952 14.87 55.138 1985.864 0 0
"14140" 1 2 3 3 12 7 551.61765 14.213 55.837 1987.22 1 0
"14141" 1 2 3 3 12 8 1759.19988 13.332 57.323 1989.586 8 0
"14142" 1 2 3 3 12 9 1051.55938 11.924 58.658 1992.331 8 0
"14143" 1 2 3 3 13 8 15.19653 14.871 60.138 1990.864 1 0
"14144" 1 2 3 3 13 9 2200.67734 13.541 61.958 1994.014 20 0
"14145" 1 2 3 3 13 10 917.55037 12.06 63.585 1997.121 9 0
"14146" 1 2 3 3 14 9 14.34685 14.872 65.138 1995.864 0 0
"14147" 1 2 3 3 14 10 966.94193 13.946 66.191 1997.84 10 0
"14148" 1 2 3 4 6 1 872.33616 15.919 29.162 1958.841 0 0
"14149" 1 2 3 4 7 1 2967.09241 17.954 32.045 1959.688 2 0
"14150" 1 2 3 4 7 2 2675.38044 16.531 33.467 1962.533 2 0
"14151" 1 2 3 4 8 1 19.91288 19.88 35.143 1960.861 0 0
"14152" 1 2 3 4 8 2 3636.6099 18.201 36.8 1964.196 9 0
"14153" 1 2 3 4 8 3 2611.76504 16.531 38.466 1967.533 5 0
"14154" 1 2 3 4 9 2 19.17871 19.881 40.143 1965.859 0 0
"14155" 1 2 3 4 9 3 3528.3475 18.199 41.799 1969.197 8 0
"14156" 1 2 3 4 9 4 2547.27797 16.535 43.468 1972.53 3 0
"14157" 1 2 3 4 10 3 18.66883 19.879 45.142 1970.86 0 0
"14158" 1 2 3 4 10 4 3455.53778 18.2 46.797 1974.193 11 0
"14159" 1 2 3 4 10 5 2510.89682 16.531 48.466 1977.532 5 0
"14160" 1 2 3 4 11 4 18.36789 19.881 50.142 1975.859 0 0
"14161" 1 2 3 4 11 5 3374.60016 18.195 51.794 1979.195 13 0
"14162" 1 2 3 4 11 6 2469.5164 16.528 53.463 1982.532 9 0
"14163" 1 2 3 4 12 5 18.49314 19.881 55.144 1980.861 0 0
"14164" 1 2 3 4 12 6 3320.9389 18.194 56.793 1984.196 11 0
"14165" 1 2 3 4 12 7 1641.15363 16.815 58.129 1986.911 10 0
"14166" 1 2 3 4 12 8 776.69971 15.922 59.162 1988.837 4 0
"14167" 1 2 3 4 13 6 18.34213 19.883 60.144 1985.858 0 0
"14168" 1 2 3 4 13 7 640.22975 19.202 60.829 1987.225 7 0
"14169" 1 2 3 4 13 8 2565.45292 17.942 62.033 1989.687 13 0
"14170" 1 2 3 4 13 9 2326.36939 16.52 63.456 1992.533 16 0
"14171" 1 2 3 4 14 8 17.25841 19.881 65.143 1990.859 0 0
"14172" 1 2 3 4 14 9 3035.63155 18.193 66.78 1994.183 42 0
"14173" 1 2 3 4 14 10 1915.05931 16.635 68.311 1997.273 19 0
"14174" 1 2 3 4 15 9 15.39078 19.879 70.141 1995.86 0 0
"14175" 1 2 3 4 15 10 1113.86657 18.889 71.159 1997.866 8 0
"14176" 1 2 3 5 7 1 807.09771 20.841 34.123 1958.879 1 0
"14177" 1 2 3 5 8 1 2384.22666 22.854 36.96 1959.703 2 0
"14178" 1 2 3 5 8 2 2363.63505 21.447 38.424 1962.573 4 0
"14179" 1 2 3 5 9 1 16.56882 24.881 40.144 1960.86 0 0
"14180" 1 2 3 5 9 2 2869.61444 23.099 41.751 1964.248 3 0
"14181" 1 2 3 5 9 3 2323.84121 21.451 43.423 1967.569 6 0
"14182" 1 2 3 5 10 2 16.05065 24.882 45.144 1965.857 0 0
"14183" 1 2 3 5 10 3 2799.78842 23.103 46.748 1969.242 17 0
"14184" 1 2 3 5 10 4 2252.44976 21.457 48.428 1972.568 1 0
"14185" 1 2 3 5 11 3 15.29184 24.883 50.145 1970.857 0 0
"14186" 1 2 3 5 11 4 2741.07278 23.102 51.747 1974.242 8 0
"14187" 1 2 3 5 11 5 2214.26846 21.457 53.425 1977.565 11 0
"14188" 1 2 3 5 12 4 14.86418 24.884 55.145 1975.857 0 0
"14189" 1 2 3 5 12 5 2662.87197 23.095 56.742 1979.244 11 0
"14190" 1 2 3 5 12 6 2163.05403 21.449 58.422 1982.57 10 0
"14191" 1 2 3 5 13 5 13.67679 24.878 60.143 1980.862 0 0
"14192" 1 2 3 5 13 6 2567.35583 23.088 61.735 1984.244 16 0
"14193" 1 2 3 5 13 7 1388.00994 21.75 63.071 1986.918 7 0
"14194" 1 2 3 5 13 8 691.79286 20.829 64.114 1988.882 5 0
"14195" 1 2 3 5 14 6 12.99326 24.879 65.143 1985.859 0 0
"14196" 1 2 3 5 14 7 449.1864 24.155 65.807 1987.25 3 0
"14197" 1 2 3 5 14 8 1980.59949 22.831 66.931 1989.696 15 0
"14198" 1 2 3 5 14 9 1978.5805 21.43 68.41 1992.577 9 0
"14199" 1 2 3 5 15 8 12.52233 24.88 70.143 1990.859 0 0
"14200" 1 2 3 5 15 9 2241.02799 23.057 71.71 1994.249 24 0
"14201" 1 2 3 5 15 10 1582.52014 21.562 73.245 1997.278 19 0
"14202" 1 2 3 5 16 9 11.41549 24.881 75.142 1995.857 0 0
"14203" 1 2 3 5 16 10 760.36354 23.785 76.101 1997.912 13 0
"14204" 1 2 3 6 8 1 626.65991 25.848 39.126 1958.874 1 0
"14205" 1 2 3 6 9 1 2051.41548 27.973 42.053 1959.677 7 0
"14206" 1 2 3 6 9 2 1882.9964 26.485 43.443 1962.555 1 0
"14207" 1 2 3 6 10 1 19.36605 29.884 45.145 1960.859 0 0
"14208" 1 2 3 6 10 2 2536.16159 28.229 46.814 1964.182 4 0
"14209" 1 2 3 6 10 3 1857.91439 26.485 48.441 1967.553 4 0
"14210" 1 2 3 6 11 2 19.18827 29.885 50.146 1965.856 0 0
"14211" 1 2 3 6 11 3 2489.819 28.231 51.814 1969.18 8 0
"14212" 1 2 3 6 11 4 1818.05271 26.492 53.446 1972.551 5 0
"14213" 1 2 3 6 12 3 18.3155 29.884 55.145 1970.857 0 0
"14214" 1 2 3 6 12 4 2422.3004 28.223 56.803 1974.176 11 0
"14215" 1 2 3 6 12 5 1774.06263 26.484 58.439 1977.551 5 0
"14216" 1 2 3 6 13 4 16.86707 29.882 60.144 1975.858 0 0
"14217" 1 2 3 6 13 5 2344.83112 28.221 61.804 1979.179 7 0
"14218" 1 2 3 6 13 6 1705.76134 26.482 63.436 1982.55 11 0
"14219" 1 2 3 6 14 5 16.64891 29.879 65.143 1980.862 0 0
"14220" 1 2 3 6 14 6 2219.52109 28.214 66.796 1984.178 12 0
"14221" 1 2 3 6 14 7 1094.75677 26.782 68.103 1986.918 7 0
"14222" 1 2 3 6 14 8 524.35429 25.85 69.126 1988.872 3 0
"14223" 1 2 3 6 15 6 14.98864 29.876 70.141 1985.861 0 0
"14224" 1 2 3 6 15 7 417.82634 29.241 70.853 1987.208 3 0
"14225" 1 2 3 6 15 8 1645.65385 27.937 72.016 1989.675 7 0
"14226" 1 2 3 6 15 9 1495.35168 26.476 73.423 1992.544 10 0
"14227" 1 2 3 6 16 8 14.08874 29.878 75.142 1990.86 0 0
"14228" 1 2 3 6 16 9 1832.68555 28.17 76.754 1994.181 22 0
"14229" 1 2 3 6 16 10 1172.73986 26.582 78.255 1997.269 19 0
"14230" 1 2 3 6 17 9 11.82804 29.882 80.144 1995.858 0 0
"14231" 1 2 3 6 17 10 609.49283 28.875 81.135 1997.856 16 0
"14232" 1 2 3 7 9 1 605.91593 30.919 44.161 1958.839 0 0
"14233" 1 2 3 7 10 1 2264.55389 33.011 47.081 1959.667 1 0
"14234" 1 2 3 7 10 2 1932.45228 31.585 48.494 1962.506 2 0
"14235" 1 2 3 7 11 1 16.90963 34.868 50.137 1960.868 0 0
"14236" 1 2 3 7 11 2 2790.54794 33.257 51.822 1964.162 10 0
"14237" 1 2 3 7 11 3 1888.92383 31.583 53.489 1967.503 8 0
"14238" 1 2 3 7 12 2 16.37715 34.869 55.137 1965.864 0 0
"14239" 1 2 3 7 12 3 2695.7883 33.253 56.822 1969.165 8 0
"14240" 1 2 3 7 12 4 1835.24431 31.579 58.486 1972.505 5 0
"14241" 1 2 3 7 13 3 16.1751 34.87 60.137 1970.864 0 0
"14242" 1 2 3 7 13 4 2582.12699 33.247 61.81 1974.159 17 0
"14243" 1 2 3 7 13 5 1757.49036 31.577 63.485 1977.505 3 0
"14244" 1 2 3 7 14 4 14.98169 34.872 65.138 1975.864 0 0
"14245" 1 2 3 7 14 5 2438.75329 33.225 66.797 1979.168 15 0
"14246" 1 2 3 7 14 6 1656.24938 31.574 68.469 1982.492 16 0
"14247" 1 2 3 7 15 5 13.82301 34.874 70.14 1980.865 0 0
"14248" 1 2 3 7 15 6 2239.83695 33.22 71.789 1984.166 15 0
"14249" 1 2 3 7 15 7 1043.07907 31.854 73.165 1986.908 15 0
"14250" 1 2 3 7 15 8 451.73135 30.916 74.15 1988.831 6 0
"14251" 1 2 3 7 16 6 12.02299 34.878 75.141 1985.86 0 0
"14252" 1 2 3 7 16 7 395.44072 34.211 75.83 1987.215 5 0
"14253" 1 2 3 7 16 8 1539.98442 32.941 77.002 1989.657 20 0
"14254" 1 2 3 7 16 9 1268.11777 31.562 78.442 1992.478 15 0
"14255" 1 2 3 7 17 8 10.06472 34.883 80.142 1990.856 0 0
"14256" 1 2 3 7 17 9 1573.03529 33.205 81.753 1994.143 12 0
"14257" 1 2 3 7 17 10 896.39501 31.654 83.299 1997.242 12 0
"14258" 1 2 3 7 18 9 8.20327 34.881 85.143 1995.859 0 0
"14259" 1 2 3 7 18 10 495.12623 33.871 86.124 1997.849 8 0
"14260" 1 2 3 8 10 1 706.9754 35.898 49.151 1958.85 1 0
"14261" 1 2 3 8 11 1 2519.14699 37.909 51.987 1959.676 7 0
"14262" 1 2 3 8 11 2 2260.94948 36.588 53.495 1962.504 8 0
"14263" 1 2 3 8 12 1 12.52071 39.876 55.139 1960.862 0 0
"14264" 1 2 3 8 12 2 2976.50974 38.127 56.759 1964.229 13 0
"14265" 1 2 3 8 12 3 2169.93355 36.59 58.486 1967.494 15 0
"14266" 1 2 3 8 13 2 11.63595 39.875 60.14 1965.862 0 0
"14267" 1 2 3 8 13 3 2842.19484 38.131 61.751 1969.217 11 0
"14268" 1 2 3 8 13 4 2039.65705 36.592 63.49 1972.496 12 0
"14269" 1 2 3 8 14 3 10.52537 39.878 65.14 1970.86 0 0
"14270" 1 2 3 8 14 4 2632.90896 38.123 66.745 1974.218 17 0
"14271" 1 2 3 8 14 5 1891.98993 36.566 68.471 1977.502 16 0
"14272" 1 2 3 8 15 4 10.00747 39.878 70.141 1975.861 0 0
"14273" 1 2 3 8 15 5 2381.92505 38.12 71.74 1979.216 20 0
"14274" 1 2 3 8 15 6 1685.61385 36.574 73.469 1982.492 17 0
"14275" 1 2 3 8 16 5 8.6166 39.881 75.143 1980.861 0 0
"14276" 1 2 3 8 16 6 2076.02983 38.109 76.721 1984.209 21 0
"14277" 1 2 3 8 16 7 995.34774 36.866 78.169 1986.9 13 0
"14278" 1 2 3 8 16 8 407.33085 35.897 79.14 1988.841 3 0
"14279" 1 2 3 8 17 6 7.14159 39.879 80.142 1985.86 0 0
"14280" 1 2 3 8 17 7 326.83139 39.128 80.772 1987.241 4 0
"14281" 1 2 3 8 17 8 1353.61992 37.873 81.927 1989.65 14 0
"14282" 1 2 3 8 17 9 1089.06193 36.589 83.443 1992.451 11 0
"14283" 1 2 3 8 18 8 5.33895 39.884 85.143 1990.856 0 0
"14284" 1 2 3 8 18 9 1173.20513 38.08 86.644 1994.16 16 0
"14285" 1 2 3 8 18 10 945.85532 37.235 89.06 1997.42 15 0
"14286" 1 2 3 9 11 1 641.36502 40.864 54.134 1958.866 3 0
"14287" 1 2 3 9 12 1 2217.27119 42.906 56.982 1959.674 11 0
"14288" 1 2 3 9 12 2 1987.93116 41.561 58.476 1962.511 9 0
"14289" 1 2 3 9 13 1 10.17651 44.862 60.133 1960.87 0 0
"14290" 1 2 3 9 13 2 2569.29724 43.135 61.755 1964.217 15 0
"14291" 1 2 3 9 13 3 1856.99592 41.55 63.47 1967.516 13 0
"14292" 1 2 3 9 14 2 9.75601 44.862 65.133 1965.869 0 0
"14293" 1 2 3 9 14 3 2348.58418 43.127 66.748 1969.218 10 0
"14294" 1 2 3 9 14 4 1689.40432 41.543 68.453 1972.507 18 0
"14295" 1 2 3 9 15 3 9.07055 44.865 70.134 1970.868 0 0
"14296" 1 2 3 9 15 4 2081.76051 43.13 71.731 1974.198 21 0
"14297" 1 2 3 9 15 5 1473.18314 41.52 73.437 1977.513 19 0
"14298" 1 2 3 9 16 4 7.87605 44.865 75.134 1975.868 0 0
"14299" 1 2 3 9 16 5 1707.97435 43.096 76.698 1979.2 23 0
"14300" 1 2 3 9 16 6 1234.33168 41.495 78.418 1982.52 13 0
"14301" 1 2 3 9 17 5 4.53347 44.844 80.125 1980.88 0 0
"14302" 1 2 3 9 17 6 1328.21091 43.018 81.63 1984.209 18 0
"14303" 1 2 3 9 17 7 642.87444 41.75 83.055 1986.902 5 0
"14304" 1 2 3 9 17 8 284.43384 40.796 84.085 1988.886 3 0
"14305" 1 2 3 9 18 6 2.42687 44.85 85.127 1985.875 0 0
"14306" 1 2 3 9 18 7 160.85636 44.047 85.713 1987.263 1 0
"14307" 1 2 3 9 18 8 703.5638 42.701 86.763 1989.657 12 0
"14308" 1 2 3 9 18 9 1016.13965 42.047 89.646 1993.196 15 0
"14309" 1 2 3 9 18 10 310.38036 42.019 93.784 1997.361 3 0
"14310" 1 2 3 10 12 1 471.03518 45.847 59.123 1958.876 1 0
"14311" 1 2 3 10 13 1 1467.22466 47.842 61.932 1959.69 4 0
"14312" 1 2 3 10 13 2 1407.04252 46.485 63.434 1962.548 5 0
"14313" 1 2 3 10 14 1 7.8234 49.858 65.131 1960.873 0 0
"14314" 1 2 3 10 14 2 1644.23817 48.062 66.705 1964.244 12 0
"14315" 1 2 3 10 14 3 1279.02012 46.479 68.414 1967.535 15 0
"14316" 1 2 3 10 15 2 6.47803 49.859 70.131 1965.87 0 0
"14317" 1 2 3 10 15 3 1407.66962 48.045 71.674 1969.228 17 0
"14318" 1 2 3 10 15 4 1071.69713 46.466 73.396 1972.53 11 0
"14319" 1 2 3 10 16 3 5.34921 49.859 75.131 1970.871 0 0
"14320" 1 2 3 10 16 4 1149.7103 48.002 76.662 1974.258 8 0
"14321" 1 2 3 10 16 5 876.77712 46.475 78.389 1977.513 7 0
"14322" 1 2 3 10 17 4 4.40014 49.852 80.127 1975.875 0 0
"14323" 1 2 3 10 17 5 915.23565 48.029 81.644 1979.215 6 0
"14324" 1 2 3 10 17 6 641.68157 46.491 83.373 1982.481 5 0
"14325" 1 2 3 10 18 5 3.34014 49.852 85.128 1980.876 0 0
"14326" 1 2 3 10 18 6 596.97529 48.014 86.583 1984.169 6 0
"14327" 1 2 3 10 18 7 317.20627 47.121 88.47 1986.949 8 0
"14328" 1 2 3 10 18 8 313.65939 47.059 90.844 1989.384 1 0
"14329" 1 2 3 10 18 9 243.88991 47.098 94.463 1992.965 3 0
"14330" 1 2 3 10 18 10 63.50269 46.877 98.681 1997.402 0 0
"14331" 1 2 3 11 13 1 304.06127 50.869 64.134 1958.865 1 0
"14332" 1 2 3 11 14 1 1021.98013 52.887 66.958 1959.671 8 0
"14333" 1 2 3 11 14 2 914.20452 51.527 68.449 1962.522 3 0
"14334" 1 2 3 11 15 1 5.08782 54.865 70.134 1960.87 0 0
"14335" 1 2 3 11 15 2 1100.76383 53.109 71.718 1964.209 6 0
"14336" 1 2 3 11 15 3 800.29284 51.494 73.413 1967.52 6 0
"14337" 1 2 3 11 16 2 4.24237 54.878 75.14 1965.861 0 0
"14338" 1 2 3 11 16 3 887.87334 53.077 76.691 1969.214 7 0
"14339" 1 2 3 11 16 4 642.68775 51.453 78.387 1972.533 6 0
"14340" 1 2 3 11 17 3 3.3647 54.881 80.141 1970.859 0 0
"14341" 1 2 3 11 17 4 638.5084 53.059 81.604 1974.144 12 0
"14342" 1 2 3 11 17 5 428.28668 51.36 83.275 1977.513 5 0
"14343" 1 2 3 11 18 4 1.94505 54.908 85.155 1975.847 0 0
"14344" 1 2 3 11 18 5 344.09344 52.91 86.531 1979.22 7 0
"14345" 1 2 3 11 18 6 405.74674 51.941 89.553 1983.212 5 0
"14346" 1 2 3 11 18 7 86.48989 51.871 93.201 1986.93 0 0
"14347" 1 2 3 11 18 8 74.05003 51.619 95.341 1989.321 1 0
"14348" 1 2 3 11 18 9 51.82919 51.519 98.844 1992.924 0 0
"14349" 1 2 3 11 18 10 2.1255 50.975 102.011 1996.637 0 0
"14350" 1 2 3 12 14 1 227.91547 55.942 69.157 1958.815 5 0
"14351" 1 2 3 12 15 1 748.04351 57.858 71.922 1959.664 4 0
"14352" 1 2 3 12 15 2 636.84739 56.611 73.483 1962.471 5 0
"14353" 1 2 3 12 16 1 2.92749 59.847 75.125 1960.88 0 0
"14354" 1 2 3 12 16 2 736.22497 58.043 76.658 1964.215 4 0
"14355" 1 2 3 12 16 3 493.70737 56.58 78.431 1967.452 8 0
"14356" 1 2 3 12 17 2 2.57712 59.857 80.13 1965.872 0 0
"14357" 1 2 3 12 17 3 506.6663 58.046 81.614 1969.168 5 0
"14358" 1 2 3 12 17 4 306.67189 56.545 83.381 1972.436 4 0
"14359" 1 2 3 12 18 3 2.02368 59.874 85.138 1970.864 0 0
"14360" 1 2 3 12 18 4 267.63483 57.953 86.52 1974.166 3 0
"14361" 1 2 3 12 18 5 287.1845 57.078 89.633 1978.155 2 0
"14362" 1 2 3 12 18 6 93.3059 57.05 94.283 1982.833 0 0
"14363" 1 2 3 12 18 7 11.02999 56.667 97.918 1986.851 0 0
"14364" 1 2 3 12 18 8 5.56171 56.648 99.841 1988.793 0 0
"14365" 1 2 3 13 15 1 176.82033 60.896 74.134 1958.837 0 0
"14366" 1 2 3 13 16 1 559.18654 62.816 76.855 1959.639 7 0
"14367" 1 2 3 13 16 2 429.54674 61.561 78.416 1962.455 3 0
"14368" 1 2 3 13 17 1 1.89053 64.893 80.149 1960.855 0 0
"14369" 1 2 3 13 17 2 430.94757 63.065 81.617 1964.152 7 0
"14370" 1 2 3 13 17 3 270.8755 61.475 83.354 1967.48 5 0
"14371" 1 2 3 13 18 2 1.28267 64.882 85.143 1965.859 0 0
"14372" 1 2 3 13 18 3 241.80467 62.993 86.525 1969.132 3 0
"14373" 1 2 3 13 18 4 240.74846 61.804 89.338 1973.133 1 0
"14374" 1 2 3 13 18 5 91.86399 61.726 94.201 1978.074 2 0
"14375" 1 2 3 13 18 6 24.84734 62.091 99.325 1982.834 1 0
"14376" 1 2 3 13 18 7 3.48435 62.346 103.502 1986.755 0 0
"14377" 1 2 3 13 18 8 2.87781 62.159 106.062 1989.501 0 0
"14378" 1 2 3 13 18 9 1.02141 62.159 108.094 1991.535 0 0
"14379" 1 2 3 14 16 1 116.88725 65.878 79.126 1958.847 0 0
"14380" 1 2 3 14 17 1 301.79748 67.772 81.813 1959.641 1 0
"14381" 1 2 3 14 17 2 245.14263 66.474 83.344 1962.468 3 0
"14382" 1 2 3 14 18 1 1.1783 69.891 85.148 1960.857 0 0
"14383" 1 2 3 14 18 2 197.62469 67.969 86.536 1964.167 3 0
"14384" 1 2 3 14 18 3 199.79749 66.901 89.348 1968.047 3 0
"14385" 1 2 3 14 18 4 49.20104 66.829 93.976 1972.747 1 0
"14386" 1 2 3 14 18 5 7.69866 66.937 98.881 1977.543 0 0
"14387" 1 2 3 15 17 1 68.21859 70.696 84.017 1958.921 1 0
"14388" 1 2 3 15 18 1 139.92349 74.334 88.34 1959.606 0 0
"14389" 1 2 3 15 18 2 145.95415 72.792 90.005 1962.812 2 0
"14390" 1 2 3 15 18 3 39.9742 71.467 94.013 1968.147 0 0
"14391" 1 2 3 15 18 4 9.09292 71.729 98.673 1972.544 1 0
"14645" 2 1 1 1 3 1 254.99093 0.961 14.178 1958.821 0 0.00241
"14646" 2 1 1 1 3 1 139.94934 0.934 14.166 1958.837 0 0.01055
"14647" 2 1 1 1 3 1 50.35795 1.042 14.212 1958.774 0 0.02835
"14648" 2 1 1 1 3 1 40.88426 0.951 14.175 1958.828 0 0.04935
"14649" 2 1 1 1 3 1 15.45511 1.03 14.214 1958.789 0 0.07118
"14650" 2 1 1 1 3 1 14.63361 0.491 13.944 1959.059 0 0.08814
"14668" 2 1 1 1 4 1 979.35369 2.964 17.031 1959.672 0 0.00238
"14669" 2 1 1 1 4 2 779.83108 1.649 18.523 1962.478 0 0.00239
"14670" 2 1 1 1 4 1 547.59516 3.054 17.113 1959.665 0 0.01113
"14671" 2 1 1 1 4 2 419.23636 1.621 18.506 1962.488 0 0.01081
"14672" 2 1 1 1 4 1 257.40431 3.243 17.267 1959.63 0 0.02856
"14673" 2 1 1 1 4 2 161.96313 1.795 18.597 1962.406 0 0.02825
"14674" 2 1 1 1 4 1 187.15781 2.951 16.988 1959.642 0 0.04895
"14675" 2 1 1 1 4 2 140.64595 1.773 18.586 1962.418 0 0.04924
"14676" 2 1 1 1 4 1 50.3826 2.782 16.897 1959.721 0 0.07018
"14677" 2 1 1 1 4 2 45.15634 1.566 18.482 1962.521 0 0.07023
"14678" 2 1 1 1 4 1 30.18674 2.673 16.787 1959.719 0 0.09014
"14679" 2 1 1 1 4 2 36.33826 1.17 18.284 1962.719 0 0.08871
"14713" 2 1 1 1 5 1 5.44509 4.839 20.119 1960.885 0 0.00252
"14714" 2 1 1 1 5 2 1114.15054 3.194 21.796 1964.207 0 0.00238
"14715" 2 1 1 1 5 3 671.25792 1.649 23.523 1967.479 0 0.00239
"14716" 2 1 1 1 5 1 3.21785 4.858 20.129 1960.876 0 0.01266
"14717" 2 1 1 1 5 2 635.93902 3.296 21.847 1964.157 0 0.01114
"14718" 2 1 1 1 5 3 359.06633 1.626 23.512 1967.491 0 0.01079
"14719" 2 1 1 1 5 1 2.33804 4.919 20.159 1960.845 0 0.02935
"14720" 2 1 1 1 5 2 309.16778 3.488 21.943 1964.06 0 0.02864
"14721" 2 1 1 1 5 3 139.72219 1.795 23.597 1967.407 0 0.02825
"14722" 2 1 1 1 5 1 0.7003 4.817 20.108 1960.896 0 0.04872
"14723" 2 1 1 1 5 2 205.59309 3.136 21.758 1964.229 0 0.0488
"14724" 2 1 1 1 5 3 120.97258 1.766 23.582 1967.421 0 0.04925
"14725" 2 1 1 1 5 1 0.0687 4.685 20.042 1960.962 0 0.06853
"14726" 2 1 1 1 5 2 55.94291 3.022 21.71 1964.293 0 0.07057
"14727" 2 1 1 1 5 3 38.95264 1.566 23.482 1967.521 0 0.07023
"14728" 2 1 1 1 5 2 32.45556 2.846 21.622 1964.382 0 0.09036
"14729" 2 1 1 1 5 3 31.34491 1.17 23.284 1967.72 0 0.08871
"14774" 2 1 1 1 6 2 4.67701 4.839 25.119 1965.883 0 0.00252
"14775" 2 1 1 1 6 3 955.2269 3.194 26.794 1969.205 0 0.00238
"14776" 2 1 1 1 6 4 607.49806 1.65 28.523 1972.478 0 0.00239
"14777" 2 1 1 1 6 2 2.76493 4.858 25.129 1965.873 0 0.01267
"14778" 2 1 1 1 6 3 545.50656 3.294 26.846 1969.157 0 0.01115
"14779" 2 1 1 1 6 4 328.00873 1.626 28.512 1972.491 0 0.01079
"14780" 2 1 1 1 6 2 2.01146 4.919 25.159 1965.843 0 0.02935
"14781" 2 1 1 1 6 3 266.56863 3.488 26.943 1969.06 0 0.02864
"14782" 2 1 1 1 6 4 127.64296 1.795 28.596 1972.406 0 0.02825
"14783" 2 1 1 1 6 2 0.60153 4.817 25.108 1965.894 0 0.04873
"14784" 2 1 1 1 6 3 175.05467 3.124 26.76 1969.242 0 0.04886
"14785" 2 1 1 1 6 4 110.50877 1.766 28.582 1972.421 0 0.04925
"14786" 2 1 1 1 6 2 0.05877 4.685 25.042 1965.96 0 0.06853
"14787" 2 1 1 1 6 3 48.23213 3.022 26.71 1969.293 0 0.07057
"14788" 2 1 1 1 6 4 35.58257 1.566 28.482 1972.521 0 0.07023
"14789" 2 1 1 1 6 3 27.98037 2.847 26.622 1969.38 0 0.09036
"14790" 2 1 1 1 6 4 28.63203 1.171 28.284 1972.718 0 0.08871
"14835" 2 1 1 1 7 3 4.2541 4.839 30.119 1970.883 0 0.00253
"14836" 2 1 1 1 7 4 866.06554 3.192 31.791 1974.204 0 0.00238
"14837" 2 1 1 1 7 5 584.13808 1.648 33.521 1977.478 0 0.00239
"14838" 2 1 1 1 7 3 2.51581 4.858 30.128 1970.874 0 0.01267
"14839" 2 1 1 1 7 4 496.0499 3.293 31.84 1974.151 1 0.01115
"14840" 2 1 1 1 7 5 314.93874 1.622 33.509 1977.492 0 0.0108
"14841" 2 1 1 1 7 3 1.83253 4.919 30.159 1970.843 0 0.02934
"14842" 2 1 1 1 7 4 243.39191 3.489 31.943 1974.058 0 0.02864
"14843" 2 1 1 1 7 5 122.24517 1.792 33.591 1977.403 0 0.02824
"14844" 2 1 1 1 7 3 0.54714 4.817 30.108 1970.894 0 0.04874
"14845" 2 1 1 1 7 4 158.42473 3.127 31.757 1974.235 0 0.04889
"14846" 2 1 1 1 7 5 105.47427 1.755 33.576 1977.425 0 0.0493
"14847" 2 1 1 1 7 3 0.05323 4.685 30.042 1970.96 0 0.06853
"14848" 2 1 1 1 7 4 42.06407 2.988 31.668 1974.284 0 0.07094
"14849" 2 1 1 1 7 5 33.7921 1.533 33.465 1977.536 0 0.07035
"14850" 2 1 1 1 7 4 25.54465 2.847 31.622 1974.38 0 0.09036
"14851" 2 1 1 1 7 5 27.61106 1.171 33.284 1977.718 0 0.08871
"14896" 2 1 1 1 8 4 4.08493 4.839 35.119 1975.883 0 0.00253
"14897" 2 1 1 1 8 5 824.14176 3.187 36.79 1979.208 2 0.00238
"14898" 2 1 1 1 8 6 563.72298 1.648 38.52 1982.476 1 0.00238
"14899" 2 1 1 1 8 4 2.41664 4.859 35.128 1975.874 0 0.01267
"14900" 2 1 1 1 8 5 475.73903 3.29 36.844 1979.159 0 0.01115
"14901" 2 1 1 1 8 6 308.03474 1.621 38.507 1982.49 0 0.01079
"14902" 2 1 1 1 8 4 1.76252 4.919 35.158 1975.843 0 0.02934
"14903" 2 1 1 1 8 5 230.40445 3.487 36.941 1979.059 1 0.02854
"14904" 2 1 1 1 8 6 119.12549 1.786 38.592 1982.411 0 0.02823
"14905" 2 1 1 1 8 4 0.52539 4.818 35.108 1975.894 0 0.04875
"14906" 2 1 1 1 8 5 152.21945 3.127 36.763 1979.241 0 0.04891
"14907" 2 1 1 1 8 6 102.93374 1.754 38.572 1982.423 0 0.04933
"14908" 2 1 1 1 8 4 0.0509 4.685 35.041 1975.961 0 0.06853
"14909" 2 1 1 1 8 5 39.93443 2.975 36.687 1979.317 0 0.07108
"14910" 2 1 1 1 8 6 33.14667 1.532 38.466 1982.538 0 0.07035
"14911" 2 1 1 1 8 5 24.64884 2.846 36.622 1979.382 0 0.09036
"14912" 2 1 1 1 8 6 27.08591 1.17 38.284 1982.719 0 0.08871
"14958" 2 1 1 1 9 5 4.05867 4.839 40.119 1980.885 0 0.00252
"14959" 2 1 1 1 9 6 800.21883 3.19 41.79 1984.206 1 0.00238
"14960" 2 1 1 1 9 7 386.22426 1.941 43.243 1986.906 0 0.00236
"14961" 2 1 1 1 9 8 164.79664 0.966 44.181 1988.82 0 0.00239
"14962" 2 1 1 1 9 5 2.39853 4.858 40.129 1980.876 0 0.01266
"14963" 2 1 1 1 9 6 459.38349 3.293 41.836 1984.149 0 0.01112
"14964" 2 1 1 1 9 7 206.58378 1.902 43.201 1986.903 0 0.01093
"14965" 2 1 1 1 9 8 92.78322 0.947 44.172 1988.83 0 0.0104
"14966" 2 1 1 1 9 5 1.74274 4.919 40.159 1980.845 0 0.02935
"14967" 2 1 1 1 9 6 224.75757 3.489 41.939 1984.056 0 0.02856
"14968" 2 1 1 1 9 7 84.6281 2.05 43.335 1986.89 0 0.02828
"14969" 2 1 1 1 9 8 32.94685 1.072 44.234 1988.768 0 0.02821
"14970" 2 1 1 1 9 5 0.52199 4.817 40.108 1980.896 0 0.04872
"14971" 2 1 1 1 9 6 147.9562 3.138 41.768 1984.235 0 0.04896
"14972" 2 1 1 1 9 7 73.72943 2.055 43.353 1986.902 0 0.04937
"14973" 2 1 1 1 9 8 27.57962 0.938 44.168 1988.834 0 0.04943
"14974" 2 1 1 1 9 5 0.05121 4.685 40.042 1980.962 0 0.06853
"14975" 2 1 1 1 9 6 39.19462 2.975 41.687 1984.317 0 0.07108
"14976" 2 1 1 1 9 7 22.39589 1.769 43.112 1986.948 0 0.06996
"14977" 2 1 1 1 9 8 10.56409 1.031 44.214 1988.788 0 0.07118
"14978" 2 1 1 1 9 6 24.19182 2.846 41.622 1984.382 0 0.09036
"14979" 2 1 1 1 9 7 16.93424 1.571 42.894 1986.929 0 0.08904
"14980" 2 1 1 1 9 8 9.68762 0.501 43.918 1989.023 1 0.08836
"15040" 2 1 1 1 10 6 3.92546 4.841 45.12 1985.882 0 0.00255
"15041" 2 1 1 1 10 7 147.95025 4.157 45.8 1987.248 2 0.0024
"15042" 2 1 1 1 10 8 626.32183 2.951 47.016 1989.67 0 0.00237
"15043" 2 1 1 1 10 9 547.437 1.644 48.52 1992.482 1 0.00237
"15044" 2 1 1 1 10 6 2.23984 4.86 45.129 1985.872 0 0.0123
"15045" 2 1 1 1 10 7 92.79553 4.218 45.829 1987.217 1 0.01108
"15046" 2 1 1 1 10 8 349.23126 3.036 47.097 1989.665 0 0.01109
"15047" 2 1 1 1 10 9 291.69835 1.591 48.489 1992.503 5 0.0108
"15048" 2 1 1 1 10 6 1.72832 4.919 45.159 1985.843 0 0.02935
"15049" 2 1 1 1 10 7 52.02815 4.303 45.883 1987.185 0 0.02879
"15050" 2 1 1 1 10 8 170.50051 3.242 47.267 1989.629 0 0.02851
"15051" 2 1 1 1 10 9 116.86802 1.776 48.582 1992.411 0 0.02829
"15052" 2 1 1 1 10 6 0.51685 4.817 45.108 1985.894 0 0.04873
"15053" 2 1 1 1 10 7 25.76591 4.071 45.754 1987.288 0 0.04845
"15054" 2 1 1 1 10 8 119.47692 2.925 46.965 1989.644 1 0.04901
"15055" 2 1 1 1 10 9 96.77518 1.81 48.597 1992.392 0 0.04936
"15056" 2 1 1 1 10 6 0.05049 4.685 45.042 1985.96 0 0.06853
"15057" 2 1 1 1 10 7 6.37384 4.236 45.824 1987.194 0 0.0735
"15058" 2 1 1 1 10 8 32.57984 2.729 46.855 1989.73 0 0.07061
"15059" 2 1 1 1 10 9 32.96943 1.533 48.465 1992.538 0 0.07035
"15060" 2 1 1 1 10 7 3.44432 3.878 45.637 1987.365 0 0.09169
"15061" 2 1 1 1 10 8 20.23159 2.719 46.813 1989.699 0 0.0903
"15062" 2 1 1 1 10 9 24.30649 1.274 48.336 1992.666 0 0.0895
"15122" 2 1 1 1 11 8 3.90986 4.841 50.12 1990.882 0 0.00255
"15123" 2 1 1 1 11 9 759.73696 3.177 51.781 1994.208 3 0.00237
"15124" 2 1 1 1 11 10 472.02483 1.774 53.41 1997.241 4 0.00237
"15125" 2 1 1 1 11 8 2.23163 4.86 50.129 1990.873 0 0.0123
"15126" 2 1 1 1 11 9 420.97825 3.274 51.826 1994.157 0 0.01111
"15127" 2 1 1 1 11 10 251.50858 1.711 53.362 1997.255 0 0.01088
"15128" 2 1 1 1 11 8 1.72421 4.919 50.159 1990.843 0 0.02934
"15129" 2 1 1 1 11 9 218.62536 3.495 51.937 1994.046 1 0.02858
"15130" 2 1 1 1 11 10 104.80715 1.873 53.495 1997.227 0 0.02832
"15131" 2 1 1 1 11 8 0.5148 4.817 50.108 1990.894 0 0.04874
"15132" 2 1 1 1 11 9 139.17565 3.129 51.736 1994.212 2 0.04891
"15133" 2 1 1 1 11 10 83.97577 1.918 53.505 1997.192 0 0.04953
"15134" 2 1 1 1 11 8 0.05008 4.685 50.042 1990.96 0 0.06853
"15135" 2 1 1 1 11 9 38.94465 2.976 51.686 1994.315 0 0.07108
"15136" 2 1 1 1 11 10 28.45815 1.657 53.334 1997.281 0 0.06991
"15137" 2 1 1 1 11 9 23.66935 2.887 51.642 1994.359 0 0.0905
"15138" 2 1 1 1 11 10 20.09858 1.47 53.119 1997.253 0 0.08947
"15181" 2 1 1 1 12 9 3.767 4.845 55.121 1995.88 0 0.00251
"15182" 2 1 1 1 12 10 290.69831 3.819 56.121 1997.906 3 0.00238
"15183" 2 1 1 1 12 9 2.22341 4.86 55.129 1995.873 0 0.01231
"15184" 2 1 1 1 12 10 168.51643 3.919 56.174 1997.86 2 0.0111
"15185" 2 1 1 1 12 9 1.72011 4.919 55.158 1995.843 0 0.02934
"15186" 2 1 1 1 12 10 94.16054 4.045 56.239 1997.799 1 0.0288
"15187" 2 1 1 1 12 9 0.51275 4.818 55.108 1995.894 0 0.04875
"15188" 2 1 1 1 12 10 51.35529 3.637 56.032 1998 0 0.04829
"15189" 2 1 1 1 12 9 0.04967 4.685 55.041 1995.961 0 0.06853
"15190" 2 1 1 1 12 10 13.20378 3.815 56.11 1997.9 1 0.07211
"15191" 2 1 1 1 12 10 7.42151 3.297 55.79 1998.098 1 0.09227
"15217" 2 1 1 2 4 1 234.86836 5.755 19.076 1958.926 0 0.0024
"15218" 2 1 1 2 4 1 102.69262 5.924 19.161 1958.842 0 0.01062
"15219" 2 1 1 2 4 1 54.8541 5.796 19.097 1958.906 0 0.02779
"15220" 2 1 1 2 4 1 31.13869 5.808 19.103 1958.9 0 0.04587
"15221" 2 1 1 2 4 1 15.48492 5.915 19.157 1958.846 0 0.07041
"15222" 2 1 1 2 4 1 5.00171 6.086 19.242 1958.761 0 0.08854
"15239" 2 1 1 2 5 1 700.39253 7.971 22.05 1959.684 0 0.0024
"15240" 2 1 1 2 5 2 651.9451 6.401 23.4 1962.604 0 0.00241
"15241" 2 1 1 2 5 1 376.29953 8.011 22.073 1959.667 0 0.01047
"15242" 2 1 1 2 5 2 309.56417 6.558 23.477 1962.524 0 0.01072
"15243" 2 1 1 2 5 1 173.76367 7.972 22.047 1959.68 0 0.02847
"15244" 2 1 1 2 5 2 155.07945 6.449 23.416 1962.571 0 0.02817
"15245" 2 1 1 2 5 1 109.84821 8.092 22.147 1959.66 0 0.04614
"15246" 2 1 1 2 5 2 91.06751 6.478 23.438 1962.565 0 0.04609
"15247" 2 1 1 2 5 1 51.58826 7.963 22.042 1959.684 0 0.06914
"15248" 2 1 1 2 5 2 45.45953 6.51 23.455 1962.549 0 0.06966
"15249" 2 1 1 2 5 1 19.5564 7.774 21.844 1959.676 0 0.08907
"15250" 2 1 1 2 5 2 17.13171 6.747 23.573 1962.43 0 0.08928
"15282" 2 1 1 2 6 1 5.26689 9.867 25.133 1960.872 0 0.00243
"15283" 2 1 1 2 6 2 825.84592 8.21 26.796 1964.192 0 0.0024
"15284" 2 1 1 2 6 3 606.45238 6.398 28.398 1967.605 0 0.00241
"15285" 2 1 1 2 6 1 2.70276 9.849 25.124 1960.88 0 0.01146
"15286" 2 1 1 2 6 2 440.86058 8.267 26.826 1964.165 0 0.01034
"15287" 2 1 1 2 6 3 285.9884 6.551 28.473 1967.527 0 0.01071
"15288" 2 1 1 2 6 1 1.50398 9.832 25.115 1960.889 0 0.02919
"15289" 2 1 1 2 6 2 205.63 8.245 26.822 1964.182 0 0.02848
"15290" 2 1 1 2 6 3 143.66832 6.456 28.427 1967.576 0 0.02819
"15291" 2 1 1 2 6 1 1.10717 9.842 25.118 1960.881 0 0.04625
"15292" 2 1 1 2 6 2 129.82231 8.321 26.859 1964.144 0 0.0462
"15293" 2 1 1 2 6 3 84.80971 6.478 28.438 1967.565 0 0.04609
"15294" 2 1 1 2 6 1 0.60159 9.83 25.114 1960.89 0 0.06597
"15295" 2 1 1 2 6 2 61.28714 8.233 26.815 1964.188 0 0.06924
"15296" 2 1 1 2 6 3 42.33507 6.51 28.454 1967.549 0 0.06966
"15297" 2 1 1 2 6 1 0.25426 9.956 25.178 1960.827 0 0.08429
"15298" 2 1 1 2 6 2 21.97484 7.983 26.691 1964.313 0 0.08867
"15299" 2 1 1 2 6 3 15.95433 6.747 28.572 1967.431 0 0.08928
"15339" 2 1 1 2 7 2 4.32199 9.864 30.131 1965.871 0 0.00237
"15340" 2 1 1 2 7 3 759.37038 8.198 31.796 1969.202 0 0.0024
"15341" 2 1 1 2 7 4 581.36713 6.394 33.395 1972.606 0 0.00241
"15342" 2 1 1 2 7 2 2.40638 9.854 30.126 1965.876 0 0.01155
"15343" 2 1 1 2 7 3 406.11473 8.266 31.832 1969.171 0 0.01033
"15344" 2 1 1 2 7 4 272.85581 6.55 33.471 1972.527 0 0.0107
"15345" 2 1 1 2 7 2 1.39384 9.832 30.115 1965.887 0 0.02919
"15346" 2 1 1 2 7 3 189.18467 8.23 31.803 1969.177 0 0.02851
"15347" 2 1 1 2 7 4 137.03804 6.445 33.421 1972.581 0 0.02826
"15348" 2 1 1 2 7 2 0.89304 9.842 30.12 1965.882 0 0.04706
"15349" 2 1 1 2 7 3 120.84377 8.321 31.859 1969.143 0 0.0462
"15350" 2 1 1 2 7 4 81.6151 6.478 33.438 1972.565 0 0.04609
"15351" 2 1 1 2 7 2 0.55826 9.83 30.114 1965.888 0 0.06597
"15352" 2 1 1 2 7 3 56.56535 8.251 31.82 1969.175 0 0.06919
"15353" 2 1 1 2 7 4 38.53572 6.53 33.464 1972.539 0 0.06936
"15354" 2 1 1 2 7 2 0.23626 9.956 30.177 1965.825 0 0.08429
"15355" 2 1 1 2 7 3 20.34701 7.979 31.678 1969.303 0 0.08871
"15356" 2 1 1 2 7 4 14.77269 6.671 33.534 1972.469 0 0.08956
"15396" 2 1 1 2 8 3 4.14304 9.864 35.131 1970.871 0 0.00237
"15397" 2 1 1 2 8 4 726.89134 8.201 36.798 1974.201 0 0.0024
"15398" 2 1 1 2 8 5 565.20319 6.394 38.391 1977.601 0 0.00241
"15399" 2 1 1 2 8 3 2.30539 9.854 35.126 1970.876 0 0.01155
"15400" 2 1 1 2 8 4 385.88509 8.26 36.816 1974.16 1 0.01033
"15401" 2 1 1 2 8 5 265.48665 6.548 38.467 1977.523 1 0.01069
"15402" 2 1 1 2 8 3 1.27468 9.839 35.118 1970.884 0 0.02931
"15403" 2 1 1 2 8 4 176.24291 8.209 36.787 1974.182 0 0.02864
"15404" 2 1 1 2 8 5 133.78803 6.434 38.415 1977.586 0 0.02829
"15405" 2 1 1 2 8 3 0.85608 9.842 35.12 1970.882 0 0.04706
"15406" 2 1 1 2 8 4 116.23639 8.321 36.859 1974.142 0 0.0462
"15407" 2 1 1 2 8 5 80.12124 6.478 38.438 1977.564 0 0.04609
"15408" 2 1 1 2 8 3 0.5283 9.829 35.112 1970.887 0 0.06594
"15409" 2 1 1 2 8 4 50.0118 8.15 36.745 1974.199 0 0.06927
"15410" 2 1 1 2 8 5 37.82996 6.531 38.464 1977.538 0 0.06936
"15411" 2 1 1 2 8 3 0.22685 9.956 35.177 1970.825 0 0.08429
"15412" 2 1 1 2 8 4 17.05001 7.874 36.635 1974.366 0 0.08967
"15413" 2 1 1 2 8 5 14.50189 6.671 38.534 1977.467 0 0.08956
"15453" 2 1 1 2 9 4 4.05136 9.864 40.131 1975.871 0 0.00238
"15454" 2 1 1 2 9 5 703.92021 8.2 41.796 1979.202 0 0.00239
"15455" 2 1 1 2 9 6 558.0297 6.393 43.395 1982.606 2 0.0024
"15456" 2 1 1 2 9 4 2.19449 9.859 40.128 1975.874 0 0.01172
"15457" 2 1 1 2 9 5 369.48888 8.257 41.826 1979.174 1 0.01034
"15458" 2 1 1 2 9 6 250.22229 6.56 43.472 1982.517 0 0.01069
"15459" 2 1 1 2 9 4 1.1627 9.847 40.122 1975.88 0 0.02945
"15460" 2 1 1 2 9 5 168.36027 8.178 41.778 1979.205 0 0.02874
"15461" 2 1 1 2 9 6 129.92927 6.457 43.416 1982.563 1 0.02847
"15462" 2 1 1 2 9 4 0.83714 9.842 40.12 1975.882 0 0.04706
"15463" 2 1 1 2 9 5 112.1252 8.311 41.845 1979.139 0 0.04622
"15464" 2 1 1 2 9 6 79.23808 6.464 43.431 1982.572 0 0.0461
"15465" 2 1 1 2 9 4 0.22048 9.809 40.103 1975.899 0 0.06571
"15466" 2 1 1 2 9 5 46.9171 8.07 41.734 1979.269 0 0.06953
"15467" 2 1 1 2 9 6 37.63305 6.53 43.464 1982.539 0 0.06936
"15468" 2 1 1 2 9 4 0.2222 9.956 40.177 1975.825 0 0.08429
"15469" 2 1 1 2 9 5 16.74504 7.873 41.636 1979.368 0 0.08967
"15470" 2 1 1 2 9 6 14.42715 6.67 43.534 1982.469 0 0.08956
"15511" 2 1 1 2 10 5 4.07745 9.864 45.131 1980.873 0 0.00237
"15512" 2 1 1 2 10 6 685.16992 8.19 46.784 1984.2 2 0.00238
"15513" 2 1 1 2 10 7 360.87583 6.713 48.027 1986.919 1 0.00241
"15514" 2 1 1 2 10 8 189.48142 5.755 49.076 1988.926 0 0.00241
"15515" 2 1 1 2 10 5 2.21066 9.858 45.129 1980.876 0 0.01171
"15516" 2 1 1 2 10 6 359.66868 8.279 46.838 1984.164 0 0.01024
"15517" 2 1 1 2 10 7 169.68676 6.851 48.163 1986.917 0 0.01063
"15518" 2 1 1 2 10 8 78.17588 5.9 49.149 1988.853 0 0.01064
"15519" 2 1 1 2 10 5 1.0826 9.854 45.126 1980.878 0 0.02985
"15520" 2 1 1 2 10 6 165.27577 8.186 46.792 1984.211 0 0.02883
"15521" 2 1 1 2 10 7 86.6625 6.778 48.105 1986.932 0 0.02869
"15522" 2 1 1 2 10 8 41.87019 5.829 49.113 1988.888 0 0.02838
"15523" 2 1 1 2 10 5 0.8425 9.842 45.12 1980.884 0 0.04705
"15524" 2 1 1 2 10 6 110.47283 8.307 46.846 1984.144 0 0.04621
"15525" 2 1 1 2 10 7 52.77025 6.76 48.086 1986.931 0 0.04614
"15526" 2 1 1 2 10 8 26.05805 5.809 49.103 1988.899 0 0.04587
"15527" 2 1 1 2 10 5 0.22209 9.809 45.104 1980.901 0 0.06571
"15528" 2 1 1 2 10 6 44.37564 8.023 46.693 1984.276 0 0.06961
"15529" 2 1 1 2 10 7 25.33936 6.794 48.121 1986.932 0 0.06905
"15530" 2 1 1 2 10 8 12.05341 5.896 49.147 1988.855 0 0.07007
"15531" 2 1 1 2 10 5 0.22252 9.956 45.178 1980.827 0 0.08429
"15532" 2 1 1 2 10 6 16.66697 7.873 46.636 1984.368 0 0.08967
"15533" 2 1 1 2 10 7 10.29756 6.908 48.246 1986.944 0 0.08997
"15534" 2 1 1 2 10 8 4.18736 6.087 49.242 1988.761 0 0.08854
"15589" 2 1 1 2 11 6 4.00834 9.866 50.132 1985.869 0 0.00236
"15590" 2 1 1 2 11 7 130.86436 9.218 50.837 1987.224 1 0.00234
"15591" 2 1 1 2 11 8 538.16053 7.929 52.018 1989.692 0 0.00238
"15592" 2 1 1 2 11 9 540.71469 6.378 53.379 1992.606 2 0.00241
"15593" 2 1 1 2 11 6 2.21031 9.859 50.129 1985.873 0 0.01172
"15594" 2 1 1 2 11 7 71.3401 9.275 50.856 1987.186 2 0.00985
"15595" 2 1 1 2 11 8 275.94595 7.994 52.063 1989.673 1 0.01032
"15596" 2 1 1 2 11 9 237.80479 6.553 53.453 1992.505 2 0.01065
"15597" 2 1 1 2 11 6 1.08191 9.854 50.126 1985.876 0 0.02984
"15598" 2 1 1 2 11 7 30.69901 9.27 50.856 1987.191 1 0.02886
"15599" 2 1 1 2 11 8 132.33531 7.908 51.987 1989.683 0 0.02885
"15600" 2 1 1 2 11 9 126.6034 6.469 53.433 1992.569 1 0.02866
"15601" 2 1 1 2 11 6 0.84264 9.842 50.12 1985.882 0 0.04706
"15602" 2 1 1 2 11 7 22.62812 9.341 50.906 1987.17 0 0.04599
"15603" 2 1 1 2 11 8 86.30315 8.033 52.099 1989.67 0 0.04615
"15604" 2 1 1 2 11 9 78.85111 6.446 53.422 1992.581 0 0.04605
"15605" 2 1 1 2 11 6 0.22206 9.809 50.104 1985.898 0 0.06571
"15606" 2 1 1 2 11 7 7.33327 9.175 50.816 1987.246 0 0.07109
"15607" 2 1 1 2 11 8 36.77908 7.783 51.883 1989.705 0 0.06934
"15608" 2 1 1 2 11 9 37.4031 6.505 53.451 1992.551 0 0.06938
"15609" 2 1 1 2 11 6 0.22292 9.956 50.177 1985.825 0 0.08429
"15610" 2 1 1 2 11 7 2.26884 9.268 50.93 1987.268 0 0.08779
"15611" 2 1 1 2 11 8 14.45695 7.655 51.746 1989.696 0 0.08996
"15612" 2 1 1 2 11 9 13.64745 6.729 53.485 1992.362 1 0.08926
"15665" 2 1 1 2 12 8 3.99413 9.867 55.132 1990.87 0 0.00236
"15666" 2 1 1 2 12 9 652.14762 8.189 56.786 1994.201 4 0.00238
"15667" 2 1 1 2 12 10 439.00265 6.526 58.194 1997.272 5 0.00239
"15668" 2 1 1 2 12 8 2.02698 9.859 55.128 1990.874 0 0.01228
"15669" 2 1 1 2 12 9 331.02419 8.271 56.817 1994.15 2 0.01024
"15670" 2 1 1 2 12 10 195.84982 6.718 58.351 1997.238 2 0.01082
"15671" 2 1 1 2 12 8 0.91149 9.853 55.125 1990.877 0 0.03018
"15672" 2 1 1 2 12 9 160.6437 8.179 56.784 1994.21 0 0.02889
"15673" 2 1 1 2 12 10 106.99681 6.614 58.284 1997.274 0 0.02876
"15674" 2 1 1 2 12 8 0.83962 9.842 55.12 1990.882 0 0.04706
"15675" 2 1 1 2 12 9 108.45185 8.299 56.839 1994.145 1 0.04613
"15676" 2 1 1 2 12 10 65.07498 6.569 58.22 1997.255 3 0.04623
"15677" 2 1 1 2 12 8 0.2212 9.809 55.103 1990.898 0 0.06571
"15678" 2 1 1 2 12 9 41.9511 8.063 56.711 1994.253 1 0.07
"15679" 2 1 1 2 12 10 29.89424 6.604 58.287 1997.287 0 0.06991
"15680" 2 1 1 2 12 8 0.22249 9.956 55.177 1990.825 0 0.08429
"15681" 2 1 1 2 12 9 16.01441 7.969 56.683 1994.319 0 0.08946
"15682" 2 1 1 2 12 10 10.18911 6.854 58.451 1997.202 0 0.08849
"15721" 2 1 1 2 13 9 3.84566 9.868 60.133 1995.869 1 0.00239
"15722" 2 1 1 2 13 10 248.82664 8.89 61.163 1997.877 4 0.00235
"15723" 2 1 1 2 13 9 1.97619 9.863 60.13 1995.872 0 0.0123
"15724" 2 1 1 2 13 10 128.82103 8.902 61.169 1997.871 2 0.00998
"15725" 2 1 1 2 13 9 0.90719 9.853 60.125 1995.877 0 0.03018
"15726" 2 1 1 2 13 10 62.80442 8.873 61.157 1997.888 0 0.02888
"15727" 2 1 1 2 13 9 0.69201 9.844 60.121 1995.881 0 0.04767
"15728" 2 1 1 2 13 10 40.24517 9.002 61.214 1997.816 2 0.04647
"15729" 2 1 1 2 13 9 0.22034 9.809 60.103 1995.899 0 0.06571
"15730" 2 1 1 2 13 10 15.38609 8.814 61.127 1997.918 0 0.07045
"15731" 2 1 1 2 13 9 0.22206 9.956 60.177 1995.825 0 0.08429
"15732" 2 1 1 2 13 10 4.16585 8.821 61.189 1997.972 0 0.08912
"15755" 2 1 1 3 5 1 214.2871 10.965 24.181 1958.821 0 0.00242
"15756" 2 1 1 3 5 1 131.23051 10.84 24.119 1958.884 0 0.01073
"15757" 2 1 1 3 5 1 61.41185 10.78 24.089 1958.914 0 0.02817
"15758" 2 1 1 3 5 1 30.25755 10.96 24.179 1958.824 0 0.04809
"15759" 2 1 1 3 5 1 12.64711 10.712 24.055 1958.948 0 0.07201
"15760" 2 1 1 3 5 1 7.17648 10.476 23.937 1959.066 0 0.08809
"15776" 2 1 1 3 6 1 918.80417 13.031 27.08 1959.654 0 0.00224
"15777" 2 1 1 3 6 2 722.08901 11.717 28.555 1962.443 0 0.00237
"15778" 2 1 1 3 6 1 455.44669 12.95 27.017 1959.672 0 0.0104
"15779" 2 1 1 3 6 2 400.19416 11.544 28.467 1962.528 0 0.01068
"15780" 2 1 1 3 6 1 210.68887 13.019 27.077 1959.663 0 0.02768
"15781" 2 1 1 3 6 2 185.49313 11.472 28.435 1962.568 0 0.02829
"15782" 2 1 1 3 6 1 107.53197 13.056 27.126 1959.676 0 0.04807
"15783" 2 1 1 3 6 2 90.72389 11.535 28.467 1962.537 0 0.04828
"15784" 2 1 1 3 6 1 25.29781 12.496 26.658 1959.768 0 0.06888
"15785" 2 1 1 3 6 2 33.3617 11.214 28.306 1962.697 0 0.07096
"15786" 2 1 1 3 6 1 14.99503 13.372 27.453 1959.686 0 0.08971
"15787" 2 1 1 3 6 2 15.79935 10.84 28.119 1962.884 0 0.08846
"15819" 2 1 1 3 7 1 5.82924 14.855 30.127 1960.878 0 0.00188
"15820" 2 1 1 3 7 2 1107.21857 13.253 31.824 1964.176 0 0.00221
"15821" 2 1 1 3 7 3 677.01347 11.722 33.557 1967.44 0 0.00237
"15822" 2 1 1 3 7 1 1.74907 14.821 30.11 1960.895 0 0.00943
"15823" 2 1 1 3 7 2 533.66086 13.182 31.784 1964.207 1 0.01029
"15824" 2 1 1 3 7 3 373.56658 11.544 33.467 1967.529 0 0.01058
"15825" 2 1 1 3 7 1 1.91025 14.891 30.145 1960.86 0 0.02385
"15826" 2 1 1 3 7 2 252.40606 13.27 31.822 1964.157 0 0.02747
"15827" 2 1 1 3 7 3 176.35796 11.463 33.43 1967.573 0 0.02831
"15828" 2 1 1 3 7 1 1.44761 14.917 30.157 1960.847 0 0.04775
"15829" 2 1 1 3 7 2 133.10604 13.335 31.866 1964.137 0 0.04793
"15830" 2 1 1 3 7 3 86.64815 11.535 33.467 1967.537 0 0.04828
"15831" 2 1 1 3 7 1 0.23779 14.929 30.164 1960.841 0 0.06931
"15832" 2 1 1 3 7 2 28.1697 12.732 31.565 1964.439 0 0.0687
"15833" 2 1 1 3 7 3 31.86093 11.215 33.306 1967.697 0 0.07096
"15834" 2 1 1 3 7 1 0.28455 14.85 30.124 1960.881 0 0.09041
"15835" 2 1 1 3 7 2 20.25162 13.702 32.05 1963.953 0 0.08976
"15836" 2 1 1 3 7 3 15.08882 10.84 33.119 1967.884 0 0.08846
"15878" 2 1 1 3 8 2 5.46642 14.855 35.125 1965.874 0 0.00188
"15879" 2 1 1 3 8 3 1032.5279 13.247 36.818 1969.176 0 0.00221
"15880" 2 1 1 3 8 4 650.67873 11.719 38.555 1972.441 0 0.00237
"15881" 2 1 1 3 8 2 1.66239 14.821 35.11 1965.892 0 0.00943
"15882" 2 1 1 3 8 3 502.81425 13.179 36.783 1969.208 0 0.01027
"15883" 2 1 1 3 8 4 355.66731 11.557 38.469 1972.517 1 0.01056
"15884" 2 1 1 3 8 2 1.59162 14.886 35.142 1965.86 0 0.02402
"15885" 2 1 1 3 8 3 235.36813 13.256 36.82 1969.169 0 0.02743
"15886" 2 1 1 3 8 4 169.56567 11.453 38.424 1972.577 0 0.02823
"15887" 2 1 1 3 8 2 1.37884 14.917 35.157 1965.845 0 0.04775
"15888" 2 1 1 3 8 3 126.01265 13.342 36.864 1969.127 0 0.04793
"15889" 2 1 1 3 8 4 82.74996 11.519 38.458 1972.545 0 0.0483
"15890" 2 1 1 3 8 2 0.22656 14.929 35.163 1965.839 0 0.06931
"15891" 2 1 1 3 8 3 26.88896 12.732 36.565 1969.438 0 0.06869
"15892" 2 1 1 3 8 4 30.94315 11.215 38.306 1972.697 0 0.07096
"15893" 2 1 1 3 8 2 0.27073 14.85 35.124 1965.878 0 0.09041
"15894" 2 1 1 3 8 3 19.33315 13.702 37.05 1968.953 0 0.08976
"15895" 2 1 1 3 8 4 14.65437 10.841 38.119 1972.883 0 0.08846
"15937" 2 1 1 3 9 3 5.03421 14.856 40.126 1970.876 0 0.00187
"15938" 2 1 1 3 9 4 983.96141 13.243 41.814 1974.175 4 0.00221
"15939" 2 1 1 3 9 5 629.46083 11.724 43.558 1977.439 0 0.00239
"15940" 2 1 1 3 9 3 1.44072 14.818 40.108 1970.894 0 0.00955
"15941" 2 1 1 3 9 4 471.63541 13.171 41.779 1974.212 1 0.01029
"15942" 2 1 1 3 9 5 339.37941 11.568 43.474 1977.511 1 0.01057
"15943" 2 1 1 3 9 3 1.31159 14.876 40.136 1970.865 0 0.02295
"15944" 2 1 1 3 9 4 222.6195 13.231 41.806 1974.179 1 0.02741
"15945" 2 1 1 3 9 5 163.61101 11.461 43.419 1977.563 0 0.02836
"15946" 2 1 1 3 9 3 1.33557 14.917 40.157 1970.845 0 0.04775
"15947" 2 1 1 3 9 4 118.75408 13.312 41.847 1974.139 1 0.04769
"15948" 2 1 1 3 9 5 81.62743 11.519 43.453 1977.539 0 0.0483
"15949" 2 1 1 3 9 3 0.21952 14.929 40.163 1970.839 0 0.06931
"15950" 2 1 1 3 9 4 26.10125 12.732 41.564 1974.437 0 0.06869
"15951" 2 1 1 3 9 5 29.49761 11.225 43.273 1977.653 0 0.07108
"15952" 2 1 1 3 9 3 0.26195 14.85 40.124 1970.878 0 0.0904
"15953" 2 1 1 3 9 4 18.76899 13.703 42.05 1973.951 0 0.08976
"15954" 2 1 1 3 9 5 14.51252 10.841 43.119 1977.882 0 0.08846
"15996" 2 1 1 3 10 4 4.96688 14.856 45.126 1975.876 0 0.00187
"15997" 2 1 1 3 10 5 951.29317 13.241 46.813 1979.177 3 0.00222
"15998" 2 1 1 3 10 6 613.97356 11.721 48.559 1982.442 1 0.00239
"15999" 2 1 1 3 10 4 1.37664 14.823 45.11 1975.892 0 0.00951
"16000" 2 1 1 3 10 5 454.34902 13.179 46.771 1979.197 3 0.01027
"16001" 2 1 1 3 10 6 327.79082 11.558 48.477 1982.523 2 0.01056
"16002" 2 1 1 3 10 4 1.0794 14.866 45.131 1975.871 0 0.02287
"16003" 2 1 1 3 10 5 217.07319 13.23 46.811 1979.187 0 0.02749
"16004" 2 1 1 3 10 6 161.00315 11.469 48.43 1982.566 1 0.02837
"16005" 2 1 1 3 10 4 1.0657 14.901 45.149 1975.853 0 0.04507
"16006" 2 1 1 3 10 5 115.59378 13.327 46.861 1979.139 1 0.04766
"16007" 2 1 1 3 10 6 78.10296 11.505 48.452 1982.551 0 0.04851
"16008" 2 1 1 3 10 4 0.21688 14.929 45.163 1975.839 0 0.06931
"16009" 2 1 1 3 10 5 24.96085 12.796 46.597 1979.407 0 0.06873
"16010" 2 1 1 3 10 6 28.27144 11.237 48.318 1982.686 0 0.07123
"16011" 2 1 1 3 10 4 0.25843 14.85 45.123 1975.879 0 0.09039
"16012" 2 1 1 3 10 5 18.59451 13.702 47.05 1978.953 0 0.08976
"16013" 2 1 1 3 10 6 14.54373 10.84 48.119 1982.884 0 0.08846
"16056" 2 1 1 3 11 5 4.84119 14.854 50.126 1980.879 0 0.00189
"16057" 2 1 1 3 11 6 920.311 13.238 51.81 1984.177 5 0.00222
"16058" 2 1 1 3 11 7 427.97919 12 53.291 1986.896 1 0.00238
"16059" 2 1 1 3 11 8 173.52342 10.956 54.173 1988.823 1 0.00246
"16060" 2 1 1 3 11 5 1.39942 14.823 50.11 1980.894 0 0.00951
"16061" 2 1 1 3 11 6 428.01527 13.158 51.764 1984.211 1 0.01024
"16062" 2 1 1 3 11 7 217.50209 11.856 53.161 1986.91 1 0.01049
"16063" 2 1 1 3 11 8 100.5546 10.835 54.116 1988.886 0 0.01055
"16064" 2 1 1 3 11 5 0.84075 14.831 50.114 1980.89 0 0.0235
"16065" 2 1 1 3 11 6 208.7598 13.236 51.808 1984.177 2 0.02747
"16066" 2 1 1 3 11 7 103.49969 11.803 53.126 1986.929 0 0.02828
"16067" 2 1 1 3 11 8 49.00587 10.754 54.075 1988.926 0 0.02835
"16068" 2 1 1 3 11 5 1.07704 14.901 50.149 1980.855 0 0.04507
"16069" 2 1 1 3 11 6 108.11726 13.269 51.807 1984.143 2 0.04794
"16070" 2 1 1 3 11 7 50.94838 11.794 53.096 1986.907 0 0.04868
"16071" 2 1 1 3 11 8 24.3449 10.925 54.14 1988.821 1 0.04846
"16072" 2 1 1 3 11 5 0.21889 14.929 50.164 1980.841 0 0.06931
"16073" 2 1 1 3 11 6 25.0252 12.796 51.597 1984.407 0 0.06873
"16074" 2 1 1 3 11 7 18.17781 11.548 52.908 1986.965 0 0.07054
"16075" 2 1 1 3 11 8 10.27464 10.686 54.041 1988.96 0 0.07246
"16076" 2 1 1 3 11 5 0.26193 14.85 50.124 1980.881 0 0.09041
"16077" 2 1 1 3 11 6 18.64217 13.702 52.05 1983.953 0 0.08976
"16078" 2 1 1 3 11 7 7.98058 11.119 52.442 1986.929 1 0.08848
"16079" 2 1 1 3 11 8 5.71141 10.343 53.87 1989.131 0 0.08661
"16135" 2 1 1 3 12 6 4.74062 14.856 55.127 1985.875 0 0.00183
"16136" 2 1 1 3 12 7 176.81821 14.147 55.796 1987.254 2 0.00208
"16137" 2 1 1 3 12 8 704.81892 13.009 57.048 1989.642 13 0.00225
"16138" 2 1 1 3 12 9 561.61628 11.702 58.54 1992.443 4 0.0024
"16139" 2 1 1 3 12 6 1.40159 14.823 55.11 1985.892 0 0.00951
"16140" 2 1 1 3 12 7 77.20768 14.141 55.787 1987.251 0 0.0099
"16141" 2 1 1 3 12 8 335.06237 12.916 56.985 1989.672 2 0.01026
"16142" 2 1 1 3 12 9 308.01796 11.516 58.446 1992.535 4 0.01051
"16143" 2 1 1 3 12 6 0.71093 14.837 55.117 1985.885 0 0.02389
"16144" 2 1 1 3 12 7 39.00354 14.262 55.844 1987.188 0 0.0269
"16145" 2 1 1 3 12 8 159.06336 12.966 57.025 1989.663 2 0.02777
"16146" 2 1 1 3 12 9 147.11622 11.42 58.403 1992.588 0 0.02822
"16147" 2 1 1 3 12 6 0.70033 14.907 55.152 1985.85 0 0.04597
"16148" 2 1 1 3 12 7 21.33346 14.237 55.85 1987.218 0 0.04737
"16149" 2 1 1 3 12 8 80.80104 13.009 57.091 1989.686 0 0.0482
"16150" 2 1 1 3 12 9 72.18416 11.54 58.469 1992.534 0 0.04864
"16151" 2 1 1 3 12 6 0.21978 14.929 55.163 1985.839 0 0.06931
"16152" 2 1 1 3 12 7 3.34824 14.33 55.929 1987.204 0 0.06743
"16153" 2 1 1 3 12 8 21.82462 12.561 56.699 1989.743 0 0.06893
"16154" 2 1 1 3 12 9 27.53234 11.207 58.284 1992.682 0 0.07152
"16155" 2 1 1 3 12 6 0.26263 14.85 55.124 1985.878 0 0.09041
"16156" 2 1 1 3 12 7 5.27416 14.543 56.019 1987.082 0 0.0899
"16157" 2 1 1 3 12 8 12.20608 13.57 57.611 1989.645 0 0.08869
"16158" 2 1 1 3 12 9 12.54888 10.731 58.065 1992.937 0 0.08663
"16214" 2 1 1 3 13 8 4.24808 14.861 60.128 1990.873 1 0.00184
"16215" 2 1 1 3 13 9 808.87842 13.206 61.785 1994.183 12 0.00221
"16216" 2 1 1 3 13 10 475.58393 11.826 63.438 1997.216 3 0.00237
"16217" 2 1 1 3 13 8 1.39514 14.823 60.11 1990.892 0 0.00951
"16218" 2 1 1 3 13 9 366.54561 13.122 61.732 1994.215 9 0.01029
"16219" 2 1 1 3 13 10 234.37415 11.668 63.301 1997.237 2 0.01061
"16220" 2 1 1 3 13 8 0.70771 14.837 60.117 1990.885 0 0.02389
"16221" 2 1 1 3 13 9 181.78736 13.206 61.789 1994.188 3 0.02752
"16222" 2 1 1 3 13 10 116.26881 11.549 63.204 1997.26 2 0.02803
"16223" 2 1 1 3 13 8 0.69849 14.907 60.152 1990.85 0 0.04597
"16224" 2 1 1 3 13 9 98.67476 13.232 61.782 1994.154 2 0.04805
"16225" 2 1 1 3 13 10 63.22127 11.63 63.317 1997.292 1 0.04873
"16226" 2 1 1 3 13 8 0.21932 14.929 60.163 1990.839 0 0.06931
"16227" 2 1 1 3 13 9 22.43142 12.805 61.541 1994.341 1 0.06915
"16228" 2 1 1 3 13 10 21.61913 11.275 63.018 1997.347 0 0.07154
"16229" 2 1 1 3 13 8 0.2617 14.85 60.124 1990.878 0 0.0904
"16230" 2 1 1 3 13 9 17.47794 13.864 62.13 1993.871 0 0.08906
"16231" 2 1 1 3 13 10 9.53514 10.894 62.671 1997.381 0 0.08691
"16271" 2 1 1 3 14 9 3.89791 14.861 65.129 1995.873 0 0.00181
"16272" 2 1 1 3 14 10 300.47831 13.799 66.109 1997.914 7 0.00209
"16273" 2 1 1 3 14 9 1.38224 14.825 65.11 1995.892 0 0.00953
"16274" 2 1 1 3 14 10 130.1368 13.767 66.065 1997.902 7 0.01013
"16275" 2 1 1 3 14 9 0.70494 14.838 65.117 1995.885 0 0.02389
"16276" 2 1 1 3 14 10 65.41442 13.897 66.16 1997.867 2 0.02718
"16277" 2 1 1 3 14 9 0.43541 14.856 65.126 1995.876 0 0.04781
"16278" 2 1 1 3 14 10 32.9438 13.889 66.124 1997.839 0 0.04845
"16279" 2 1 1 3 14 9 0.21885 14.929 65.163 1995.839 0 0.06931
"16280" 2 1 1 3 14 10 6.65962 13.704 66.1 1998.001 0 0.06768
"16281" 2 1 1 3 14 9 0.26078 14.85 65.123 1995.879 0 0.09039
"16282" 2 1 1 3 14 10 8.64406 14.428 66.458 1997.634 0 0.08933
"16307" 2 1 1 4 6 1 194.32784 15.863 29.127 1958.87 0 0.00248
"16308" 2 1 1 4 6 1 118.66464 15.834 29.116 1958.887 0 0.00981
"16309" 2 1 1 4 6 1 54.41803 15.754 29.076 1958.927 0 0.02833
"16310" 2 1 1 4 6 1 18.15908 15.917 29.157 1958.846 0 0.04832
"16311" 2 1 1 4 6 1 10.94417 15.747 29.072 1958.931 0 0.06631
"16312" 2 1 1 4 6 1 4.86192 16.085 29.241 1958.762 0 0.08948
"16330" 2 1 1 4 7 1 453.14419 17.573 31.735 1959.767 0 0.00234
"16331" 2 1 1 4 7 2 535.55723 16.366 33.38 1962.62 0 0.00244
"16332" 2 1 1 4 7 1 231.48667 17.41 31.616 1959.812 0 0.00947
"16333" 2 1 1 4 7 2 309.31776 16.242 33.319 1962.682 0 0.00971
"16334" 2 1 1 4 7 1 91.40952 17.333 31.56 1959.833 0 0.02929
"16335" 2 1 1 4 7 2 135.53351 16.153 33.276 1962.728 0 0.02849
"16336" 2 1 1 4 7 1 41.68152 17.611 31.794 1959.789 0 0.04867
"16337" 2 1 1 4 7 2 49.12095 16.328 33.363 1962.64 0 0.04865
"16338" 2 1 1 4 7 1 14.00863 16.942 31.288 1959.951 0 0.06838
"16339" 2 1 1 4 7 2 26.0109 16.052 33.225 1962.779 0 0.06667
"16340" 2 1 1 4 7 1 10.10975 17.215 31.47 1959.86 0 0.08779
"16341" 2 1 1 4 7 2 13.49703 16.412 33.405 1962.598 0 0.08857
"16375" 2 1 1 4 8 1 1.67385 19.879 35.138 1960.866 0 0.00208
"16376" 2 1 1 4 8 2 514.71272 17.804 36.601 1964.402 0 0.00233
"16377" 2 1 1 4 8 3 512.90681 16.364 38.381 1967.622 1 0.00244
"16378" 2 1 1 4 8 1 0.66048 19.805 35.101 1960.903 0 0.00857
"16379" 2 1 1 4 8 2 257.93351 17.649 36.523 1964.479 1 0.00951
"16380" 2 1 1 4 8 3 292.63072 16.248 38.306 1967.664 0 0.00977
"16381" 2 1 1 4 8 1 0.26453 19.926 35.162 1960.843 0 0.02911
"16382" 2 1 1 4 8 2 101.08235 17.535 36.466 1964.536 0 0.02969
"16383" 2 1 1 4 8 3 127.51252 16.153 38.261 1967.713 0 0.02838
"16384" 2 1 1 4 8 1 0.0453 19.658 35.028 1960.977 0 0.04463
"16385" 2 1 1 4 8 2 47.91408 17.847 36.589 1964.347 0 0.04863
"16386" 2 1 1 4 8 3 46.01331 16.316 38.328 1967.618 1 0.04893
"16387" 2 1 1 4 8 2 14.83701 17.061 36.229 1964.774 0 0.06888
"16388" 2 1 1 4 8 3 25.20773 16.052 38.225 1967.779 0 0.06667
"16389" 2 1 1 4 8 2 11.01171 17.384 36.391 1964.612 0 0.08804
"16390" 2 1 1 4 8 3 13.08071 16.412 38.405 1967.599 0 0.08857
"16430" 2 1 1 4 9 2 1.61694 19.879 40.138 1965.864 0 0.00208
"16431" 2 1 1 4 9 3 492.27733 17.806 41.599 1969.398 0 0.00232
"16432" 2 1 1 4 9 4 486.84794 16.362 43.374 1972.618 2 0.00243
"16433" 2 1 1 4 9 2 0.63724 19.805 40.101 1965.901 0 0.00856
"16434" 2 1 1 4 9 3 243.83057 17.671 41.526 1969.46 0 0.00949
"16435" 2 1 1 4 9 4 278.9507 16.266 43.326 1972.666 1 0.00984
"16436" 2 1 1 4 9 2 0.25576 19.926 40.162 1965.84 0 0.02911
"16437" 2 1 1 4 9 3 94.94459 17.552 41.463 1969.515 0 0.02968
"16438" 2 1 1 4 9 4 121.267 16.161 43.265 1972.709 0 0.0283
"16439" 2 1 1 4 9 2 0.04335 19.658 40.027 1965.975 0 0.04463
"16440" 2 1 1 4 9 3 42.75831 17.817 41.607 1969.395 0 0.04931
"16441" 2 1 1 4 9 4 43.53755 16.333 43.365 1972.638 0 0.04928
"16442" 2 1 1 4 9 3 14.37036 17.061 41.229 1969.773 0 0.06888
"16443" 2 1 1 4 9 4 24.78925 16.052 43.224 1972.777 0 0.06667
"16444" 2 1 1 4 9 3 10.66614 17.384 41.391 1969.612 0 0.08804
"16445" 2 1 1 4 9 4 12.86398 16.412 43.404 1972.598 0 0.08857
"16484" 2 1 1 4 10 3 1.58496 19.88 45.138 1970.864 0 0.00207
"16485" 2 1 1 4 10 4 470.16194 17.817 46.602 1974.389 0 0.00232
"16486" 2 1 1 4 10 5 477.48133 16.354 48.371 1977.622 1 0.00243
"16487" 2 1 1 4 10 3 0.62386 19.806 45.101 1970.901 0 0.00856
"16488" 2 1 1 4 10 4 232.3322 17.661 46.529 1974.472 0 0.00944
"16489" 2 1 1 4 10 5 265.10542 16.275 48.328 1977.658 1 0.00992
"16490" 2 1 1 4 10 3 0.25093 19.926 45.161 1970.841 0 0.02911
"16491" 2 1 1 4 10 4 90.00687 17.544 46.47 1974.53 1 0.02976
"16492" 2 1 1 4 10 5 115.97172 16.201 48.299 1977.702 0 0.02861
"16493" 2 1 1 4 10 3 0.04209 19.658 45.027 1970.975 0 0.04463
"16494" 2 1 1 4 10 4 40.92916 17.819 46.585 1974.37 0 0.04907
"16495" 2 1 1 4 10 5 42.00835 16.284 48.34 1977.661 0 0.04897
"16496" 2 1 1 4 10 4 14.12342 17.061 46.229 1974.773 0 0.06889
"16497" 2 1 1 4 10 5 24.26242 16.043 48.195 1977.757 1 0.0667
"16498" 2 1 1 4 10 4 10.48362 17.384 46.39 1974.611 0 0.08804
"16499" 2 1 1 4 10 5 12.84156 16.412 48.404 1977.597 0 0.08857
"16538" 2 1 1 4 11 4 1.57701 19.88 50.138 1975.864 0 0.00207
"16539" 2 1 1 4 11 5 460.00284 17.817 51.603 1979.391 0 0.00231
"16540" 2 1 1 4 11 6 467.07736 16.344 53.366 1982.627 0 0.00242
"16541" 2 1 1 4 11 4 0.61996 19.806 50.101 1975.901 0 0.00856
"16542" 2 1 1 4 11 5 224.13441 17.682 51.537 1979.46 1 0.00944
"16543" 2 1 1 4 11 6 252.48932 16.267 53.309 1982.647 3 0.00989
"16544" 2 1 1 4 11 4 0.2499 19.926 50.161 1975.841 0 0.02911
"16545" 2 1 1 4 11 5 89.71597 17.549 51.474 1979.53 0 0.02978
"16546" 2 1 1 4 11 6 116.73466 16.201 53.3 1982.704 0 0.02861
"16547" 2 1 1 4 11 4 0.04147 19.658 50.027 1975.975 0 0.04463
"16548" 2 1 1 4 11 5 38.21363 17.866 51.628 1979.368 1 0.04888
"16549" 2 1 1 4 11 6 39.14114 16.283 53.311 1982.633 1 0.049
"16550" 2 1 1 4 11 5 11.83346 17.223 51.311 1979.693 0 0.06957
"16551" 2 1 1 4 11 6 18.05595 16.14 53.164 1982.629 0 0.06721
"16552" 2 1 1 4 11 5 10.47231 17.383 51.391 1979.613 0 0.08804
"16553" 2 1 1 4 11 6 11.65579 16.399 53.32 1982.526 1 0.08767
"16593" 2 1 1 4 12 5 1.60299 19.879 55.138 1980.866 0 0.00208
"16594" 2 1 1 4 12 6 446.44153 17.818 56.599 1984.386 3 0.00231
"16595" 2 1 1 4 12 7 294.09855 16.627 57.958 1986.936 2 0.00239
"16596" 2 1 1 4 12 8 157.6293 15.843 59.114 1988.877 1 0.00246
"16597" 2 1 1 4 12 5 0.63252 19.805 55.101 1980.903 0 0.00857
"16598" 2 1 1 4 12 6 209.65697 17.704 56.535 1984.437 3 0.00942
"16599" 2 1 1 4 12 7 145.91998 16.508 57.86 1986.957 2 0.00983
"16600" 2 1 1 4 12 8 82.31688 15.84 59.118 1988.883 0 0.01002
"16601" 2 1 1 4 12 5 0.25333 19.926 55.162 1980.843 0 0.02911
"16602" 2 1 1 4 12 6 90.34136 17.549 56.473 1984.53 0 0.02978
"16603" 2 1 1 4 12 7 72.55551 16.46 57.809 1986.954 0 0.02865
"16604" 2 1 1 4 12 8 42.68251 15.808 59.084 1988.881 1 0.02886
"16605" 2 1 1 4 12 5 0.04338 19.658 55.028 1980.977 0 0.04463
"16606" 2 1 1 4 12 6 37.58368 17.917 56.658 1984.346 0 0.04871
"16607" 2 1 1 4 12 7 23.56749 16.563 57.912 1986.955 0 0.04855
"16608" 2 1 1 4 12 8 13.39626 15.929 59.162 1988.84 0 0.04808
"16609" 2 1 1 4 12 6 11.57224 17.288 56.343 1984.66 0 0.06971
"16610" 2 1 1 4 12 7 9.98571 16.523 57.866 1986.949 0 0.06775
"16611" 2 1 1 4 12 8 5.93879 15.914 59.155 1988.846 0 0.0672
"16612" 2 1 1 4 12 6 9.03896 17.526 56.462 1984.541 0 0.08657
"16613" 2 1 1 4 12 7 6.83188 16.605 57.951 1986.951 0 0.08605
"16614" 2 1 1 4 12 8 3.76433 15.985 59.191 1988.811 0 0.08781
"16670" 2 1 1 4 13 6 1.28354 19.897 60.147 1985.855 0 0.00187
"16671" 2 1 1 4 13 7 59.44185 19.03 60.729 1987.304 2 0.00226
"16672" 2 1 1 4 13 8 353.75181 17.552 61.699 1989.752 10 0.00234
"16673" 2 1 1 4 13 9 401.09227 16.376 63.362 1992.592 10 0.00243
"16674" 2 1 1 4 13 6 0.56519 19.819 60.108 1985.894 0 0.00893
"16675" 2 1 1 4 13 7 26.32224 19.233 60.836 1987.209 0 0.00908
"16676" 2 1 1 4 13 8 164.4779 17.477 61.658 1989.785 5 0.00944
"16677" 2 1 1 4 13 9 205.54357 16.28 63.315 1992.64 5 0.00992
"16678" 2 1 1 4 13 6 0.25455 19.926 60.162 1985.84 0 0.02911
"16679" 2 1 1 4 13 7 10.90684 19.007 60.725 1987.323 0 0.03222
"16680" 2 1 1 4 13 8 75.6689 17.414 61.61 1989.8 1 0.02967
"16681" 2 1 1 4 13 9 97.23612 16.229 63.294 1992.67 0 0.02911
"16682" 2 1 1 4 13 6 0.04314 19.658 60.027 1985.975 0 0.04463
"16683" 2 1 1 4 13 7 6.35298 19.262 60.836 1987.18 0 0.04853
"16684" 2 1 1 4 13 8 29.00419 17.727 61.867 1989.745 1 0.04855
"16685" 2 1 1 4 13 9 30.16747 16.306 63.287 1992.586 2 0.04846
"16686" 2 1 1 4 13 7 1.03762 18.566 60.481 1987.521 0 0.07527
"16687" 2 1 1 4 13 8 10.6113 17.163 61.427 1989.868 0 0.06917
"16688" 2 1 1 4 13 9 15.92828 16.296 63.346 1992.656 0 0.06755
"16689" 2 1 1 4 13 7 1.04193 18.926 60.661 1987.341 0 0.09039
"16690" 2 1 1 4 13 8 8.05717 17.345 61.565 1989.824 0 0.08608
"16691" 2 1 1 4 13 9 10.5989 16.385 63.391 1992.611 0 0.08668
"16743" 2 1 1 4 14 8 0.85425 19.898 65.147 1990.855 0 0.00155
"16744" 2 1 1 4 14 9 359.28019 17.751 66.547 1994.4 8 0.00231
"16745" 2 1 1 4 14 10 314.99542 16.47 68.173 1997.308 7 0.00245
"16746" 2 1 1 4 14 8 0.28313 19.748 65.065 1990.923 1 0.01087
"16747" 2 1 1 4 14 9 171.17602 17.678 66.509 1994.435 2 0.00935
"16748" 2 1 1 4 14 10 158.44041 16.412 68.134 1997.326 4 0.01003
"16749" 2 1 1 4 14 8 0.25401 19.926 65.161 1990.841 0 0.02911
"16750" 2 1 1 4 14 9 79.36474 17.667 66.507 1994.444 1 0.03003
"16751" 2 1 1 4 14 10 73.84876 16.396 68.096 1997.304 2 0.02907
"16752" 2 1 1 4 14 8 0.0426 19.658 65.027 1990.975 0 0.04463
"16753" 2 1 1 4 14 9 32.6105 18.159 66.778 1994.224 0 0.04885
"16754" 2 1 1 4 14 10 22.52232 16.524 68.212 1997.292 0 0.04905
"16755" 2 1 1 4 14 9 10.13294 17.21 66.207 1994.602 0 0.07107
"16756" 2 1 1 4 14 10 12.37374 16.236 68.056 1997.424 0 0.06868
"16757" 2 1 1 4 14 9 9.0964 17.527 66.462 1994.539 0 0.08657
"16758" 2 1 1 4 14 10 9.23824 16.499 68.227 1997.331 0 0.08613
"16794" 2 1 1 4 15 9 0.8521 19.898 70.147 1995.855 0 0.00155
"16795" 2 1 1 4 15 10 108.44282 18.633 71.026 1997.997 2 0.00219
"16796" 2 1 1 4 15 9 0.19846 19.745 70.07 1995.932 0 0.00939
"16797" 2 1 1 4 15 10 45.12015 18.657 71.016 1997.963 2 0.0089
"16798" 2 1 1 4 15 9 0.25347 19.926 70.161 1995.841 0 0.02911
"16799" 2 1 1 4 15 10 23.40894 18.554 70.992 1998.042 0 0.03082
"16800" 2 1 1 4 15 9 0.04207 19.658 70.027 1995.975 0 0.04463
"16801" 2 1 1 4 15 10 11.65216 18.91 71.094 1997.788 0 0.04753
"16802" 2 1 1 4 15 10 1.81205 18.549 70.973 1998.028 0 0.07717
"16803" 2 1 1 4 15 10 2.58326 18.389 70.893 1998.108 0 0.0884
"16822" 2 1 1 5 7 1 42.92877 20.792 34.087 1958.9 0 0.00223
"16823" 2 1 1 5 7 1 15.97439 20.764 34.035 1958.876 0 0.0098
"16824" 2 1 1 5 7 1 10.50808 20.927 34.163 1958.84 0 0.02549
"16825" 2 1 1 5 7 1 8.61289 20.761 34.079 1958.923 0 0.0482
"16826" 2 1 1 5 7 1 1.56832 21.491 34.445 1958.558 0 0.06213
"16827" 2 1 1 5 7 1 0.08128 22.507 34.952 1958.05 0 0.09635
"16840" 2 1 1 5 8 1 97.2258 22.952 37.082 1959.735 0 0.00219
"16841" 2 1 1 5 8 2 104.28244 21.231 38.308 1962.682 0 0.00223
"16842" 2 1 1 5 8 1 60.68491 23.032 37.056 1959.63 0 0.01127
"16843" 2 1 1 5 8 2 49.01814 21.673 38.536 1962.468 0 0.01067
"16844" 2 1 1 5 8 1 25.38196 22.65 36.823 1959.778 0 0.02618
"16845" 2 1 1 5 8 2 29.05773 21.366 38.383 1962.621 0 0.02547
"16846" 2 1 1 5 8 1 19.58644 22.605 36.759 1959.759 0 0.04835
"16847" 2 1 1 5 8 2 23.79744 21.316 38.357 1962.646 0 0.04817
"16848" 2 1 1 5 8 1 6.12241 22.276 36.417 1959.746 0 0.06202
"16849" 2 1 1 5 8 2 6.3017 21.918 38.659 1962.344 0 0.06205
"16850" 2 1 1 5 8 1 5.04587 22.756 36.678 1959.527 0 0.09091
"16851" 2 1 1 5 8 2 3.12655 22.719 39.059 1961.944 0 0.09171
"16879" 2 1 1 5 9 1 1.70097 24.889 40.144 1960.86 0 0.00154
"16880" 2 1 1 5 9 2 120.84611 23.282 41.828 1964.151 0 0.00216
"16881" 2 1 1 5 9 3 99.1075 21.231 43.297 1967.672 0 0.00224
"16882" 2 1 1 5 9 1 0.06711 24.68 40.04 1960.965 0 0.00651
"16883" 2 1 1 5 9 2 73.08229 23.241 41.819 1964.184 0 0.01129
"16884" 2 1 1 5 9 3 43.33087 21.778 43.583 1967.41 0 0.01056
"16885" 2 1 1 5 9 2 30.10377 22.898 41.648 1964.355 0 0.02647
"16886" 2 1 1 5 9 3 28.6195 21.367 43.382 1967.621 0 0.02547
"16887" 2 1 1 5 9 2 22.6866 22.803 41.601 1964.403 0 0.04845
"16888" 2 1 1 5 9 3 23.43827 21.316 43.357 1967.646 0 0.04817
"16889" 2 1 1 5 9 2 6.37576 22.311 41.355 1964.649 0 0.06204
"16890" 2 1 1 5 9 3 6.20665 21.918 43.658 1967.345 0 0.06205
"16891" 2 1 1 5 9 2 5.32509 22.771 41.584 1964.419 0 0.09058
"16892" 2 1 1 5 9 3 3.07968 22.719 44.059 1966.944 0 0.09171
"16922" 2 1 1 5 10 2 1.66973 24.889 45.144 1965.858 0 0.00154
"16923" 2 1 1 5 10 3 114.53211 23.306 46.837 1969.136 1 0.00218
"16924" 2 1 1 5 10 4 94.76093 21.195 48.296 1972.706 0 0.00226
"16925" 2 1 1 5 10 2 0.06551 24.68 45.039 1965.963 0 0.00651
"16926" 2 1 1 5 10 3 69.26149 23.26 46.829 1969.174 0 0.01113
"16927" 2 1 1 5 10 4 42.78532 21.771 48.584 1972.418 0 0.01052
"16928" 2 1 1 5 10 3 29.63353 22.899 46.648 1969.355 0 0.02647
"16929" 2 1 1 5 10 4 28.46237 21.367 48.382 1972.621 0 0.02547
"16930" 2 1 1 5 10 3 22.33196 22.803 46.6 1969.401 0 0.04845
"16931" 2 1 1 5 10 4 23.30933 21.316 48.357 1972.645 0 0.04817
"16932" 2 1 1 5 10 3 6.27615 22.311 46.354 1969.647 0 0.06204
"16933" 2 1 1 5 10 4 6.17255 21.918 48.658 1972.345 0 0.06205
"16934" 2 1 1 5 10 3 5.24218 22.771 46.584 1969.417 0 0.09058
"16935" 2 1 1 5 10 4 3.06305 22.719 49.058 1971.945 0 0.09171
"16965" 2 1 1 5 11 3 1.655 24.889 50.144 1970.858 0 0.00154
"16966" 2 1 1 5 11 4 110.43585 23.307 51.852 1974.149 0 0.00219
"16967" 2 1 1 5 11 5 95.18391 21.196 53.296 1977.705 0 0.00226
"16968" 2 1 1 5 11 3 0.06457 24.68 50.039 1970.963 0 0.00651
"16969" 2 1 1 5 11 4 68.60094 23.26 51.822 1974.167 0 0.01112
"16970" 2 1 1 5 11 5 42.0142 21.733 53.565 1977.436 0 0.01043
"16971" 2 1 1 5 11 4 29.45469 22.899 51.648 1974.354 0 0.02647
"16972" 2 1 1 5 11 5 28.59038 21.367 53.382 1977.619 0 0.02547
"16973" 2 1 1 5 11 4 22.19694 22.804 51.6 1974.401 0 0.04845
"16974" 2 1 1 5 11 5 23.4139 21.317 53.357 1977.644 0 0.04817
"16975" 2 1 1 5 11 4 6.23825 22.312 51.354 1974.647 0 0.06204
"16976" 2 1 1 5 11 5 6.20029 21.918 53.658 1977.343 0 0.06205
"16977" 2 1 1 5 11 4 5.21081 22.771 51.584 1974.417 0 0.09058
"16978" 2 1 1 5 11 5 3.07711 22.719 54.058 1976.943 0 0.09171
"17008" 2 1 1 5 12 4 1.65686 24.89 55.144 1975.858 0 0.00154
"17009" 2 1 1 5 12 5 106.74496 23.291 56.842 1979.155 0 0.00221
"17010" 2 1 1 5 12 6 89.69805 21.207 58.274 1982.672 0 0.00227
"17011" 2 1 1 5 12 4 0.06427 24.68 55.039 1975.963 0 0.00651
"17012" 2 1 1 5 12 5 63.55623 23.215 56.768 1979.158 0 0.0111
"17013" 2 1 1 5 12 6 39.0897 21.708 58.551 1982.448 0 0.01042
"17014" 2 1 1 5 12 5 29.60281 22.898 56.648 1979.356 0 0.02647
"17015" 2 1 1 5 12 6 28.73597 21.366 58.383 1982.621 0 0.02547
"17016" 2 1 1 5 12 5 21.5244 22.883 56.64 1979.362 0 0.04873
"17017" 2 1 1 5 12 6 18.72323 21.345 58.361 1982.62 1 0.05005
"17018" 2 1 1 5 12 5 6.26968 22.311 56.355 1979.649 0 0.06204
"17019" 2 1 1 5 12 6 6.23192 21.918 58.659 1982.344 0 0.06205
"17020" 2 1 1 5 12 5 5.2362 22.771 56.585 1979.419 0 0.09059
"17021" 2 1 1 5 12 6 3.09193 22.719 59.059 1981.944 0 0.09171
"17052" 2 1 1 5 13 5 1.68214 24.889 60.144 1980.86 0 0.00154
"17053" 2 1 1 5 13 6 102.43252 23.358 61.861 1984.108 1 0.00219
"17054" 2 1 1 5 13 7 50.29062 21.463 62.8 1986.942 0 0.00224
"17055" 2 1 1 5 13 8 31.72699 20.815 64.106 1988.896 0 0.00212
"17056" 2 1 1 5 13 5 0.06637 24.68 60.04 1980.965 0 0.00651
"17057" 2 1 1 5 13 6 55.13124 23.229 61.813 1984.189 0 0.01151
"17058" 2 1 1 5 13 7 24.88564 22.093 63.35 1986.862 0 0.0108
"17059" 2 1 1 5 13 8 8.86537 20.96 64.178 1988.823 0 0.0108
"17060" 2 1 1 5 13 6 28.61696 22.925 61.636 1984.317 0 0.02668
"17061" 2 1 1 5 13 7 16.81131 21.549 62.878 1986.935 0 0.02587
"17062" 2 1 1 5 13 8 10.01123 20.888 64.142 1988.859 0 0.02562
"17063" 2 1 1 5 13 6 16.02037 22.809 61.58 1984.376 1 0.05067
"17064" 2 1 1 5 13 7 9.54922 21.471 62.776 1986.91 1 0.04969
"17065" 2 1 1 5 13 8 5.89038 20.674 64.035 1988.966 0 0.04903
"17066" 2 1 1 5 13 6 6.30516 22.311 61.355 1984.649 0 0.06204
"17067" 2 1 1 5 13 7 4.70554 22.058 63.401 1986.948 0 0.06202
"17068" 2 1 1 5 13 8 1.53966 21.491 64.444 1988.558 0 0.06213
"17069" 2 1 1 5 13 6 5.26612 22.771 61.584 1984.419 0 0.09058
"17070" 2 1 1 5 13 7 2.61387 22.683 63.923 1986.845 1 0.0925
"17071" 2 1 1 5 13 8 0.08082 22.507 64.952 1988.051 0 0.09635
"17106" 2 1 1 5 14 6 1.45998 24.882 65.135 1985.856 0 0.0016
"17107" 2 1 1 5 14 7 21.68251 24.45 65.988 1987.143 0 0.00214
"17108" 2 1 1 5 14 8 73.18777 22.956 67.08 1989.727 0 0.00223
"17109" 2 1 1 5 14 9 74.87475 21.212 68.26 1992.652 3 0.00214
"17110" 2 1 1 5 14 6 0.06592 24.68 65.039 1985.963 0 0.00651
"17111" 2 1 1 5 14 7 10.79597 24.033 65.721 1987.293 0 0.01219
"17112" 2 1 1 5 14 8 42.60836 23.054 67.068 1989.618 0 0.01118
"17113" 2 1 1 5 14 9 30.98123 21.739 68.56 1992.426 1 0.01051
"17114" 2 1 1 5 14 7 4.94801 24.142 65.769 1987.233 0 0.02794
"17115" 2 1 1 5 14 8 22.65755 22.691 66.872 1989.785 0 0.02666
"17116" 2 1 1 5 14 9 26.72796 21.297 68.344 1992.652 0 0.02578
"17117" 2 1 1 5 14 7 2.47458 24.089 65.742 1987.26 0 0.05029
"17118" 2 1 1 5 14 8 11.37262 22.645 66.782 1989.741 0 0.04983
"17119" 2 1 1 5 14 9 15.11229 21.153 68.275 1992.727 0 0.04927
"17120" 2 1 1 5 14 7 0.31584 22.981 65.189 1987.813 0 0.06238
"17121" 2 1 1 5 14 8 5.99929 22.276 66.416 1989.743 0 0.06202
"17122" 2 1 1 5 14 9 6.24692 21.918 68.658 1992.345 0 0.06205
"17123" 2 1 1 5 14 8 2.43216 22.507 66.452 1989.549 0 0.09635
"17124" 2 1 1 5 14 9 1.75519 22.507 68.952 1992.051 0 0.09635
"17158" 2 1 1 5 15 8 1.39177 24.879 70.139 1990.863 0 0.00162
"17159" 2 1 1 5 15 9 84.38384 23.307 71.816 1994.113 1 0.00217
"17160" 2 1 1 5 15 10 56.70205 21.366 73.074 1997.312 3 0.0021
"17161" 2 1 1 5 15 8 0.06535 24.68 70.039 1990.963 0 0.00651
"17162" 2 1 1 5 15 9 45.11848 23.361 71.84 1994.084 1 0.01092
"17163" 2 1 1 5 15 10 20.83128 21.875 73.393 1997.123 0 0.00989
"17164" 2 1 1 5 15 9 22.01841 22.86 71.404 1994.149 2 0.02666
"17165" 2 1 1 5 15 10 17.6654 21.129 72.928 1997.403 0 0.02634
"17166" 2 1 1 5 15 9 10.00837 22.263 71.33 1994.672 0 0.04889
"17167" 2 1 1 5 15 10 12.57753 21.296 73.043 1997.352 0 0.04977
"17168" 2 1 1 5 15 9 4.32091 22.407 71.374 1994.571 1 0.06238
"17169" 2 1 1 5 15 10 3.87208 21.866 73.522 1997.26 0 0.06242
"17170" 2 1 1 5 15 9 2.43159 22.507 71.452 1994.549 0 0.09635
"17171" 2 1 1 5 15 10 1.75576 22.507 73.952 1997.049 0 0.09635
"17193" 2 1 1 5 16 9 1.15503 24.879 75.139 1995.863 0 0.0016
"17194" 2 1 1 5 16 10 29.57857 24.222 76.335 1997.716 1 0.00224
"17195" 2 1 1 5 16 9 0.06477 24.68 75.039 1995.963 0 0.00651
"17196" 2 1 1 5 16 10 15.75601 23.861 76.081 1997.825 1 0.01139
"17197" 2 1 1 5 16 10 0.40928 22.604 75.127 1998.127 0 0.02576
"17198" 2 1 1 5 16 10 2.3628 23.097 75.705 1998.213 0 0.04595
"17199" 2 1 1 5 16 10 1.15389 22.981 75.689 1998.313 0 0.06238
"17200" 2 1 1 5 16 10 0.75722 22.507 75.452 1998.55 0 0.09635
"17209" 2 1 1 6 8 1 42.89531 25.799 39.099 1958.904 0 0.00234
"17210" 2 1 1 6 8 1 25.17658 25.899 39.147 1958.852 0 0.00946
"17211" 2 1 1 6 8 1 13.32193 26.05 39.224 1958.778 0 0.0316
"17212" 2 1 1 6 8 1 5.37836 25.925 39.162 1958.841 0 0.04925
"17213" 2 1 1 6 8 1 2.94216 25.801 39.1 1958.903 0 0.06968
"17214" 2 1 1 6 8 1 1.89735 25.909 39.154 1958.849 0 0.09715
"17229" 2 1 1 6 9 1 237.88166 28.314 42.298 1959.589 0 0.00215
"17230" 2 1 1 6 9 2 155.28622 26.765 43.566 1962.405 0 0.00224
"17231" 2 1 1 6 9 1 84.91405 28 42.058 1959.663 1 0.00946
"17232" 2 1 1 6 9 2 70.50598 26.523 43.428 1962.51 0 0.00972
"17233" 2 1 1 6 9 1 44.47834 27.851 41.953 1959.707 0 0.03013
"17234" 2 1 1 6 9 2 42.01681 26.555 43.477 1962.526 0 0.03108
"17235" 2 1 1 6 9 1 16.47723 27.996 42.085 1959.694 0 0.05134
"17236" 2 1 1 6 9 2 15.65643 26.422 43.41 1962.593 0 0.04923
"17237" 2 1 1 6 9 1 8.14849 27.831 41.946 1959.72 0 0.07283
"17238" 2 1 1 6 9 2 8.5152 26.303 43.351 1962.653 0 0.07068
"17239" 2 1 1 6 9 1 9.1933 27.771 41.804 1959.639 0 0.0947
"17240" 2 1 1 6 9 2 7.92698 26.933 43.666 1962.337 0 0.09594
"17270" 2 1 1 6 10 1 3.22444 29.899 45.149 1960.856 0 0.00203
"17271" 2 1 1 6 10 2 303.69503 28.558 46.971 1964.019 0 0.00215
"17272" 2 1 1 6 10 3 152.48475 26.772 48.585 1967.418 0 0.00225
"17273" 2 1 1 6 10 1 0.66773 29.965 45.182 1960.823 0 0.00831
"17274" 2 1 1 6 10 2 99.08605 28.334 46.866 1964.137 0 0.00928
"17275" 2 1 1 6 10 3 61.88733 26.509 48.446 1967.542 0 0.00958
"17276" 2 1 1 6 10 1 0.42475 29.786 45.092 1960.912 0 0.02851
"17277" 2 1 1 6 10 2 54.36548 28.129 46.764 1964.24 0 0.02998
"17278" 2 1 1 6 10 3 41.94521 26.556 48.477 1967.526 0 0.03108
"17279" 2 1 1 6 10 1 0.32503 29.953 45.176 1960.828 0 0.0501
"17280" 2 1 1 6 10 2 20.89732 28.31 46.854 1964.149 0 0.05201
"17281" 2 1 1 6 10 3 15.62993 26.422 48.41 1967.593 0 0.04924
"17282" 2 1 1 6 10 2 9.92388 28.141 46.77 1964.234 0 0.07313
"17283" 2 1 1 6 10 3 8.50091 26.303 48.351 1967.653 0 0.07068
"17284" 2 1 1 6 10 2 10.51209 27.844 46.621 1964.383 0 0.0945
"17285" 2 1 1 6 10 3 5.55431 27.437 48.643 1966.812 0 0.09547
"17317" 2 1 1 6 11 2 3.20863 29.899 50.149 1965.853 0 0.00203
"17318" 2 1 1 6 11 3 299.12482 28.547 51.968 1969.026 1 0.00215
"17319" 2 1 1 6 11 4 150.28524 26.771 53.576 1972.41 2 0.00225
"17320" 2 1 1 6 11 2 0.66516 29.965 50.182 1965.82 0 0.00831
"17321" 2 1 1 6 11 3 94.28728 28.393 51.895 1969.107 0 0.00911
"17322" 2 1 1 6 11 4 60.17668 26.524 53.434 1972.515 0 0.00966
"17323" 2 1 1 6 11 2 0.42202 29.786 50.092 1965.91 0 0.02852
"17324" 2 1 1 6 11 3 54.09504 28.134 51.763 1969.234 0 0.02996
"17325" 2 1 1 6 11 4 37.89827 26.553 53.448 1972.501 1 0.03057
"17326" 2 1 1 6 11 2 0.32376 29.953 50.176 1965.826 0 0.0501
"17327" 2 1 1 6 11 3 20.8523 28.31 51.854 1969.149 0 0.05201
"17328" 2 1 1 6 11 4 15.53073 26.392 53.395 1972.608 0 0.04915
"17329" 2 1 1 6 11 3 9.90177 28.142 51.77 1969.233 0 0.07313
"17330" 2 1 1 6 11 4 8.53337 26.303 53.35 1972.652 0 0.07068
"17331" 2 1 1 6 11 3 8.19983 28.18 51.679 1969.103 0 0.0936
"17332" 2 1 1 6 11 4 2.35268 28.322 54.359 1971.643 0 0.09222
"17364" 2 1 1 6 12 3 3.21044 29.899 55.148 1970.853 0 0.00203
"17365" 2 1 1 6 12 4 282.14284 28.572 56.967 1974 2 0.00212
"17366" 2 1 1 6 12 5 136.15073 26.75 58.565 1977.42 2 0.00223
"17367" 2 1 1 6 12 3 0.66623 29.965 55.181 1970.821 0 0.00831
"17368" 2 1 1 6 12 4 90.50363 28.413 56.878 1974.069 0 0.00917
"17369" 2 1 1 6 12 5 51.65721 26.618 58.484 1977.47 1 0.01015
"17370" 2 1 1 6 12 3 0.42161 29.786 55.092 1970.91 0 0.02852
"17371" 2 1 1 6 12 4 50.74509 28.241 56.819 1974.182 0 0.02954
"17372" 2 1 1 6 12 5 35.12609 26.532 58.443 1977.515 1 0.03044
"17373" 2 1 1 6 12 3 0.32427 29.953 55.176 1970.826 0 0.0501
"17374" 2 1 1 6 12 4 16.47888 28.013 56.705 1974.296 0 0.05045
"17375" 2 1 1 6 12 5 15.5817 26.389 58.393 1977.608 0 0.04914
"17376" 2 1 1 6 12 4 9.9341 28.142 56.769 1974.231 0 0.07313
"17377" 2 1 1 6 12 5 7.636 26.161 58.21 1977.654 1 0.06961
"17378" 2 1 1 6 12 4 6.88105 28.333 56.864 1974.137 0 0.09268
"17379" 2 1 1 6 12 5 2.3634 28.322 59.359 1976.644 0 0.09222
"17411" 2 1 1 6 13 4 3.09451 29.902 60.148 1975.85 1 0.00206
"17412" 2 1 1 6 13 5 256.89872 28.566 61.962 1979.001 2 0.00207
"17413" 2 1 1 6 13 6 125.93867 26.705 63.548 1982.447 2 0.00218
"17414" 2 1 1 6 13 4 0.66764 29.965 60.181 1975.821 0 0.00831
"17415" 2 1 1 6 13 5 76.7693 28.425 61.851 1979.031 0 0.00919
"17416" 2 1 1 6 13 6 38.38871 26.899 63.633 1982.338 0 0.01092
"17417" 2 1 1 6 13 4 0.37825 29.778 60.076 1975.903 1 0.02844
"17418" 2 1 1 6 13 5 41.76253 28.045 61.657 1979.217 0 0.03025
"17419" 2 1 1 6 13 6 31.46528 26.651 63.457 1982.411 0 0.03005
"17420" 2 1 1 6 13 4 0.32494 29.953 60.175 1975.827 0 0.0501
"17421" 2 1 1 6 13 5 16.55714 28.012 61.705 1979.298 0 0.05045
"17422" 2 1 1 6 13 6 14.89367 26.415 63.336 1982.526 0 0.04909
"17423" 2 1 1 6 13 5 7.32121 28.385 61.892 1979.112 0 0.07084
"17424" 2 1 1 6 13 6 6.59674 25.952 63.176 1982.828 0 0.06805
"17425" 2 1 1 6 13 5 6.91251 28.333 61.865 1979.139 0 0.09268
"17426" 2 1 1 6 13 6 2.36311 28.322 64.36 1981.643 0 0.09222
"17457" 2 1 1 6 14 5 3.03683 29.904 65.151 1980.853 0 0.00208
"17458" 2 1 1 6 14 6 237.65167 28.593 66.98 1983.992 2 0.00205
"17459" 2 1 1 6 14 7 82.58183 27.035 68.299 1986.869 3 0.00211
"17460" 2 1 1 6 14 8 29.56489 25.777 69.062 1988.89 3 0.00245
"17461" 2 1 1 6 14 5 0.36038 29.989 65.194 1980.811 0 0.00616
"17462" 2 1 1 6 14 6 67.44385 28.386 66.853 1984.072 2 0.00903
"17463" 2 1 1 6 14 7 24.75777 27.144 68.42 1986.881 3 0.01024
"17464" 2 1 1 6 14 8 5.76321 26.225 69.311 1988.692 0 0.01247
"17465" 2 1 1 6 14 5 0.09597 29.704 65.052 1980.953 0 0.03535
"17466" 2 1 1 6 14 6 37.40165 27.942 66.587 1984.25 2 0.03057
"17467" 2 1 1 6 14 7 18.5483 26.816 68.148 1986.937 0 0.0298
"17468" 2 1 1 6 14 8 8.40134 26.115 69.256 1988.746 0 0.02979
"17469" 2 1 1 6 14 5 0.32733 29.953 65.176 1980.828 0 0.0501
"17470" 2 1 1 6 14 6 15.43264 28.173 66.786 1984.218 0 0.05046
"17471" 2 1 1 6 14 7 8.33269 26.814 68.154 1986.945 0 0.04882
"17472" 2 1 1 6 14 8 3.76713 25.965 69.181 1988.82 0 0.04881
"17473" 2 1 1 6 14 6 2.98789 27.873 65.614 1983.345 1 0.07075
"17474" 2 1 1 6 14 7 1.85623 25.348 66.746 1987.003 0 0.0717
"17475" 2 1 1 6 14 8 2.09398 25.348 68.873 1989.128 0 0.0717
"17476" 2 1 1 6 14 6 6.92152 28.333 66.865 1984.139 0 0.09268
"17477" 2 1 1 6 14 7 2.20332 28.329 69.319 1986.596 1 0.09251
"17519" 2 1 1 6 15 6 3.02845 29.904 70.151 1985.851 0 0.00208
"17520" 2 1 1 6 15 7 52.9432 29.344 70.894 1987.154 0 0.00202
"17521" 2 1 1 6 15 8 151.87637 28.361 72.326 1989.569 2 0.00203
"17522" 2 1 1 6 15 9 87.87717 26.72 73.531 1992.416 4 0.00225
"17523" 2 1 1 6 15 7 8.07459 29.212 70.761 1987.154 1 0.01044
"17524" 2 1 1 6 15 8 36.04008 27.91 71.937 1989.631 0 0.0102
"17525" 2 1 1 6 15 9 25.98847 26.978 73.667 1992.295 1 0.01075
"17526" 2 1 1 6 15 7 1.60322 28.568 70.36 1987.397 1 0.02996
"17527" 2 1 1 6 15 8 19.40649 27.088 71.307 1989.824 0 0.0299
"17528" 2 1 1 6 15 9 22.95621 26.456 73.412 1992.561 0 0.02933
"17529" 2 1 1 6 15 6 0.32675 29.953 70.176 1985.826 0 0.0501
"17530" 2 1 1 6 15 7 2.80469 29.495 71.063 1987.172 0 0.0525
"17531" 2 1 1 6 15 8 12.62808 27.88 71.946 1989.67 0 0.05001
"17532" 2 1 1 6 15 9 12.10299 26.55 73.474 1992.529 0 0.04882
"17533" 2 1 1 6 15 8 0.69291 25.348 70.373 1990.629 0 0.0717
"17534" 2 1 1 6 15 9 1.3731 25.348 71.485 1991.742 0 0.0717
"17535" 2 1 1 6 15 7 0.76665 28.43 70.413 1987.589 0 0.09687
"17536" 2 1 1 6 15 8 2.78689 28.43 72.326 1989.501 0 0.09687
"17537" 2 1 1 6 15 9 1.09022 28.43 74.413 1991.59 0 0.09687
"17577" 2 1 1 6 16 8 1.86004 29.892 75.145 1990.857 0 0.00233
"17578" 2 1 1 6 16 9 151.10845 28.619 76.904 1993.889 8 0.00203
"17579" 2 1 1 6 16 10 54.06711 26.943 78.429 1997.091 1 0.0022
"17580" 2 1 1 6 16 9 34.24233 28.152 76.636 1994.088 2 0.01036
"17581" 2 1 1 6 16 10 15.85931 26.787 78.361 1997.178 1 0.01052
"17582" 2 1 1 6 16 9 15.30753 27.055 76.226 1994.776 0 0.02852
"17583" 2 1 1 6 16 10 18.11984 26.481 78.178 1997.301 1 0.02912
"17584" 2 1 1 6 16 8 0.32611 29.953 75.176 1990.826 0 0.0501
"17585" 2 1 1 6 16 9 15.43022 28.174 76.785 1994.216 0 0.05047
"17586" 2 1 1 6 16 10 9.44897 26.684 78.249 1997.17 0 0.05016
"17587" 2 1 1 6 16 9 3.5529 28.43 76.913 1994.089 0 0.09687
"17588" 2 1 1 6 16 10 1.09085 28.43 79.413 1996.59 0 0.09687
"17617" 2 1 1 6 17 9 1.13154 29.916 80.156 1995.845 0 0.00243
"17618" 2 1 1 6 17 10 50.78692 29.007 81.205 1997.802 3 0.00204
"17619" 2 1 1 6 17 10 8.82344 28.878 81.055 1997.781 0 0.01248
"17620" 2 1 1 6 17 10 3.04879 27.889 80.643 1998.359 0 0.03022
"17621" 2 1 1 6 17 9 0.32548 29.953 80.175 1995.827 0 0.0501
"17622" 2 1 1 6 17 10 5.75939 29.046 81.306 1997.864 0 0.05141
"17623" 2 1 1 6 17 10 1.69603 28.43 80.913 1998.089 0 0.09687
"17638" 2 1 1 7 9 1 71.07849 31.004 44.199 1958.8 0 0.00223
"17639" 2 1 1 7 9 1 18.18047 31.164 44.281 1958.722 0 0.00934
"17640" 2 1 1 7 9 1 9.09997 30.974 44.186 1958.817 0 0.02716
"17641" 2 1 1 7 9 1 7.28827 30.738 44.068 1958.935 0 0.05288
"17642" 2 1 1 7 9 1 2.75178 31.096 44.247 1958.756 0 0.06492
"17643" 2 1 1 7 9 1 0.36297 32.404 44.9 1958.102 0 0.08702
"17658" 2 1 1 7 10 1 243.72486 32.903 46.986 1959.688 2 0.0021
"17659" 2 1 1 7 10 2 216.32253 31.56 48.477 1962.522 1 0.0022
"17660" 2 1 1 7 10 1 116.75983 33.255 47.255 1959.605 1 0.01021
"17661" 2 1 1 7 10 2 73.4344 31.965 48.682 1962.321 0 0.00979
"17662" 2 1 1 7 10 1 34.05691 33.22 47.266 1959.651 0 0.0277
"17663" 2 1 1 7 10 2 27.43356 31.543 48.471 1962.532 0 0.02783
"17664" 2 1 1 7 10 1 22.47644 33.227 47.277 1959.656 0 0.04738
"17665" 2 1 1 7 10 2 16.53559 31.472 48.435 1962.568 0 0.05152
"17666" 2 1 1 7 10 1 8.26037 32.993 47.141 1959.753 0 0.07288
"17667" 2 1 1 7 10 2 7.62545 31.5 48.449 1962.554 0 0.06698
"17668" 2 1 1 7 10 1 7.89614 32.498 46.461 1959.568 0 0.09018
"17669" 2 1 1 7 10 2 5.78927 32.486 48.942 1962.061 0 0.08979
"17699" 2 1 1 7 11 1 0.84226 34.841 50.12 1960.885 0 0.00292
"17700" 2 1 1 7 11 2 280.58985 33.155 51.765 1964.215 0 0.00211
"17701" 2 1 1 7 11 3 208.27451 31.533 53.451 1967.523 1 0.0022
"17702" 2 1 1 7 11 1 0.98639 34.822 50.11 1960.895 0 0.00882
"17703" 2 1 1 7 11 2 149.86998 33.475 51.936 1964.067 0 0.01023
"17704" 2 1 1 7 11 3 73.58509 31.966 53.682 1967.321 0 0.00979
"17705" 2 1 1 7 11 1 0.88989 34.876 50.137 1960.867 0 0.02491
"17706" 2 1 1 7 11 2 44.91543 33.509 51.954 1964.05 0 0.02741
"17707" 2 1 1 7 11 3 24.38775 31.585 53.397 1967.417 2 0.02666
"17708" 2 1 1 7 11 1 0.23689 34.696 50.047 1960.958 0 0.04695
"17709" 2 1 1 7 11 2 29.00214 33.575 51.987 1964.017 0 0.04723
"17710" 2 1 1 7 11 3 16.56798 31.472 53.435 1967.568 0 0.05152
"17711" 2 1 1 7 11 2 10.68365 33.246 51.822 1964.181 0 0.07368
"17712" 2 1 1 7 11 3 7.64087 31.501 53.449 1967.554 0 0.06698
"17713" 2 1 1 7 11 2 7.94255 32.5 51.449 1964.555 0 0.09022
"17714" 2 1 1 7 11 3 5.80096 32.486 53.942 1967.061 0 0.08979
"17747" 2 1 1 7 12 2 0.83866 34.842 55.12 1965.882 0 0.00293
"17748" 2 1 1 7 12 3 267.31734 33.163 56.767 1969.21 0 0.00209
"17749" 2 1 1 7 12 4 193.26924 31.556 58.463 1972.512 1 0.00217
"17750" 2 1 1 7 12 2 0.98367 34.822 55.11 1965.892 0 0.00882
"17751" 2 1 1 7 12 3 147.76653 33.462 56.913 1969.056 1 0.01027
"17752" 2 1 1 7 12 4 73.1824 31.96 58.671 1972.317 0 0.00979
"17753" 2 1 1 7 12 2 0.88888 34.876 55.137 1965.865 0 0.02491
"17754" 2 1 1 7 12 3 41.2765 33.618 57.008 1968.995 0 0.02644
"17755" 2 1 1 7 12 4 21.03446 31.644 58.472 1972.433 0 0.02577
"17756" 2 1 1 7 12 2 0.2354 34.696 55.047 1965.955 0 0.04696
"17757" 2 1 1 7 12 3 29.04873 33.576 56.987 1969.016 0 0.04722
"17758" 2 1 1 7 12 4 16.62206 31.473 58.435 1972.568 0 0.05152
"17759" 2 1 1 7 12 3 10.69922 33.246 56.822 1969.18 0 0.07368
"17760" 2 1 1 7 12 4 7.6663 31.501 58.449 1972.554 0 0.06698
"17761" 2 1 1 7 12 3 7.95411 32.5 56.448 1969.553 0 0.09022
"17762" 2 1 1 7 12 4 5.82024 32.486 58.942 1972.061 0 0.08979
"17795" 2 1 1 7 13 3 0.48607 34.741 60.069 1970.933 0 0.00332
"17796" 2 1 1 7 13 4 244.33989 33.127 61.737 1974.214 2 0.00204
"17797" 2 1 1 7 13 5 179.5674 31.567 63.462 1977.5 0 0.00217
"17798" 2 1 1 7 13 3 0.98221 34.822 60.11 1970.892 0 0.00882
"17799" 2 1 1 7 13 4 142.36481 33.481 61.926 1974.049 0 0.01033
"17800" 2 1 1 7 13 5 65.90144 32.036 63.716 1977.285 0 0.00994
"17801" 2 1 1 7 13 3 0.88903 34.876 60.137 1970.865 0 0.02491
"17802" 2 1 1 7 13 4 39.64362 33.711 62.054 1973.947 0 0.02666
"17803" 2 1 1 7 13 5 19.27023 31.657 63.527 1977.474 0 0.02616
"17804" 2 1 1 7 13 3 0.23422 34.696 60.046 1970.956 0 0.04696
"17805" 2 1 1 7 13 4 25.8813 33.435 61.83 1974 1 0.04699
"17806" 2 1 1 7 13 5 16.44859 31.448 63.418 1977.575 0 0.05156
"17807" 2 1 1 7 13 4 7.59578 33.155 61.681 1974.13 0 0.07191
"17808" 2 1 1 7 13 5 6.6292 31.192 63.294 1977.707 0 0.06526
"17809" 2 1 1 7 13 4 7.97607 32.5 61.448 1974.553 0 0.09022
"17810" 2 1 1 7 13 5 5.82536 32.486 63.941 1977.06 0 0.08979
"17843" 2 1 1 7 14 4 0.48319 34.741 65.069 1975.933 0 0.00333
"17844" 2 1 1 7 14 5 225.23159 33.1 66.711 1979.215 3 0.00198
"17845" 2 1 1 7 14 6 168.27768 31.529 68.457 1982.533 1 0.00219
"17846" 2 1 1 7 14 4 0.97835 34.823 65.109 1975.892 0 0.00881
"17847" 2 1 1 7 14 5 135.43782 33.47 66.904 1979.039 2 0.01046
"17848" 2 1 1 7 14 6 62.14547 32.038 68.692 1982.258 0 0.00974
"17849" 2 1 1 7 14 4 0.887 34.876 65.136 1975.866 0 0.02491
"17850" 2 1 1 7 14 5 36.91199 33.634 66.926 1978.897 1 0.0269
"17851" 2 1 1 7 14 6 18.29206 31.558 68.478 1982.525 0 0.02603
"17852" 2 1 1 7 14 4 0.14489 34.694 65.045 1975.957 0 0.04568
"17853" 2 1 1 7 14 5 19.23432 33.201 66.663 1979.067 1 0.04685
"17854" 2 1 1 7 14 6 15.72851 31.352 68.375 1982.628 0 0.05171
"17855" 2 1 1 7 14 5 7.06388 33.114 66.717 1979.208 1 0.07149
"17856" 2 1 1 7 14 6 6.43027 31.1 68.249 1982.754 0 0.06496
"17857" 2 1 1 7 14 5 7.98616 32.5 66.449 1979.555 0 0.09022
"17858" 2 1 1 7 14 6 5.81014 32.486 68.942 1982.061 0 0.08979
"17892" 2 1 1 7 15 5 0.23019 34.693 70.046 1980.959 0 0.00247
"17893" 2 1 1 7 15 6 186.91943 32.97 71.65 1984.285 3 0.002
"17894" 2 1 1 7 15 7 102.94126 31.76 73.078 1986.924 1 0.00217
"17895" 2 1 1 7 15 8 46.94554 30.975 74.18 1988.811 3 0.00216
"17896" 2 1 1 7 15 5 0.80001 34.825 70.112 1980.893 0 0.00959
"17897" 2 1 1 7 15 6 107.34984 33.29 71.683 1983.998 2 0.01067
"17898" 2 1 1 7 15 7 41.92316 32.206 73.473 1986.873 1 0.00991
"17899" 2 1 1 7 15 8 12.30715 31.199 74.298 1988.705 0 0.00854
"17900" 2 1 1 7 15 5 0.54215 34.807 70.103 1980.902 0 0.02663
"17901" 2 1 1 7 15 6 29.79221 33.691 72.02 1983.934 0 0.02699
"17902" 2 1 1 7 15 7 8.23548 31.993 73.206 1986.818 0 0.02593
"17903" 2 1 1 7 15 8 2.86402 30.769 74.083 1988.918 0 0.02301
"17904" 2 1 1 7 15 5 0.10189 34.713 70.055 1980.949 0 0.04622
"17905" 2 1 1 7 15 6 16.32663 32.946 71.672 1984.331 0 0.04727
"17906" 2 1 1 7 15 7 10.27977 31.638 72.993 1986.961 0 0.05021
"17907" 2 1 1 7 15 8 5.39652 30.806 74.101 1988.9 0 0.05457
"17908" 2 1 1 7 15 6 2.74746 31.11 70.754 1985.248 0 0.06507
"17909" 2 1 1 7 15 7 3.65993 31.103 72.5 1987.003 0 0.065
"17910" 2 1 1 7 15 8 2.74871 31.096 74.246 1988.757 0 0.06492
"17911" 2 1 1 7 15 6 7.97117 32.5 71.449 1984.555 0 0.09022
"17912" 2 1 1 7 15 7 5.4266 32.492 73.878 1986.991 0 0.08998
"17913" 2 1 1 7 15 8 0.36474 32.404 74.9 1988.103 0 0.08702
"17956" 2 1 1 7 16 6 0.22561 34.694 75.046 1985.956 0 0.00248
"17957" 2 1 1 7 16 7 27.75094 34.1 75.74 1987.245 1 0.00177
"17958" 2 1 1 7 16 8 126.16931 32.663 76.75 1989.691 2 0.00206
"17959" 2 1 1 7 16 9 120.60984 31.477 78.402 1992.531 3 0.00209
"17960" 2 1 1 7 16 6 0.32212 34.846 75.122 1985.88 0 0.00686
"17961" 2 1 1 7 16 7 11.03808 33.771 75.508 1987.341 1 0.01166
"17962" 2 1 1 7 16 8 53.39868 32.658 76.653 1989.599 3 0.01089
"17963" 2 1 1 7 16 9 40.28183 31.967 78.633 1992.271 0 0.00987
"17964" 2 1 1 7 16 6 0.53834 34.807 75.102 1985.9 0 0.02663
"17965" 2 1 1 7 16 7 8.01613 34.405 75.968 1987.168 0 0.02693
"17966" 2 1 1 7 16 8 18.57917 33.741 77.688 1989.55 0 0.02677
"17967" 2 1 1 7 16 9 8.25741 31.732 78.448 1992.32 0 0.02527
"17968" 2 1 1 7 16 6 0.1009 34.713 75.055 1985.947 0 0.04622
"17969" 2 1 1 7 16 7 2.52999 34.34 75.908 1987.173 0 0.04632
"17970" 2 1 1 7 16 8 10.52419 32.594 76.613 1989.624 2 0.04845
"17971" 2 1 1 7 16 9 12.01511 31.036 78.135 1992.706 0 0.05404
"17972" 2 1 1 7 16 8 2.7462 31.11 75.753 1990.249 0 0.06507
"17973" 2 1 1 7 16 9 6.4099 31.1 78.248 1992.755 0 0.06496
"17974" 2 1 1 7 16 7 0.0633 32.671 75.035 1987.967 0 0.09536
"17975" 2 1 1 7 16 8 5.83208 32.525 76.375 1989.454 0 0.08962
"17976" 2 1 1 7 16 9 3.7953 32.52 78.959 1992.044 0 0.08875
"18015" 2 1 1 7 17 8 0.22311 34.694 80.045 1990.956 0 0.00248
"18016" 2 1 1 7 17 9 105.80027 32.799 81.475 1994.281 6 0.00195
"18017" 2 1 1 7 17 10 80.61191 31.456 83.134 1997.282 0 0.00199
"18018" 2 1 1 7 17 9 29.77832 32.566 81.335 1994.373 4 0.01094
"18019" 2 1 1 7 17 10 20.46178 31.918 83.543 1997.23 0 0.00902
"18020" 2 1 1 7 17 8 0.53646 34.807 80.102 1990.9 0 0.02664
"18021" 2 1 1 7 17 9 22.88398 34.15 82.173 1993.627 1 0.02713
"18022" 2 1 1 7 17 10 3.05391 31.522 82.795 1996.877 1 0.0256
"18023" 2 1 1 7 17 8 0.10027 34.713 80.055 1990.947 0 0.04622
"18024" 2 1 1 7 17 9 9.717 33.1 81.748 1994.253 0 0.049
"18025" 2 1 1 7 17 10 4.04097 31.524 82.971 1997.053 1 0.05308
"18026" 2 1 1 7 17 9 2.74495 31.11 80.753 1995.249 0 0.06507
"18027" 2 1 1 7 17 10 5.49491 31.103 82.999 1997.501 0 0.065
"18028" 2 1 1 7 17 9 5.35955 32.537 81.467 1994.534 0 0.08948
"18029" 2 1 1 7 17 10 3.79655 32.52 83.958 1997.043 0 0.08875
"18054" 2 1 1 7 18 9 0.04199 34.65 85.023 1995.979 0 0.00148
"18055" 2 1 1 7 18 10 21.84867 33.466 85.881 1998.019 1 0.00165
"18056" 2 1 1 7 18 10 3.8141 32.596 85.476 1998.485 0 0.01072
"18057" 2 1 1 7 18 9 0.53458 34.807 85.102 1995.9 0 0.02664
"18058" 2 1 1 7 18 10 3.85484 34.18 85.784 1997.21 1 0.02556
"18059" 2 1 1 7 18 9 0.09965 34.713 85.054 1995.948 0 0.04622
"18060" 2 1 1 7 18 10 0.98768 34.713 85.648 1996.542 0 0.04622
"18061" 2 1 1 7 18 10 1.69836 32.552 85.475 1998.527 0 0.09012
"18072" 2 1 1 8 10 1 66.02648 35.825 49.111 1958.892 0 0.00223
"18073" 2 1 1 8 10 1 29.52265 36.053 49.225 1958.777 0 0.00939
"18074" 2 1 1 8 10 1 14.47824 35.749 49.073 1958.93 0 0.0286
"18075" 2 1 1 8 10 1 5.24265 36.488 49.442 1958.56 0 0.04972
"18076" 2 1 1 8 10 1 4.51655 36.177 49.287 1958.716 0 0.07148
"18077" 2 1 1 8 10 1 4.02517 36.035 49.216 1958.787 0 0.08845
"18091" 2 1 1 8 11 1 252.90678 38.033 52.076 1959.649 2 0.00244
"18092" 2 1 1 8 11 2 211.61149 36.609 53.494 1962.49 2 0.0023
"18093" 2 1 1 8 11 1 123.93879 37.95 52.005 1959.66 0 0.00889
"18094" 2 1 1 8 11 2 99.02348 36.748 53.561 1962.418 0 0.00892
"18095" 2 1 1 8 11 1 58.34113 38.278 52.303 1959.63 0 0.02816
"18096" 2 1 1 8 11 2 44.93359 36.541 53.47 1962.534 0 0.02904
"18097" 2 1 1 8 11 1 50.25145 38.526 52.495 1959.575 0 0.04689
"18098" 2 1 1 8 11 2 22.43778 37.23 53.814 1962.189 0 0.04798
"18099" 2 1 1 8 11 1 12.21287 37.714 51.877 1959.769 0 0.07
"18100" 2 1 1 8 11 2 13.04938 36.489 53.444 1962.56 0 0.07101
"18101" 2 1 1 8 11 1 7.28297 37.117 51.411 1959.9 0 0.08722
"18102" 2 1 1 8 11 2 10.81398 36.358 53.378 1962.625 0 0.08806
"18134" 2 1 1 8 12 1 1.05806 39.926 55.162 1960.843 0 0.00157
"18135" 2 1 1 8 12 2 286.43763 38.181 56.753 1964.178 1 0.00239
"18136" 2 1 1 8 12 3 180.13037 36.618 58.46 1967.447 5 0.00228
"18137" 2 1 1 8 12 1 0.68667 39.82 55.109 1960.896 0 0.00833
"18138" 2 1 1 8 12 2 141.01694 38.207 56.776 1964.175 1 0.0088
"18139" 2 1 1 8 12 3 90.1527 36.706 58.552 1967.451 0 0.00868
"18140" 2 1 1 8 12 1 0.68345 39.878 55.138 1960.867 0 0.02169
"18141" 2 1 1 8 12 2 71.8383 38.429 56.896 1964.072 0 0.02768
"18142" 2 1 1 8 12 3 44.48302 36.537 58.458 1967.527 0 0.02901
"18143" 2 1 1 8 12 1 0.47906 39.793 55.095 1960.909 0 0.05593
"18144" 2 1 1 8 12 2 63.65109 38.707 57.011 1963.909 0 0.04749
"18145" 2 1 1 8 12 3 20.19381 37.315 58.813 1967.104 1 0.04865
"18146" 2 1 1 8 12 1 0.23276 39.849 55.124 1960.881 0 0.07083
"18147" 2 1 1 8 12 2 14.97464 38.031 56.715 1964.289 0 0.06986
"18148" 2 1 1 8 12 3 11.31832 36.474 58.346 1967.477 1 0.07248
"18149" 2 1 1 8 12 2 8.02344 37.235 56.316 1964.686 0 0.08712
"18150" 2 1 1 8 12 3 10.79578 36.359 58.378 1967.625 0 0.08806
"18186" 2 1 1 8 13 2 0.62293 39.912 60.155 1965.847 0 0.00158
"18187" 2 1 1 8 13 3 240.23432 38.181 61.741 1969.165 1 0.00242
"18188" 2 1 1 8 13 4 163.8761 36.588 63.486 1972.504 0 0.00232
"18189" 2 1 1 8 13 2 0.68214 39.82 60.109 1965.893 0 0.00833
"18190" 2 1 1 8 13 3 125.00537 38.122 61.715 1969.198 3 0.00873
"18191" 2 1 1 8 13 4 83.92543 36.711 63.516 1972.411 1 0.00856
"18192" 2 1 1 8 13 2 0.57145 39.92 60.158 1965.843 0 0.02101
"18193" 2 1 1 8 13 3 61.6246 38.309 61.826 1969.122 1 0.02838
"18194" 2 1 1 8 13 4 41.02138 36.561 63.427 1972.471 0 0.02885
"18195" 2 1 1 8 13 2 0.39126 39.815 60.106 1965.896 0 0.05888
"18196" 2 1 1 8 13 3 59.38835 38.75 62.057 1968.913 1 0.04784
"18197" 2 1 1 8 13 4 16.00761 37.404 63.841 1972.043 1 0.0485
"18198" 2 1 1 8 13 2 0.23167 39.849 60.123 1965.879 0 0.07083
"18199" 2 1 1 8 13 3 13.07965 38.238 61.818 1969.185 0 0.07108
"18200" 2 1 1 8 13 4 10.17457 36.462 63.43 1972.573 0 0.07371
"18201" 2 1 1 8 13 3 8.00545 37.235 61.316 1969.685 0 0.08712
"18202" 2 1 1 8 13 4 10.77836 36.359 63.378 1972.625 0 0.08806
"18236" 2 1 1 8 14 3 0.57682 39.932 65.164 1970.838 0 0.00144
"18237" 2 1 1 8 14 4 201.37299 38.102 66.707 1974.21 3 0.00236
"18238" 2 1 1 8 14 5 147.81214 36.536 68.444 1977.513 2 0.00231
"18239" 2 1 1 8 14 3 0.60444 39.842 65.119 1970.883 0 0.00842
"18240" 2 1 1 8 14 4 94.4019 37.931 66.593 1974.267 3 0.00875
"18241" 2 1 1 8 14 5 68.78922 36.695 68.541 1977.451 1 0.00859
"18242" 2 1 1 8 14 3 0.22546 39.844 65.12 1970.882 0 0.02163
"18243" 2 1 1 8 14 4 56.84335 38.311 66.854 1974.147 0 0.02819
"18244" 2 1 1 8 14 5 36.64295 36.63 68.513 1977.488 0 0.02876
"18245" 2 1 1 8 14 3 0.38925 39.815 65.106 1970.896 0 0.05888
"18246" 2 1 1 8 14 4 51.88581 38.819 67.02 1973.805 1 0.04753
"18247" 2 1 1 8 14 5 13.40302 37.314 68.855 1977.147 0 0.04863
"18248" 2 1 1 8 14 3 0.2306 39.849 65.123 1970.879 0 0.07083
"18249" 2 1 1 8 14 4 12.98542 38.23 66.801 1974.176 0 0.07109
"18250" 2 1 1 8 14 5 10.14027 36.462 68.429 1977.572 0 0.07371
"18251" 2 1 1 8 14 4 7.98807 37.235 66.316 1974.686 0 0.08712
"18252" 2 1 1 8 14 5 7.41512 36.725 68.447 1977.327 0 0.08764
"18285" 2 1 1 8 15 4 0.57345 39.932 70.164 1975.838 0 0.00144
"18286" 2 1 1 8 15 5 153.68933 38.054 71.663 1979.214 8 0.00206
"18287" 2 1 1 8 15 6 110.36509 36.516 73.399 1982.488 1 0.00217
"18288" 2 1 1 8 15 4 0.30976 39.774 70.085 1975.917 0 0.00624
"18289" 2 1 1 8 15 5 73.72431 37.854 71.555 1979.306 2 0.00871
"18290" 2 1 1 8 15 6 52.01698 36.718 73.492 1982.378 0 0.00896
"18291" 2 1 1 8 15 4 0.224 39.844 70.12 1975.882 0 0.02163
"18292" 2 1 1 8 15 5 50.60982 38.196 71.64 1979.049 0 0.02822
"18293" 2 1 1 8 15 6 33.2553 36.535 73.423 1982.493 1 0.02868
"18294" 2 1 1 8 15 4 0.16768 39.784 70.09 1975.912 0 0.05988
"18295" 2 1 1 8 15 5 42.55342 38.769 72.083 1978.92 0 0.0469
"18296" 2 1 1 8 15 6 13.30963 37.312 73.855 1982.148 0 0.04863
"18297" 2 1 1 8 15 5 8.56841 37.401 71.4 1979.604 0 0.07122
"18298" 2 1 1 8 15 6 10.07786 36.462 73.43 1982.573 0 0.07371
"18299" 2 1 1 8 15 5 7.08744 37.445 71.422 1979.583 0 0.08688
"18300" 2 1 1 8 15 6 5.32793 36.882 73.438 1982.161 1 0.08848
"18334" 2 1 1 8 16 5 0.3622 39.992 75.195 1980.81 0 0.00114
"18335" 2 1 1 8 16 6 127.5876 38.153 76.741 1984.193 3 0.00197
"18336" 2 1 1 8 16 7 53.51097 36.983 78.244 1986.866 3 0.00214
"18337" 2 1 1 8 16 8 19.07869 35.826 79.084 1988.864 0 0.00245
"18338" 2 1 1 8 16 5 0.13304 39.745 75.072 1980.933 0 0.00719
"18339" 2 1 1 8 16 6 51.35115 37.909 76.556 1984.252 3 0.00907
"18340" 2 1 1 8 16 7 24.48682 36.977 78.293 1986.921 1 0.00905
"18341" 2 1 1 8 16 8 7.99762 36.156 79.201 1988.651 1 0.00934
"18342" 2 1 1 8 16 5 0.2247 39.844 75.121 1980.884 0 0.02163
"18343" 2 1 1 8 16 6 26.51423 37.678 76.377 1984.304 1 0.02814
"18344" 2 1 1 8 16 7 15.94431 36.781 78.078 1986.901 0 0.02896
"18345" 2 1 1 8 16 8 8.16821 35.847 79.122 1988.88 0 0.02971
"18346" 2 1 1 8 16 5 0.16869 39.784 75.091 1980.914 0 0.05988
"18347" 2 1 1 8 16 6 35.66655 38.732 76.886 1983.76 1 0.04756
"18348" 2 1 1 8 16 7 6.84164 37.575 78.682 1986.713 0 0.04684
"18349" 2 1 1 8 16 8 0.99302 36.537 79.466 1988.536 0 0.04937
"18350" 2 1 1 8 16 6 8.2446 37.461 76.418 1984.562 1 0.07116
"18351" 2 1 1 8 16 7 2.82628 37.142 78.364 1986.828 0 0.07238
"18352" 2 1 1 8 16 6 2.83774 37.216 75.796 1984.185 0 0.08914
"18353" 2 1 1 8 16 7 1.85873 36.449 77.845 1987.003 0 0.09116
"18354" 2 1 1 8 16 8 1.0745 36.449 79.422 1988.58 0 0.09116
"18392" 2 1 1 8 17 6 0.36156 39.992 80.194 1985.808 0 0.00114
"18393" 2 1 1 8 17 7 19.43261 39.111 80.741 1987.235 0 0.00193
"18394" 2 1 1 8 17 8 74.79021 37.942 81.94 1989.602 2 0.00199
"18395" 2 1 1 8 17 9 51.92786 36.693 83.503 1992.415 0 0.00224
"18396" 2 1 1 8 17 6 0.1324 39.745 80.071 1985.931 0 0.00719
"18397" 2 1 1 8 17 7 6.21782 39.151 80.795 1987.25 0 0.00855
"18398" 2 1 1 8 17 8 25.53394 37.836 81.779 1989.547 2 0.00841
"18399" 2 1 1 8 17 9 14.95957 36.496 83.402 1992.512 0 0.00847
"18400" 2 1 1 8 17 7 2.64296 38.384 80.39 1987.612 0 0.02759
"18401" 2 1 1 8 17 8 19.73815 37.49 81.645 1989.758 0 0.02837
"18402" 2 1 1 8 17 9 23.82799 36.468 83.414 1992.552 1 0.02914
"18403" 2 1 1 8 17 6 0.16805 39.784 80.09 1985.912 0 0.05988
"18404" 2 1 1 8 17 7 7.69462 39.202 80.821 1987.225 0 0.04899
"18405" 2 1 1 8 17 8 16.93797 38.845 82.695 1989.455 1 0.04825
"18406" 2 1 1 8 17 9 2.29922 38.711 84.554 1991.448 0 0.04749
"18407" 2 1 1 8 17 7 0.8708 38.539 80.468 1987.534 0 0.06599
"18408" 2 1 1 8 17 8 2.79064 38.539 82.437 1989.501 0 0.06599
"18409" 2 1 1 8 17 9 0.98856 38.539 84.469 1991.534 0 0.06599
"18410" 2 1 1 8 17 8 1.71614 36.449 80.923 1990.079 0 0.09116
"18411" 2 1 1 8 17 9 0.21388 36.449 81.96 1991.118 0 0.09116
"18442" 2 1 1 8 18 8 0.36092 39.992 85.194 1990.808 0 0.00114
"18443" 2 1 1 8 18 9 52.60134 38.156 86.503 1993.952 3 0.00187
"18444" 2 1 1 8 18 10 32.65248 36.834 88.655 1997.425 2 0.00233
"18445" 2 1 1 8 18 8 0.13177 39.745 85.071 1990.931 0 0.00719
"18446" 2 1 1 8 18 9 12.21604 38.261 86.54 1993.885 0 0.00936
"18447" 2 1 1 8 18 10 10.20772 36.917 88.706 1997.394 0 0.00968
"18448" 2 1 1 8 18 9 12.62852 37.553 86.196 1994.247 1 0.02672
"18449" 2 1 1 8 18 10 9.48969 36.858 88.65 1997.395 0 0.02474
"18450" 2 1 1 8 18 8 0.16741 39.784 85.09 1990.912 0 0.05988
"18451" 2 1 1 8 18 9 16.86858 39.13 86.885 1993.36 0 0.04846
"18452" 2 1 1 8 18 10 5.58127 38.703 90.6 1997.501 0 0.0448
"18453" 2 1 1 8 18 9 0.00446 38.539 85.002 1992.069 0 0.06599
"18465" 2 1 1 9 11 1 98.92783 40.912 54.145 1958.837 1 0.0023
"18466" 2 1 1 9 11 1 53.69124 40.864 54.131 1958.872 0 0.00961
"18467" 2 1 1 9 11 1 29.88 40.797 54.098 1958.905 0 0.02797
"18468" 2 1 1 9 11 1 13.46802 40.758 54.078 1958.925 0 0.05024
"18469" 2 1 1 9 11 1 4.22539 41.561 54.48 1958.523 0 0.06339
"18470" 2 1 1 9 11 1 2.02808 41.392 54.395 1958.607 0 0.09775
"18486" 2 1 1 9 12 1 381.36878 43.052 57.089 1959.643 1 0.00239
"18487" 2 1 1 9 12 2 301.93881 41.647 58.521 1962.478 0 0.00231
"18488" 2 1 1 9 12 1 189.31188 43.014 57.06 1959.652 1 0.00942
"18489" 2 1 1 9 12 2 156.65611 41.614 58.5 1962.491 1 0.00964
"18490" 2 1 1 9 12 1 81.65941 42.838 56.911 1959.679 2 0.02678
"18491" 2 1 1 9 12 2 76.29874 41.407 58.351 1962.549 0 0.02692
"18492" 2 1 1 9 12 1 51.25238 43.337 57.375 1959.644 0 0.04864
"18493" 2 1 1 9 12 2 37.97374 41.361 58.337 1962.581 0 0.04925
"18494" 2 1 1 9 12 1 24.09027 42.594 56.665 1959.676 0 0.06885
"18495" 2 1 1 9 12 2 20.23677 42.072 58.736 1962.268 0 0.06636
"18496" 2 1 1 9 12 1 17.79288 42.858 56.858 1959.606 0 0.09403
"18497" 2 1 1 9 12 2 12.41178 42.292 58.846 1962.158 0 0.09486
"18528" 2 1 1 9 13 1 2.97924 44.887 60.142 1960.863 0 0.00209
"18529" 2 1 1 9 13 2 418.25727 43.253 61.75 1964.104 7 0.00237
"18530" 2 1 1 9 13 3 260.18424 41.561 63.464 1967.508 4 0.00228
"18531" 2 1 1 9 13 1 1.25118 44.908 60.152 1960.852 0 0.00981
"18532" 2 1 1 9 13 2 220.13541 43.252 61.792 1964.146 1 0.00932
"18533" 2 1 1 9 13 3 138.32346 41.645 63.49 1967.45 1 0.00971
"18534" 2 1 1 9 13 1 0.59995 44.929 60.163 1960.841 0 0.02691
"18535" 2 1 1 9 13 2 78.60752 43.13 61.725 1964.201 1 0.02679
"18536" 2 1 1 9 13 3 58.08777 41.408 63.37 1967.568 1 0.02678
"18537" 2 1 1 9 13 1 0.40253 44.766 60.081 1960.923 0 0.05296
"18538" 2 1 1 9 13 2 65.39388 43.712 62.055 1963.949 0 0.04896
"18539" 2 1 1 9 13 3 30.9666 41.456 63.39 1967.539 0 0.04858
"18540" 2 1 1 9 13 2 26.57982 42.72 61.559 1964.444 0 0.06931
"18541" 2 1 1 9 13 3 19.98788 42.072 63.735 1967.268 0 0.06636
"18542" 2 1 1 9 13 2 20.35983 42.961 61.68 1964.324 0 0.09413
"18543" 2 1 1 9 13 3 12.25968 42.292 63.845 1967.158 0 0.09486
"18580" 2 1 1 9 14 2 2.15435 44.884 65.14 1965.862 0 0.00206
"18581" 2 1 1 9 14 3 330.50827 43.234 66.779 1969.151 4 0.00235
"18582" 2 1 1 9 14 4 213.88098 41.536 68.434 1972.503 2 0.00219
"18583" 2 1 1 9 14 2 1.13414 44.925 65.161 1965.841 0 0.01001
"18584" 2 1 1 9 14 3 178.29543 43.155 66.752 1969.203 1 0.00915
"18585" 2 1 1 9 14 4 119.5129 41.677 68.5 1972.429 1 0.00946
"18586" 2 1 1 9 14 2 0.59112 44.929 65.163 1965.839 0 0.0269
"18587" 2 1 1 9 14 3 67.03934 43.254 66.797 1969.149 1 0.0269
"18588" 2 1 1 9 14 4 44.91235 41.494 68.408 1972.519 2 0.02567
"18589" 2 1 1 9 14 2 0.39556 44.766 65.081 1965.921 0 0.05296
"18590" 2 1 1 9 14 3 57.74537 43.813 67.006 1968.799 0 0.04929
"18591" 2 1 1 9 14 4 24.12712 41.31 68.31 1972.605 1 0.0492
"18592" 2 1 1 9 14 3 26.23829 42.72 66.559 1969.443 0 0.06931
"18593" 2 1 1 9 14 4 18.81485 42.107 68.698 1972.196 1 0.06661
"18594" 2 1 1 9 14 3 20.09864 42.961 66.679 1969.322 0 0.09413
"18595" 2 1 1 9 14 4 12.11357 42.292 68.845 1972.158 0 0.09486
"18632" 2 1 1 9 15 3 2.12041 44.884 70.14 1970.862 0 0.00206
"18633" 2 1 1 9 15 4 273.87935 43.256 71.79 1974.138 3 0.00226
"18634" 2 1 1 9 15 5 174.62911 41.534 73.422 1977.492 4 0.00215
"18635" 2 1 1 9 15 3 0.56511 44.924 70.16 1970.842 0 0.008
"18636" 2 1 1 9 15 4 151.84284 43.122 71.743 1974.225 3 0.00898
"18637" 2 1 1 9 15 5 85.76057 41.739 73.488 1977.354 1 0.00919
"18638" 2 1 1 9 15 3 0.5301 44.926 70.145 1970.826 0 0.0271
"18639" 2 1 1 9 15 4 54.06848 43.209 71.742 1974.138 0 0.0272
"18640" 2 1 1 9 15 5 31.86484 41.728 73.546 1977.423 0 0.02604
"18641" 2 1 1 9 15 3 0.38882 44.766 70.081 1970.921 0 0.05297
"18642" 2 1 1 9 15 4 45.53997 43.78 72.03 1973.855 1 0.04948
"18643" 2 1 1 9 15 5 17.65859 41.46 73.4 1977.544 0 0.04771
"18644" 2 1 1 9 15 4 21.1553 42.831 71.514 1974.288 1 0.06962
"18645" 2 1 1 9 15 5 13.12245 42.071 73.734 1977.267 0 0.06623
"18646" 2 1 1 9 15 4 19.84755 42.961 71.679 1974.322 0 0.09413
"18647" 2 1 1 9 15 5 11.98487 42.293 73.845 1977.156 0 0.09486
"18682" 2 1 1 9 16 4 1.70947 44.865 75.13 1975.872 0 0.0022
"18683" 2 1 1 9 16 5 203.74767 43.153 76.685 1979.138 4 0.00217
"18684" 2 1 1 9 16 6 125.16441 41.488 78.366 1982.482 2 0.00217
"18685" 2 1 1 9 16 4 0.55767 44.924 75.159 1975.842 0 0.008
"18686" 2 1 1 9 16 5 112.12542 43.249 76.701 1979.057 6 0.00898
"18687" 2 1 1 9 16 6 60.69282 41.711 78.518 1982.412 1 0.0094
"18688" 2 1 1 9 16 4 0.24792 44.88 75.137 1975.865 0 0.02952
"18689" 2 1 1 9 16 5 46.31964 43.325 76.84 1979.121 0 0.02749
"18690" 2 1 1 9 16 6 21.17646 41.643 78.473 1982.434 2 0.02652
"18691" 2 1 1 9 16 4 0.25596 44.776 75.085 1975.916 0 0.05168
"18692" 2 1 1 9 16 5 34.87574 43.859 77.056 1978.803 0 0.04881
"18693" 2 1 1 9 16 6 14.31383 41.282 78.26 1982.584 1 0.04758
"18694" 2 1 1 9 16 5 16.5142 42.969 76.625 1979.261 0 0.07014
"18695" 2 1 1 9 16 6 8.5146 42.116 78.758 1982.245 0 0.06765
"18696" 2 1 1 9 16 5 19.64257 42.961 76.68 1979.324 0 0.09413
"18697" 2 1 1 9 16 6 9.85992 42.301 78.734 1982.036 1 0.09528
"18727" 2 1 1 9 17 5 0.96942 44.859 80.116 1980.865 1 0.00209
"18728" 2 1 1 9 17 6 129.82543 43.242 81.726 1984.089 3 0.00221
"18729" 2 1 1 9 17 7 52.36369 41.71 83.005 1986.9 1 0.00209
"18730" 2 1 1 9 17 8 23.00155 40.535 83.955 1989.025 0 0.002
"18731" 2 1 1 9 17 5 0.33138 44.97 80.183 1980.821 0 0.00607
"18732" 2 1 1 9 17 6 71.21551 43.064 81.637 1984.179 1 0.0085
"18733" 2 1 1 9 17 7 30.04717 41.989 83.259 1986.876 2 0.00924
"18734" 2 1 1 9 17 8 9.36594 40.926 84.043 1988.723 2 0.0094
"18735" 2 1 1 9 17 5 0.24977 44.88 80.138 1980.866 0 0.02952
"18736" 2 1 1 9 17 6 28.68701 43.438 81.771 1983.939 1 0.02803
"18737" 2 1 1 9 17 7 10.27477 41.705 82.941 1986.84 0 0.02706
"18738" 2 1 1 9 17 8 3.87213 40.826 84.015 1988.795 0 0.02677
"18739" 2 1 1 9 17 5 0.25967 44.776 80.086 1980.918 0 0.05167
"18740" 2 1 1 9 17 6 27.3182 43.886 82.109 1983.83 0 0.04867
"18741" 2 1 1 9 17 7 4.39332 41.545 82.799 1986.86 0 0.05192
"18742" 2 1 1 9 17 8 1.85044 40.576 83.985 1989.014 0 0.0501
"18743" 2 1 1 9 17 6 11.29428 43.118 81.483 1983.971 1 0.07195
"18744" 2 1 1 9 17 7 3.39113 42.204 83.544 1986.945 0 0.07201
"18745" 2 1 1 9 17 8 0.87112 41.639 84.518 1988.485 0 0.06939
"18746" 2 1 1 9 17 6 13.51752 43.331 81.836 1984.111 1 0.09408
"18747" 2 1 1 9 17 7 3.96796 43.001 84.185 1986.789 0 0.09296
"18748" 2 1 1 9 17 8 0.0575 42.539 84.968 1988.034 0 0.0895
"18783" 2 1 1 9 18 6 0.52737 44.874 85.135 1985.867 0 0.00257
"18784" 2 1 1 9 18 7 16.60137 44.225 85.817 1987.199 0 0.00232
"18785" 2 1 1 9 18 8 55.61571 42.804 86.795 1989.596 1 0.00219
"18786" 2 1 1 9 18 9 76.96528 41.8 89.477 1993.282 2 0.00199
"18787" 2 1 1 9 18 10 21.26301 41.628 93.159 1997.136 0 0.00172
"18788" 2 1 1 9 18 7 7.01101 43.811 85.57 1987.365 0 0.00854
"18789" 2 1 1 9 18 8 28.95348 42.78 86.749 1989.574 1 0.01017
"18790" 2 1 1 9 18 9 29.4487 42.274 89.788 1993.119 0 0.01264
"18791" 2 1 1 9 18 10 6.31114 41.997 93.606 1997.214 0 0.01405
"18792" 2 1 1 9 18 7 3.3936 43.882 85.639 1987.363 0 0.0274
"18793" 2 1 1 9 18 8 10.10784 43.09 86.991 1989.506 0 0.02784
"18794" 2 1 1 9 18 9 14.30641 42.477 90.119 1993.247 0 0.02477
"18795" 2 1 1 9 18 10 3.60071 41.169 92.816 1997.252 0 0.02072
"18796" 2 1 1 9 18 6 0.25843 44.776 85.086 1985.916 0 0.05167
"18797" 2 1 1 9 18 7 6.91827 44.598 86.034 1987.042 0 0.04743
"18798" 2 1 1 9 18 8 7.16372 44.133 87.934 1989.407 0 0.04961
"18799" 2 1 1 9 18 9 8.14612 42.732 90.41 1993.282 0 0.04895
"18800" 2 1 1 9 18 10 2.71043 44.474 96.37 1997.501 0 0.04807
"18801" 2 1 1 9 18 7 0.21948 42.847 85.121 1987.88 0 0.07499
"18802" 2 1 1 9 18 8 2.15833 41.817 85.93 1989.716 0 0.07021
"18803" 2 1 1 9 18 9 0.78642 41.639 87.472 1991.438 1 0.06939
"18804" 2 1 1 9 18 7 1.44795 43.433 85.415 1987.587 0 0.09496
"18805" 2 1 1 9 18 8 5.84807 42.955 86.764 1989.413 1 0.09385
"18806" 2 1 1 9 18 9 4.60476 42.553 90.403 1993.454 0 0.08967
"18807" 2 1 1 9 18 10 2.71043 42.539 94.437 1997.501 0 0.0895
"18829" 2 1 1 10 12 1 107.73272 45.847 59.12 1958.88 0 0.00248
"18830" 2 1 1 10 12 1 56.95016 46.003 59.199 1958.803 0 0.00976
"18831" 2 1 1 10 12 1 35.69401 45.796 59.094 1958.905 0 0.02818
"18832" 2 1 1 10 12 1 11.64623 45.978 59.166 1958.795 1 0.04555
"18833" 2 1 1 10 12 1 7.53534 45.94 59.168 1958.835 0 0.07015
"18834" 2 1 1 10 12 1 2.3961 45.033 58.715 1959.289 0 0.09081
"18849" 2 1 1 10 13 1 336.11325 47.905 61.969 1959.672 2 0.00248
"18850" 2 1 1 10 13 2 294.01053 46.5 63.411 1962.518 1 0.00243
"18851" 2 1 1 10 13 1 200.91276 47.821 61.886 1959.673 2 0.01004
"18852" 2 1 1 10 13 2 176.29772 46.644 63.495 1962.458 2 0.0097
"18853" 2 1 1 10 13 1 76.45134 47.532 61.695 1959.771 0 0.02789
"18854" 2 1 1 10 13 2 96.12785 46.297 63.318 1962.629 1 0.02829
"18855" 2 1 1 10 13 1 36.131 47.607 61.72 1959.721 0 0.04715
"18856" 2 1 1 10 13 2 35.99169 46.556 63.461 1962.513 0 0.04692
"18857" 2 1 1 10 13 1 23.22866 48.033 62.146 1959.721 0 0.06873
"18858" 2 1 1 10 13 2 21.31061 46.473 63.435 1962.569 0 0.06909
"18859" 2 1 1 10 13 1 5.99408 48.674 62.656 1959.59 0 0.09375
"18860" 2 1 1 10 13 2 5.47549 45.873 63.134 1962.868 0 0.09105
"18888" 2 1 1 10 14 1 2.43857 49.865 65.131 1960.874 0 0.0028
"18889" 2 1 1 10 14 2 346.94237 48.153 66.729 1964.183 4 0.00246
"18890" 2 1 1 10 14 3 233.15662 46.51 68.385 1967.483 4 0.00246
"18891" 2 1 1 10 14 1 0.35646 49.787 65.092 1960.913 0 0.01416
"18892" 2 1 1 10 14 2 209.53512 48.009 66.656 1964.255 5 0.00991
"18893" 2 1 1 10 14 3 138.98862 46.645 68.501 1967.464 6 0.00975
"18894" 2 1 1 10 14 1 0.19032 49.808 65.102 1960.902 0 0.03306
"18895" 2 1 1 10 14 2 77.66192 47.752 66.475 1964.331 1 0.02775
"18896" 2 1 1 10 14 3 71.42082 46.382 68.33 1967.556 4 0.02838
"18897" 2 1 1 10 14 1 0.03246 49.639 65.017 1960.987 0 0.04179
"18898" 2 1 1 10 14 2 36.98469 47.886 66.595 1964.317 2 0.04684
"18899" 2 1 1 10 14 3 23.26822 46.715 68.499 1967.392 1 0.04708
"18900" 2 1 1 10 14 2 26.13174 48.285 66.741 1964.064 1 0.06923
"18901" 2 1 1 10 14 3 13.86404 46.471 68.357 1967.494 1 0.06922
"18902" 2 1 1 10 14 2 4.14131 48.281 66.839 1964.164 0 0.08973
"18903" 2 1 1 10 14 3 5.11212 45.665 68.031 1967.973 0 0.0906
"18939" 2 1 1 10 15 2 1.96183 49.867 70.131 1965.87 0 0.00293
"18940" 2 1 1 10 15 3 254.39109 48.144 71.688 1969.151 5 0.00246
"18941" 2 1 1 10 15 4 155.85539 46.506 73.346 1972.448 6 0.00247
"18942" 2 1 1 10 15 2 0.29522 49.816 70.106 1965.896 0 0.01383
"18943" 2 1 1 10 15 3 156.93277 48.047 71.657 1969.217 3 0.00987
"18944" 2 1 1 10 15 4 111.41619 46.515 73.42 1972.513 0 0.01
"18945" 2 1 1 10 15 3 53.72269 47.513 71.393 1969.488 0 0.02812
"18946" 2 1 1 10 15 4 55.21893 46.431 73.373 1972.55 0 0.02763
"18947" 2 1 1 10 15 2 0.03154 49.639 70.017 1965.985 0 0.04179
"18948" 2 1 1 10 15 3 25.99019 48.054 71.71 1969.263 0 0.04622
"18949" 2 1 1 10 15 4 17.84955 46.575 73.485 1972.518 0 0.04756
"18950" 2 1 1 10 15 3 15.20389 48.435 71.737 1968.909 1 0.07071
"18951" 2 1 1 10 15 4 9.64542 46.207 73.301 1972.7 0 0.07172
"18952" 2 1 1 10 15 3 4.10282 48.282 71.839 1969.165 0 0.08973
"18953" 2 1 1 10 15 4 5.05762 45.666 73.031 1972.971 0 0.0906
"18986" 2 1 1 10 16 3 1.63346 49.855 75.125 1970.877 0 0.00308
"18987" 2 1 1 10 16 4 157.50507 48.091 76.63 1974.147 6 0.00241
"18988" 2 1 1 10 16 5 96.53782 46.551 78.34 1977.396 4 0.00228
"18989" 2 1 1 10 16 3 0.09609 49.736 75.029 1970.9 1 0.0105
"18990" 2 1 1 10 16 4 116.90433 47.997 76.624 1974.234 0 0.00945
"18991" 2 1 1 10 16 5 79.26728 46.611 78.438 1977.434 2 0.01036
"18992" 2 1 1 10 16 4 37.20591 47.422 76.369 1974.554 1 0.02843
"18993" 2 1 1 10 16 5 35.26984 46.416 78.344 1977.535 0 0.02917
"18994" 2 1 1 10 16 3 0.03057 49.639 75.017 1970.985 0 0.04179
"18995" 2 1 1 10 16 4 19.11988 48.074 76.534 1974.067 2 0.04633
"18996" 2 1 1 10 16 5 6.78343 47.245 78.779 1977.141 0 0.04907
"18997" 2 1 1 10 16 4 9.08263 48.219 76.497 1973.884 0 0.06987
[truncated: 203,323 more chars]
