# Supplementary material for: Low dose radiation risks for women surviving the a-bombs in Japan: generalized additive model
Source: Environ Health. 2016 Nov 24;15:112. doi: 10.1186/s12940-016-0191-3 (PMC5121957; doi:10.1186/s12940-016-0191-3)
Supplement: Additional file 1 — Additional files are linked from a mini-website available with the online version of this paper. They consist of 1 PDF file with the Appendices, 10 images, 1 Excel workbook with 9 tables, 4 code files, 2 data files, and 6 output files. (ZIP 3727 kb) [file 12940_2016_191_MOESM1_ESM.zip › Tables.xls]

## Sheet: Table S1
SOLID: cross validation (x1000)
notes below table
range	A+	A+	A-	A-	A+	A+	A-	A-
model	P5ae	P5se	P5ae	P5se	P5ad	P5sd	P5ad	P5sd
dev.expl	0.680876	0.681067	0.668651	0.669055	0.6807	0.68078	0.668459	0.668754
age	70	70	70	70	70	70	70	70
agex	35		35		35		35
since		35		35		35		35
RR10 (90% CI)	1.21 (1.04 , 1.41)	1.23 (1.05 , 1.44)	1.18 (1.02 , 1.38)	1.24 (1.06 , 1.46)	1.10 (1.00 , 1.21)	1.11 (1.01 , 1.22)	1.08 (0.99 , 1.19)	1.11 (1.00 , 1.23)
dev.expl (tn)*
mean	0.682166	0.682887	0.669843	0.669501	0.682558	0.68111	0.668131	0.669129
quantile (,0.025)	0.657818	0.658481	0.641803	0.640481	0.658112	0.65736	0.640567	0.64186
quantile (,0.975)	0.705608	0.708395	0.696803	0.694791	0.704156	0.704501	0.696653	0.69471
dev.expl (pred)*
mean	0.666246	0.665782	0.65169	0.652482	0.665867	0.667072	0.652996	0.652488
quantile (,0.025)	0.641439	0.637999	0.621158	0.623523	0.64302	0.641339	0.622408	0.622348
quantile (,0.975)	0.689977	0.689369	0.680043	0.679961	0.689047	0.690911	0.679123	0.680376
RR10*
mean	1.23634	1.28232	1.241	1.30098	1.11106	1.12603	1.09546	1.12311
median	1.21867	1.26228	1.21764	1.27318	1.10709	1.1221	1.09012	1.11841
quantile (,0.05)	1.02783	1.05812	1.01924	1.05957	0.996034	0.999488	0.988389	1.00018
quantile (,0.95)	1.49774	1.58664	1.54119	1.62458	1.2437	1.27736	1.2167	1.25425
Notes
For model definitions, see Table 2 (main text)
For explanation of cross-validation, see Appendix B
For R code with commentary, see code2.txt

## Sheet: Table S2
SOLID: preferred Poisson models
notes below table																		RR% (RR > 1 , LCL95% > 1 , UCL95% < 1)
range	PM1	ML	EDF	df.res	Dev	Pearson	devex	attrib	age	covar	CI	RR2.5	RR10					D0 obs	D0 py	D0.5 obs	D0.5 py	S0.5 obs	S0.5 py	T0.5 obs	T0.5 py	S0.5∩T0.5 obs	S0.5∩T0.5 py
A+	P5se	3169.6	23.8678	2561.13	1943.29	2235.92	0.681067	0.0731143	70	since 35	0.9	1.17 (1.04 , 1.31)	1.23 (1.05 , 1.44)					99.6% , 68.8% , 0.0%	92.2% , 41.5% , 0.0%	99.9% , 72.2% , 0.0%	95.8% , 46.2% , 0.0%	99.8% , 79.1% , 0.0%	93.6% , 45.9% , 0.0%	100.0% , 98.5% , 0.0%	100.0% , 97.1% , 0.0%	100.0% , 98.1% , 0.0%	100.0% , 96.9% , 0.0%
A-	P5se	2325.68	20.4511	1917.55	1444.57	1730.42	0.669055	0.0943136	70	since 35	0.9	1.17 (1.04 , 1.31)	1.24 (1.06 , 1.46)					95.4% , 55.5% , 0.0%	96.7% , 46.1% , 0.0%	95.6% , 56.5% , 0.0%	96.5% , 46.4% , 0.0%	100.0% , 91.2% , 0.0%	100.0% , 60.7% , 0.0%	100.0% , 83.3% , 0.0%	100.0% , 91.8% , 0.0%	100.0% , 100.0% , 0.0%	100.0% , 100.0% , 0.0%
												RR2.5	RR10	RR20	RR40	RR60	RR80
B+	P5se	4780.7	22.9744	4984.03	3545.84	5533.7	0.583208	0.0387829	70	since 35	0.9	1.05 (1.01 , 1.08)	1.07 (1.02 , 1.12)	1.09 (1.03 , 1.17)	1.13 (1.04 , 1.23)	1.16 (1.05 , 1.29)	1.19 (1.06 , 1.35)	99.5% , 60.0% , 0.0%	90.8% , 38.8% , 0.0%	99.4% , 60.8% , 0.0%	90.8% , 39.1% , 0.0%	98.8% , 77.8% , 0.0%	85.9% , 44.4% , 0.0%	100.0% , 97.9% , 0.0%	100.0% , 98.9% , 0.0%	100.0% , 100.0% , 0.0%	100.0% , 100.0% , 0.0%
B-	P5se	3937.24	20.3964	4339.6	3046.87	4961.89	0.550401	0.0505945	70	since 35	0.9	1.06 (1.01 , 1.12)	1.09 (1.02 , 1.16)	1.12 (1.03 , 1.22)	1.15 (1.04 , 1.28)	1.18 (1.05 , 1.33)	1.21 (1.06 , 1.38)	82.0% , 41.5% , 0.0%	89.6% , 32.9% , 0.0%	84.6% , 46.5% , 0.0%	90.3% , 36.9% , 0.0%	100.0% , 80.8% , 0.0%	100.0% , 50.1% , 0.0%	97.2% , 73.4% , 0.0%	98.6% , 78.3% , 0.0%	100.0% , 92.8% , 0.0%	100.0% , 88.1% , 0.0%
												RR2.5	RR10	RR100	RR200	RR300	RR400
C+	P5se	6814.9	24.8375	8944.16	5724.9	9464.01	0.499713	0.0752011	70	since 35	0.9	1.06 (1.04 , 1.09)	1.09 (1.05 , 1.13)	1.25 (1.17 , 1.35)	1.34 (1.22 , 1.47)	1.38 (1.24 , 1.53)	1.40 (1.25 , 1.56)	99.8% , 96.2% , 0.0%	94.5% , 77.5% , 0.0%	99.9% , 96.9% , 0.0%	96.0% , 81.0% , 0.0%	99.8% , 94.4% , 0.0%	93.9% , 72.7% , 0.0%	100.0% , 99.7% , 0.0%	100.0% , 99.9% , 0.0%	100.0% , 100.0% , 0.0%	100.0% , 100.0% , 0.0%
C-	P5se	5970.37	19.9293	8302.07	5230.9	8986.74	0.46076	0.0834184	70	since 35	0.9	1.05 (1.03 , 1.06)	1.06 (1.04 , 1.09)	1.20 (1.13 , 1.28)	1.31 (1.20 , 1.43)	1.36 (1.23 , 1.51)	1.38 (1.24 , 1.54)	100.0% , 93.8% , 0.0%	100.0% , 97.2% , 0.0%	100.0% , 94.2% , 0.0%	100.0% , 97.8% , 0.0%	100.0% , 100.0% , 0.0%	100.0% , 99.5% , 0.0%	100.0% , 93.5% , 0.0%	100.0% , 96.7% , 0.0%	100.0% , 99.9% , 0.0%	100.0% , 100.0% , 0.0%
range	PM2	ML	EDF	df.res	Dev	Pearson	devex	attrib	age	covar	CI	RR2.5	RR10					D0 obs	D0 py	D0.5 obs	D0.5 py	S0.5 obs	S0.5 py	T0.5 obs	T0.5 py	S0.5∩T0.5 obs	S0.5∩T0.5 py
A+	P5se	3169.6	23.8678	2561.13	1943.29	2235.92	0.681067	0.0731143	70	since 35	0.9	1.17 (1.04 , 1.31)	1.23 (1.05 , 1.44)					99.6% , 68.8% , 0.0%	92.2% , 41.5% , 0.0%	99.9% , 72.2% , 0.0%	95.8% , 46.2% , 0.0%	99.8% , 79.1% , 0.0%	93.6% , 45.9% , 0.0%	100.0% , 98.5% , 0.0%	100.0% , 97.1% , 0.0%	100.0% , 98.1% , 0.0%	100.0% , 96.9% , 0.0%
A-	P4se	2326.11	19.4765	1918.52	1445.34	1728.19	0.668879	0.092878		since 35	0.9	1.16 (1.03 , 1.30)	1.23 (1.04 , 1.44)					96.8% , 60.0% , 0.0%	98.4% , 76.5% , 0.0%	96.7% , 60.5% , 0.0%	98.3% , 76.2% , 0.0%	100.0% , 100.0% , 0.0%	100.0% , 100.0% , 0.0%	100.0% , 78.9% , 0.0%	100.0% , 89.1% , 0.0%	100.0% , 100.0% , 0.0%	100.0% , 100.0% , 0.0%
												RR2.5	RR10	RR20	RR40	RR60	RR80
B+	P3d	4783.73	23.047	4983.95	3544.46	5405.55	0.583371	0.014212	70		0.9	1.00 (1.00 , 1.01)	1.01 (1.00 , 1.03)	1.03 (1.00 , 1.05)	1.05 (1.00 , 1.11)	1.08 (1.00 , 1.17)	1.11 (1.01 , 1.23)	100.0% , 47.7% , 0.0%	100.0% , 20.0% , 0.0%	100.0% , 47.5% , 0.0%	100.0% , 20.3% , 0.0%	100.0% , 36.3% , 0.0%	100.0% , 12.9% , 0.0%	100.0% , 69.9% , 0.0%	100.0% , 51.8% , 0.0%	100.0% , 56.1% , 0.0%	100.0% , 40.1% , 0.0%
B-	P4se	3937.42	19.3988	4340.6	3047.21	4960.67	0.55035	0.050736		since 35	0.9	1.06 (1.01 , 1.12)	1.09 (1.01 , 1.16)	1.12 (1.03 , 1.21)	1.15 (1.04 , 1.27)	1.17 (1.05 , 1.32)	1.20 (1.05 , 1.37)	81.7% , 48.6% , 0.0%	90.7% , 61.7% , 0.0%	85.9% , 53.5% , 0.0%	92.4% , 66.5% , 0.0%	100.0% , 93.9% , 0.0%	100.0% , 90.7% , 0.0%	95.1% , 71.3% , 0.0%	97.6% , 77.5% , 0.0%	100.0% , 92.9% , 0.0%	100.0% , 88.8% , 0.0%
												RR2.5	RR10	RR100	RR200	RR300	RR400
C+	P4se	6817.45	20.5899	8948.41	5733.34	9538.05	0.498976	0.061577		since 35	0.9	1.04 (1.03 , 1.05)	1.06 (1.04 , 1.07)	1.19 (1.13 , 1.25)	1.30 (1.20 , 1.40)	1.36 (1.24 , 1.49)	1.38 (1.26 , 1.52)	100.0% , 100.0% , 0.0%	100.0% , 100.0% , 0.0%	100.0% , 100.0% , 0.0%	100.0% , 100.0% , 0.0%	100.0% , 100.0% , 0.0%	100.0% , 100.0% , 0.0%	100.0% , 100.0% , 0.0%	100.0% , 100.0% , 0.0%	100.0% , 100.0% , 0.0%	100.0% , 100.0% , 0.0%
C-	P5ae	5970.5	21.162	8300.84	5227.31	8892.55	0.46113	0.0870028	70	agex 35	0.9	1.05 (1.03 , 1.07)	1.07 (1.04 , 1.09)	1.19 (1.13 , 1.26)	1.28 (1.19 , 1.37)	1.32 (1.21 , 1.44)	1.34 (1.22 , 1.47)	97.0% , 83.3% , 0.0%	96.8% , 74.4% , 0.0%	98.0% , 86.4% , 0.0%	97.8% , 78.7% , 0.0%	100.0% , 98.1% , 0.0%	100.0% , 89.2% , 0.0%	100.0% , 99.9% , 0.0%	100.0% , 100.0% , 0.0%	100.0% , 100.0% , 0.0%	100.0% , 100.0% , 0.0%
range	PM3	ML	EDF	df.res	Dev	Pearson	devex	attrib	age	covar	CI	RR2.5	RR10					D0 obs	D0 py	D0.5 obs	D0.5 py	S0.5 obs	S0.5 py	T0.5 obs	T0.5 py	S0.5∩T0.5 obs	S0.5∩T0.5 py
A+	P4se	3171.01	22.8922	2562.11	1946.02	2228.02	0.680619	0.070112		since 35	0.9	1.15 (1.03 , 1.28)	1.20 (1.03 , 1.40)					100.0% , 76.3% , 0.0%	100.0% , 72.5% , 0.0%	100.0% , 80.9% , 0.0%	100.0% , 84.5% , 0.0%	100.0% , 95.0% , 0.0%	100.0% , 91.9% , 0.0%	100.0% , 88.4% , 0.0%	100.0% , 89.5% , 0.0%	100.0% , 95.0% , 0.0%	100.0% , 92.0% , 0.0%
A-	P4se	2326.11	19.4765	1918.52	1445.34	1728.19	0.668879	0.092878		since 35	0.9	1.16 (1.03 , 1.30)	1.23 (1.04 , 1.44)					96.8% , 60.0% , 0.0%	98.4% , 76.5% , 0.0%	96.7% , 60.5% , 0.0%	98.3% , 76.2% , 0.0%	100.0% , 100.0% , 0.0%	100.0% , 100.0% , 0.0%	100.0% , 78.9% , 0.0%	100.0% , 89.1% , 0.0%	100.0% , 100.0% , 0.0%	100.0% , 100.0% , 0.0%
												RR2.5	RR10	RR20	RR40	RR60	RR80
B+	P2e	4783.46	21.2708	4985.73	3548.44	5503.01	0.582903	0.038901			0.9	1.04 (1.01 , 1.08)	1.06 (1.01 , 1.11)	1.09 (1.02 , 1.15)	1.12 (1.03 , 1.21)	1.14 (1.03 , 1.27)	1.17 (1.04 , 1.32)	100.0% , 100.0% , 0.0%	100.0% , 100.0% , 0.0%	100.0% , 100.0% , 0.0%	100.0% , 100.0% , 0.0%	100.0% , 100.0% , 0.0%	100.0% , 100.0% , 0.0%	100.0% , 100.0% , 0.0%	100.0% , 100.0% , 0.0%	100.0% , 100.0% , 0.0%	100.0% , 100.0% , 0.0%
B-	P4se	3937.42	19.3988	4340.6	3047.21	4960.67	0.55035	0.050736		since 35	0.9	1.06 (1.01 , 1.12)	1.09 (1.01 , 1.16)	1.12 (1.03 , 1.21)	1.15 (1.04 , 1.27)	1.17 (1.05 , 1.32)	1.20 (1.05 , 1.37)	81.7% , 48.6% , 0.0%	90.7% , 61.7% , 0.0%	85.9% , 53.5% , 0.0%	92.4% , 66.5% , 0.0%	100.0% , 93.9% , 0.0%	100.0% , 90.7% , 0.0%	95.1% , 71.3% , 0.0%	97.6% , 77.5% , 0.0%	100.0% , 92.9% , 0.0%	100.0% , 88.8% , 0.0%
												RR2.5	RR10	RR100	RR200	RR300	RR400
C+	P4se	6817.45	20.5899	8948.41	5733.34	9538.05	0.498976	0.061577		since 35	0.9	1.04 (1.03 , 1.05)	1.06 (1.04 , 1.07)	1.19 (1.13 , 1.25)	1.30 (1.20 , 1.40)	1.36 (1.24 , 1.49)	1.38 (1.26 , 1.52)	100.0% , 100.0% , 0.0%	100.0% , 100.0% , 0.0%	100.0% , 100.0% , 0.0%	100.0% , 100.0% , 0.0%	100.0% , 100.0% , 0.0%	100.0% , 100.0% , 0.0%	100.0% , 100.0% , 0.0%	100.0% , 100.0% , 0.0%	100.0% , 100.0% , 0.0%	100.0% , 100.0% , 0.0%
C-	P3e	5971.96	18.3628	8303.64	5232.98	8959.06	0.460545	0.082126	70		0.9	1.04 (1.02 , 1.05)	1.05 (1.03 , 1.08)	1.17 (1.11 , 1.24)	1.27 (1.18 , 1.36)	1.31 (1.21 , 1.43)	1.33 (1.22 , 1.46)	100.0% , 99.2% , 0.0%	100.0% , 99.8% , 0.0%	100.0% , 99.2% , 0.0%	100.0% , 99.8% , 0.0%	100.0% , 99.8% , 0.0%	100.0% , 100.0% , 0.0%	100.0% , 98.2% , 0.0%	100.0% , 99.2% , 0.0%	100.0% , 99.7% , 0.0%	100.0% , 99.9% , 0.0%
Notes
A+ 0 – 20 mGy including NIC
A- 0 – 20 mGy excluding NIC
B+ 0 – 100 mGy including NIC
B- 0 – 100 mGy excluding NIC
C+ 0 – 500 mGy including NIC
C- 0 – 500 mGy excluding NIC
PM1, PM2, and PM3: the preferred Poisson model selected by method 1, 2 or 3 (see main text)
For model definitions, see Table 2 (main text)
ML: ML score of the fitted model
EDF: Effective Degrees of Freedom
df.res: residual degrees of freedom (number of records – EDF)
Dev: Deviance
Pearson: Pearson Chi-squared statistic
devex: Deviance Explained
attrib: Attributable Fraction
age: Attained Age
Covar: other covariate
CI: Confidence Interval
RR2.5 etc: Relative Risk at 2.5mGy or other dose
D0 obs:	3 values: the % of cases with dose > 0 for which RR > 1, lower 95% Confidence Limit > 1, upper 95% Confidence Limit < 1
D0 py:	% of py with dose > 0 for which RR > 1, etc.
D0.5 obs:	% of cases with dose > 0.5 mGy for which RR > 1, etc.
D0.5 py:	% of py with dose > 0.5 mGy for which RR > 1, etc.
S0.5 obs	% of cases with dose > 0.5 mGy and time-since-exposure < 35 for which RR > 1, etc.
S0.5 py	% of py with dose > 0.5 mGy and time-since-exposure < 35 for which RR > 1, etc.
T0.5 obs	% of cases with dose > 0.5 mGy and age-at-exposure > 35 for which RR > 1, etc.
T0.5 py	% of py with dose > 0.5 mGy and age-at-exposure > 35 for which RR > 1, etc.
S0.5∩T0.5 obs	% of cases with dose > 0.5 mGy and time-since-exposure < 35 and age-at-exposure > 35 for which RR > 1, etc.
S0.5∩T0.5 py	% of py with dose > 0.5 mGy and time-since-exposure < 35 and age-at-exposure > 35 for which RR > 1, etc.

## Sheet: Table S3
Neutron RBE
SOLID
Notes below table
range	PM1	ML	EDF	dev.expl	attrib	age	covar	CI	RR2.5	RR10
A+	P5se	3169.83	24.1655	0.681129	0.065416	70	since 35	0.9	1.15 (1.03 , 1.29)	1.20 (1.03 , 1.40)
A-	P5se	2326.2	20.5842	0.668913	0.080589	70	since 35	0.9	1.15 (1.02 , 1.29)	1.20 (1.02 , 1.41)
									RR2.5	RR10	RR20	RR40	RR60	RR80
B+	P5se	4780.94	22.9668	0.583152	0.03706	70	since 35	0.9	1.05 (1.01 , 1.08)	1.06 (1.02 , 1.11)	1.09 (1.02 , 1.16)	1.12 (1.03 , 1.22)	1.15 (1.04 , 1.28)	1.18 (1.05 , 1.33)
B-	P5se	3937.47	20.2973	0.550293	0.048307	70	since 35	0.9	1.06 (1.01 , 1.12)	1.08 (1.01 , 1.16)	1.11 (1.02 , 1.21)	1.14 (1.04 , 1.26)	1.17 (1.04 , 1.31)	1.19 (1.05 , 1.36)
									RR2.5	RR10	RR100	RR200	RR300	RR400
C+	P5se	6816.25	22.8395	0.499512	0.075048	70	since 35	0.9	1.06 (1.04 , 1.09)	1.09 (1.05 , 1.12)	1.23 (1.15 , 1.32)	1.31 (1.21 , 1.43)	1.36 (1.23 , 1.50)	1.37 (1.24 , 1.52)
C-	P5se	5970.55	19.6858	0.460632	0.080294	70	since 35	0.9	1.04 (1.03 , 1.06)	1.06 (1.04 , 1.08)	1.17 (1.11 , 1.24)	1.27 (1.17 , 1.37)	1.34 (1.21 , 1.47)	1.36 (1.23 , 1.50)
range	PM2	ML	EDF	dev.expl	attrib	age	covar	CI	RR2.5	RR10
A+	P5se	3169.83	24.1655	0.681129	0.065416	70	since 35	0.9	1.15 (1.03 , 1.29)	1.20 (1.03 , 1.40)
A-	P4sd	2326.42	19.2856	0.668649	0.025857		since 35	0.9	1.02 (1.00 , 1.05)	1.09 (0.99 , 1.19)
									RR2.5	RR10	RR20	RR40	RR60	RR80
B+	P3d	4783.87	23.0471	0.583332	0.013419	70		0.9	1.00 (1.00 , 1.01)	1.01 (1.00 , 1.02)	1.02 (1.00 , 1.05)	1.05 (1.00 , 1.10)	1.07 (1.00 , 1.15)	1.10 (1.00 , 1.20)
B-	P4se	3937.66	19.2966	0.550238	0.048433		since 35	0.9	1.06 (1.00 , 1.11)	1.08 (1.01 , 1.15)	1.11 (1.02 , 1.20)	1.14 (1.03 , 1.25)	1.16 (1.04 , 1.30)	1.18 (1.04 , 1.35)
									RR2.5	RR10	RR100	RR200	RR300	RR400
C+	P5se	6816.25	22.8395	0.499512	0.075048	70	since 35	0.9	1.06 (1.04 , 1.09)	1.09 (1.05 , 1.12)	1.23 (1.15 , 1.32)	1.31 (1.21 , 1.43)	1.36 (1.23 , 1.50)	1.37 (1.24 , 1.52)
C-	P5ae	5970.78	21.1771	0.46107	0.087124	70	agex 35	0.9	1.05 (1.03 , 1.06)	1.07 (1.04 , 1.09)	1.18 (1.12 , 1.24)	1.25 (1.17 , 1.34)	1.31 (1.20 , 1.42)	1.32 (1.21 , 1.44)
range	PM3	ML	EDF	dev.expl	attrib	age	covar	CI	RR2.5	RR10
A+	P4se	3171.2	23.0845	0.680648	0.060686		since 35	0.9	1.13 (1.01 , 1.26)	1.17 (1.00 , 1.36)
A-	P4sd	2326.42	19.2856	0.668649	0.025857		since 35	0.9	1.02 (1.00 , 1.05)	1.09 (0.99 , 1.19)
									RR2.5	RR10	RR20	RR40	RR60	RR80
B+	P2e	4783.74	21.2712	0.582839	0.037126			0.9	1.04 (1.01 , 1.07)	1.06 (1.01 , 1.11)	1.08 (1.02 , 1.15)	1.11 (1.02 , 1.20)	1.14 (1.03 , 1.26)	1.16 (1.03 , 1.31)
B-	P4se	3937.66	19.2966	0.550238	0.048433		since 35	0.9	1.06 (1.00 , 1.11)	1.08 (1.01 , 1.15)	1.11 (1.02 , 1.20)	1.14 (1.03 , 1.25)	1.16 (1.04 , 1.30)	1.18 (1.04 , 1.35)
									RR2.5	RR10	RR100	RR200	RR300	RR400
C+	P4se	6817.56	20.5299	0.498949	0.061869		since 35	0.9	1.04 (1.03 , 1.05)	1.06 (1.04 , 1.07)	1.17 (1.12 , 1.23)	1.27 (1.18 , 1.36)	1.33 (1.23 , 1.45)	1.35 (1.24 , 1.48)
C-	P3e	5972.2	18.227	0.460444	0.080397	70		0.9	1.04 (1.02 , 1.05)	1.05 (1.03 , 1.07)	1.15 (1.10 , 1.21)	1.24 (1.16 , 1.32)	1.29 (1.19 , 1.40)	1.31 (1.21 , 1.43)
Notes
Neutron RBE adjusted as in [25], see main text
PM1 etc as in Additional Table 2

## Sheet: Table S4
excluding cancer categories
notes below table
excluding genital cancers																		LCL95% > 1
range	PM1	ML	EDF	df.res	Dev	Pearson	dev.expl	attrib	age	covar	CI	RR2.5	RR10					D0 obs	D0 py	D0.5 obs	D0.5 py	S0.5 obs	S0.5 py	T0.5 obs	T0.5 py	S0.5∩T0.5 obs	S0.5∩T0.5 py
A+	P5se	2956.5	22.6107	2562.39	1901.33	2281.1	0.690078	0.079112	70	since 35	0.9	1.19 (1.04 , 1.35)	1.24 (1.04 , 1.48)					0.657446	0.356568	0.661324	0.391168	0.746199	0.384163	0.961068	0.914797	0.959507	0.903884
												RR2.5	RR10	RR20	RR40	RR60	RR80
B+	P5se	4395.68	20.4734	4986.53	3383.51	5747.38	0.599311	0.029744	70	since 35	0.9	1.04 (1.00 , 1.08)	1.05 (1.00 , 1.11)	1.07 (1.00 , 1.15)	1.10 (1.01 , 1.20)	1.13 (1.01 , 1.26)	1.15 (1.01 , 1.31)	0.3728	0.215742	0.376944	0.215555	0.658868	0.283963	0.775775	0.797231	0.924612	0.850293		signif for over 90% cases and py if agex>40 and dose>0.5mGy
												RR2.5	RR10	RR100	RR200	RR300	RR400
C+	P5se	6275.99	22.3551	8946.64	5470.16	9692.28	0.516652	0.088204	70	since 35	0.9	1.08 (1.05 , 1.11)	1.11 (1.07 , 1.15)	1.31 (1.21 , 1.41)	1.42 (1.28 , 1.56)	1.47 (1.31 , 1.64)	1.49 (1.32 , 1.68)	0.975691	0.796757	0.982143	0.835948	0.96628	0.760182	0.996812	0.998626	1	1
range	PM2	ML	EDF	df.res	Dev	Pearson	dev.expl	attrib	age	covar	CI	RR2.5	RR10					D0 obs	D0 py	D0.5 obs	D0.5 py	S0.5 obs	S0.5 py	T0.5 obs	T0.5 py	S0.5∩T0.5 obs	S0.5∩T0.5 py
A+	P5se	2956.5	22.6107	2562.39	1901.33	2281.1	0.690078	0.079112	70	0	0.9	0	0					0.657446	0.356568	0.661324	0.391168	0.746199	0.384163	0.961068	0.914797	0.959507	0.903884
												RR2.5	RR10	RR20	RR40	RR60	RR80
B+	P4se	4396.62	18.656	4988.34	3386.67	5739.84	0.598937	0.030057		since 35	0.9	1.03 (1.00 , 1.07)	1.05 (1.00 , 1.10)	1.07 (1.00 , 1.14)	1.09 (1.00 , 1.19)	1.11 (1.00 , 1.24)	1.14 (1.00 , 1.30)	0.413209	0.629463	0.423259	0.630708	0.944906	0.966292	0.61788	0.774282	0.950111	0.965403		signif if since<=30
												RR2.5	RR10	RR100	RR200	RR300	RR400
C+	P5se	6275.99	22.3551	8946.64	5470.16	9692.28	0.516652	0.088204	70	0	0.9	0	0	0	0	0	0	0.975691	0.796757	0.982143	0.835948	0.96628	0.760182	0.996812	0.998626	1	1
range	PM3	ML	EDF	df.res	Dev	Pearson	dev.expl	attrib	age	covar	CI	RR2.5	RR10					D0 obs	D0 py	D0.5 obs	D0.5 py	S0.5 obs	S0.5 py	T0.5 obs	T0.5 py	S0.5∩T0.5 obs	S0.5∩T0.5 py
A+	P4sd	2957.33	20.7761	2564.22	1905.7	2262.36	0.689366	0.019704		since 35	0.9	1.02 (1.00 , 1.05)	1.09 (0.99 , 1.20)					0.363789	0.578446	0.372285	0.576911	0.842105	0.886824	0.561735	0.735438	0.889084	0.917557		signif if since<=30
												RR2.5	RR10	RR20	RR40	RR60	RR80
B+	P4se	4396.62	18.656	4988.34	3386.67	5739.84	0.598937	0.030057		0	0.9	0	0	0	0	0	0	0.413209	0.629463	0.423259	0.630708	0.944906	0.966292	0.61788	0.774282	0.950111	0.965403
												RR2.5	RR10	RR100	RR200	RR300	RR400
C+	P5se	6275.99	22.3551	8946.64	5470.16	9692.28	0.516652	0.088204	70	0	0.9	0	0	0	0	0	0	0.975691	0.796757	0.982143	0.835948	0.96628	0.760182	0.996812	0.998626	1	1
excluding respiratory cancers
range	PM1	ML	EDF	df.res	Dev	Pearson	dev.expl	attrib	age	covar	CI	RR2.5	RR10					D0 obs	D0 py	D0.5 obs	D0.5 py	S0.5 obs	S0.5 py	T0.5 obs	T0.5 py	S0.5∩T0.5 obs	S0.5∩T0.5 py
A+	P5se	3088.53	22.8843	2562.12	1935.34	2244.39	0.653319	0.084342	70	since 35	0.9	1.21 (1.07 , 1.37)	1.27 (1.08 , 1.50)					0.798212	0.50808	0.821242	0.537527	0.814045	0.488129	1	0.997937	1	0.997426
												RR2.5	RR10	RR20	RR40	RR60	RR80
B+	P5se	4633.85	21.7301	4985.27	3521.47	5728.13	0.551103	0.033926	70	since 35	0.9	1.04 (1.01 , 1.08)	1.06 (1.01 , 1.11)	1.08 (1.01 , 1.15)	1.11 (1.02 , 1.21)	1.14 (1.02 , 1.27)	1.17 (1.03 , 1.32)	0.47725	0.300908	0.484971	0.302751	0.695122	0.357393	0.880494	0.889268	0.958794	0.917998
												RR2.5	RR10	RR100	RR200	RR300	RR400
C+	P5se	6552.83	24.0252	8944.97	5593.17	9683.78	0.469917	0.069071	70	since 35	0.9	1.06 (1.03 , 1.09)	1.09 (1.05 , 1.13)	1.24 (1.15 , 1.34)	1.32 (1.19 , 1.46)	1.36 (1.20 , 1.53)	1.37 (1.21 , 1.56)	0.949301	0.763507	0.954692	0.799071	0.935238	0.716409	0.989765	0.993635	0.997732	0.998837
range	PM2	ML	EDF	df.res	Dev	Pearson	dev.expl	attrib	age	covar	CI	RR2.5	RR10					D0 obs	D0 py	D0.5 obs	D0.5 py	S0.5 obs	S0.5 py	T0.5 obs	T0.5 py	S0.5∩T0.5 obs	S0.5∩T0.5 py
A+	P5se	3088.53	22.8843	2562.12	1935.34	2244.39	0.653319	0.084342	70	0	0.9	0	0					0.798212	0.50808	0.821242	0.537527	0.814045	0.488129	1	0.997937	1	0.997426
												RR2.5	RR10	RR20	RR40	RR60	RR80
B+	P3d	4636.97	22.5212	4984.48	3518.24	5585.66	0.551514	0.011987	70		0.9	1.00 (1.00 , 1.01)	1.01 (1.00 , 1.02)	1.02 (0.99 , 1.05)	1.04 (0.99 , 1.10)	1.06 (0.98 , 1.15)	1.09 (0.98 , 1.20)	0	0	0	0	0	0	0	0	0	0
												RR2.5	RR10	RR100	RR200	RR300	RR400
C+	P5se	6552.83	24.0252	8944.97	5593.17	9683.78	0.469917	0.069071	70	0	0.9	0	0	0	0	0	0	0.949301	0.763507	0.954692	0.799071	0.935238	0.716409	0.989765	0.993635	0.997732	0.998837
range	PM3	ML	EDF	df.res	Dev	Pearson	dev.expl	attrib	age	covar	CI	RR2.5	RR10					D0 obs	D0 py	D0.5 obs	D0.5 py	S0.5 obs	S0.5 py	T0.5 obs	T0.5 py	S0.5∩T0.5 obs	S0.5∩T0.5 py
A+	P4se	3090.05	21.8181	2563.18	1938.63	2234.82	0.652731	0.074723		since 35	0.9	1.16 (1.03 , 1.30)	1.22 (1.04 , 1.43)					0.878927	0.822445	0.929825	0.933729	0.965381	0.945222	0.951782	0.939462	0.959438	0.939245
												RR2.5	RR10	RR20	RR40	RR60	RR80
B+	P2e	4636.7	20.9378	4986.06	3521.54	5687.47	0.551093	0.033879			0.9	1.04 (1.00 , 1.07)	1.05 (1.00 , 1.10)	1.07 (1.01 , 1.15)	1.10 (1.01 , 1.20)	1.12 (1.01 , 1.25)	1.15 (1.01 , 1.30)	1	1	1	1	1	1	1	1	1	1
												RR2.5	RR10	RR100	RR200	RR300	RR400
C+	P4se	6555.91	19.8562	8949.14	5601.86	9758.8	0.469093	0.055845		since 35	0.9	1.04 (1.02 , 1.06)	1.06 (1.03 , 1.08)	1.19 (1.11 , 1.27)	1.30 (1.18 , 1.43)	1.36 (1.21 , 1.52)	1.38 (1.23 , 1.56)	0.906565	0.953374	0.908464	0.953017	1	1	0.974411	0.986881	1	1
Notes
Models are fitted to the data for all solid cancers after excluding genital cancers, or after excluding respiratory cancers
Model selection methods PM1 etc and other columns as in Additional Table 2
D0 obs etc.: only the % for which LCL95%>1 is shown

## Sheet: Table S5
urban
SOLID
notes below table
range	PM1	ML	EDF	dev.expl	attrib	age	covar	CI	RR2.5	RR10
Aurban	P5sd	1473.08	8.6987	0.597935	0.054914	70	since 35	0.9	1.02 (1.00 , 1.04)	1.08 (0.98 , 1.19)
									RR2.5	RR10	RR20	RR40	RR60	RR80
Burban	P5ae	3083.21	12.9495	0.473052	0.051178	70	agex 35	0.9	1.01 (1.00 , 1.03)	1.03 (1.01 , 1.06)	1.05 (1.01 , 1.10)	1.08 (1.02 , 1.15)	1.11 (1.02 , 1.21)	1.14 (1.03 , 1.26)
									RR2.5	RR10	RR100	RR200	RR300	RR400
Curban	P5se	5115.78	9.13305	0.38998	0.086999	70	since 35	0.9	1.01 (1.01 , 1.02)	1.03 (1.02 , 1.04)	1.14 (1.09 , 1.18)	1.23 (1.15 , 1.31)	1.28 (1.18 , 1.38)	1.30 (1.19 , 1.41)
range	PM2	ML	EDF	dev.expl	attrib	age	covar	CI	RR2.5	RR10
Aurban	P5se	1473.1	14.3413	0.604658	0.146386	70	since 35	0.9	1.34 (1.11 , 1.60)	1.31 (1.08 , 1.57)
									RR2.5	RR10	RR20	RR40	RR60	RR80
Burban	P3d	3084.38	12.4042	0.473776	0.0309	70		0.9	1.00 (1.00 , 1.01)	1.01 (1.00 , 1.03)	1.03 (1.00 , 1.05)	1.05 (1.00 , 1.11)	1.08 (1.00 , 1.17)	1.11 (1.00 , 1.23)
									RR2.5	RR10	RR100	RR200	RR300	RR400
Curban	P3e	5116.75	6.17598	0.389407	0.08701	70		0.9	1.01 (1.01 , 1.02)	1.03 (1.02 , 1.04)	1.14 (1.09 , 1.19)	1.23 (1.15 , 1.31)	1.28 (1.18 , 1.38)	1.30 (1.19 , 1.41)
range	PM3	ML	EDF	dev.expl	attrib	age	covar	CI	RR2.5	RR10
Aurban	P3e	1475.02	11.6905	0.602456	0.136532	70		0.9	1.31 (1.09 , 1.56)	1.28 (1.06 , 1.53)
									RR2.5	RR10	RR20	RR40	RR60	RR80
Burban	P2e	3084.03	10.1306	0.472802	0.051619			0.9	1.02 (1.00 , 1.03)	1.03 (1.01 , 1.06)	1.06 (1.01 , 1.10)	1.09 (1.02 , 1.15)	1.11 (1.03 , 1.21)	1.14 (1.03 , 1.26)
									RR2.5	RR10	RR100	RR200	RR300	RR400
Curban	P3e	5116.75	6.17598	0.389407	0.08701	70		0.9	1.01 (1.01 , 1.02)	1.03 (1.02 , 1.04)	1.14 (1.09 , 1.19)	1.23 (1.15 , 1.31)	1.28 (1.18 , 1.38)	1.30 (1.19 , 1.41)
range	QM4	ML	EDF	dev.expl	attrib	age	covar	CI	RR2.5	RR10						scale
Aurban	Q3e	496.621	14.0505	0.604652	0.153756	70		0.9	1.42 (1.16 , 1.73)	1.37 (1.12 , 1.67)						0.863491
									RR2.5	RR10	RR20	RR40	RR60	RR80
Burban	Q2e	1400.83	8.7983	0.472152	0.051665			0.9	1.02 (1.00 , 1.03)	1.03 (1.01 , 1.06)	1.06 (1.01 , 1.10)	1.09 (1.02 , 1.16)	1.11 (1.02 , 1.22)	1.14 (1.03 , 1.27)		1.15416
									RR2.5	RR10	RR100	RR200	RR300	RR400
Curban	Q3e	2502.57	6.00701	0.389353	0.08697	70		0.9	1.01 (1.01 , 1.02)	1.03 (1.02 , 1.04)	1.14 (1.09 , 1.19)	1.23 (1.15 , 1.31)	1.28 (1.18 , 1.39)	1.30 (1.19 , 1.42)		1.06957
Notes
Aurban	0 – 20 mGy data restricted by distcat = 1
Burban	0 – 100 mGy data restricted by distcat = 1
Curban	0 – 500 mGy data restricted by distcat = 1
PM1 etc as in Additional Table 2
QM4 preferred quasipoisson model (method 4)
Other columns as in Additional Table 2

## Sheet: Table S6
City
SOLID
notes below table																		LCL95% > 1
range	PM1	ML	EDF	df.res	Dev	Pearson	dev.expl	attrib	age	covar	CI	RR2.5	RR10					D0 obs	D0 py	D0.5 obs	D0.5 py	S0.5 obs	S0.5 py	T0.5 obs	T0.5 py	S0.5∩T0.5 obs	S0.5∩T0.5 py
A+H	P5sd	1781.65	19.2475	1286.75	958.373	1038.39	0.747887	0.007331	70	since 35	0.9	1.05 (0.99 , 1.13)	1.04 (0.92 , 1.18)					0.170895	0.0924522	0.166667	0.0810374	0.329096	0.120004	0.346821	0.293342	0.491561	0.357242
A+N	P5sd	1376.4	18.7671	1260.23	934.475	1104.85	0.588235	0.065334	65	since 35	0.9	1.08 (1.04 , 1.12)	1.35 (1.15 , 1.59)					0.681656	0.869828	0.695035	0.871323	0.682051	0.868362	0.354749	0.493981	0.45614	0.546679
A-H	P5se	1261.86	12.9009	965.099	698.147	783.431	0.731132	-0.0123794	70	since 35	0.9	1.03 (0.92 , 1.14)	1.05 (0.88 , 1.25)					0	0	0	0	0	0	0	0	0	0
A-N	P5sd	1057.04	15.7212	944.279	726.749	894.996	0.583851	0.084186	70	since 35	0.9	1.06 (1.02 , 1.11)	1.29 (1.10 , 1.51)					0.738044	0.90131	0.738771	0.900435	0.758974	0.909298	0.458101	0.620248	0.587719	0.687651
												RR2.5	RR10	RR20	RR40	RR60	RR80
B+H	P5se	2863.2	16.6738	2561.33	1929.52	2174.01	0.643567	0.012826	70	since 35	0.9	1.02 (0.99 , 1.05)	1.03 (0.98 , 1.08)	1.04 (0.97 , 1.11)	1.05 (0.96 , 1.15)	1.07 (0.95 , 1.19)	1.08 (0.94 , 1.24)	0.0836173	0.0372395	0.0848159	0.0370616	0.165106	0.0534785	0.180458	0.133746	0.248082	0.158692
B+N	P5ae	1906.08	17.3236	2411.68	1572.54	2854.66	0.488162	0.100559	65	agex 30	0.9	1.15 (1.07 , 1.24)	1.19 (1.09 , 1.30)	1.26 (1.11 , 1.42)	1.36 (1.15 , 1.59)	1.46 (1.19 , 1.78)	1.56 (1.23 , 1.97)	0.851115	0.936952	0.847826	0.93663	1	1	0.89441	0.961551	1	1
B-H	P5se	2344.29	13.5257	2236.47	1659.28	1887.04	0.605733	0.015022	70	since 35	0.9	1.02 (0.97 , 1.08)	1.04 (0.96 , 1.12)	1.06 (0.96 , 1.16)	1.07 (0.95 , 1.20)	1.08 (0.94 , 1.23)	1.08 (0.93 , 1.26)	0	0	0	0	0	0	0	0	0	0
B-N	P5ae	1586.72	13.1515	2096.85	1367.51	2677.82	0.463329	0.12514	65	agex 35	0.9	1.18 (1.09 , 1.27)	1.22 (1.11 , 1.34)	1.31 (1.15 , 1.48)	1.42 (1.21 , 1.68)	1.55 (1.26 , 1.89)	1.67 (1.32 , 2.13)	0.740808	0.830193	0.743659	0.827507	1	1	0.925466	0.969596	1	1
												RR2.5	RR10	RR100	RR200	RR300	RR400
C+H	P5se	4363.48	18.7273	4740.27	3389.34	3965.29	0.548481	0.075203	70	since 35	0.9	1.06 (1.03 , 1.08)	1.09 (1.05 , 1.14)	1.27 (1.16 , 1.38)	1.38 (1.23 , 1.55)	1.44 (1.25 , 1.64)	1.46 (1.26 , 1.69)	0.856439	0.644744	0.872947	0.679615	0.90791	0.633126	0.987797	0.992619	1	0.999938
C+N	P4ae	2439.78	19.4729	4190.53	2278.28	4974.35	0.416649	0.109725		agex 30	0.9	1.15 (1.04 , 1.27)	1.18 (1.05 , 1.33)	1.44 (1.20 , 1.72)	1.45 (1.21 , 1.74)	1.42 (1.17 , 1.73)	1.41 (1.14 , 1.74)	0.743896	0.843687	0.798137	0.865887	0.699499	0.82997	0.535912	0.512108	0.485632	0.479763
C-H	P5se	3843.77	14.1163	4416.88	3122.6	3708.48	0.503546	0.079778	70	since 35	0.9	1.03 (1.02 , 1.05)	1.06 (1.03 , 1.08)	1.19 (1.11 , 1.28)	1.32 (1.18 , 1.47)	1.39 (1.22 , 1.58)	1.41 (1.23 , 1.63)	0.808379	0.917484	0.813598	0.917199	0.992916	0.998539	0.890177	0.944549	0.989305	0.995764
C-N	P5ae	2119.58	20.7282	3870.27	2058.78	4840.29	0.390889	0.142271	65	agex 30	0.9	1.11 (0.96 , 1.30)	1.14 (0.96 , 1.36)	1.38 (1.09 , 1.75)	1.39 (1.11 , 1.76)	1.37 (1.06 , 1.77)	1.36 (1.03 , 1.81)	0.428649	0.314263	0.490683	0.383573	0.554257	0.418785	0.773481	0.762608	0.732759	0.745304
range	PM2	ML	EDF	df.res	Deviance	Pearson	dev.expl	attrib	age	covar	CI	RR2.5	RR10					D0 obs	D0 py	D0.5 obs	D0.5 py	S0.5 obs	S0.5 py	T0.5 obs	T0.5 py	S0.5∩T0.5 obs	S0.5∩T0.5 py
A+H	P5se	1782.36	15.1085	1290.89	965.322	1057.39	0.746059	0.010774	70	since 35	0.9	1.04 (0.94 , 1.16)	1.05 (0.88 , 1.24)					0.016561	0.00651086	0.00902778	0.00393991	0.0112994	0.0041993	0.0187861	0.0142618	0.0168776	0.012501
A+N	P3d	1376.55	16.8291	1262.17	935.373	1107.64	0.587839	0.065472	65		0.9	1.08 (1.04 , 1.12)	1.34 (1.15 , 1.56)					0.819415	0.943707	0.816785	0.943069	0.907692	0.972626	0.614525	0.791774	0.842105	0.905734
A-H	P4sd	1262.69	11.3651	966.635	701.126	785.772	0.729985	-0.013269		since 35	0.9	0.99 (0.97 , 1.02)	0.98 (0.87 , 1.10)					0	0	0	0	0	0	0	0	0	0
A-N	P3d	1057.06	13.9141	946.086	726.967	894.793	0.583726	0.084254	70		0.9	1.07 (1.02 , 1.11)	1.29 (1.10 , 1.51)					0.820842	0.945118	0.819149	0.944413	0.907692	0.972935	0.620112	0.797605	0.842105	0.906797
												RR2.5	RR10	RR20	RR40	RR60	RR80
B+H	P5se	2863.2	16.6738	2561.33	1929.52	2174.01	0.643567	0.012826	70	since 35	0.9	1.02 (0.99 , 1.05)	1.03 (0.98 , 1.08)	1.04 (0.97 , 1.11)	1.05 (0.96 , 1.15)	1.07 (0.95 , 1.19)	1.08 (0.94 , 1.24)	0.0836173	0.0372395	0.0848159	0.0370616	0.165106	0.0534785	0.180458	0.133746	0.248082	0.158692
B+N	P3d	1908.21	25.6093	2403.39	1542.5	2645.69	0.497941	0.062736	65		0.9	1.03 (0.94 , 1.13)	1.14 (0.96 , 1.36)	1.19 (0.95 , 1.49)	1.30 (1.03 , 1.66)	1.33 (1.02 , 1.74)	1.30 (0.96 , 1.76)	0.151899	0.253607	0.218297	0.311482	0.279159	0.368834	0.128364	0.119351	0.157729	0.129123
B-H	P4se	2344.53	12.5481	2237.45	1659.7	1871.06	0.605634	0.015753		since 35	0.9	1.02 (0.97 , 1.07)	1.04 (0.96 , 1.11)	1.05 (0.96 , 1.15)	1.06 (0.95 , 1.18)	1.07 (0.94 , 1.22)	1.07 (0.93 , 1.25)	0	0	0	0	0	0	0	0	0	0
B-N	P3d	1589.36	18.5001	2091.5	1342.91	2657	0.472985	0.084776	65		0.9	1.05 (1.00 , 1.12)	1.21 (1.06 , 1.39)	1.24 (1.05 , 1.47)	1.30 (1.08 , 1.56)	1.37 (1.11 , 1.71)	1.40 (1.07 , 1.83)	0.455093	0.651193	0.502717	0.68789	0.608031	0.742906	0.306418	0.409453	0.416404	0.484256
												RR2.5	RR10	RR100	RR200	RR300	RR400
C+H	P4sd	4364.64	17.5173	4741.48	3391.44	3981.12	0.5482	0.03575		since 35	0.9	1.00 (1.00 , 1.01)	1.01 (1.00 , 1.02)	1.13 (1.06 , 1.21)	1.28 (1.16 , 1.41)	1.38 (1.22 , 1.56)	1.42 (1.21 , 1.67)	0.607928	0.672215	0.648516	0.706575	0.731995	0.740414	0.724832	0.759574	0.72549	0.755308
C+N	P5se	2440.04	22.2137	4187.79	2271.69	4907.36	0.418335	0.101204	65	since 35	0.9	1.11 (0.98 , 1.26)	1.14 (0.99 , 1.31)	1.38 (1.13 , 1.68)	1.39 (1.14 , 1.70)	1.37 (1.11 , 1.70)	1.36 (1.08 , 1.72)	0.383614	0.606072	0.466615	0.650796	0.447412	0.670843	0.189687	0.121261	0.16092	0.10106
C-H	P5sd	3843.9	16.4419	4414.56	3115.39	3713.12	0.504692	0.047746	70	since 35	0.9	1.00 (1.00 , 1.01)	1.01 (1.00 , 1.02)	1.13 (1.05 , 1.20)	1.26 (1.14 , 1.39)	1.35 (1.20 , 1.53)	1.38 (1.18 , 1.62)	0.547135	0.758789	0.601556	0.784467	0.74026	0.890244	0.560098	0.642878	0.607843	0.681821
C-N	P4ae	2119.69	19.8032	3871.2	2058.77	4838.98	0.390891	0.142065		agex 30	0.9	1.11 (0.96 , 1.30)	1.14 (0.96 , 1.36)	1.38 (1.09 , 1.74)	1.39 (1.11 , 1.76)	1.37 (1.06 , 1.77)	1.36 (1.03 , 1.81)	0.436788	0.316146	0.501553	0.387392	0.530885	0.409477	0.777164	0.752341	0.712644	0.721145
range	PM3	ML	EDF	df.res	Deviance	Pearson	dev.expl	attrib	age	covar	CI	RR2.5	RR10					D0 obs	D0 py	D0.5 obs	D0.5 py	S0.5 obs	S0.5 py	T0.5 obs	T0.5 py	S0.5∩T0.5 obs	S0.5∩T0.5 py
A+H	P5se	1782.36	15.1085	1290.89	965.322	1057.39	0.746059	0.010774	70	since 35	0.9	1.04 (0.94 , 1.16)	1.05 (0.88 , 1.24)					0.016561	0.00651086	0.00902778	0.00393991	0.0112994	0.0041993	0.0187861	0.0142618	0.0168776	0.012501
A+N	P3d	1376.55	16.8291	1262.17	935.373	1107.64	0.587839	0.065472	65		0.9	1.08 (1.04 , 1.12)	1.34 (1.15 , 1.56)					0.819415	0.943707	0.816785	0.943069	0.907692	0.972626	0.614525	0.791774	0.842105	0.905734
A-H	P4sd	1262.69	11.3651	966.635	701.126	785.772	0.729985	-0.013269		since 35	0.9	0.99 (0.97 , 1.02)	0.98 (0.87 , 1.10)					0	0	0	0	0	0	0	0	0	0
A-N	P2d	1058.6	12.8592	947.141	730.273	899.575	0.581833	0.08555			0.9	1.08 (1.04 , 1.12)	1.35 (1.16 , 1.56)					1	1	1	1	1	1	1	1	1	1
												RR2.5	RR10	RR20	RR40	RR60	RR80
B+H	P5se	2863.2	16.6738	2561.33	1929.52	2174.01	0.643567	0.012826	70	since 35	0.9	1.02 (0.99 , 1.05)	1.03 (0.98 , 1.08)	1.04 (0.97 , 1.11)	1.05 (0.96 , 1.15)	1.07 (0.95 , 1.19)	1.08 (0.94 , 1.24)	0.0836173	0.0372395	0.0848159	0.0370616	0.165106	0.0534785	0.180458	0.133746	0.248082	0.158692
B+N	P3d	1908.21	25.6093	2403.39	1542.5	2645.69	0.497941	0.062736	65		0.9	1.03 (0.94 , 1.13)	1.14 (0.96 , 1.36)	1.19 (0.95 , 1.49)	1.30 (1.03 , 1.66)	1.33 (1.02 , 1.74)	1.30 (0.96 , 1.76)	0.151899	0.253607	0.218297	0.311482	0.279159	0.368834	0.128364	0.119351	0.157729	0.129123
B-H	P4se	2344.53	12.5481	2237.45	1659.7	1871.06	0.605634	0.015753		since 35	0.9	1.02 (0.97 , 1.07)	1.04 (0.96 , 1.11)	1.05 (0.96 , 1.15)	1.06 (0.95 , 1.18)	1.07 (0.94 , 1.22)	1.07 (0.93 , 1.25)	0	0	0	0	0	0	0	0	0	0
B-N	P3d	1589.36	18.5001	2091.5	1342.91	2657	0.472985	0.084776	65		0.9	1.05 (1.00 , 1.12)	1.21 (1.06 , 1.39)	1.24 (1.05 , 1.47)	1.30 (1.08 , 1.56)	1.37 (1.11 , 1.71)	1.40 (1.07 , 1.83)	0.455093	0.651193	0.502717	0.68789	0.608031	0.742906	0.306418	0.409453	0.416404	0.484256
												RR2.5	RR10	RR100	RR200	RR300	RR400
C+H	P4sd	4364.64	17.5173	4741.48	3391.44	3981.12	0.5482	0.03575		since 35	0.9	1.00 (1.00 , 1.01)	1.01 (1.00 , 1.02)	1.13 (1.06 , 1.21)	1.28 (1.16 , 1.41)	1.38 (1.22 , 1.56)	1.42 (1.21 , 1.67)	0.607928	0.672215	0.648516	0.706575	0.731995	0.740414	0.724832	0.759574	0.72549	0.755308
C+N	P5se	2440.04	22.2137	4187.79	2271.69	4907.36	0.418335	0.101204	65	since 35	0.9	1.11 (0.98 , 1.26)	1.14 (0.99 , 1.31)	1.38 (1.13 , 1.68)	1.39 (1.14 , 1.70)	1.37 (1.11 , 1.70)	1.36 (1.08 , 1.72)	0.383614	0.606072	0.466615	0.650796	0.447412	0.670843	0.189687	0.121261	0.16092	0.10106
C-H	P4sd	3845.17	15.4624	4415.54	3117.89	3739.29	0.504295	0.047836		since 35	0.9	1.00 (1.00 , 1.01)	1.01 (1.00 , 1.02)	1.13 (1.06 , 1.21)	1.27 (1.16 , 1.41)	1.37 (1.21 , 1.55)	1.41 (1.21 , 1.65)	0.607106	0.702488	0.663498	0.747203	0.848288	0.852726	0.780964	0.824201	0.848485	0.859731
C-N	P4ae	2119.69	19.8032	3871.2	2058.77	4838.98	0.390891	0.142065		agex 30	0.9	1.11 (0.96 , 1.30)	1.14 (0.96 , 1.36)	1.38 (1.09 , 1.74)	1.39 (1.11 , 1.76)	1.37 (1.06 , 1.77)	1.36 (1.03 , 1.81)	0.436788	0.316146	0.501553	0.387392	0.530885	0.409477	0.777164	0.752341	0.712644	0.721145
Notes
A+H Hiroshima data within A+
A+N Nagasaki data within A+
other dose ranges similarly
other columns as in Additional Table 2
D0 obs etc.: only the % for which LCL95%>1 is shown

## Sheet: Table S7
Q2	B+
notes below table
site	model	scale1	min.sp	pref	MLe	EDF	EDF0	devex	attrib	MLd	e RR2.5	e RR10	e RR20	e RR40	e RR60	e RR80	D0 obs	D0 py	D0.5 obs	D0.5 py
solid	Q2e	1.10243	0	0	1870.91	20.3826	19.3846	0.582679	0.038903	1871.23	1.04 (1.01 , 1.08)	1.06 (1.01 , 1.11)	1.09 (1.02 , 1.16)	1.12 (1.02 , 1.22)	1.15 (1.03 , 1.27)	1.17 (1.04 , 1.33)	1	1	1	1
adeno	Q2e	1.01551	0	0	1626.96	14.7144	13.7139	0.494756	0.030861	1626.58	1.04 (0.99 , 1.08)	1.05 (0.99 , 1.11)	1.07 (0.98 , 1.16)	1.09 (0.98 , 1.22)	1.11 (0.97 , 1.28)	1.14 (0.97 , 1.33)	0	0	0	0
othepi	Q2e	1.20723	0	0	1509.49	21.6875	20.6936	0.479559	0.019435	1509.57	1.02 (0.95 , 1.10)	1.03 (0.93 , 1.14)	1.04 (0.91 , 1.19)	1.05 (0.88 , 1.26)	1.07 (0.85 , 1.34)	1.08 (0.82 , 1.41)	0	0	0	0
squam	Q2e	0.757501	0	0	710.728	28.8302	27.21	0.178462	0.151169	710.723	1.26 (1.00 , 1.58)	1.37 (1.03 , 1.81)	1.49 (1.09 , 2.05)	1.60 (1.14 , 2.24)	1.63 (1.16 , 2.30)	1.61 (1.12 , 2.31)	0.547354	0.557495	0.881166	0.86569
digest	Q2e	1.26915	0	0	1810.31	16.4388	15.4361	0.556236	0.01739	1810.38	1.02 (0.97 , 1.07)	1.03 (0.96 , 1.10)	1.04 (0.94 , 1.14)	1.05 (0.92 , 1.19)	1.06 (0.90 , 1.25)	1.07 (0.89 , 1.30)	0	0	0	0
genital	Q2e	0.729502	0	0	807.135	20.2929	19.2818	0.139491	0.085902	807.976	1.11 (1.04 , 1.20)	1.16 (1.05 , 1.28)	1.21 (1.07 , 1.38)	1.30 (1.09 , 1.54)	1.38 (1.11 , 1.71)	1.46 (1.14 , 1.89)	1	1	1	1
resp	Q2e	0.780682	0	0	448.231	15.8106	14.0446	0.304919	0.096692	448.259	1.09 (1.01 , 1.17)	1.15 (1.02 , 1.30)	1.23 (1.02 , 1.47)	1.31 (1.03 , 1.67)	1.40 (1.04 , 1.89)	1.49 (1.04 , 2.12)	1	1	1	1
stom	Q2e	1.60524	0	0	1989.88	9.51427	8.52364	0.354524	0.008905	1989.9	1.01 (0.93 , 1.09)	1.01 (0.90 , 1.14)	1.02 (0.87 , 1.20)	1.02 (0.83 , 1.27)	1.03 (0.79 , 1.34)	1.04 (0.76 , 1.42)	0	0	0	0
colon	Q2e	1.57192	0	0	1604.66	9.00123	8.00308	0.399625	-0.0385	1604.66	0.96 (0.84 , 1.10)	0.95 (0.78 , 1.15)	0.93 (0.71 , 1.21)	0.90 (0.63 , 1.29)	0.88 (0.57 , 1.37)	0.86 (0.51 , 1.45)	0	0	0	0
liver	Q2e	0.598672	0	0	-142.076	30.4106	29.4146	0.337082	0.009137	-143.302	1.01 (0.92 , 1.11)	1.01 (0.89 , 1.16)	1.02 (0.84 , 1.24)	1.03 (0.79 , 1.33)	1.03 (0.75 , 1.43)	1.04 (0.71 , 1.52)	0	0	0	0
gall	Q2e	0.682615	0	0	-126.221	12.5393	11.608	0.293024	0.110078	-126.774	1.14 (1.00 , 1.30)	1.20 (1.01 , 1.44)	1.28 (1.01 , 1.62)	1.39 (1.01 , 1.91)	1.50 (1.01 , 2.22)	1.62 (1.02 , 2.59)	1	1	1	1
panc	Q2e	0.707182	0	0	-223.493	10.5811	9.58016	0.268291	0.078862	-223.286	1.11 (0.94 , 1.31)	1.15 (0.92 , 1.45)	1.20 (0.89 , 1.63)	1.28 (0.85 , 1.92)	1.36 (0.82 , 2.23)	1.44 (0.79 , 2.61)	0	0	0	0
rect	Q2e	0.642794	1	0	-173.103	12.0486	11.047	0.221495	0.049711	-175.028	1.06 (0.94 , 1.19)	1.08 (0.91 , 1.27)	1.11 (0.88 , 1.40)	1.15 (0.85 , 1.56)	1.19 (0.82 , 1.73)	1.23 (0.79 , 1.92)	0	0	0	0
uterus	Q2e	0.73394	0	0	645.586	19.4613	17.6831	0.128454	0.178352	646.348	1.36 (1.06 , 1.73)	1.49 (1.11 , 1.99)	1.62 (1.18 , 2.24)	1.77 (1.26 , 2.49)	1.83 (1.30 , 2.59)	1.85 (1.29 , 2.65)	1	1	1	1
cervix	Q2e	0.734924	0	0	455.313	24.9554	23.8944	0.132398	0.078333	455.19	1.10 (1.01 , 1.21)	1.14 (1.01 , 1.30)	1.19 (1.01 , 1.41)	1.27 (1.01 , 1.59)	1.34 (1.02 , 1.77)	1.42 (1.02 , 1.97)	1	1	1	1
corpus	Q2e	0.603189	1	0	-667.894	12.3011	9.6955	0.126145	0.426722	-667.246	4.70 (1.73 , 12.77)	5.64 (1.79 , 17.77)	5.44 (1.66 , 17.83)	5.39 (1.64 , 17.78)	5.59 (1.71 , 18.31)	6.53 (1.97 , 21.68)	1	1	1	1
ovary	Q2e	0.604251	0	0	-504.685	18.1772	17.1721	0.098205	-0.072914	-504.861	0.92 (0.78 , 1.10)	0.89 (0.70 , 1.14)	0.86 (0.63 , 1.19)	0.82 (0.54 , 1.25)	0.79 (0.47 , 1.32)	0.75 (0.41 , 1.40)	0	0	0	0
breast	Q2e	0.798884	0	0	561.081	12.4723	11.4727	0.159286	-0.044889	561.171	0.97 (0.91 , 1.03)	0.94 (0.83 , 1.06)	0.91 (0.76 , 1.10)	0.89 (0.70 , 1.13)	0.87 (0.65 , 1.15)	0.85 (0.62 , 1.18)	0	0	0	0
lung	Q2e	0.786275	1	0	390.864	10.9591	9.97256	0.313989	0.084941	390.932	1.07 (0.99 , 1.16)	1.13 (0.99 , 1.29)	1.19 (0.98 , 1.44)	1.26 (0.98 , 1.63)	1.33 (0.97 , 1.83)	1.40 (0.97 , 2.04)	0	0	0	0
thyroid	Q2e	0.789005	5	0	159.711	11.073	10.0762	0.068382	0.216285	160.354	1.20 (1.09 , 1.32)	1.42 (1.18 , 1.70)	1.67 (1.28 , 2.18)	1.97 (1.39 , 2.81)	2.27 (1.48 , 3.47)	2.47 (1.54 , 3.95)	1	1	1	1
cns	Q2e	0.92491	1	0	238.844	13.9477	12.9479	0.138092	0.237352	238.558	1.22 (1.06 , 1.39)	1.45 (1.12 , 1.87)	1.72 (1.18 , 2.51)	2.05 (1.25 , 3.37)	2.38 (1.31 , 4.34)	2.61 (1.35 , 5.08)	1	1	1	1
site	model	scale2	min.sp	pref	MLd	EDF	EDF0	devex	attrib	MLe	d RR2.5	d RR10	d RR20	d RR40	d RR60	d RR80	D0 obs	D0 py	D0.5 obs	D0.5 py
solid	Q2d	1.10507	0	0	1873.36	20.3585	19.3634	0.582588	0.014259	1873.04	1.00 (1.00 , 1.01)	1.01 (1.00 , 1.03)	1.03 (1.00 , 1.05)	1.06 (1.01 , 1.11)	1.09 (1.01 , 1.17)	1.12 (1.02 , 1.23)	1	1	1	1
adeno	Q2d	1.01147	0	0	1622.91	16.1402	13.7294	0.495455	0.013371	1623.29	1.00 (1.00 , 1.01)	1.01 (1.00 , 1.03)	1.03 (1.00 , 1.06)	1.06 (0.99 , 1.12)	1.08 (0.99 , 1.19)	1.11 (0.99 , 1.26)	0	0	0	0
othepi	Q2d	1.22135	0	0	1526.82	21.5808	20.5797	0.479468	0.003677	1526.74	1.00 (0.99 , 1.01)	1.00 (0.98 , 1.03)	1.01 (0.96 , 1.06)	1.01 (0.91 , 1.13)	1.02 (0.87 , 1.19)	1.03 (0.84 , 1.27)	0	0	0	0
squam	Q2d	0.76984	0	0	728.989	28.9049	26.7596	0.178265	0.055414	728.989	1.03 (1.00 , 1.06)	1.11 (1.00 , 1.22)	1.20 (1.03 , 1.40)	1.34 (1.11 , 1.64)	1.33 (1.08 , 1.64)	1.20 (0.94 , 1.52)	0.398329	0.403365	0.641256	0.626354
digest	Q2d	1.27381	0	0	1815.15	16.4038	15.4028	0.556194	0.005334	1815.08	1.00 (1.00 , 1.01)	1.01 (0.99 , 1.02)	1.01 (0.97 , 1.05)	1.02 (0.95 , 1.10)	1.03 (0.93 , 1.15)	1.04 (0.9 , 1.21)	0	0	0	0
genital	Q2d	0.735404	0	0	815.429	20.2191	19.2256	0.138986	0.030409	814.595	1.01 (1.00 , 1.01)	1.03 (1.01 , 1.06)	1.07 (1.01 , 1.12)	1.14 (1.03 , 1.25)	1.21 (1.04 , 1.40)	1.29 (1.06 , 1.57)	1	1	1	1
resp	Q2d	0.78006	0	0	447.11	15.8926	14.0526	0.305012	0.038942	447.082	1.01 (1.00 , 1.02)	1.03 (1.00 , 1.07)	1.07 (1.01 , 1.14)	1.14 (1.01 , 1.29)	1.22 (1.02 , 1.47)	1.31 (1.03 , 1.67)	1	1	1	1
stom	Q2d	1.62769	0	0	2013.56	9.43246	8.43586	0.35443	-0.000742	2013.55	1.00 (0.99 , 1.01)	1.00 (0.97 , 1.03)	1.00 (0.94 , 1.06)	1.00 (0.89 , 1.12)	1.00 (0.84 , 1.19)	1.00 (0.79 , 1.26)	0	0	0	0
colon	Q2d	1.57406	0	0	1607.42	9.00228	8.00307	0.399622	-0.014392	1607.42	1.00 (0.98 , 1.01)	0.99 (0.94 , 1.04)	0.97 (0.88 , 1.08)	0.94 (0.77 , 1.16)	0.92 (0.68 , 1.24)	0.89 (0.59 , 1.34)	0	0	0	0
liver	Q2d	0.59379	0	0	-154.638	31.7143	29.5518	0.339166	-0.028509	-153.39	0.98 (0.95 , 1.02)	0.94 (0.82 , 1.07)	0.88 (0.72 , 1.08)	0.80 (0.61 , 1.04)	0.83 (0.63 , 1.10)	1.03 (0.78 , 1.37)	0	0	0	0
gall	Q2d	0.669802	0	0	-158.423	12.7079	11.7389	0.293688	0.052888	-157.859	1.01 (1.00 , 1.03)	1.06 (1.01 , 1.11)	1.12 (1.02 , 1.22)	1.25 (1.05 , 1.49)	1.40 (1.07 , 1.82)	1.56 (1.09 , 2.23)	1	1	1	1
panc	Q2d	0.719171	0	0	-191.903	10.5745	9.57448	0.268047	0.024082	-192.106	1.01 (0.99 , 1.02)	1.03 (0.97 , 1.09)	1.06 (0.94 , 1.19)	1.12 (0.88 , 1.41)	1.18 (0.83 , 1.67)	1.24 (0.78 , 1.99)	0	0	0	0
rect	Q2d	0.650136	1	0	-157.026	14.133	11.0334	0.22669	0.13451	-155.157	1.11 (1.03 , 1.20)	1.47 (1.14 , 1.89)	1.84 (1.32 , 2.57)	1.65 (1.15 , 2.35)	1.25 (0.85 , 1.85)	1.28 (0.83 , 1.96)	0.885714	0.875068	0.828221	0.807235
uterus	Q2d	0.740468	0	0	656.101	19.5322	17.6151	0.127662	0.057488	655.347	1.02 (1.00 , 1.05)	1.10 (1.01 , 1.20)	1.19 (1.03 , 1.37)	1.34 (1.11 , 1.61)	1.36 (1.12 , 1.65)	1.32 (1.05 , 1.67)	0.444122	0.42825	0.700229	0.668975
cervix	Q2d	0.744322	0	0	471.766	25.7502	23.6256	0.133695	0.053325	471.87	1.02 (0.99 , 1.06)	1.09 (0.97 , 1.22)	1.18 (0.99 , 1.41)	1.35 (1.08 , 1.69)	1.33 (1.05 , 1.69)	1.18 (0.89 , 1.57)	0.204322	0.171229	0.315151	0.267478
corpus	Q2d	0.633204	1	0	-573.894	10.695	9.69546	0.11749	0.034012	-574.376	1.01 (0.99 , 1.03)	1.04 (0.97 , 1.11)	1.08 (0.95 , 1.23)	1.16 (0.89 , 1.51)	1.25 (0.84 , 1.85)	1.35 (0.80 , 2.28)	0	0	0	0
ovary	Q2d	0.611144	0	0	-484.886	18.0655	17.062	0.098267	-0.033826	-484.711	0.99 (0.98 , 1.01)	0.96 (0.91 , 1.03)	0.93 (0.82 , 1.06)	0.87 (0.67 , 1.11)	0.80 (0.55 , 1.18)	0.75 (0.45 , 1.24)	0	0	0	0
breast	Q2d	0.794902	0	0	554.257	12.4827	11.4793	0.159227	-0.014068	554.168	1.00 (0.99 , 1.00)	0.99 (0.96 , 1.02)	0.98 (0.92 , 1.03)	0.95 (0.85 , 1.07)	0.93 (0.78 , 1.10)	0.91 (0.72 , 1.14)	0	0	0	0
lung	Q2d	0.785696	1	0	389.818	10.9714	9.97551	0.313956	0.033348	389.75	1.01 (1.00 , 1.02)	1.03 (1.00 , 1.06)	1.06 (0.99 , 1.13)	1.12 (0.99 , 1.27)	1.18 (0.98 , 1.43)	1.25 (0.97 , 1.62)	0	0	0	0
thyroid	Q2d	0.798957	5	0	182.37	11.0753	10.0762	0.067516	0.090291	181.735	1.02 (1.01 , 1.03)	1.08 (1.03 , 1.12)	1.16 (1.07 , 1.26)	1.34 (1.14 , 1.58)	1.55 (1.22 , 1.99)	1.80 (1.30 , 2.50)	1	1	1	1
cns	Q2d	0.93548	1	0	262.166	13.9169	12.9249	0.138566	0.112037	262.449	1.02 (1.01 , 1.04)	1.09 (1.03 , 1.15)	1.19 (1.06 , 1.33)	1.41 (1.13 , 1.77)	1.68 (1.20 , 2.36)	2.00 (1.27 , 3.14)	1	1	1	1
Notes
For each site, the quasipoisson models Q2e and Q2d (see Table 2 in main text) are fitted, with optimised scale1 and scale2 respectively
In column 6, MLe is the ML score for Q2e at its optimised scale1
In column 6, MLd is the ML score for Q2d at its optimised scale2
Q2d is refitted at scale1, and MLd in column 11 is the resulting ML score
Q2e is refitted at scale2, and MLe in column 11 is the resulting ML score
A preferred model within the pair is chosen by comparing ML in columns 6 and 11
For each site, min.sp is raised if needed to obtain smooth output (see main text) and the same min.sp is applied to both models
EDF0 is the Effective Degrees of Freedom for the initial model Q0
Other columns as in Additional Table 2

## Sheet: Table S8
Poisson and Quasipoisson preferred models
notes below table
90% CIs										Quasipoisson (QM4)						RR% (RR > 1 , LCL95% > 1 , UCL95% < 1)
A-	PM1	PM2	PM3	QM4	min.sp	scale	age	since	agex	RR2.5	RR10					D0 obs	D0 py	D0.5 obs	D0.5 py	S0.5 obs	S0.5 py	T0.5 obs	T0.5 py	S0.5∩T0.5 obs	S0.5∩T0.5 py
solid	P5se	P4se	P4se	Q4se	0	0.900824		35		1.16 (1.04 , 1.29)	1.23 (1.05 , 1.43)					96.8% 60.0% 0.0%	98.4% 76.5% 0.0%	96.7% 60.5% 0.0%	98.3% 76.2% 0.0%	100.0% 100.0% 0.0%	100.0% 100.0% 0.0%	100.0% 79.0% 0.0%	100.0% 89.1% 0.0%	100.0% 100.0% 0.0%	100.0% 100.0% 0.0%
squam	P5se	P4se	P4se	Q4se	0	0.820371		30		1.44 (1.08 , 1.93)	1.67 (1.11 , 2.52)					94.9% 64.2% 0.0%	95.3% 65.5% 0.0%	95.7% 68.7% 0.0%	95.2% 65.1% 0.0%	100.0% 100.0% 0.0%	100.0% 100.0% 0.0%	97.8% 80.9% 0.0%	98.7% 80.2% 0.0%	100.0% 100.0% 0.0%	100.0% 100.0% 0.0%
genital	P5se	P5ad	P5ad	Q5se	0	0.782014	60	30		1.81 (1.16 , 2.81)	1.85 (1.13 , 3.02)					93.3% 29.4% 0.0%	93.4% 19.0% 0.0%	94.0% 48.0% 0.0%	92.6% 30.6% 0.0%	99.6% 53.9% 0.0%	99.6% 35.2% 0.0%	96.7% 68.9% 0.0%	91.7% 59.9% 0.0%	99.3% 74.6% 0.0%	98.8% 69.8% 0.0%
resp	P5ae	P4ae	P4ae	Q4ae	0	0.845			35	0.94 (0.72 , 1.23)	0.90 (0.57 , 1.42)					37.3% 0.6% 9.0%	17.5% 0.6% 37.2%	41.5% 1.1% 9.8%	17.0% 0.6% 36.8%	64.0% 2.2% 2.2%	22.1% 0.9% 32.5%	76.8% 2.0% 0.0%	67.8% 2.3% 0.0%	90.5% 3.2% 0.0%	71.5% 2.9% 0.0%
liver	P5se	P4se	P4se	Q5se	0	0.601491	70	40		0.23 (0.11 , 0.49)	0.36 (0.16 , 0.82)					11.8% 0.0% 50.2%	35.6% 1.4% 24.8%	4.3% 0.0% 54.3%	20.4% 1.9% 25.3%	14.7% 0.0% 17.6%	30.6% 2.9% 6.4%	3.8% 0.0% 53.8%	4.3% 0.0% 30.6%	8.3% 0.0% 16.7%	5.4% 0.0% 15.3%
gall	P5ad	P5se	P2e	Q5sd	0	0.594797	75	40		1.07 (0.58 , 1.97)	1.41 (0.68 , 2.90)					64.1% 5.5% 1.7%	42.0% 4.3% 14.9%	82.0% 10.0% 2.0%	45.4% 8.0% 20.1%	90.5% 19.0% 0.0%	41.3% 7.8% 28.3%	79.7% 11.9% 0.0%	80.8% 14.8% 0.0%	91.7% 19.4% 0.0%	86.9% 18.5% 0.0%
rect	P5ad	P4ad	P4ad	Q5sd	1	0.618143	70	40		1.82 (1.31 , 2.54)	3.04 (1.84 , 5.02)					92.3% 85.8% 1.1%	63.7% 50.9% 14.3%	98.0% 91.1% 1.0%	72.9% 53.8% 14.5%	97.2% 97.2% 2.8%	64.6% 46.0% 18.9%	100.0% 100.0% 0.0%	99.6% 96.9% 0.0%	100.0% 100.0% 0.0%	99.5% 96.2% 0.0%
uterus	P5se	P5sd	P5sd	Q5se	0	0.757935	60	30		2.44 (1.40 , 4.24)	2.16 (1.20 , 3.88)					94.6% 47.4% 0.0%	93.2% 35.3% 0.0%	98.9% 77.5% 0.0%	97.7% 56.7% 0.0%	100.0% 92.2% 0.0%	99.6% 73.2% 0.0%	99.1% 90.6% 0.0%	93.5% 76.3% 0.0%	100.0% 95.4% 0.0%	98.6% 89.3% 0.0%
cervix	P5se	P4se	P4se	Q4se	0	0.815394		30		1.16 (0.83 , 1.63)	1.23 (0.77 , 1.96)					97.9% 0.0% 0.0%	95.3% 0.0% 0.0%	98.5% 0.0% 0.0%	95.1% 0.0% 0.0%	100.0% 0.0% 0.0%	100.0% 0.0% 0.0%	98.9% 0.0% 0.0%	98.7% 0.0% 0.0%	100.0% 0.0% 0.0%	100.0% 0.0% 0.0%
corpus	P5se	P4se	P4se	Q4se	1	0.575152		35		247.89 (31.88 , 1927.34)	444.32 (54.78 , 3604.25)					100.0% 100.0% 0.0%	100.0% 100.0% 0.0%	100.0% 100.0% 0.0%	100.0% 100.0% 0.0%	100.0% 100.0% 0.0%	100.0% 100.0% 0.0%	100.0% 100.0% 0.0%	100.0% 100.0% 0.0%	100.0% 100.0% 0.0%	100.0% 100.0% 0.0%
breast	P5se	P3e	P2d	Q4se	0	0.884663		40		0.97 (0.77 , 1.21)	0.94 (0.62 , 1.44)					0.0% 0.0% 0.0%	0.0% 0.0% 0.0%	0.0% 0.0% 0.0%	0.0% 0.0% 0.0%	0.0% 0.0% 0.0%	0.0% 0.0% 0.0%	0.0% 0.0% 0.0%	0.0% 0.0% 0.0%	0.0% 0.0% 0.0%	0.0% 0.0% 0.0%
lung	P5se	P4se	P4se	Q4se	1	1.02278		40		0.90 (0.66 , 1.22)	0.83 (0.49 , 1.41)					42.1% 0.7% 0.0%	65.4% 9.9% 0.0%	45.9% 1.2% 0.0%	65.2% 9.7% 0.0%	100.0% 2.6% 0.0%	100.0% 15.0% 0.0%	61.5% 1.1% 0.0%	80.0% 14.0% 0.0%	100.0% 1.8% 0.0%	100.0% 17.5% 0.0%
thyroid	P5ad	P2d	P2d	Q5ad	5	0.747068	65		30	1.41 (1.10 , 1.81)	2.79 (1.72 , 4.51)					91.8% 42.4% 0.0%	82.4% 31.1% 0.0%	100.0% 80.5% 0.0%	85.7% 54.9% 0.0%	100.0% 80.0% 0.0%	79.5% 43.9% 0.0%	100.0% 70.6% 0.0%	100.0% 70.4% 0.0%	100.0% 75.0% 0.0%	100.0% 75.2% 0.0%
cns	P5se	P4ae	P4ae	Q5se	1	0.477747	65	40		0.87 (0.33 , 2.32)	0.76 (0.23 , 2.46)					68.8% 5.4% 0.0%	45.8% 1.3% 2.6%	73.8% 9.5% 0.0%	49.8% 2.3% 4.6%	95.5% 18.2% 0.0%	59.1% 3.5% 0.0%	94.7% 21.1% 0.0%	91.1% 8.9% 0.0%	93.8% 25.0% 0.0%	88.8% 11.2% 0.0%
A+										RR2.5	RR10					D0 obs	D0 py	D0.5 obs	D0.5 py	S0.5 obs	S0.5 py	T0.5 obs	T0.5 py	S0.5∩T0.5 obs	S0.5∩T0.5 py
solid	P5se	P5se	P4se	Q4sd	0	0.86777		35		1.02 (1.00 , 1.04)	1.09 (1.00 , 1.19)					96.8% 47.1% 0.0%	98.4% 65.4% 0.0%	96.7% 48.0% 0.0%	98.3% 65.1% 0.0%	100.0% 100.0% 0.0%	100.0% 100.0% 0.0%	100.0% 66.9% 0.0%	100.0% 80.2% 0.0%	100.0% 100.0% 0.0%	100.0% 100.0% 0.0%
squam	P5sd	P5sd	P4se	Q5sd	0	0.748575	65	30		1.12 (0.97 , 1.30)	1.23 (0.94 , 1.61)					91.6% 6.2% 0.0%	86.2% 8.5% 0.0%	96.4% 12.2% 0.0%	90.4% 15.6% 0.0%	96.9% 17.8% 0.0%	93.4% 24.0% 0.0%	100.0% 14.7% 0.0%	100.0% 11.2% 0.0%	100.0% 18.2% 0.0%	100.0% 13.9% 0.0%
genital	P5se	P5ad	P5ad	Q5se	0	0.752906	60	30		1.66 (1.15 , 2.41)	1.67 (1.09 , 2.56)					96.2% 23.6% 0.0%	95.6% 18.5% 0.0%	98.0% 44.8% 0.0%	97.5% 34.4% 0.0%	100.0% 55.2% 0.0%	100.0% 45.4% 0.0%	99.3% 61.6% 0.0%	99.4% 52.4% 0.0%	100.0% 68.7% 0.0%	100.0% 64.3% 0.0%
resp	P5sd	P4sd	P4sd	Q4sd	0	0.868987		40		0.95 (0.88 , 1.02)	0.80 (0.60 , 1.07)					31.8% 0.0% 25.9%	53.3% 0.0% 13.7%	33.3% 0.0% 23.0%	52.9% 0.0% 13.9%	68.5% 0.0% 0.0%	81.2% 0.0% 0.0%	46.5% 0.0% 14.1%	68.0% 0.0% 4.9%	73.0% 0.0% 0.0%	85.0% 0.0% 0.0%
liver	P5sd	P4sd	P4sd	Q5se	0	0.625767	70	40		0.41 (0.20 , 0.82)	0.54 (0.25 , 1.17)					4.5% 0.0% 31.4%	16.1% 0.0% 26.2%	0.7% 0.0% 31.4%	8.8% 0.0% 32.8%	2.9% 0.0% 44.1%	13.1% 0.0% 35.3%	0.0% 0.0% 38.5%	0.0% 0.0% 61.3%	0.0% 0.0% 58.3%	0.0% 0.0% 68.2%
gall	P5sd	P2d	P2d	Q4ad	0	0.621096			35	1.04 (0.95 , 1.14)	1.17 (0.81 , 1.69)					70.7% 14.9% 1.1%	35.2% 7.6% 16.6%	74.0% 16.0% 0.0%	35.8% 8.0% 16.8%	90.5% 33.3% 0.0%	41.8% 10.9% 15.1%	100.0% 27.1% 0.0%	100.0% 30.5% 0.0%	100.0% 38.9% 0.0%	100.0% 34.0% 0.0%
rect	P5ad	P4ad	P4ad	Q5ad	1	0.617857	70		30	1.48 (1.17 , 1.88)	2.43 (1.58 , 3.73)					94.5% 90.2% 0.0%	67.7% 51.5% 3.4%	99.0% 95.0% 0.0%	76.1% 53.7% 6.2%	97.2% 97.2% 0.0%	66.8% 41.6% 9.4%	100.0% 100.0% 0.0%	99.6% 95.2% 0.0%	100.0% 100.0% 0.0%	99.5% 94.0% 0.0%
uterus	P4se	P4se	P4se	Q5se	0	0.695147	60	30		1.83 (1.13 , 2.99)	1.91 (1.15 , 3.19)					88.1% 44.5% 0.0%	88.2% 37.7% 0.0%	100.0% 71.5% 0.0%	97.0% 57.3% 0.0%	100.0% 85.0% 0.0%	99.6% 75.7% 0.0%	100.0% 82.1% 0.0%	95.9% 68.8% 0.0%	100.0% 86.1% 0.0%	98.8% 79.4% 0.0%
cervix	P5se	P4se	P4se	Q4se	0	0.767985		30		1.12 (0.76 , 1.66)	1.25 (0.76 , 2.05)					77.3% 8.6% 0.0%	73.6% 7.2% 0.0%	92.2% 5.9% 0.0%	85.5% 4.8% 0.0%	98.7% 7.7% 0.0%	97.7% 7.3% 0.0%	97.8% 8.6% 0.0%	93.3% 6.9% 0.0%	100.0% 9.3% 0.0%	97.1% 8.6% 0.0%
corpus	P5se	P5se	P4se	Q4se	1	0.543574		40		202.71 (29.21 , 1406.61)	266.71 (36.53 , 1947.11)					100.0% 100.0% 0.0%	100.0% 100.0% 0.0%	100.0% 100.0% 0.0%	100.0% 100.0% 0.0%	100.0% 100.0% 0.0%	100.0% 100.0% 0.0%	100.0% 100.0% 0.0%	100.0% 100.0% 0.0%	100.0% 100.0% 0.0%	100.0% 100.0% 0.0%
breast	P5se	P3e	P2d	Q2d	0	0.804446				0.99 (0.94 , 1.05)	0.96 (0.77 , 1.20)					0.0% 0.0% 0.0%	0.0% 0.0% 0.0%	0.0% 0.0% 0.0%	0.0% 0.0% 0.0%	0.0% 0.0% 0.0%	0.0% 0.0% 0.0%	0.0% 0.0% 0.0%	0.0% 0.0% 0.0%	0.0% 0.0% 0.0%	0.0% 0.0% 0.0%
lung	P5sd	P4sd	P4sd	Q4sd	1	1.03892		40		0.94 (0.87 , 1.02)	0.78 (0.56 , 1.08)					28.3% 0.0% 35.5%	53.3% 0.0% 18.0%	30.0% 0.0% 31.2%	53.0% 0.0% 18.2%	65.4% 0.0% 0.0%	81.3% 0.0% 0.0%	44.0% 0.0% 20.9%	68.0% 0.0% 7.6%	71.4% 0.0% 0.0%	85.0% 0.0% 0.0%
thyroid	P5ad	P5ad	P3d	Q3d	5	0.765404	65			1.47 (1.14 , 1.88)	2.87 (1.78 , 4.62)					89.2% 45.6% 0.0%	74.2% 34.0% 0.0%	97.6% 86.6% 0.0%	80.2% 58.5% 0.0%	95.6% 91.1% 0.0%	71.1% 49.2% 0.0%	100.0% 85.3% 0.0%	100.0% 81.0% 0.0%	100.0% 92.9% 0.0%	100.0% 88.2% 0.0%
cns	P5ae	P5se	P5se	Q5se	1	0.712672	65	40		1.39 (0.78 , 2.47)	1.37 (0.49 , 3.80)					64.5% 17.2% 6.5%	41.2% 12.2% 29.7%	66.7% 14.3% 0.0%	40.6% 5.5% 20.8%	90.9% 22.7% 0.0%	39.0% 5.2% 28.4%	100.0% 31.6% 0.0%	94.1% 21.2% 0.0%	100.0% 31.3% 0.0%	94.6% 16.8% 0.0%
B-										RR2.5	RR10	RR20	RR40	RR60	RR80	D0 obs	D0 py	D0.5 obs	D0.5 py	S0.5 obs	S0.5 py	T0.5 obs	T0.5 py	S0.5∩T0.5 obs	S0.5∩T0.5 py
solid	P5se	P4se	P4se	Q4se	0	1.14067		35		1.06 (1.00 , 1.11)	1.08 (1.01 , 1.15)	1.11 (1.02 , 1.20)	1.14 (1.03 , 1.26)	1.17 (1.04 , 1.31)	1.19 (1.04 , 1.37)	87.7% 49.0% 0.0%	94.1% 63.9% 0.0%	91.4% 53.3% 0.0%	95.6% 68.3% 0.0%	100.0% 97.0% 0.0%	100.0% 95.1% 0.0%	97.8% 71.8% 0.0%	98.8% 80.7% 0.0%	100.0% 96.5% 0.0%	100.0% 94.1% 0.0%
squam	P5se	P5se	P3d	Q5se	0	0.758264	65	30		1.39 (1.04 , 1.86)	1.54 (1.08 , 2.19)	1.68 (1.14 , 2.49)	1.75 (1.16 , 2.63)	1.70 (1.13 , 2.58)	1.57 (1.02 , 2.43)	97.9% 47.2% 0.0%	97.3% 47.7% 0.0%	98.4% 58.1% 0.0%	97.6% 53.0% 0.0%	100.0% 79.7% 0.0%	100.0% 76.1% 0.0%	100.0% 77.9% 0.0%	0.0% 72.8% 0.0%	100.0% 91.2% 0.0%	100.0% 83.0% 0.0%
genital	P5se	P5se	P5se	Q5se	0	0.681437	60	30		1.48 (1.06 , 2.07)	1.47 (1.03 , 2.10)	1.35 (0.94 , 1.92)	1.30 (0.90 , 1.87)	1.27 (0.87 , 1.87)	1.17 (0.77 , 1.78)	74.9% 39.8% 2.2%	75.1% 35.4% 2.2%	81.2% 50.1% 1.8%	77.7% 42.3% 1.9%	83.8% 51.5% 0.0%	82.5% 48.1% 0.0%	92.2% 65.9% 0.4%	85.3% 57.1% 0.9%	92.9% 68.5% 0.0%	88.4% 61.1% 0.0%
resp	P5ae	P4ae	P4ae	Q5ae	0	0.803492	70		35	1.06 (0.95 , 1.18)	1.11 (0.94 , 1.31)	1.18 (0.95 , 1.47)	1.26 (0.95 , 1.65)	1.33 (0.96 , 1.83)	1.40 (0.96 , 2.03)	75.1% 33.6% 0.0%	48.4% 15.5% 0.0%	74.7% 40.7% 0.0%	48.5% 17.1% 0.0%	90.1% 66.2% 0.0%	56.7% 22.9% 0.0%	100.0% 73.5% 0.0%	100.0% 66.7% 0.0%	100.0% 88.7% 0.0%	100.0% 72.7% 0.0%
liver	P5sd	P4sd	P4sd	Q5sd	0	0.499847	70	40		1.02 (0.88 , 1.18)	0.98 (0.64 , 1.51)	0.59 (0.32 , 1.09)	0.16 (0.07 , 0.34)	0.30 (0.14 , 0.64)	1.08 (0.52 , 2.25)	51.1% 14.3% 10.7%	34.8% 6.5% 8.7%	58.9% 17.2% 7.2%	35.8% 5.9% 9.5%	50.8% 3.3% 4.9%	26.9% 0.7% 5.5%	62.1% 21.8% 1.1%	36.5% 6.5% 12.9%	51.1% 4.3% 2.1%	31.7% 2.0% 12.1%
gall	P5ad	P5se	P2d	Q5ae	0	0.5546	75		35	1.48 (0.68 , 3.22)	1.88 (0.86 , 4.13)	2.06 (0.99 , 4.27)	1.28 (0.58 , 2.79)	1.32 (0.59 , 2.98)	1.60 (0.69 , 3.74)	87.6% 34.6% 0.0%	67.4% 24.3% 3.3%	94.1% 45.1% 0.0%	68.9% 29.6% 5.1%	97.1% 81.4% 0.0%	68.2% 40.8% 7.8%	97.8% 58.2% 0.0%	97.1% 69.3% 0.0%	96.5% 80.7% 0.0%	96.4% 81.7% 0.0%
rect	P5ae	P5ad	P5ad	Q5ad	1	0.488771	70		30	1.13 (1.01 , 1.27)	1.58 (1.15 , 2.18)	2.11 (1.40 , 3.16)	1.92 (1.24 , 2.97)	1.28 (0.79 , 2.08)	1.06 (0.61 , 1.85)	81.2% 48.2% 1.6%	57.4% 26.2% 15.6%	88.3% 58.9% 0.6%	60.9% 28.6% 15.2%	93.2% 74.6% 1.7%	59.3% 30.7% 21.0%	98.5% 75.4% 0.0%	97.9% 66.6% 0.0%	100.0% 81.0% 0.0%	99.5% 69.1% 0.0%
uterus	P5se	P5sd	P5sd	Q5sd	0	0.682857	60	30		0.98 (0.88 , 1.08)	0.89 (0.66 , 1.19)	0.78 (0.54 , 1.15)	1.01 (0.67 , 1.50)	1.11 (0.73 , 1.69)	0.74 (0.46 , 1.19)	63.4% 17.3% 3.0%	63.7% 14.5% 3.6%	72.8% 23.8% 3.4%	65.4% 18.0% 4.0%	73.4% 27.6% 2.6%	72.4% 22.9% 1.8%	79.7% 32.4% 4.9%	70.6% 20.8% 4.0%	79.0% 34.0% 4.9%	72.9% 23.8% 3.7%
cervix	P5sd	P4sd	P4sd	Q5sd	0	0.682842	60	30		0.97 (0.88 , 1.07)	0.88 (0.65 , 1.18)	0.85 (0.57 , 1.26)	1.03 (0.68 , 1.58)	1.00 (0.65 , 1.55)	0.55 (0.32 , 0.92)	69.5% 13.4% 0.0%	70.7% 9.1% 0.4%	77.3% 19.1% 0.0%	72.2% 11.7% 0.6%	75.3% 21.4% 0.0%	74.8% 14.4% 0.9%	82.1% 24.1% 0.0%	77.6% 15.3% 0.0%	80.6% 22.5% 0.0%	74.3% 15.2% 0.0%
corpus	P5sd	P2e	P2e	Q2e	1	0.605101				4.74 (1.74 , 12.90)	5.73 (1.82 , 18.05)	5.55 (1.69 , 18.23)	5.52 (1.67 , 18.19)	5.70 (1.74 , 18.67)	6.63 (1.99 , 22.03)	100.0% 100.0% 0.0%	100.0% 100.0% 0.0%	100.0% 100.0% 0.0%	100.0% 100.0% 0.0%	100.0% 100.0% 0.0%	100.0% 100.0% 0.0%	100.0% 100.0% 0.0%	100.0% 100.0% 0.0%	100.0% 100.0% 0.0%	100.0% 100.0% 0.0%
breast	P5sd	P2e	P2e	Q3e	0	0.751854	60			0.98 (0.77 , 1.25)	0.91 (0.65 , 1.28)	0.81 (0.57 , 1.17)	0.80 (0.54 , 1.18)	0.80 (0.53 , 1.21)	0.81 (0.53 , 1.25)	28.7% 1.1% 12.3%	39.9% 5.9% 10.9%	22.5% 1.7% 10.3%	33.3% 8.9% 10.4%	34.0% 4.2% 5.6%	43.7% 13.7% 8.5%	2.9% 0.0% 11.4%	4.2% 0.0% 19.4%	4.9% 0.0% 19.5%	5.3% 0.0% 23.6%
lung	P5se	P4se	P4se	Q5se	1	0.89976	75	40		1.03 (0.92 , 1.14)	1.05 (0.88 , 1.25)	1.09 (0.86 , 1.38)	1.15 (0.85 , 1.55)	1.21 (0.85 , 1.73)	1.28 (0.84 , 1.94)	64.9% 28.0% 0.0%	59.2% 17.7% 0.0%	69.6% 30.1% 0.0%	60.0% 17.2% 0.0%	98.3% 68.6% 0.0%	77.9% 26.4% 0.0%	93.3% 55.7% 0.0%	97.5% 67.1% 0.0%	100.0% 92.2% 0.0%	100.0% 83.7% 0.0%
thyroid	P5se	P2e	P2e	Q3e	5	0.690614	65			1.42 (1.15 , 1.75)	1.82 (1.33 , 2.51)	2.08 (1.43 , 3.02)	2.27 (1.48 , 3.47)	2.50 (1.55 , 4.03)	2.69 (1.62 , 4.47)	94.1% 80.3% 0.0%	85.6% 64.3% 0.0%	99.2% 90.6% 0.0%	90.9% 69.6% 0.0%	98.7% 89.3% 0.0%	86.2% 61.3% 0.0%	100.0% 94.2% 0.0%	100.0% 90.3% 0.0%	100.0% 95.6% 0.0%	100.0% 96.4% 0.0%
cns	P5se	P4sd	P4sd	Q4se	1	0.722369		40		1.03 (0.70 , 1.52)	1.14 (0.65 , 2.00)	1.35 (0.72 , 2.53)	1.60 (0.80 , 3.21)	1.84 (0.86 , 3.96)	1.97 (0.87 , 4.45)	66.4% 27.2% 0.0%	80.5% 35.7% 0.0%	79.7% 45.9% 0.0%	82.4% 54.1% 0.0%	100.0% 87.2% 0.0%	100.0% 80.9% 0.0%	96.9% 75.0% 0.0%	92.5% 68.5% 0.0%	100.0% 85.7% 0.0%	100.0% 84.1% 0.0%
B+										RR2.5	RR10	RR20	RR40	RR60	RR80	D0 obs	D0 py	D0.5 obs	D0.5 py	S0.5 obs	S0.5 py	T0.5 obs	T0.5 py	S0.5∩T0.5 obs	S0.5∩T0.5 py
solid	P5se	P3d	P2e	Q2e	0	1.10243				1.04 (1.01 , 1.08)	1.06 (1.01 , 1.11)	1.09 (1.02 , 1.16)	1.12 (1.02 , 1.22)	1.14 (1.03 , 1.27)	1.17 (1.03 , 1.33)	100.0% 100.0% 0.0%	100.0% 100.0% 0.0%	100.0% 100.0% 0.0%	100.0% 100.0% 0.0%	100.0% 100.0% 0.0%	100.0% 100.0% 0.0%	100.0% 100.0% 0.0%	100.0% 100.0% 0.0%	100.0% 100.0% 0.0%	100.0% 100.0% 0.0%
squam	P5se	P5se	P5se	Q5se	0	0.743112	65	30		1.30 (1.00 , 1.69)	1.42 (1.03 , 1.96)	1.55 (1.08 , 2.22)	1.62 (1.11 , 2.37)	1.59 (1.08 , 2.35)	1.49 (0.99 , 2.24)	100.0% 41.8% 0.0%	100.0% 43.2% 0.0%	100.0% 60.1% 0.0%	100.0% 52.7% 0.0%	100.0% 64.5% 0.0%	100.0% 64.6% 0.0%	100.0% 78.9% 0.0%	100.0% 71.4% 0.0%	100.0% 78.2% 0.0%	100.0% 71.1% 0.0%
genital	P5se	P5se	P5se	Q5sd	0	0.692824	60	30		1.00 (0.96 , 1.04)	0.98 (0.85 , 1.12)	0.95 (0.78 , 1.15)	0.97 (0.78 , 1.22)	0.98 (0.76 , 1.26)	0.92 (0.68 , 1.24)	67.9% 14.0% 1.5%	70.5% 25.7% 1.8%	73.3% 18.6% 2.3%	71.5% 28.0% 2.9%	70.4% 15.9% 3.5%	71.6% 33.7% 3.8%	85.8% 8.6% 1.3%	81.8% 7.7% 1.4%	83.2% 6.1% 1.5%	77.2% 4.9% 1.7%
resp	P5se	P5sd	P4ae	Q4ae	0	0.793258			35	1.08 (1.00 , 1.16)	1.14 (1.00 , 1.29)	1.20 (1.00 , 1.45)	1.28 (1.00 , 1.64)	1.36 (1.00 , 1.84)	1.43 (1.00 , 2.05)	91.4% 51.0% 0.0%	63.3% 26.2% 0.0%	91.0% 55.3% 0.0%	63.9% 25.7% 0.0%	97.2% 74.6% 0.0%	67.7% 31.5% 0.0%	100.0% 100.0% 0.0%	100.0% 100.0% 0.0%	100.0% 100.0% 0.0%	100.0% 100.0% 0.0%
liver	P5sd	P4ad	P4ad	Q5sd	0	0.525591	70	40		1.05 (0.92 , 1.21)	1.09 (0.72 , 1.63)	0.64 (0.35 , 1.16)	0.17 (0.08 , 0.36)	0.35 (0.16 , 0.74)	1.19 (0.59 , 2.42)	52.5% 8.7% 1.7%	37.8% 4.0% 5.6%	59.3% 11.5% 1.0%	39.2% 3.6% 6.4%	54.1% 1.6% 1.6%	31.2% 0.3% 3.5%	65.5% 13.8% 1.1%	32.4% 4.1% 11.5%	53.2% 2.1% 2.1%	24.9% 0.9% 11.1%
gall	P5ad	P5ad	P2d	Q5ad	0	0.655706	75		35	1.06 (0.96 , 1.18)	1.23 (0.93 , 1.63)	1.22 (0.84 , 1.79)	1.02 (0.66 , 1.57)	1.10 (0.69 , 1.76)	1.32 (0.80 , 2.18)	80.3% 8.5% 0.0%	69.7% 13.4% 0.0%	82.4% 12.4% 0.0%	74.2% 19.7% 0.0%	97.1% 22.9% 0.0%	88.7% 28.6% 0.0%	95.6% 17.6% 0.0%	97.5% 32.8% 0.0%	100.0% 26.3% 0.0%	100.0% 40.8% 0.0%
rect	P5ad	P5ad	P5ad	Q5ad	1	0.522745	70		30	1.14 (1.03 , 1.27)	1.64 (1.22 , 2.20)	2.21 (1.51 , 3.24)	2.02 (1.33 , 3.07)	1.36 (0.85 , 2.16)	1.10 (0.64 , 1.90)	91.4% 51.8% 1.2%	60.6% 19.5% 15.3%	93.9% 63.8% 0.6%	62.6% 22.3% 15.2%	93.2% 64.4% 1.7%	56.0% 17.5% 21.7%	98.5% 67.7% 0.0%	97.2% 41.3% 0.0%	100.0% 69.0% 0.0%	98.6% 37.6% 0.0%
uterus	P5se	P5se	P5se	Q5se	0	0.668127	60	30		1.42 (1.00 , 2.02)	1.57 (1.07 , 2.31)	1.68 (1.12 , 2.53)	1.71 (1.13 , 2.61)	1.63 (1.06 , 2.49)	1.36 (0.87 , 2.15)	97.2% 54.9% 0.0%	95.8% 53.8% 0.0%	98.6% 70.5% 0.0%	96.8% 62.7% 0.0%	100.0% 79.9% 0.0%	100.0% 77.9% 0.0%	100.0% 87.9% 0.0%	99.8% 81.5% 0.0%	100.0% 89.5% 0.0%	100.0% 87.3% 0.0%
cervix	P5se	P3d	P3d	Q5sd	0	0.677553	60	30		0.98 (0.90 , 1.07)	0.92 (0.71 , 1.18)	0.89 (0.63 , 1.26)	1.12 (0.77 , 1.63)	1.05 (0.70 , 1.57)	0.63 (0.38 , 1.02)	66.2% 12.2% 0.0%	67.3% 17.6% 0.3%	75.2% 16.1% 0.0%	70.1% 18.9% 0.5%	75.3% 18.5% 0.0%	75.9% 25.7% 0.8%	82.1% 11.7% 0.0%	80.0% 6.0% 0.0%	81.4% 10.9% 0.0%	78.7% 4.4% 0.0%
corpus	P5sd	P2e	P2e	Q4se	1	0.586211		40		4.37 (1.62 , 11.77)	5.09 (1.63 , 15.89)	4.72 (1.45 , 15.39)	4.41 (1.33 , 14.57)	4.28 (1.29 , 14.25)	4.69 (1.37 , 16.08)	100.0% 100.0% 0.0%	100.0% 100.0% 0.0%	100.0% 100.0% 0.0%	100.0% 100.0% 0.0%	100.0% 100.0% 0.0%	100.0% 100.0% 0.0%	100.0% 100.0% 0.0%	100.0% 100.0% 0.0%	100.0% 100.0% 0.0%	100.0% 100.0% 0.0%
breast	P5se	P2e	P2e	Q2e	0	0.798884				0.97 (0.91 , 1.03)	0.94 (0.83 , 1.06)	0.91 (0.76 , 1.10)	0.89 (0.70 , 1.13)	0.87 (0.65 , 1.15)	0.85 (0.62 , 1.18)	0.0% 0.0% 0.0%	0.0% 0.0% 0.0%	0.0% 0.0% 0.0%	0.0% 0.0% 0.0%	0.0% 0.0% 0.0%	0.0% 0.0% 0.0%	0.0% 0.0% 0.0%	0.0% 0.0% 0.0%	0.0% 0.0% 0.0%	0.0% 0.0% 0.0%
lung	P5se	P4se	P4se	Q4se	1	0.944037		40		1.05 (0.96 , 1.15)	1.09 (0.94 , 1.26)	1.13 (0.91 , 1.41)	1.18 (0.89 , 1.58)	1.23 (0.86 , 1.76)	1.28 (0.84 , 1.94)	90.7% 33.6% 0.0%	95.3% 58.7% 0.0%	90.9% 34.8% 0.0%	95.2% 58.6% 0.0%	100.0% 79.3% 0.0%	100.0% 89.7% 0.0%	99.3% 51.7% 0.0%	98.7% 74.0% 0.0%	100.0% 85.6% 0.0%	100.0% 92.4% 0.0%
thyroid	P5ae	P3e	P3e	Q3e	5	0.726333	65			1.52 (1.24 , 1.87)	2.02 (1.49 , 2.75)	2.31 (1.61 , 3.31)	2.51 (1.65 , 3.81)	2.77 (1.73 , 4.44)	2.99 (1.80 , 4.95)	93.6% 81.8% 0.0%	82.8% 64.8% 0.0%	98.4% 92.9% 0.0%	87.4% 70.2% 0.0%	97.3% 89.3% 0.0%	81.2% 61.8% 0.0%	100.0% 94.2% 0.0%	100.0% 89.2% 0.0%	100.0% 95.6% 0.0%	100.0% 96.0% 0.0%
cns	P5se	P5se	P5se	Q5se	1	0.74367	65	35		1.63 (0.96 , 2.75)	2.02 (0.96 , 4.23)	1.96 (0.88 , 4.36)	2.12 (0.90 , 5.00)	2.27 (0.92 , 5.58)	2.37 (0.93 , 6.04)	80.0% 30.4% 0.0%	59.5% 17.4% 8.6%	89.2% 39.2% 0.0%	64.5% 18.1% 8.1%	97.4% 59.0% 0.0%	62.2% 19.1% 12.5%	100.0% 78.1% 0.0%	100.0% 59.8% 0.0%	100.0% 78.6% 0.0%	100.0% 56.6% 0.0%
C-										RR2.5	RR10	RR100	RR200	RR300	RR400	D0 obs	D0 py	D0.5 obs	D0.5 py	S0.5 obs	S0.5 py	T0.5 obs	T0.5 py	S0.5∩T0.5 obs	S0.5∩T0.5 py
solid	P5se	P5ae	P3e	Q3e	0	1.07883	70			1.04 (1.02 , 1.05)	1.05 (1.03 , 1.07)	1.17 (1.11 , 1.23)	1.26 (1.17 , 1.36)	1.31 (1.20 , 1.43)	1.33 (1.21 , 1.46)	100.0% 99.8% 0.0%	100.0% 99.9% 0.0%	100.0% 99.8% 0.0%	100.0% 99.9% 0.0%	100.0% 99.9% 0.0%	100.0% 100.0% 0.0%	100.0% 99.5% 0.0%	100.0% 99.8% 0.0%	100.0% 99.9% 0.0%	100.0% 100.0% 0.0%
squam	P4se	P4se	P2e	Q4se	0	0.844482		30		1.06 (1.03 , 1.09)	1.08 (1.04 , 1.13)	1.27 (1.13 , 1.43)	1.43 (1.19 , 1.70)	1.52 (1.23 , 1.87)	1.55 (1.24 , 1.94)	97.3% 71.5% 0.0%	97.5% 72.6% 0.0%	98.7% 76.8% 0.0%	98.4% 75.3% 0.0%	100.0% 100.0% 0.0%	100.0% 100.0% 0.0%	99.3% 85.7% 0.0%	99.7% 87.5% 0.0%	100.0% 100.0% 0.0%	100.0% 100.0% 0.0%
genital	P5se	P3e	P2e	Q5se	0	0.724125	60	30		1.08 (0.89 , 1.29)	1.09 (0.87 , 1.38)	1.06 (0.79 , 1.43)	1.04 (0.77 , 1.40)	1.03 (0.75 , 1.40)	1.03 (0.72 , 1.47)	70.2% 33.7% 5.2%	72.4% 29.7% 5.1%	75.0% 36.0% 3.3%	73.5% 29.5% 4.1%	75.1% 37.3% 2.3%	77.2% 30.3% 2.4%	90.0% 48.7% 0.0%	87.5% 43.3% 0.0%	89.2% 54.6% 0.0%	87.1% 48.5% 0.0%
resp	P5se	P4ae	P4ae	Q4ae	0	0.816643			35	1.12 (1.07 , 1.17)	1.20 (1.11 , 1.29)	1.58 (1.35 , 1.86)	1.78 (1.44 , 2.21)	1.90 (1.48 , 2.43)	1.94 (1.50 , 2.52)	87.5% 79.7% 1.6%	58.6% 48.3% 11.9%	89.0% 80.6% 1.7%	60.9% 49.3% 11.3%	95.9% 91.3% 0.5%	64.8% 54.2% 10.2%	100.0% 100.0% 0.0%	100.0% 100.0% 0.0%	100.0% 100.0% 0.0%	100.0% 100.0% 0.0%
liver	P4se	P2e	P2e	Q5ae	0	0.615902	70	40		0.66 (0.50 , 0.89)	0.58 (0.39 , 0.85)	0.65 (0.40 , 1.05)	1.19 (0.74 , 1.92)	1.17 (0.73 , 1.89)	1.11 (0.68 , 1.82)	44.6% 8.8% 18.7%	55.7% 7.0% 10.1%	54.2% 11.2% 13.3%	55.5% 7.8% 9.2%	47.8% 11.1% 10.0%	58.2% 6.9% 6.6%	57.6% 8.0% 9.6%	42.3% 1.9% 16.8%	46.5% 11.3% 9.9%	40.0% 2.1% 17.9%
gall	P5ad	P4ad	P4ad	Q4ad	0	1.17901			40	1.00 (1.00 , 1.00)	1.00 (0.99 , 1.01)	1.00 (0.87 , 1.14)	0.99 (0.76 , 1.30)	0.99 (0.66 , 1.48)	0.99 (0.58 , 1.69)	39.9% 7.3% 13.9%	17.5% 2.6% 48.3%	41.1% 8.3% 14.1%	17.7% 2.6% 47.6%	65.9% 18.8% 3.5%	23.0% 4.0% 42.5%	65.8% 13.3% 0.0%	65.7% 9.8% 0.0%	81.2% 23.2% 0.0%	70.0% 12.0% 0.0%
rect	P5ad	P4ae	P4ae	Q4ae	1	0.712657			30	1.20 (0.95 , 1.52)	1.28 (0.94 , 1.74)	1.43 (0.92 , 2.22)	1.16 (0.75 , 1.80)	0.95 (0.59 , 1.52)	0.87 (0.52 , 1.45)	87.6% 32.6% 0.0%	71.6% 22.7% 0.1%	90.9% 34.0% 0.0%	73.2% 21.2% 0.1%	98.6% 61.6% 0.0%	75.8% 25.9% 0.1%	100.0% 85.5% 0.0%	100.0% 79.5% 0.0%	100.0% 84.9% 0.0%	100.0% 79.7% 0.0%
uterus	P5se	P3e	P3e	Q5se	0	0.710806	60	30		1.18 (0.92 , 1.51)	1.23 (0.91 , 1.68)	1.25 (0.87 , 1.81)	1.23 (0.85 , 1.78)	1.27 (0.86 , 1.87)	1.31 (0.84 , 2.05)	83.1% 50.4% 0.0%	82.7% 48.9% 0.0%	88.2% 53.4% 0.0%	85.0% 49.0% 0.0%	88.5% 56.3% 0.0%	87.2% 53.2% 0.0%	92.2% 62.8% 0.0%	88.4% 52.9% 0.0%	92.0% 68.7% 0.0%	90.4% 59.4% 0.0%
cervix	P5sd	P5ae	P5ae	Q5se	0	0.701	60	25		0.93 (0.74 , 1.16)	0.90 (0.68 , 1.19)	0.77 (0.53 , 1.11)	0.89 (0.60 , 1.31)	0.98 (0.65 , 1.49)	1.04 (0.64 , 1.69)	60.7% 18.4% 12.3%	56.1% 12.4% 12.8%	64.6% 19.3% 10.4%	55.4% 11.9% 12.7%	64.3% 18.6% 10.0%	54.9% 9.6% 11.8%	77.8% 29.4% 3.9%	62.7% 21.5% 6.9%	77.4% 33.3% 4.4%	65.2% 25.6% 8.6%
corpus	P5sd	P4sd	P2d	Q4sd	1	0.531365		35		1.00 (1.00 , 1.00)	1.00 (0.98 , 1.01)	0.98 (0.83 , 1.14)	0.95 (0.69 , 1.31)	0.93 (0.58 , 1.49)	0.90 (0.48 , 1.71)	50.0% 0.0% 7.1%	29.5% 0.0% 16.8%	49.4% 0.0% 7.2%	29.5% 0.0% 16.9%	0.0% 0.0% 16.2%	0.0% 0.0% 25.8%	15.0% 0.0% 25.0%	15.3% 0.0% 23.9%	0.0% 0.0% 29.4%	0.0% 0.0% 29.8%
breast	P5sd	P3e	P3e	Q3d	0	0.885362	60			1.00 (1.00 , 1.01)	1.01 (1.00 , 1.03)	1.13 (1.01 , 1.26)	1.27 (1.08 , 1.50)	1.42 (1.16 , 1.73)	1.58 (1.25 , 2.02)	100.0% 35.3% 0.0%	100.0% 42.8% 0.0%	100.0% 46.1% 0.0%	100.0% 49.7% 0.0%	100.0% 45.2% 0.0%	100.0% 54.6% 0.0%	100.0% 57.8% 0.0%	100.0% 53.0% 0.0%	100.0% 61.7% 0.0%	100.0% 54.2% 0.0%
lung	P5se	P4se	P4se	Q4se	1	0.909881		40		1.01 (0.95 , 1.07)	1.02 (0.92 , 1.12)	1.16 (0.95 , 1.43)	1.41 (1.10 , 1.81)	1.59 (1.20 , 2.09)	1.65 (1.23 , 2.20)	68.6% 49.3% 0.0%	82.6% 69.1% 0.0%	75.5% 53.3% 0.0%	85.0% 70.4% 0.0%	100.0% 100.0% 0.0%	100.0% 100.0% 0.0%	85.6% 68.8% 0.0%	93.9% 83.9% 0.0%	100.0% 100.0% 0.0%	100.0% 100.0% 0.0%
thyroid	P5se	P5se	P2e	Q4ae	5	0.755012			30	1.10 (1.05 , 1.15)	1.19 (1.09 , 1.30)	1.67 (1.35 , 2.08)	2.17 (1.60 , 2.95)	2.52 (1.76 , 3.62)	2.69 (1.83 , 3.96)	100.0% 97.8% 0.0%	100.0% 99.3% 0.0%	100.0% 99.0% 0.0%	100.0% 99.4% 0.0%	100.0% 98.2% 0.0%	100.0% 99.1% 0.0%	100.0% 97.5% 0.0%	100.0% 97.9% 0.0%	100.0% 97.2% 0.0%	100.0% 97.3% 0.0%
cns	P5se	P4ae	P4ae	Q5se	1	0.814865	65	40		1.01 (0.83 , 1.23)	1.03 (0.74 , 1.45)	1.29 (0.75 , 2.22)	1.55 (0.85 , 2.81)	1.70 (0.90 , 3.23)	1.77 (0.89 , 3.51)	65.6% 3.3% 0.0%	75.0% 2.1% 0.0%	76.0% 5.0% 0.0%	76.5% 2.9% 0.0%	100.0% 10.0% 0.0%	93.7% 4.3% 0.0%	97.4% 7.7% 0.0%	94.6% 8.4% 0.0%	100.0% 9.1% 0.0%	100.0% 10.5% 0.0%
C+										RR2.5	RR10	RR100	RR200	RR300	RR400	D0 obs	D0 py	D0.5 obs	D0.5 py	S0.5 obs	S0.5 py	T0.5 obs	T0.5 py	S0.5∩T0.5 obs	S0.5∩T0.5 py
solid	P5se	P4se	P4se	Q4se	0	1.06576		35		1.04 (1.03 , 1.05)	1.06 (1.04 , 1.07)	1.19 (1.13 , 1.25)	1.29 (1.20 , 1.39)	1.35 (1.24 , 1.48)	1.38 (1.25 , 1.51)	100.0% 100.0% 0.0%	100.0% 100.0% 0.0%	100.0% 100.0% 0.0%	100.0% 100.0% 0.0%	100.0% 100.0% 0.0%	100.0% 100.0% 0.0%	100.0% 100.0% 0.0%	100.0% 100.0% 0.0%	100.0% 100.0% 0.0%	100.0% 100.0% 0.0%
squam	P5se	P4se	P4se	Q4se	0	0.84605		30		1.05 (1.02 , 1.08)	1.07 (1.03 , 1.12)	1.25 (1.10 , 1.41)	1.40 (1.16 , 1.68)	1.48 (1.19 , 1.84)	1.52 (1.21 , 1.91)	100.0% 100.0% 0.0%	100.0% 100.0% 0.0%	100.0% 100.0% 0.0%	100.0% 100.0% 0.0%	100.0% 100.0% 0.0%	100.0% 100.0% 0.0%	100.0% 100.0% 0.0%	100.0% 100.0% 0.0%	100.0% 100.0% 0.0%	100.0% 100.0% 0.0%
genital	P5se	P3e	P3e	Q4sd	0	0.800476		30		1.00 (1.00 , 1.00)	1.00 (1.00 , 1.01)	1.01 (0.96 , 1.07)	1.03 (0.92 , 1.14)	1.04 (0.89 , 1.22)	1.06 (0.85 , 1.31)	78.7% 0.0% 0.0%	76.7% 0.0% 0.0%	79.8% 0.0% 0.0%	76.5% 0.0% 0.0%	100.0% 0.0% 0.0%	100.0% 0.0% 0.0%	93.3% 0.0% 0.0%	89.0% 0.0% 0.0%	100.0% 0.0% 0.0%	100.0% 0.0% 0.0%
resp	P5se	P2d	P2d	Q4se	0	0.862883		40		1.03 (0.98 , 1.07)	1.05 (0.97 , 1.13)	1.23 (1.03 , 1.46)	1.47 (1.18 , 1.84)	1.65 (1.29 , 2.12)	1.72 (1.32 , 2.24)	84.4% 58.6% 0.0%	91.6% 73.9% 0.0%	89.2% 64.3% 0.0%	93.5% 76.5% 0.0%	100.0% 100.0% 0.0%	100.0% 100.0% 0.0%	96.1% 77.5% 0.0%	98.1% 88.3% 0.0%	100.0% 100.0% 0.0%	100.0% 100.0% 0.0%
liver	P5se	P4se	P4se	Q5se	0	0.690612	70	40		0.86 (0.72 , 1.04)	0.82 (0.63 , 1.06)	1.04 (0.70 , 1.54)	1.39 (0.93 , 2.09)	1.51 (0.99 , 2.30)	1.53 (0.98 , 2.39)	49.4% 15.7% 5.5%	59.4% 12.3% 2.2%	58.0% 19.6% 4.2%	60.7% 13.2% 2.1%	60.0% 26.7% 0.0%	67.2% 15.0% 0.0%	71.2% 28.8% 0.0%	55.2% 16.6% 0.0%	62.0% 26.8% 0.0%	51.3% 15.1% 0.0%
gall	P5sd	P4ad	P4ad	Q4ae	0	1.08856			35	0.99 (0.93 , 1.06)	0.99 (0.90 , 1.08)	0.97 (0.74 , 1.27)	0.95 (0.63 , 1.43)	0.94 (0.59 , 1.52)	0.94 (0.56 , 1.57)	58.2% 10.6% 7.0%	25.7% 5.4% 36.3%	60.9% 12.0% 5.7%	25.8% 5.5% 35.7%	81.2% 24.7% 1.2%	31.7% 8.0% 31.9%	97.5% 19.2% 0.0%	95.7% 20.3% 0.0%	100.0% 30.4% 0.0%	96.3% 24.2% 0.0%
rect	P5ad	P4ad	P4ad	Q4ad	1	0.731362			30	1.00 (1.00 , 1.00)	0.99 (0.98 , 1.00)	0.92 (0.83 , 1.02)	0.84 (0.68 , 1.03)	0.77 (0.56 , 1.05)	0.70 (0.46 , 1.07)	8.9% 0.0% 0.0%	5.0% 0.0% 0.0%	9.1% 0.0% 0.0%	5.0% 0.0% 0.0%	24.7% 0.0% 0.0%	7.3% 0.0% 0.0%	22.9% 0.0% 0.0%	18.7% 0.0% 0.0%	34.0% 0.0% 0.0%	22.4% 0.0% 0.0%
uterus	P5se	P5ae	P4ae	Q5se	0	0.716653	60	30		1.20 (0.97 , 1.49)	1.27 (0.97 , 1.66)	1.33 (0.95 , 1.86)	1.29 (0.92 , 1.80)	1.31 (0.92 , 1.87)	1.34 (0.89 , 2.01)	93.1% 48.2% 0.0%	92.5% 52.3% 0.0%	96.5% 53.6% 0.0%	94.1% 52.2% 0.0%	97.0% 59.5% 0.0%	95.8% 62.3% 0.0%	99.6% 61.9% 0.0%	99.0% 49.2% 0.0%	99.5% 67.7% 0.0%	98.7% 56.6% 0.0%
cervix	P5sd	P4ad	P2d	Q5sd	0	0.714046	60	30		0.98 (0.97 , 1.00)	0.94 (0.87 , 1.01)	0.74 (0.56 , 0.97)	0.75 (0.53 , 1.04)	0.80 (0.54 , 1.18)	0.83 (0.52 , 1.34)	54.2% 1.5% 8.8%	48.7% 0.8% 7.8%	56.1% 2.1% 7.5%	47.4% 1.2% 7.8%	52.1% 1.9% 8.0%	43.0% 1.1% 9.0%	59.4% 2.8% 3.9%	56.2% 2.3% 6.2%	54.1% 1.3% 4.4%	47.6% 1.3% 7.6%
corpus	P4sd	P4sd	P2d	Q5sd	1	0.543832	60	40		1.00 (1.00 , 1.00)	1.00 (0.98 , 1.01)	0.98 (0.85 , 1.12)	0.95 (0.72 , 1.26)	0.93 (0.61 , 1.41)	0.91 (0.52 , 1.59)	31.7% 0.0% 0.0%	18.9% 0.0% 0.0%	30.1% 0.0% 0.0%	19.0% 0.0% 0.0%	0.0% 0.0% 0.0%	0.0% 0.0% 0.0%	5.0% 0.0% 0.0%	8.3% 0.0% 0.0%	0.0% 0.0% 0.0%	0.0% 0.0% 0.0%
breast	P5sd	P2d	P2d	Q2d	0	0.915856				1.00 (1.00 , 1.00)	1.01 (1.01 , 1.02)	1.15 (1.10 , 1.21)	1.33 (1.21 , 1.45)	1.53 (1.34 , 1.75)	1.76 (1.47 , 2.12)	100.0% 100.0% 0.0%	100.0% 100.0% 0.0%	100.0% 100.0% 0.0%	100.0% 100.0% 0.0%	100.0% 100.0% 0.0%	100.0% 100.0% 0.0%	100.0% 100.0% 0.0%	100.0% 100.0% 0.0%	100.0% 100.0% 0.0%	100.0% 100.0% 0.0%
lung	P5se	P4se	P4se	Q4se	1	0.936307		40		1.02 (0.97 , 1.07)	1.04 (0.95 , 1.13)	1.21 (1.00 , 1.46)	1.44 (1.14 , 1.83)	1.61 (1.23 , 2.12)	1.67 (1.26 , 2.23)	80.5% 51.3% 0.0%	89.4% 70.4% 0.0%	84.6% 55.9% 0.0%	90.5% 72.3% 0.0%	100.0% 100.0% 0.0%	100.0% 100.0% 0.0%	91.3% 70.2% 0.0%	96.9% 85.4% 0.0%	100.0% 100.0% 0.0%	100.0% 100.0% 0.0%
thyroid	P5ae	P3e	P2e	Q4ad	5	0.810793			30	1.00 (1.00 , 1.01)	1.02 (1.01 , 1.03)	1.21 (1.12 , 1.31)	1.47 (1.26 , 1.72)	1.79 (1.41 , 2.26)	2.17 (1.59 , 2.96)	100.0% 100.0% 0.0%	100.0% 99.9% 0.0%	100.0% 100.0% 0.0%	100.0% 99.9% 0.0%	100.0% 100.0% 0.0%	100.0% 99.9% 0.0%	100.0% 100.0% 0.0%	100.0% 99.7% 0.0%	100.0% 100.0% 0.0%	100.0% 99.6% 0.0%
cns	P5ae	P5ae	P5ae	Q5ae	1	0.759889	65		30	1.04 (0.97 , 1.10)	1.07 (0.95 , 1.20)	1.20 (0.89 , 1.63)	1.31 (0.85 , 2.02)	1.38 (0.83 , 2.31)	1.42 (0.82 , 2.45)	63.6% 38.4% 16.6%	52.3% 29.7% 23.0%	75.0% 41.0% 8.0%	54.6% 28.3% 20.2%	94.0% 72.0% 2.0%	59.5% 34.2% 17.5%	100.0% 89.7% 0.0%	100.0% 86.7% 0.0%	100.0% 93.9% 0.0%	100.0% 86.8% 0.0%
Notes
For each site, the preferred Poisson and quasipoisson models are shown
min.sp is the minimum smoothing parameter value, raised if required for smooth output
scale is optimised for the preferred quasipoisson model
RR for the preferred quasipoisson model
D0 obs etc. as in Additional Table 2, but for the preferred quasipoisson model

## Sheet: Table S9
Thyroid
comparisons with selected literature
(see main text)
notes below table
cohort	study	agex	dose range (thyroid)	mean dose	mean agex	model	evaluated at	RR	notes
children irradiated for tinea capitis (ringworm)	Sadetzki (2006) [33]	0-15 yrs	45 – 495 mGy	93 mGy	7.4	linear, adjusted for agex, since, age, sex, ethnic origin	93 mGy	2.96 (2.07 , 4.31)95%	1
(comparison)		0-15 yrs	0 – 515 mGy	38.9 mGy (py-w)	7.3 (py-w)	Q2d	93 mGy	2.30 (1.36 , 3.89)95%	2
(comparison)		0-15 yrs	0 – 515 mGy	38.9 mGy (py-w)	7.3 (py-w)	Q2e	93 mGy	2.95 (2.05 , 4.24)95%	3
children irradiated for tinea capitis (ringworm)	Ron (1989) [34]	0-15 yrs	45 – 495 mGy	93 mGy	7.4	linear, adjusted for age, sex, ethnic origin	10 mGy	1.27 (1.15 , 1.42)95%	4
(comparison)		0-15 yrs	0 – 113 mGy	10.7 mGy (py-w)	7.3 (py-w)	Q2d	10 mGy	1.18 (1.06 , 1.31)95%	5
(comparison)		0-15 yrs	0 – 113 mGy	10.7 mGy (py-w)	7.3 (py-w)	Q5ad	10 mGy, agex 7.4, age 37.6	1.28 (1.07 , 1.53)95%	6
children irradiated for tinea capitis (ringworm)	Ron (1989) [34]	0-15 yrs	40 – 70 mGy	62 mGy	[7.4]	linear, adjusted for age, sex, ethnic origin	subcohort	3.3 (1.6 , 6.7)95%	7
(comparison)		0-15 yrs	0 – 113 mGy	10.7 mGy (py-w)	7.3 (py-w)	Q2d	62 mGy	2.74 (1.42 , 5.29)95%	8
(comparison)		0-15 yrs	0 – 113 mGy	10.7 mGy (py-w)	7.3 (py-w)	Q5ad	62 mGy, agex 7.4, age 37.6	4.50 (2.25 , 9.01)95%	9
< 20 yrs old at time of Chernobyl accident	Kopecky (2006) [15]	0 – 19 yrs	20.6 mGy – 284 mGy	68 mGy (median)	6.8 (cases, estim.)	conditional logistic regression adjusted for sex, birth, raion, type of settlement	subcohort	4.42 (1.01 , 19.3)95%	10
(comparison)		0 – 19 yrs	0 – 519.5 mGy	39.6 mGy (py-w)	10.3 (py-w)	Q2d	68 mGy	1.53 (1.12 , 2.08)95%	11
(comparison)		0 – 19 yrs	0 – 519.5 mGy	39.6 mGy (py-w)	10.3 (py-w)	Q2e	68 mGy	2.06 (1.58 , 2.69)95%	12
< 18 yrs old at time of Chernobyl accident	Little (2014) [6]	0 – 17 yrs	0.35 mGy – 42 Gy	190 mGy (geom mean)	8.5 (estim.)	linear exponential	190 mGy	2.85 (1.51 , 18.92)95%	13
(comparison)		0 – 17 yrs	0 – 515.3 mGy	40.6 mGy (py-w)	9.1 (py-w)	Q2d	190 mGy	2.62 (1.50 , 4.57)95%	14
(comparison)		0 – 17 yrs	0 – 515.3 mGy	40.6 mGy (py-w)	9.1 (py-w)	Q3e	190 mGy age 23.7	4.27 (1.30 , 14.02)95%	15
2nd primaries after radiotherapy childhood ca	Bhatti (2010) [35]	0 – 20 yrs	0 – 67.3 Gy	11.3 Gy	9	linear exponential	100 mGy	1.12 (1.06 , 1.27)95%	16
(comparison)		0 – 20 yrs	0 – 519.5 mGy	39.6 mGy (py-w)	10.4 (py-w)	Q2d	100 mGy	1.84 (1.24 , 2.74)95%	17
(comparison)		0 – 20 yrs	0 – 519.5 mGy	39.6 mGy (py-w)	10.4 (py-w)	Q2e	100 mGy	2.56 (1.81 , 3.60)95%	18
Canadian workers	Sont (2001) [13]	16 – 60 yrs	0 – 20 mSv (see note 19)	1.75 mSv		linear		SIR 1.42 (1.19, 1.69)90%	19
(comparison)		16.4 – 60 yrs	0 – 17.5 mGy	2.76 mGy (py-w)	31.0 (py-w)	Q2d		ISIR 1.24 (1.06 , 1.52)90%	20
(comparison)		16.4 – 60 yrs	0 – 17.5 mGy	2.76 mGy (py-w)	31.0 (py-w)	Q5ae		ISIR 1.61 (1.21 , 2.45)90%	21
female A-bomb survivors with agex>20	Richardson (2009) [36]	20 – 82 yrs	0 – 4061.3 mGy	102.3 mGy (py-w)	35 (py-w)	linear	100 mGy	1.07 (1.02 , 1.15)90%	22
(comparison)		20.6 – 82 yrs	0 – 633.5 mGy	46.1 mGy (py-w)	35 (py-w)	Q2d	100 mGy	1.18 (1.09 , 1.27)90%	23
(comparison)		20.6 – 82 yrs	0 – 633.5 mGy	46.1 mGy (py-w)	35 (py-w)	Q5se	100 mGy age 64 since 29	2.27 (1.50 , 3.43)90%	24
female A-bomb survivors	Preston (2007) [1]	0 – 82 yrs	0 – 4061.3 mGy	102.7 mGy (py-w)	24.2 (py-w)	linear, modified by age and agex	100 mGy, age 70, agex 30	1.07 (1.03 , 1.13)90%	25
female A-bomb survivors	Sasaki (2014) [7]	0 – 82 yrs	0 – 4061.3 mGy	102.7 mGy (py-w)	24.2 (py-w)	“integrate and fire”, non-linear	100 mGy	~1.35	26
(comparison)		0.7 – 81.6 yrs	0 – 633.5 mGy	43.2 mGy (py-w)	24.3 (py-w)	Q2d	100 mGy	1.25 (1.17 , 1.34)90%	27
(comparison)		0.7 – 81.6 yrs	0 – 633.5 mGy	43.2 mGy (py-w)	24.3 (py-w)	Q4ad	100 mGy agex 30	1.21 (1.12 , 1.31)90%	28
pooled study	Ron (1995) [11]	0 – 15 yrs	0 – 11 Gy	165 mGy (estimate)	5.9 (estimate)	linear	165 mGy	2.27 (1.35 , 5.74)95%	29
(comparison)		0 – 15 yrs	0 – 3.77 Gy	97.5 mGy (py-w)	7.3 (py-w)	Q2d	165 mGy	1.77 (1.32 , 2.36)95%	30
(comparison)		0 – 15 yrs	0 – 3.77 Gy	97.5 mGy (py-w)	7.3 (py-w)	Q2e	165 mGy	4.10 (2.86 , 5.90)95%	31
pooled study	Ron (1995) [11]	0 – 15 yrs	10 – 90 mGy	50 mGy	[5.9]	linear	subcohort	2.5 (2 , 4)95%	32
(comparison)		0 – 15 yrs	0 – 113 mGy	10.7 mGy (py-w)	7.3 (py-w)	Q2d	50 mGy	2.25 (1.33 , 3.83)95%	33
(comparison)		0 – 15 yrs	0 – 113 mGy	10.7 mGy (py-w)	7.3 (py-w)	Q5ad	50 mGy, agex 6, age 35	3.86 (2.09 , 7.13)95%	34
Notes
1	linear extrapolation from ERR|1 Gy, female
2	C+ restricted to agex < 16
3	preferred (method 4)
4	mean follow-up 30.2 yrs
5	B+ restricted to agex < 16
6	preferred (method 4), agex and age from Ron (1989) [34]
7	CI from Brenner (2003) [17], mean agex and follow-up from full cohort
8	B+ restricted to agex < 16
9	preferred (method 4)
10	odds ratio
11	C+ restricted to agex < 20
12	preferred (method 4)
13	low-dose asymptote, Table 3. Screening 1998-2000. geom mean dose from Likhtarov (2014) [37]
14	C+ restricted to agex < 18
15	preferred (method 4), mean attained age 23.7 from Tronko (2006) [38]
16	low-dose asymptote, Table 7
17	C+ restricted to agex < 21
18	preferred (method 4)
19	97.2% of all female ca cases occurred with cumulative Whole Body Dose ≤ 20 mSv
20	A+ restricted to 16≤agex<60. internal estimate of SIR with BCa CI from non-parametric bootstrap. perc CI similar.
21	Internal estimate of SIR with BCa CI from non-parametric bootstrap.
22	linear extrapolation from ERR|1Gy
23	C+ restricted to agex > 20
24	preferred (method 4); since and age at mean (py-w) values of Richardson (2009) [36] cohort
25	linear extrapolation from ERR|1Gy
26	estimated from Sasaki (2014) [7] Fig 3(h). No CI shown.
27	C+
28	preferred (method 4)
29	linear extrapolation from ERR|1Gy
30	J+ restricted to agex < 16
31	preferred (method 4)
32	Ron (1995) [11] FIG. 3 and Brenner (2003) [17]
33	B+ restricted to agex < 16
34	preferred (method 4); mean agex and age estimated from Ron (1995) [11] Table 1, Fig 1b
